# Supplementary material for: Stochastic representation of many-body quantum states
Source: Nat Commun. 2023 Jun 16;14:3601. doi: 10.1038/s41467-023-39244-4 (PMC10276005; doi:10.1038/s41467-023-39244-4)
Supplement: Supplementary file 2 — Source Data [file 41467_2023_39244_MOESM2_ESM.zip]

Archive with 11 entries (11 files):
- figure_1a_samples.csv
- figure_1b_energy.csv
- figure_2_bosons_U=0.0.csv
- figure_2_bosons_U=2.0.csv
- figure_2_fermions_U=0.0.csv
- figure_3a.csv
- figure_3b_energy.csv
- figure_4a_energy.csv
- figure_4b_energy.csv
- figure_5.csv
- figure_6_Helium_energy.csv
