# Supplementary material for: Stochastic representation of many-body quantum states
Source: Nat Commun. 2023 Jun 16;14:3601. doi: 10.1038/s41467-023-39244-4 (PMC10276005; doi:10.1038/s41467-023-39244-4)
Supplement: Supplementary file 2 — Source Data [file 41467_2023_39244_MOESM2_ESM.zip › figure_1a_samples.csv]

	x_samples_tau=0.0	x_samples_tau=0.15	x_samples_tau=3.0	psi_samples_tau=0.0	psi_samples_tau=0.15	psi_samples_tau=3.0
0	-4.57737172709912	-1.224659461296556	1.6241012836731428	-0.5472519397735596	0.8475441932678223	0.24520936608314514
1	-5.001726434446349	-0.9306221887132466	-0.048222543985487976	-0.31439903378486633	0.6447551250457764	0.9982559680938721
2	-2.1386313628802043	-1.3590652160583638	-1.6719636828402193	0.9677931070327759	0.9179669618606567	0.29944416880607605
3	-3.912774606545786	-1.577280694330327	-0.49982448188949924	-0.8009958267211914	0.9872429966926575	0.9162485599517822
4	-4.44708368385869	-1.4354749421453	-1.5783918095181284	-0.6250674724578857	0.9488848447799683	0.341007798910141
5	-1.3486460907483786	-0.7054078458148876	-5.366529794483337	0.7463693618774414	0.4837552011013031	-0.007585197687149048
6	-1.3863829081119576	-7.928432925154261	0.6134086076141316	0.7729207277297974	0.008875221014022827	0.7810405492782593
7	-1.7507444449146405	-4.717566841867194	-0.08550438377165182	0.9672296047210693	-0.14499038457870483	0.9988212585449219
8	-7.745329498763827	-4.170925904360359	4.521464987611308	0.018198296427726746	-0.23022210597991943	-0.004917889833450317
9	4.292488857970738	-2.081596001333323	-0.4241923092784512	0.003836110234260559	0.8997476100921631	0.9426406621932983
10	-3.936054097513961	-1.224659461296556	1.3616158454910123	-0.8020601272583008	0.8475441932678223	0.35506099462509155
11	3.877187462764944	7.432759208673501	0.16524391604874022	0.0031536370515823364	-0.005258470773696899	0.9686639308929443
12	-9.362418874742728	-3.5890163815511573	-0.04185559946493922	-0.011397942900657654	-0.26341331005096436	0.9980212450027466
13	-2.2518534352329587	-1.648600284243747	-0.11047502103074369	0.9119391441345215	0.9968751668930054	0.9984277486801147
14	-1.3486460907483786	-2.104417927729628	-0.46715235913464914	0.7463693618774414	0.8863494396209717	0.9282009601593018
15	-2.610002134000278	-5.113922501447701	0.376099532388132	0.5580475926399231	-0.09285467863082886	0.8983432054519653
16	-6.79207784856094	-1.814064326117814	-0.7511420584616477	0.009282875806093216	0.9929962754249573	0.8006259202957153
17	-3.669298533348763	-2.0284257689071508	0.44723084699562077	-0.7297332286834717	0.9275735020637512	0.8667401075363159
18	-2.0720992664702877	-1.590448637311549	-0.460107351316025	0.9876174926757812	0.9895158410072327	0.9306697845458984
19	-3.6481154208057127	-1.7637504803246289	-0.857520560952558	-0.7184215784072876	0.9981955885887146	0.7422420978546143
20	-1.8276351008795455	-1.8856346778598376	-0.5708188129830531	0.9877078533172607	0.979186475276947	0.8875728845596313
21	-1.401768545207059	-2.2629909769192453	-0.34746302006916063	0.783522367477417	0.7701576352119446	0.9646095037460327
22	5.352277811603658	-2.077902620911848	0.3826306425252177	0.004304312169551849	0.901833713054657	0.8955905437469482
23	-1.2347936690657195	-1.9591362522133666	0.5583490517158807	0.6629177331924438	0.9567539095878601	0.811009407043457
24	-1.6245171878003186	-0.6126699905949051	0.7935303532973095	0.9159774780273438	0.4238990545272827	0.6759253740310669
25	-2.6150793453021537	6.8248960308940525	-0.25850092134052116	0.551565408706665	-0.008668512105941772	0.9835437536239624
26	-4.55298719051249	-9.964133441438431	0.36554683752733785	-0.5619648694992065	-0.023954153060913086	0.9027242660522461
27	-2.840851987322923	-1.1945127040514636	0.12267087657034237	0.24343463778495789	0.8292478322982788	0.9780843257904053
28	-1.3994139541349493	-2.2872020336269694	5.380417781581999	0.7819091081619263	0.749159574508667	-0.0059532225131988525
29	-1.1685099411336974	-1.2775187600301177	5.216507934434693	0.6132670640945435	0.8775275349617004	-0.005979627370834351
30	0.5289685167609396	-1.859958827881378	-0.7074090110359021	0.021886542439460754	0.9850294589996338	0.8233084678649902
31	-2.029086519560347	-0.42361830271277423	1.5766325782905952	0.9956104755401611	0.317923367023468	0.26284801959991455
32	-5.482254123697523	-1.598144679871751	-0.05274530389997856	-0.1438208520412445	0.9907410740852356	0.9983983039855957
33	4.035172983679405	-2.327859838340218	0.27316169933712975	0.003450743854045868	0.712242841720581	0.9373682737350464
34	-1.7379512496199934	-1.330269613004252	0.16524391604874022	0.9629917144775391	0.904535174369812	0.9686639308929443
35	-1.6601093983734898	-1.4926535605144902	-0.5145314212976932	0.9324735403060913	0.9673780202865601	0.9106054306030273
36	-1.983326238410688	-1.1945127040514636	-0.022960793356067377	1.0001636743545532	0.8292478322982788	0.9970874786376953
37	1.4239438262438453	-1.8963745160604453	-0.505573422605323	-0.001339159905910492	0.9764410853385925	0.9140616655349731
38	-1.4178023773568604	-1.1335474518680835	0.7825724610886472	0.7944161891937256	0.7899183034896851	0.6825186014175415
39	-2.4325406427501806	8.520756413897582	1.7738689387896422	0.7634437084197998	0.0014458000659942627	0.19573156535625458
40	9.298750672785046	-1.8642683672773537	-1.1268006251926994	0.0015414655208587646	0.9841189384460449	0.5842524766921997
41	-4.583459111943796	-5.604535075606851	0.8045422823733828	-0.5435792207717896	-0.045893073081970215	0.6692856550216675
42	-3.893263787474892	-1.4258606695284706	-0.8376889350963317	-0.7993333339691162	0.9453803300857544	0.7534177899360657
43	-2.40421154994654	-0.914780277634508	-1.1549996416690103	0.7913446426391602	0.6330523490905762	0.5676398277282715
44	7.164192674492387	-1.7671300096957783	-0.34746302006916063	0.0028689950704574585	0.9979591965675354	0.9646095037460327
45	-1.3313341639985943	-1.8948624521192723	6.73705835263098	0.733959436416626	0.9768382906913757	-0.004049748182296753
46	-4.958854982260771	-1.0340377078804048	1.124198149696539	-0.33467909693717957	0.7205443978309631	0.47916364669799805
47	-1.7695174866884007	-1.7378264227762985	0.16524391604874022	0.9730300903320312	0.9994755983352661	0.9686639308929443
48	7.529294808923732	-9.22171111167619	0.34073397736304156	0.002519771456718445	-0.009576857089996338	0.912693977355957
49	-3.7969760116078577	-1.4125483447907439	-0.280323285880135	-0.7807483673095703	0.9403430223464966	0.9795727729797363
50	-2.0782142678676827	-1.4079346724615032	-0.7041356579888762	0.9861795902252197	0.9385473728179932	0.8249698877334595
51	-2.5510908754392254	-1.763150047319852	-2.283948865661103	0.6311936378479004	0.9982355237007141	0.1120319664478302
52	-3.963187305855624	-0.9664831941437919	-0.06535076416649488	-0.8020514249801636	0.6712267398834229	0.9986873865127563
53	-4.686341839621734	-1.0381839342608563	0.4903679984154461	-0.48209407925605774	0.7235292196273804	0.8459488153457642
54	-9.956701486810333	-1.3948120669691337	-1.4164947054031303	-0.025234565138816833	0.9332993030548096	0.4210468530654907
55	-1.7219301357238468	2.765672528311831	-3.274835514351093	0.9573661088943481	-0.015875399112701416	0.008426398038864136
56	-1.8664730551263844	-0.6857837582289381	-0.233761372076287	0.9946174621582031	0.4706866443157196	0.987503170967102
57	-1.52229155740541	-1.705987987842514	-4.358214176798714	0.8607860803604126	0.9997789859771729	-0.009591668844223022
58	-4.019645260573652	-1.6456136146297358	0.9889361843780242	-0.7978203296661377	0.9966045618057251	0.5579165816307068
59	-1.7067748349854106	3.6455750244368756	-8.142370227319029	0.9517245292663574	-0.018149524927139282	0.0010664761066436768
60	9.15960239405589	6.734856183247047	0.5488491002164846	0.001560710370540619	-0.009144574403762817	0.8160380125045776
61	-1.2292801616036872	3.1394630139023505	0.8182199055913344	0.6587986946105957	-0.017365247011184692	0.6610229015350342
62	-3.3008884132708594	-9.588330787108124	-0.8376889350963317	-0.41546568274497986	-0.016526609659194946	0.7534177899360657
63	1.1430877152350027	-1.7299962719128383	0.0620623312799069	0.0015798285603523254	0.9996788501739502	0.9885118007659912
64	-3.922161828311779	-1.7571613137708582	0.5063110333957158	-0.8015451431274414	0.998609721660614	0.8379817008972168
65	-3.5765370006337056	-1.8642683672773537	-0.280323285880135	-0.6742758750915527	0.9841189384460449	0.9795727729797363
66	-2.7359755105517003	-2.10093180602557	-1.1684116684029984	0.3908243775367737	0.888452410697937	0.5597702264785767
67	-1.9498662595060432	-0.9685148790586791	0.8260409350332987	1.0010236501693726	0.672723650932312	0.6562914848327637
68	9.414370093219516	-1.544485546446644	9.947556612896252	0.0015341714024543762	0.9806198477745056	0.0038304030895233154
69	-5.594196302089221	-1.1943872252289192	-0.7295619372247533	-0.1169527918100357	0.829169750213623	0.8119292259216309
70	-1.9058590536811804	-6.0691824260743354	0.5716237815915683	0.9991199970245361	-0.017063915729522705	0.803909182548523
71	-2.563495484170506	-2.026473555309046	-0.0016090632886391898	0.616133451461792	0.9285048246383667	0.99560546875
72	-2.301867770629233	0.16748244600545692	1.4364029469118011	0.8780564069747925	0.11056029796600342	0.32069218158721924
73	-1.7695174866884007	-1.8780340631252999	0.11920770101026235	0.9730300903320312	0.9810214042663574	0.9787752628326416
74	-4.719833850927381	-1.763150047319852	0.5623816228080796	-0.46252724528312683	0.9982355237007141	0.808861494064331
75	-1.983326238410688	-1.060984878092627	0.51055270254233	1.0001636743545532	0.7398229837417603	0.8358376026153564
76	-2.2648254927154765	-7.135548968560204	-0.9125408006355107	0.9036973714828491	0.009824693202972412	0.7106976509094238
77	-3.6238700461122386	-1.5268403773651826	-0.13665618879909935	-0.7044919729232788	0.9764913320541382	0.997352123260498
78	-3.9939357007288834	-1.5373045202647102	-0.9708244679818168	-0.8004419803619385	0.978986918926239	0.6766299605369568
79	-3.906033936818769	-1.5268403773651826	-0.08133528132575707	-0.8005012273788452	0.9764913320541382	0.9988266229629517
80	-1.9875956053233366	-0.7581421732212974	3.9226796304116074	0.999906063079834	0.5198413133621216	-0.0009254515171051025
81	0.7582091880231423	-0.8941118205619156	0.7935303532973095	0.011060971766710281	0.6178044080734253	0.6759253740310669
82	-3.50169375479038	-1.4614218833631487	0.4796882310761297	-0.6182501316070557	0.9577769637107849	0.8512026071548462
83	3.534479823518084	-0.39427346814833397	-0.9738741223801661	0.0023488402366638184	0.3034246861934662	0.674834132194519
84	-1.3994139541349493	-1.706872419752627	-0.3655805839536974	0.7819091081619263	0.9997894167900085	0.9598792791366577
85	-1.994675303970474	-1.0374915504625535	-0.9125408006355107	0.9994040727615356	0.7230312824249268	0.7106976509094238
86	-1.9943413129181822	-2.6163487442163302	-8.195123756161287	0.9994297027587891	0.4131057560443878	0.0011300444602966309
87	-3.907672885839657	-1.737898622452232	-0.2557201804613707	-0.8006293773651123	0.9994733929634094	0.9840176105499268
88	-3.8312766429068015	-1.6552916653755534	1.4219394453173617	-0.7893500328063965	0.9974387884140015	0.327149361371994
89	-2.3652322459140627	-1.2357446569612083	-0.5113697883798696	0.827048659324646	0.8540607690811157	0.9118319749832153
90	-1.658826379602461	-4.715019759829769	-0.4898935036166674	0.9319052696228027	-0.14536458253860474	0.919967770576477
91	-2.114958723083661	-2.1277049777442136	1.2242766297452998	0.9759129285812378	0.8717848062515259	0.4242735803127289
92	-1.5730253246497856	-1.2152173587379052	-0.778518255660656	0.889542818069458	0.8419027924537659	0.7859991788864136
93	1.1457349536022998	-0.010710477372193328	8.577497495522506	0.0015402138233184814	0.15629610419273376	0.00025653839111328125
94	-3.9586242647800933	-1.7636645602787224	-0.14739695697124167	-0.8021466732025146	0.998201310634613	0.9967153072357178
95	-2.3748294473265483	3.6447416898756435	0.3913372864809519	0.818555474281311	-0.018149256706237793	0.8918722867965698
96	-1.6215616185117794	9.167010179624146	-0.34746302006916063	0.9145402908325195	0.0056036412715911865	0.9646095037460327
97	-4.884109802518523	-1.0303777842642086	0.0818212676614547	-0.37208232283592224	0.7179045677185059	0.9855023622512817
98	-4.396876995456991	6.884939334746876	-0.22788346627473355	-0.6538389921188354	-0.008346617221832275	0.9883586168289185
99	-1.964829302129476	8.832373762889787	-0.21253906190034844	1.0008909702301025	0.0034438371658325195	0.9904354810714722
100	-4.123850279003849	-0.5800833096933267	0.492081842286729	-0.7760120630264282	0.4040650725364685	0.8450994491577148
101	-1.4065753643595909	-1.8333275417565007	0.43138168232384677	0.7868055105209351	0.9900335669517517	0.874082088470459
102	-2.157568108252793	-1.224659461296556	0.41799990654321584	0.9604296684265137	0.8475441932678223	0.8801506757736206
103	-6.949657054320211	2.2235061815496238	0.3693029576094351	0.013716228306293488	-0.011705279350280762	0.9011743068695068
104	-2.064608209517063	-1.1217827186703873	0.8644480694581511	0.9892756938934326	0.7820115089416504	0.633014976978302
105	-2.407128687618639	-1.4559427185435023	-2.219782504653648	0.7885454893112183	0.9559682607650757	0.12557131052017212
106	-2.2058339210437934	-1.7673582940679298	-0.8308184821766864	0.9380972385406494	0.9979429244995117	0.7572619915008545
107	7.313004031223043	-0.6298449043759649	-1.8144742131072222	0.0027236342430114746	0.4346102774143219	0.2430640608072281
108	-2.186580247424766	-1.1465103113307804	1.7382230937575893	0.9476261138916016	0.7985193133354187	0.20668362081050873
109	-1.7339358393255988	-1.9778690793917708	-0.6823258555284943	0.9616148471832275	0.9496468305587769	0.835900068283081
110	-3.6093352353746466	8.282322543732821	-1.7460457827369191	-0.6956392526626587	-6.74128532409668e-05	0.2690921425819397
111	-1.810946405280028	-1.0860434890258979	0.8182199055913344	0.9840134382247925	0.7574577331542969	0.6610229015350342
112	-6.095467501973946	-1.6629082294214275	-9.272995008257396	-0.03674130141735077	0.998008668422699	0.0017068982124328613
113	-4.396876995456991	-2.1038481491375487	0.17567745542329627	-0.6538389921188354	0.886694610118866	0.9660967588424683
114	-4.157724942651352	-1.5266167182196106	-0.08698588016213149	-0.7653753757476807	0.9764364361763	0.9988150596618652
115	-3.922161828311779	-5.702602252913254	-5.403163845276177	-0.8015451431274414	-0.038661837577819824	-0.007434815168380737
116	-1.4146629503176191	0.38696898009701597	-0.012827212545045485	0.7922964096069336	0.06970223784446716	0.9964404106140137
117	-2.501609939104698	-1.7571613137708582	-0.08550438377165182	0.6891565322875977	0.998609721660614	0.9988212585449219
118	-4.479456315662871	-1.571094083117258	0.8582440593441656	-0.6060246229171753	0.986098051071167	0.6367775201797485
119	-1.907820117865261	-2.226635077069326	0.9190850457578383	0.9992759227752686	0.8001818656921387	0.5999065637588501
120	-4.725020922090551	-1.763150047319852	0.09440064452984731	-0.459524542093277	0.9982355237007141	0.9833892583847046
121	-2.563495484170506	-1.0700911751126763	-6.161587248809505	0.616133451461792	0.7462671995162964	-0.004229903221130371
122	-1.3959177798012798	-3.1004437156711973	9.449928398997391	0.7795073986053467	-0.05953827500343323	0.0025156140327453613
123	-0.9100752679134949	-2.4209842189929915	0.361077525186154	0.42806798219680786	0.6211401224136353	0.9045544862747192
124	-4.206929530129242	-0.8748720647018731	0.47903947878094266	-0.7471994161605835	0.6036547422409058	0.8515194654464722
125	-1.317360726643848	-1.3044224902946366	0.09455523126779253	0.7238526344299316	0.8916810750961304	0.9833623170852661
126	-1.8072196731618089	0.10342463614243147	-1.6626210506102639	0.9831304550170898	0.12558284401893616	0.3034329116344452
127	-3.541972877561802	-1.2775187600301177	-0.3304379793939094	-0.6496700048446655	0.8775275349617004	0.9687899351119995
128	-1.8530762508464005	-1.7671300096957783	-0.27249294319096284	0.9925051927566528	0.9979591965675354	0.9810489416122437
129	-4.118004135535238	-2.403831784577594	0.7304529538653457	-0.7776820659637451	0.6385011672973633	0.7136293649673462
130	0.5747237360726509	-3.398524795543223	-3.897886198631688	0.01929851621389389	-0.22160780429840088	-0.006719619035720825
131	-1.0790578111343756	-1.3742911250608953	0.8260409350332987	0.5467430353164673	0.9246821403503418	0.6562914848327637
132	-5.446050194060601	-2.336689393227714	0.6449523555283063	-0.15340656042099	0.7039713859558105	0.763306736946106
133	2.5421833488152346	-2.36453327743871	-0.4151337753800981	-0.0009022504091262817	0.6773449182510376	0.9454941749572754
134	-1.680961519094093	-1.7287339585435881	-0.9828489220577274	0.9414190053939819	0.9997037649154663	0.6695431470870972
135	-1.7219301357238468	-1.859958827881378	-0.12139181371140895	0.9573661088943481	0.9850294589996338	0.9980616569519043
136	-3.568508135207288	-2.4616917695100167	0.8414882744769978	-0.6687521934509277	0.5791108012199402	0.6469360589981079
137	-1.100846635995712	-1.7378264227762985	1.2698675371611619	0.5628117322921753	0.9994755983352661	0.40046051144599915
138	-3.992712248910703	7.864191990629887	0.733980676047418	-0.8005378246307373	-0.0026699602603912354	0.7115393280982971
139	-4.511311131170534	-0.8007774380198016	0.4903679984154461	-0.5870338678359985	0.5499268174171448	0.8459488153457642
140	-1.52229155740541	-1.3563534162326518	-0.3320616096263338	0.8607860803604126	0.9167428612709045	0.9684025049209595
141	-4.61777395291203	-0.9554463341404655	0.1585145788494784	-0.5229156017303467	0.6630891561508179	0.9702662229537964
142	-1.4567022875056537	0.7873170286731496	0.8900630360449842	0.8201237916946411	0.02715843915939331	0.6174811124801636
143	-3.489436383980415	-1.526485501306842	0.2922624099733089	-0.6080935001373291	0.9764044284820557	0.9307725429534912
144	-2.6021041088163654	-2.0611957298984076	-0.43451564794970676	0.5680786371231079	0.9109846353530884	0.9393066167831421
145	-1.4120350506934205	-2.1624771671882144	-0.8204072752404494	0.7905168533325195	0.8483810424804688	0.7630581855773926
146	-1.572000886084254	-1.660165101158748	0.7017791224716576	0.8889875411987305	0.9978124499320984	0.7305128574371338
147	-2.086353337740493	-0.9492692685865218	1.8537378414042394	0.9841468334197998	0.6585297584533691	0.17296090722084045
148	-1.4495661970670213	-1.4125483447907439	0.7017791224716576	0.8154897689819336	0.9403430223464966	0.7305128574371338
149	-4.126134263005994	-1.8899086347942347	8.172226995767396	-0.7753463983535767	0.9781154990196228	-0.0007608234882354736
150	-3.654442229952674	-1.8642683672773537	-0.12139181371140895	-0.72188401222229	0.9841189384460449	0.9980616569519043
151	-4.036620724814327	-0.8080760097218875	0.34073397736304156	-0.7954680919647217	0.5551472306251526	0.912693977355957
152	-1.2984789530098713	-1.7378264227762985	-0.9828489220577274	0.7100815773010254	0.9994755983352661	0.6695431470870972
153	-1.4120350506934205	-9.000625884798216	0.733980676047418	0.7905168533325195	-0.005613774061203003	0.7115393280982971
154	-4.244684687392505	-2.0704584204924728	-0.22435982809709376	-0.7312828302383423	0.9059693217277527	0.9888554811477661
155	-1.5970366825491684	-1.6085045637135496	-0.9047279614387094	0.9022328853607178	0.9922701716423035	0.7152191400527954
156	-1.8080085116248237	-2.460022904341446	0.0778345859338645	0.9833188056945801	0.5808544158935547	0.9861401319503784
157	-1.558863092189796	-1.8963745160604453	-0.15339393670718826	0.8817732334136963	0.9764410853385925	0.9963103532791138
158	-4.824718612173083	-2.3564634491617813	-1.0773692571653928	-0.40356993675231934	0.6851437091827393	0.6135245561599731
159	-1.3610175818187509	-1.2138735707378563	0.5063110333957158	0.7551536560058594	0.8410929441452026	0.8379817008972168
160	-4.248098497273837	3.922601539254831	-0.5437538373608288	-0.7297667264938354	-0.018150150775909424	0.8989250659942627
161	-1.2778594738022937	-1.247705225662106	-0.40784634708891	0.6949155330657959	0.8609583973884583	0.9477400779724121
162	-2.0782142678676827	-3.7007465553708885	-4.146933440563945	0.9861795902252197	-0.27099311351776123	-0.0088023841381073
163	-1.1728386847953733	1.697325807761163	-0.4325156342052142	0.6165112257003784	-0.004504084587097168	0.9399594068527222
164	-1.3813875355984806	-1.3044224902946366	-0.5900759888672372	0.7694493532180786	0.8916810750961304	0.8791956901550293
165	-1.6963800612192488	-2.0767111417707347	-0.15125918622945367	0.9476789236068726	0.9025017619132996	0.9964585304260254
166	-3.8101372773669038	-1.6962643809756672	-0.15313030590620502	-0.7843071222305298	0.9995967149734497	0.9963287115097046
167	-2.029086519560347	-2.027656805520122	-2.3014389708369776	0.9956104755401611	0.9279412031173706	0.10854694247245789
168	-1.8490314922036026	-2.0911598560395226	0.9337979914650549	0.9918110370635986	0.8942388296127319	0.5910180807113647
169	-2.119635908327938	-2.026473555309046	0.16524391604874022	0.9744033813476562	0.9285048246383667	0.9686639308929443
170	-2.610002134000278	-0.4599459531921477	-0.09404502574814477	0.5580475926399231	0.33658578991889954	0.9987561702728271
171	5.658760744779283	-0.9472844237249072	-0.3641274540968258	0.004183247685432434	0.6570641994476318	0.9602694511413574
172	-5.146924249492946	-2.3077002145491177	0.0901710024679101	-0.2521795332431793	0.7307958602905273	0.984116792678833
173	-7.913759607542616	-1.7673582940679298	-3.6190307098881735	0.0166262686252594	0.9979429244995117	-0.0021923482418060303
174	-3.9124106428132386	-1.452554055506378	-0.28646427359480975	-0.8009709119796753	0.9548313617706299	0.9783755540847778
175	1.0500062278630162	-2.539008334779565	0.5677756763119082	0.0031567737460136414	0.4969246983528137	0.8059760332107544
176	-1.7525420286735136	-1.8635965362398628	-0.3641274540968258	0.9678065776824951	0.9842631816864014	0.9602694511413574
177	-2.7681047606351323	-1.59292209122041	0.37046408047002766	0.3463840186595917	0.9899179339408875	0.9006931781768799
178	-4.483485863827758	-9.300002273409495	2.775846049859594	-0.6036343574523926	-0.011026442050933838	0.03526961803436279
179	-3.570203187199756	-1.7671300096957783	0.51055270254233	-0.6699278354644775	0.9979591965675354	0.8358376026153564
180	-3.8523753248406205	-1.9710126437472288	0.1713050781613501	-0.7935522794723511	0.9523146152496338	0.9671849012374878
181	-4.7298486079721425	-1.717210395451527	-0.8079732527582835	-0.4567374289035797	0.999829888343811	0.7699335813522339
182	-1.9679712196601973	-2.269963831952764	-8.920502094064862	1.0008115768432617	0.7641897201538086	0.0016574263572692871
183	-0.8516906706664633	-0.682149647769918	-0.280323285880135	0.3904310166835785	0.46828919649124146	0.9795727729797363
184	-1.2546260282174344	-1.8642683672773537	0.6697710064456228	0.6776971817016602	0.9841189384460449	0.7491060495376587
185	-2.229165778634733	-1.5266167182196106	0.5924024235589702	0.9254343509674072	0.9764364361763	0.7926317453384399
186	-3.804508914406176	6.682717933871734	0.5128191934646462	-0.7828246355056763	-0.009416252374649048	0.8346879482269287
187	-4.952632246412861	-1.544485546446644	-0.7074090110359021	-0.33769506216049194	0.9806198477745056	0.8233084678649902
188	-2.545235094268689	-1.5266167182196106	-0.08041724539494055	0.6382337808609009	0.9764364361763	0.9988255500793457
189	-1.8490314922036026	-1.8992396154216429	0.7938098132753693	0.9918110370635986	0.9756783843040466	0.6757568120956421
190	-2.4698135251396667	-4.033260649157658	-2.036503727926162	0.7243977785110474	-0.24935919046401978	0.17138376832008362
191	-3.6472032218098804	-1.2152173587379052	-2.3713413555623264	-0.7179160118103027	0.8419027924537659	0.09545055031776428
192	-1.4065753643595909	-1.470521894755061	-0.8079732527582835	0.7868055105209351	0.9606995582580566	0.7699335813522339
193	-1.3970099926302766	-1.1872200873713483	0.217656751052544	0.780258297920227	0.8247007131576538	0.9547609090805054
194	-1.3780087028464971	-1.526485501306842	1.1045060329208618	0.7670931816101074	0.9764044284820557	0.4903426170349121
195	0.9851608839959459	-1.3468487183701894	1.177562354306376	0.0044880397617816925	0.9123847484588623	0.4494720697402954
196	-4.2614515611626995	-2.4188802147812	0.376099532388132	-0.7237204313278198	0.6232818961143494	0.8983432054519653
197	-2.358151570943983	1.880461506760187	-0.8784444796501303	0.833187460899353	-0.007442504167556763	0.7303322553634644
198	1.8789932916044205	-1.5266167182196106	-6.194705488399331	-0.0024798139929771423	0.9764364361763	-0.004096239805221558
199	-1.3045132016580991	-2.118068919395593	-0.9605416276679355	0.7144957780838013	0.8779206871986389	0.6826770305633545
200	-1.5730253246497856	-1.5266167182196106	0.5623816228080796	0.889542818069458	0.9764364361763	0.808861494064331
201	-2.694034742393074	-2.2869730663864867	-0.22788346627473355	0.44783011078834534	0.7493619918823242	0.9883586168289185
202	-1.9985374842765364	-2.3976378933835423	-1.9151424196021618	0.9990905523300171	0.6447130441665649	0.20820842683315277
203	-3.669298533348763	-1.7502144766727967	-1.6526149972327384	-0.7297332286834717	0.9989804625511169	0.3077448010444641
204	-4.2529602579149355	-2.106693894989113	0.1414628204979167	-0.7275866270065308	0.8849655389785767	0.974136471748352
205	6.805217659092417	-8.186780407708582	-8.654390869510491	0.0032265186309814453	0.006375789642333984	0.0015349984169006348
206	-2.201967387596583	-1.4069016217399475	1.4539925044645063	0.9400771856307983	0.9381413459777832	0.3129624128341675
207	2.408156295312467	-1.2179010353188868	-0.34746302006916063	-0.001348257064819336	0.8435148000717163	0.9646095037460327
208	-1.3863829081119576	-0.8748720647018731	0.3303012054572838	0.7729207277297974	0.6036547422409058	0.9167437553405762
209	-3.9291070426991253	-2.020972144359694	0.27316169933712975	-0.8018471002578735	0.9310951232910156	0.9373682737350464
210	-2.7122289052925224	-2.5016425034600704	0.5413168570664102	0.4232458174228668	0.5369495153427124	0.8199930191040039
211	0.04119349442740272	-2.170291216037833	0.12534288506261948	0.07040911912918091	0.8428532481193542	0.9775433540344238
212	-5.2739130956677975	-2.2674990115796323	-0.3788303418105916	-0.20570144057273865	0.76630699634552	0.9562386274337769
213	-3.519018319926287	-2.460022904341446	6.105834093066312	-0.6321295499801636	0.5808544158935547	-0.005193561315536499
214	-0.08874599591578769	-2.267357471306138	-0.0035864633259530265	0.09294813871383667	0.7664280533790588	0.9957617521286011
215	-6.464643598126944	-2.186939855500314	0.34364412179413284	-0.005913294851779938	0.8307527899742126	0.9115492105484009
216	-2.0081627108405	-1.9778690793917708	-3.035696672110928	0.9981868267059326	0.9496468305587769	0.020828455686569214
217	1.6192153537512133	8.645533743660375	4.573957151640469	-0.002219155430793762	0.0022434890270233154	-0.0050923824310302734
218	-3.8101372773669038	-2.2629909769192453	-1.1787536701461931	-0.7843071222305298	0.7701576352119446	0.553718626499176
219	-2.0372570229513096	-1.5367711965933726	0.37828880428034006	0.9943743944168091	0.9788631796836853	0.8974239826202393
220	-1.2320607118791869	-1.894805712282613	-0.280323285880135	0.6608763933181763	0.9768531918525696	0.9795727729797363
221	-1.907820117865261	-1.6463425589158982	-0.5872437197540359	0.9992759227752686	0.9966715574264526	0.8804429769515991
222	-1.4567022875056537	-1.5268403773651826	-6.890442041831577	0.8201237916946411	0.9764913320541382	-0.001608729362487793
223	-3.7174192931443177	-0.9664831941437919	1.9633490032274228	-0.7524392604827881	0.6712267398834229	0.14543840289115906
224	-1.234320107616953	-3.382578262114179	-8.620501631155875	0.6625642776489258	-0.2161109447479248	0.001513838768005371
225	-1.3994139541349493	0.6796384327303051	0.8414882744769978	0.7819091081619263	0.035519182682037354	0.6469360589981079
226	-2.1386313628802043	-0.9306221887132466	-6.55464393950589	0.9677931070327759	0.6447551250457764	-0.002727001905441284
227	-4.193914699959002	-1.05285287308172	0.3693029576094351	-0.7523034811019897	0.7340366840362549	0.9011743068695068
228	5.873115609814619	-4.362205860776884	1.5050318413357344	0.004052579402923584	-0.20033276081085205	0.2913041114807129
229	-4.430293905646724	-2.2241400835697958	0.7017791224716576	-0.6348071098327637	0.8021727800369263	0.7305128574371338
230	-3.8101372773669038	-1.1026158487236464	0.3748372319166873	-0.7843071222305298	0.7689378261566162	0.8988715410232544
231	-2.358151570943983	5.229245283943524	0.8406524452878656	0.833187460899353	-0.015607595443725586	0.6474425792694092
232	-2.1386313628802043	8.603362964941423	-0.16966016916782523	0.9677931070327759	0.001973569393157959	0.9950343370437622
233	-3.995102571214761	-0.9713925701971402	-0.07601287252386757	-0.8003480434417725	0.6748422384262085	0.9988085031509399
234	-1.0462097683630565	-1.7671300096957783	1.196463314609657	0.5227692127227783	0.9979591965675354	0.43918317556381226
235	-1.4120350506934205	3.4879347147275985	-0.22930808354087984	0.7905168533325195	-0.01802760362625122	0.988154411315918
236	-1.61945903124433	1.1970634682873404	0.2731881830872718	0.913512110710144	0.00740504264831543	0.9373593330383301
237	8.340412565651832	-0.9515616869032542	0.09259361449628889	0.001888573169708252	0.660222053527832	0.9837021827697754
238	-1.3813875355984806	-0.9403901033963231	-3.736088488272311	0.7694493532180786	0.6519719362258911	-0.004438728094100952
239	-3.457451018140569	-6.5847793325940085	-3.4761803879151465	-0.5802590847015381	0.0013745427131652832	0.0013906359672546387
240	-2.8190838465122843	-1.5235088133260626	-0.39401376250940556	0.2745738625526428	0.9756676554679871	0.951880693435669
241	-9.953189643008688	5.185947799901465	1.6760747714893842	-0.025153696537017822	-0.015744179487228394	0.2269960194826126
242	-3.4063190679398607	0.8436851199273665	0.5565761840733623	-0.5316967964172363	0.02345004677772522	0.8119511604309082
243	-1.722026650671143	-1.364820940021181	0.12534288506261948	0.9574010372161865	0.9205371141433716	0.9775433540344238
244	-1.7188421567908807	-0.017456801818879875	-0.487448445612954	0.9562413692474365	0.15827876329421997	0.9208720922470093
245	-3.9291070426991253	-2.249506163009691	-0.11035763532741272	-0.8018471002578735	0.7815107107162476	0.9984309673309326
246	-3.8312766429068015	-2.2241400835697958	-9.406207231808102	-0.7893500328063965	0.8021727800369263	0.0016948282718658447
247	2.632884743055137	-1.0860434890258979	-0.2930822556567849	-0.00058726966381073	0.7574577331542969	0.977046012878418
248	-0.6474952963197618	-1.4968933704501644	0.7757343655711777	0.27605104446411133	0.9685877561569214	0.6866252422332764
249	-2.151581225419654	-0.9119706494703195	0.05564815946172974	0.9628419876098633	0.6309773325920105	0.989406943321228
250	-1.8490314922036026	-3.0676544271803863	9.528345845770023	0.9918110370635986	-0.03409779071807861	0.0027218759059906006
251	-2.3366110999964267	-1.7716780405603467	0.3693029576094351	0.8511908054351807	0.9976159334182739	0.9011743068695068
252	-2.390310016016816	-0.9306221887132466	1.3924212056588703	0.8044430017471313	0.6447551250457764	0.340611070394516
253	-1.9985374842765364	-1.480615516669307	-7.080198868096983	0.9990905523300171	0.9638211131095886	-0.0010514557361602783
254	4.758029383108533	-8.09700281671291	-0.8862908217095633	0.004242338240146637	0.0073365867137908936	0.7258374094963074
255	-1.9679712196601973	9.932870630319808	-1.6715869227767195	1.0008115768432617	0.010537594556808472	0.2996043562889099
256	-1.7507444449146405	-1.859958827881378	-0.6711726926572084	0.9672296047210693	0.9850294589996338	0.8413935899734497
257	-1.470363831927636	-1.3432258452920551	-0.048222543985487976	0.8288873434066772	0.9106965065002441	0.9982559680938721
258	-2.0850979161936722	-0.9915254924955512	-0.003502555327355772	0.9844691753387451	0.6896302700042725	0.9957553148269653
259	-4.777470299465884	-3.409536502855251	-3.5430271852529116	-0.42964407801628113	-0.22520798444747925	-0.0004125237464904785
260	-3.646195616082041	-1.8948624521192723	-5.7844098868327425	-0.7173566818237305	0.9768382906913757	-0.005812317132949829
261	-2.494539076327852	-4.3829946074600326	-0.35482804087795716	0.6971383094787598	-0.1970033049583435	0.9627214670181274
262	-2.2543842368367426	-2.4103462182173683	2.00512595125626	0.9103612899780273	0.6319345235824585	0.13600081205368042
263	-1.907820117865261	-1.3123352940869961	-0.990723232334179	0.9992759227752686	0.8956952095031738	0.6648942828178406
264	-9.538631248328892	-1.1730821142305747	-0.11047502103074369	-0.015511028468608856	0.8157579302787781	0.9984277486801147
265	-1.2524771421713532	-1.1556049858329511	-0.19318132196793725	0.6760991811752319	0.8044803142547607	0.9927325248718262
266	-3.8360020482083668	-2.1275916735648925	-0.027163968452943	-0.790363073348999	0.8718580603599548	0.9973258972167969
267	8.847531825710526	-2.1388343859145476	-1.6675965201836753	0.0016432926058769226	0.8645083904266357	0.3013041317462921
268	-1.6856921589002365	-2.33597303813263	-0.990723232334179	0.9433722496032715	0.7046457529067993	0.6648942828178406
269	-1.2268960499208328	-8.311303370427911	1.1749264341699974	0.6570165157318115	0.004898130893707275	0.4509167969226837
270	-2.0381251745793	-0.5321629155593062	-8.366345833040242	0.9942353963851929	0.37608057260513306	0.0013113319873809814
271	-1.61945903124433	-2.1821810800864654	0.5798923532316905	0.913512110710144	0.8342558741569519	0.7994447946548462
272	-4.426771871903237	-2.027656805520122	-6.657470021417904	-0.6368364095687866	0.9279412031173706	-0.0023670494556427
273	-1.766076630977334	-1.6456136146297358	1.3616158454910123	0.972004771232605	0.9966045618057251	0.35506099462509155
274	-0.9339945119887187	-6.919441336476808	3.871166032421971	0.44405293464660645	0.007633864879608154	-0.0003406405448913574
275	-1.8465936355783816	-0.7902346252831025	0.10706298154284999	0.991379976272583	0.5424200892448425	0.9811078310012817
276	-3.6432940702406955	-1.6716760437009561	-1.6032327085237943	-0.7157348394393921	0.9985696077346802	0.32962602376937866
277	-1.5315455738284307	-0.3044886184982949	1.6137360882133804	0.8662182092666626	0.2621594965457916	0.24897868931293488
278	0.7227108158315865	-1.3816114816997478	0.16181238740625958	0.012417294085025787	0.9278128147125244	0.9694861173629761
279	-4.6069910502732725	-1.4503072833297188	1.0425493768247027	-0.5293992757797241	0.9540692567825317	0.5261965990066528
280	-4.176963026396187	-0.9879976177794909	-0.3005475748780786	-0.7586371898651123	0.6870440244674683	0.9754977226257324
281	-2.0854027171583738	-4.645455765172689	-0.7074090110359021	0.9843912124633789	-0.15574747323989868	0.8233084678649902
282	-7.090274266555355	1.2359134119038084	-0.3622295066528842	0.01643555611371994	0.0061684250831604	0.9607760906219482
283	-1.5495555770991611	-1.705987987842514	1.7382230937575893	0.8765558004379272	0.9997789859771729	0.20668362081050873
284	-6.217973331389146	-5.990318726373543	2.705532779879858	-0.024502918124198914	-0.02103900909423828	0.04035100340843201
285	9.052628165180085	-1.8568817691626966	0.30572779624258084	0.0015829503536224365	0.9856623411178589	0.925940752029419
286	-2.3096895013643093	-0.29669670650556945	-0.5708188129830531	0.8722447156906128	0.25879138708114624	0.8875728845596313
287	-9.349091340522019	-1.2765814352527043	-0.13078964252647562	-0.011087849736213684	0.8770202398300171	0.9976520538330078
288	-3.9124106428132386	-2.5878586483952195	1.6252276619405892	-0.8009709119796753	0.4440661072731018	0.2448025494813919
289	-2.1034850288397484	-8.70376174956618	-0.8630348871875463	0.9794209003448486	-0.00067940354347229	0.7391145825386047
290	-2.3366110999964267	-1.4503072833297188	9.506997221934068	0.8511908054351807	0.9540692567825317	0.002665609121322632
291	-3.8101372773669038	-2.639733314092286	0.24725585320814958	-0.7843071222305298	0.3876859247684479	0.945819616317749
292	-1.8897233471352752	7.5533113503303735	-1.5783918095181284	0.9975876808166504	-0.004547089338302612	0.341007798910141
293	3.5433415850669148	-3.397038623734546	0.30572779624258084	0.0023723840713500977	-0.2211098074913025	0.925940752029419
294	-4.5343706039125395	-3.97641981085282	-8.040836280765307	-0.5731830596923828	-0.2561260461807251	0.0009339749813079834
295	-2.1198284719496074	-1.220423212761364	-0.6780586616029678	0.9743403196334839	0.845023512840271	0.8380098342895508
296	-4.876691772060486	-1.7287339585435881	-5.506438558719154	-0.3759322762489319	0.9997037649154663	-0.0070029497146606445
297	1.547355525563554	-1.7287339585435881	-1.1081832470966857	-0.001979038119316101	0.9997037649154663	0.5952599048614502
298	-1.2347936690657195	4.233308528292284	0.3691515234478482	0.6629177331924438	-0.0178830623626709	0.901236891746521
299	-1.6245171878003186	-1.7817010354720548	-2.7451654647914547	0.9159774780273438	0.9967559576034546	0.04435071349143982
300	-1.3215135193040581	-0.9515616869032542	-0.4151337753800981	0.726864218711853	0.660222053527832	0.9454941749572754
301	-4.5475395260196	-4.518887918372753	0.10706298154284999	-0.5652494430541992	-0.17534178495407104	0.9811078310012817
302	-9.88580504758871	0.4969628048680441	-0.08842162059914727	-0.023599401116371155	0.05454307794570923	0.9988073110580444
303	-3.8312766429068015	-0.9472844237249072	-1.1614217733034629	-0.7893500328063965	0.6570641994476318	0.5638688802719116
304	-4.57737172709912	-2.2104709260369972	-0.022960793356067377	-0.5472519397735596	0.8129180073738098	0.9970874786376953
305	-1.3215135193040581	-1.6629506261292641	-1.1877726704080678	0.726864218711853	0.9980114698410034	0.5484538078308105
306	-3.4458622757643744	-1.9452660929122265	0.5012482856788747	-0.5696948766708374	0.9616475105285645	0.8405275344848633
307	-1.8293283127940672	-1.6114234448168896	1.7624579385079397	0.9880588054656982	0.9926763772964478	0.19918334484100342
308	-3.2826388999684317	-1.9778690793917708	0.045055470533019726	-0.3931765556335449	0.9496468305587769	0.9907969236373901
309	-1.2940070934715644	-2.269963831952764	0.0778345859338645	0.7068030834197998	0.7641897201538086	0.9861401319503784
310	-4.027391135908197	-2.2183881217114987	2.6133851426736343	-0.7968077659606934	0.8067284822463989	0.04791155457496643
311	-4.1664321386318335	-1.7673582940679298	0.31136939384031814	-0.7623862028121948	0.9979429244995117	0.9238723516464233
312	-2.7894244608192533	-1.7287339585435881	0.7720667564536812	0.31654447317123413	0.9997037649154663	0.6888251304626465
313	4.416656781936663	-1.2775187600301177	-9.491717953035765	0.0039796605706214905	0.8775275349617004	0.0016787350177764893
314	-2.4951637392318475	-6.19474820182643	0.30526025410024804	0.6964364051818848	-0.011420607566833496	0.9261108636856079
315	-2.178809416726421	-4.187668379861476	-0.14274731671296714	0.9512374401092529	-0.22770905494689941	0.9970048666000366
316	-1.6103190465529593	-1.7497556716553821	7.909611169124407	0.9089823961257935	0.9990027546882629	-0.0014047324657440186
317	-2.178809416726421	-1.7571613137708582	-0.12385937403955127	0.9512374401092529	0.998609721660614	0.997962474822998
318	-1.7339358393255988	-2.6163487442163302	0.16524391604874022	0.9616148471832275	0.4131057560443878	0.9686639308929443
319	-1.0256076017600053	-1.9960528353680713	0.5978354961853217	0.5079163312911987	0.9421961903572083	0.78965163230896
320	-3.735035802284451	-1.4534564239824725	2.1372337061307456	-0.7597057819366455	0.9551352858543396	0.1096043735742569
321	-2.402210431858094	-7.08199471453587	-0.32733497665040967	0.7932541370391846	0.009401589632034302	0.9695237874984741
322	-3.552678283529728	-3.410041050529034	-0.24968367515031686	-0.6575217247009277	-0.22536909580230713	0.9850213527679443
323	-1.3994139541349493	-1.8659622154416078	0.8045422823733828	0.7819091081619263	0.9837535619735718	0.6692856550216675
324	-1.4070916660106687	-4.40278171204141	-1.6104439180626038	0.7871571779251099	-0.1938333511352539	0.32636862993240356
325	-2.2153451852490464	-1.0700911751126763	0.51055270254233	0.9330834150314331	0.7462671995162964	0.8358376026153564
326	-2.1048027956134874	-1.1945127040514636	-0.816519171548834	0.979032039642334	0.8292478322982788	0.7652138471603394
327	-1.416304834204869	-2.027656805520122	0.16181238740625958	0.7934058904647827	0.9279412031173706	0.9694861173629761
328	-1.7917264908981825	-1.5266167182196106	-1.9151424196021618	0.9792345762252808	0.9764364361763	0.20820842683315277
329	-1.5580052745858228	-1.7378264227762985	1.0766519823197682	0.8812958002090454	0.9994755983352661	0.5063408613204956
330	-1.6245171878003186	-0.2507097145329906	-0.08698588016213149	0.9159774780273438	0.23957906663417816	0.9988150596618652
331	-1.7917264908981825	-2.1458453475705097	-0.8554936483236986	0.9792345762252808	0.8598204851150513	0.7433894872665405
332	-4.136208592995422	-1.281754149702241	-0.5113697883798696	-0.7723190784454346	0.8798068761825562	0.9118319749832153
333	-1.964829302129476	-1.429091308623928	0.34073397736304156	1.0008909702301025	0.946570634841919	0.912693977355957
334	-3.7125300889507855	-2.1275916735648925	0.8267214432072656	-0.7503224611282349	0.8718580603599548	0.6558796167373657
335	-3.321901743130659	-0.9897897762644134	-0.6593286902996964	-0.440353125333786	0.6883580088615417	0.8471534252166748
336	-1.9814858579917918	0.679823148527168	0.3515715766308811	1.000264286994934	0.03550320863723755	0.9083974361419678
337	-3.6481154208057127	-1.6580090793387423	0.5413168570664102	-0.7184215784072876	0.9976508617401123	0.8199930191040039
338	-1.227987590756002	-1.3361756016163604	-1.364344096053618	0.6578328609466553	0.9073672294616699	0.4488218426704407
339	-3.3065545418770323	-1.0598581543521102	-1.6675965201836753	-0.4222589135169983	0.7390228509902954	0.3013041317462921
340	5.8889101435201425	-1.1556049858329511	0.7934809925028026	0.004041597247123718	0.8044803142547607	0.6759549379348755
341	-4.322737427739104	-3.688558018103378	0.5565761840733623	-0.6938241720199585	-0.270654559135437	0.8119511604309082
342	-4.157724942651352	-1.4079346724615032	4.405358426048293	-0.7653753757476807	0.9385473728179932	-0.0044536590576171875
343	-3.8360020482083668	-1.7303803497879273	6.773428245220585	-0.790363073348999	0.9996711015701294	-0.003975778818130493
344	-1.2405410456146844	-1.6629082294214275	-0.7288694790578738	0.6672071218490601	0.998008668422699	0.8122884035110474
345	-1.4120350506934205	-1.1546593574166315	-0.02003732887079368	0.7905168533325195	0.803863525390625	0.9969112873077393
346	-6.161024002998858	-1.7571613137708582	0.12267087657034237	-0.02991204708814621	0.998609721660614	0.9780843257904053
347	-2.222712673918493	-1.7378264227762985	-0.3042959364849729	0.9290595054626465	0.9994755983352661	0.9747011661529541
348	-1.3813875355984806	-1.5266167182196106	-0.0020476741390931252	0.7694493532180786	0.9764364361763	0.9956405162811279
349	-3.6696770236816945	-2.2241400835697958	-0.8554936483236986	-0.7299280166625977	0.8021727800369263	0.7433894872665405
350	-3.777430957647936	-1.1255441745302441	-0.09040167947750222	-0.7748706340789795	0.7845499515533447	0.9987927675247192
351	-1.0088726860499104	-4.922540309550256	-3.2533213222817947	0.4959702491760254	-0.11645495891571045	0.009342551231384277
352	-2.0489373840777834	-2.0158046121362148	-1.1788011380079855	0.992378830909729	0.9334821105003357	0.5536907315254211
353	-2.2542813085369504	-1.859958827881378	-0.3005475748780786	0.9104256629943848	0.9850294589996338	0.9754977226257324
354	-1.483018433790619	-7.104991459836134	6.660876387460357	0.8368725776672363	0.009592384099960327	-0.0042022764682769775
355	-3.3059705331111138	-2.0704584204924728	-0.0035864633259530265	-0.4215613007545471	0.9059693217277527	0.9957617521286011
356	8.939394864285584	-2.2311923447364994	-0.13128917062250367	0.0016133785247802734	0.7965213060379028	0.997627854347229
357	-5.166969666566446	2.939516263052897	-0.4325156342052142	-0.2443634271621704	-0.01668497920036316	0.9399594068527222
358	-3.8264200072901224	-1.5268403773651826	0.34364412179413284	-0.7882653474807739	0.9764913320541382	0.9115492105484009
359	-1.6103190465529593	-2.289086313989703	-1.6104439180626038	0.9089823961257935	0.7474934458732605	0.32636862993240356
360	-2.138683379053635	-1.5790776754644122	-1.079529322128884	0.9677741527557373	0.987566351890564	0.6122426986694336
361	-9.561638056322463	-1.859958827881378	0.5321949220893838	-0.016049012541770935	0.9850294589996338	0.8247436285018921
362	-3.900373020863375	-1.7575241235610506	0.05564815946172974	-0.8000209331512451	0.9985883235931396	0.989406943321228
363	-3.9871209657513282	-1.4559427185435023	0.733980676047418	-0.8009434938430786	0.9559682607650757	0.7115393280982971
364	-2.226600609624245	-1.7571613137708582	0.8260409350332987	0.9268865585327148	0.998609721660614	0.6562914848327637
365	9.126423433283408	-1.717210395451527	-1.0773692571653928	0.0015671402215957642	0.999829888343811	0.6135245561599731
366	-1.242113612031608	-1.4968933704501644	0.2562819224211008	0.6683801412582397	0.9685877561569214	0.9429404735565186
367	-4.629662359688491	-1.5454780656622311	-0.44700499679249184	-0.5157821178436279	0.9808402061462402	0.935157299041748
368	-1.9958362263184175	-1.5544541211869567	0.6240795846980935	0.9993127584457397	0.9827775955200195	0.7750834226608276
369	-3.377909309946396	-2.186939855500314	-0.08207073087422345	-0.502514123916626	0.8307527899742126	0.9988268613815308
370	9.251265800469504	-1.9960528353680713	0.6779785452312472	0.0015468746423721313	0.9421961903572083	0.7443667054176331
371	-1.558863092189796	-1.8838766788613188	-0.67916261798704	0.8817732334136963	0.9796188473701477	0.8374648094177246
372	-1.8465936355783816	0.37331948024563544	0.36610369353333283	0.991379976272583	0.07180941104888916	0.9024951457977295
373	-2.1935204610921826	-1.8838766788613188	0.7955727755226952	0.944286584854126	0.9796188473701477	0.6746948957443237
374	-2.2873035421288828	-1.526485501306842	-0.49982448188949924	0.8885097503662109	0.9764044284820557	0.9162485599517822
375	-4.027391135908197	-2.4468401972424765	-0.6932227732791552	-0.7968077659606934	0.594568133354187	0.8304693698883057
376	-8.242839746998936	-2.0704584204924728	-0.3304379793939094	0.012042507529258728	0.9059693217277527	0.9687899351119995
377	-0.767735551017254	-2.4103462182173683	0.4499965716119456	0.34004032611846924	0.6319345235824585	0.8654422760009766
378	-1.4593806391773256	-1.8642683672773537	-3.065737965168948	0.8218532800674438	0.9841189384460449	0.018977195024490356
379	-6.8191388041869905	2.5509125772157715	7.044683802615044	0.010159563273191452	-0.014548897743225098	-0.00340387225151062
380	-3.9291070426991253	-8.618687578456438	6.206360808122593	-0.8018471002578735	0.0006328821182250977	-0.005032896995544434
381	-1.924682408332785	-1.6465401810235958	8.713154951520611	1.0003471374511719	0.9966896176338196	0.0006024539470672607
382	-3.50169375479038	-1.8179399880288254	2.553143872537814	-0.6182501316070557	0.9924441576004028	0.053472086787223816
383	-1.4510393942373705	-1.9245887036794818	0.38257424973138443	0.8164492845535278	0.9683678150177002	0.8956142663955688
384	-3.995102571214761	-1.59292209122041	0.8212839960060172	-0.8003480434417725	0.9899179339408875	0.6591697931289673
385	-3.861083595868994	-0.5145444240113684	1.0822234907262684	-0.7950446605682373	0.3661491572856903	0.5031242966651917
386	-8.8948364944687	-3.6749154791856773	-0.05274530389997856	-0.000757358968257904	-0.27014368772506714	0.9983983039855957
387	-0.5702915471860015	-1.480615516669307	0.5247569686727052	0.24009254574775696	0.9638211131095886	0.8285850286483765
388	-2.4125824198975407	-1.9591362522133666	-0.8869940559606053	0.783266544342041	0.9567539095878601	0.7254339456558228
389	-2.586513409210947	-2.2095288151080164	-2.7759238173987093	0.5876870155334473	0.8136478662490845	0.04130879044532776
390	-3.7125300889507855	-2.8458388517175246	2.199934466739608	-0.7503224611282349	0.16923955082893372	0.09874466061592102
391	-4.2964068679101555	-1.5790776754644122	0.6697710064456228	-0.7070736885070801	0.987566351890564	0.7491060495376587
392	-1.994675303970474	-0.9664831941437919	1.1647094187320157	0.9994040727615356	0.6712267398834229	0.45653873682022095
393	-3.994244514756124	-1.598144679871751	0.19370678775665917	-0.800417423248291	0.9907410740852356	0.9614244699478149
394	-1.5902421252470966	-2.3243909986157663	-1.7714934607829846	0.898705005645752	0.7154687643051147	0.2591885030269623
395	-6.173819273264152	-1.4176675745832024	-0.9530266220904304	-0.028655685484409332	0.9423055648803711	0.6870878338813782
396	-3.4511250277087075	-0.6298449043759649	2.22736796671497	-0.5745242834091187	0.4346102774143219	0.09430080652236938
397	0.4606595964611152	-1.7571613137708582	-0.280323285880135	0.026224765926599503	0.998609721660614	0.9795727729797363
398	-4.697296841361991	-1.4079346724615032	-0.2701441473859446	-0.47566118836402893	0.9385473728179932	0.9814804792404175
399	-2.4015222185775738	-1.5266167182196106	2.8992470359878153	0.7939094305038452	0.9764364361763	0.0275973379611969
400	-1.9996148588380431	-0.26815921462138537	-0.6932227732791552	0.9989980459213257	0.24673642218112946	0.8304693698883057
401	-3.445977721611494	4.911157975683675	-0.2557201804613707	-0.5698014497756958	-0.016537576913833618	0.9840176105499268
402	-1.9326565712959143	-1.4926535605144902	0.8209130894031758	1.00068199634552	0.9673780202865601	0.6593942642211914
403	-1.7849868078155264	1.0096623884927935	-0.22435982809709376	0.9774279594421387	0.014627456665039062	0.9888554811477661
404	-3.8183509997567096	-1.7378264227762985	-0.6780586616029678	-0.7863655090332031	0.9994755983352661	0.8380098342895508
405	-6.6179429643973675	-1.9452660929122265	-0.5515865098780595	0.0023416653275489807	0.9616475105285645	0.8956913948059082
406	4.458552999014207	3.060377906639411	0.048015275965621385	0.004021964967250824	-0.017125725746154785	0.9904195070266724
407	-7.1014842992755405	-1.4258606695284706	-2.3963648056392963	0.016607820987701416	0.9453803300857544	0.09107251465320587
408	-3.2826388999684317	-3.1813761179932545	-0.12385937403955127	-0.3931765556335449	-0.11609995365142822	0.997962474822998
409	-2.7474275226383393	-3.4407227156249194	-0.011281345468063808	0.37505877017974854	-0.23455524444580078	0.9963330030441284
410	-2.6067993579879767	0.5046787269658514	0.217656751052544	0.5621229410171509	0.05359405279159546	0.9547609090805054
411	-3.6635879286083366	-4.427687429190017	-0.6999112254939162	-0.7267630100250244	-0.18984520435333252	0.8271056413650513
412	0.6784253768478488	-1.4566231380649575	-0.6711726926572084	0.01425888016819954	0.9561948180198669	0.8413935899734497
413	-1.52229155740541	-1.3468487183701894	-0.5113697883798696	0.8607860803604126	0.9123847484588623	0.9118319749832153
414	-4.232536253571242	3.804474159786602	-0.09040167947750222	-0.7365775108337402	-0.018180489540100098	0.9987927675247192
415	-2.1288460403993543	-2.026473555309046	0.5524656786059787	0.971294641494751	0.9285048246383667	0.8141289949417114
416	-3.7510795701795963	3.477701163612891	-0.1512011349487673	-0.7658321857452393	-0.01801609992980957	0.9964624643325806
417	-3.61330762686967	-0.6479379319830212	-0.4166962012393769	-0.6980961561203003	0.44608238339424133	0.9450067281723022
418	-3.9326163897698603	-1.814064326117814	-0.67916261798704	-0.8019661903381348	0.9929962754249573	0.8374648094177246
419	9.448063567870197	-2.077902620911848	0.7938098132753693	0.0015334486961364746	0.901833713054657	0.6757568120956421
420	5.877557729786195	-2.077902620911848	-2.769314564249792	0.004049383103847504	0.901833713054657	0.041949957609176636
421	8.527003139708002	-1.0660536751400826	-7.733440928701265	0.0017829984426498413	0.7434145212173462	0.00044611096382141113
422	-6.7963441484321985	-2.2628296878279626	-6.8326612996402165	0.009424552321434021	0.7702945470809937	-0.0017893016338348389
423	-3.6010137684850383	-1.3256935558769307	0.6697710064456228	-0.6904009580612183	0.9023138284683228	0.7491060495376587
424	-1.463577047591588	-0.9492692685865218	-9.550570465374339	0.8245518207550049	0.6585297584533691	0.0016640722751617432
425	-1.5580052745858228	-1.8642683672773537	-0.9934354079755732	0.8812958002090454	0.9841189384460449	0.6632919311523438
426	-3.646195616082041	9.893992118817593	-0.46715235913464914	-0.7173566818237305	0.010288894176483154	0.9282009601593018
427	-1.7219301357238468	-2.818154533057977	0.4903679984154461	0.9573661088943481	0.19752734899520874	0.8459488153457642
428	-4.218321729266239	-3.221423952954887	-8.10223272796642	-0.7425662279129028	-0.14065390825271606	0.0010157525539398193
429	-1.3798158209701885	-1.8780340631252999	-0.3997441833598001	0.768354058265686	0.9810214042663574	0.9501849412918091
430	-2.3085310244407244	-4.977435881186613	-1.5540412599187372	0.8731139898300171	-0.10937559604644775	0.3524048328399658
431	-3.8360020482083668	-7.676859062406269	0.1256063924568266	-0.790363073348999	0.01042783260345459	0.977489709854126
432	-3.200636524694924	-1.6962643809756672	-1.6744853125785486	-0.2858586311340332	0.9995967149734497	0.2983737587928772
433	-1.7339358393255988	-1.4559427185435023	-9.70564326697431	0.9616148471832275	0.9559682607650757	0.001612156629562378
434	-3.4796089041620437	-2.2629909769192453	-3.785987308563181	-0.5997470617294312	0.7701576352119446	-0.005235642194747925
435	3.460936162301138	-1.5509080746751347	-0.3497778320823355	0.0021484345197677612	0.9820245504379272	0.9640213251113892
436	-4.1664321386318335	-1.1103628349001917	-0.653968269299469	-0.7623862028121948	0.7742498517036438	0.8497347831726074
437	-1.7265479416289775	-1.8720406416886612	-9.217550999501533	0.9590234756469727	0.9824058413505554	0.0017070472240447998
438	-1.810946405280028	-7.764750817172583	-0.2930822556567849	0.9840134382247925	0.009996265172958374	0.977046012878418
439	0.9021949487924696	0.31815658233619093	-0.4888669640376744	0.006514258682727814	0.08087685704231262	0.9203481674194336
440	-2.064608209517063	-0.9562412219851941	0.7790676719504326	0.9892756938934326	0.6636754274368286	0.684624195098877
441	-3.4288559628010864	-1.7833077800967208	0.5063110333957158	-0.5537241697311401	0.9966052174568176	0.8379817008972168
442	-1.658826379602461	-0.8176306168827265	4.335090782302176	0.9319052696228027	0.5620086193084717	-0.0041144490242004395
443	7.593829889836101	-4.551563389324568	-0.4316601639506057	0.0024611130356788635	-0.17020994424819946	0.9402376413345337
444	-4.05518053069839	-1.4773982036493456	8.056376799067548	-0.7923439741134644	0.962839663028717	-0.0010467469692230225
445	-6.335540085228675	-2.189980719949996	-0.5342491357453685	-0.014730662107467651	0.8284960985183716	0.9027911424636841
446	-8.437495119424037	0.8530455229089291	-0.07601287252386757	0.008620738983154297	0.02287358045578003	0.9988085031509399
447	-3.922161828311779	-1.1872200873713483	0.31136939384031814	-0.8015451431274414	0.8247007131576538	0.9238723516464233
448	-2.3287582517482712	-2.336689393227714	-0.23393024629776704	0.857499361038208	0.7039713859558105	0.9874782562255859
449	-1.3863409246360594	-1.648600284243747	-0.3005475748780786	0.7728917598724365	0.9968751668930054	0.9754977226257324
450	-2.068572910951726	-1.7673582940679298	-0.4244677280700335	0.9884121417999268	0.9979429244995117	0.9425528049468994
451	-5.064386493330022	-0.9220750879419319	1.6222366209737602	-0.2863267958164215	0.6384401321411133	0.24588412046432495
452	-1.3994139541349493	-1.717210395451527	0.12852276785790595	0.7819091081619263	0.999829888343811	0.9768908023834229
453	-8.511144586694158	-1.9710126437472288	4.637776124015424	0.007220666855573654	0.9523146152496338	-0.005278170108795166
454	-3.9923732589215977	-1.3815039659161332	0.1585145788494784	-0.8005640506744385	0.9277676343917847	0.9702662229537964
455	-2.404493780689444	-7.352002642709749	1.0045299634349707	0.7910743951797485	0.010813742876052856	0.5486350059509277
456	-4.133461508519078	5.838054554780541	0.1414628204979167	-0.7731589078903198	-0.013371050357818604	0.974136471748352
457	-3.5674037315569835	-1.4534564239824725	0.3913372864809519	-0.6679837703704834	0.9551352858543396	0.8918722867965698
458	-4.426771871903237	-2.403831784577594	-0.13078964252647562	-0.6368364095687866	0.6385011672973633	0.9976520538330078
459	-3.9669907579060157	-2.4685503473236343	0.3125718917423943	-0.8019436597824097	0.5719296336174011	0.923427939414978
460	-3.6010137684850383	-1.859958827881378	-0.42831362044385424	-0.6904009580612183	0.9850294589996338	0.9413203001022339
461	-2.0720992664702877	-7.852601803566657	-0.07305229868023666	0.9876174926757812	0.009443491697311401	0.9987860918045044
462	-1.4338755098216627	-3.9419075465687503	-1.0640003341708537	0.8051679134368896	-0.25978803634643555	0.6214586496353149
463	-4.628105947665739	-0.4004793268062754	0.5580985951525379	-0.5167152881622314	0.30644845962524414	0.8111424446105957
464	-3.634039757904017	-1.763150047319852	0.1554553311469009	-0.7104626893997192	0.9982355237007141	0.9709806442260742
465	-2.1645443845992416	-1.0604338242193938	0.003971766803532395	0.9575201272964478	0.7394317984580994	0.9951437711715698
466	-0.9361430004210374	2.107590549601328	-6.1804569461769425	0.44550392031669617	-0.010425955057144165	-0.004153639078140259
467	-1.907820117865261	-1.3256935558769307	-1.5540412599187372	0.9992759227752686	0.9023138284683228	0.3524048328399658
468	-1.4275788695718494	0.3833286112657075	-0.41613699027998297	0.8009772300720215	0.07025876641273499	0.9451813697814941
469	-1.994675303970474	-6.2060576321255745	-0.5934115348629667	0.9994040727615356	-0.010951906442642212	0.8777201175689697
470	-4.134185433113794	0.5182697165346773	0.1256063924568266	-0.7729383707046509	0.05195629596710205	0.977489709854126
471	-1.483018433790619	-3.3731020361025617	0.679819492881577	0.8368725776672363	-0.212682843208313	0.7433007955551147
472	-1.6103190465529593	-1.8838766788613188	-1.1718704104203947	0.9089823961257935	0.9796188473701477	0.5577447414398193
473	-3.6238700461122386	-6.353932854905189	-0.16331703914433526	-0.7044919729232788	-0.005387336015701294	0.9955629110336304
474	-3.9359269399834824	8.639994491468325	0.3260854026302694	-0.802057147026062	0.002208024263381958	0.9183559417724609
475	-1.9580637788437885	-1.2130474923464836	9.912772138369597	1.001001238822937	0.8405946493148804	0.0037380754947662354
476	-3.6238700461122386	-8.992605008105208	-1.0722875774553051	-0.7044919729232788	-0.0054743289947509766	0.6165399551391602
477	-1.2684033356146256	-2.2241400835697958	-0.9828489220577274	0.6879221200942993	0.8021727800369263	0.6695431470870972
478	-4.176963026396187	-2.5016425034600704	0.36610369353333283	-0.7586371898651123	0.5369495153427124	0.9024951457977295
479	-4.002092095372757	-0.7902346252831025	-1.3705171393461413	-0.799734354019165	0.5424200892448425	0.4454883933067322
480	-0.8303574600428654	-0.7682072629560712	0.30037116034574685	0.3771964907646179	0.5268762707710266	0.9278806447982788
481	-3.708724017583501	6.649261895619736	-3.160800011947753	-0.7486449480056763	-0.009589195251464844	0.013704687356948853
482	-3.634039757904017	-4.266657648541563	-0.22435982809709376	-0.7104626893997192	-0.2155175805091858	0.9888554811477661
483	-4.727283912881761	-3.835470599360385	-0.34746302006916063	-0.45821675658226013	-0.2683383822441101	0.9646095037460327
484	-1.242113612031608	7.464617718607793	-0.7468661039834836	0.6683801412582397	-0.005071401596069336	0.8028820753097534
485	-4.143414019829127	-6.003492847665761	-0.487448445612954	-0.770065188407898	-0.02035081386566162	0.9208720922470093
486	-3.5264734280177947	-1.859958827881378	-8.473700990640495	-0.6379320621490479	0.9850294589996338	0.0014063119888305664
487	-3.5374025631536465	-1.1556049858329511	0.5028375615498337	-0.6462545394897461	0.8044803142547607	0.839729905128479
488	-2.494539076327852	-0.45288937799117424	0.4903679984154461	0.6971383094787598	0.33289825916290283	0.8459488153457642
489	5.595194678275275	-2.5827327515888063	1.3663056504671611	0.004215344786643982	0.4496304392814636	0.3528346121311188
490	-1.52229155740541	6.995219832364217	-0.2557201804613707	0.8607860803604126	-0.007746011018753052	0.9840176105499268
491	-3.6292751924626576	-0.9220750879419319	1.196463314609657	-0.7076883316040039	0.6384401321411133	0.43918317556381226
492	-0.8460630180942696	-0.9492692685865218	0.8939450450112587	0.38691237568855286	0.6585297584533691	0.6151281595230103
493	-1.3215135193040581	-1.814064326117814	0.34073397736304156	0.726864218711853	0.9929962754249573	0.912693977355957
494	-1.3780087028464971	-1.3468487183701894	-0.280323285880135	0.7670931816101074	0.9123847484588623	0.9795727729797363
495	-8.569343027640643	-1.480615516669307	-0.05109455844186428	0.006079420447349548	0.9638211131095886	0.9983487129211426
496	-6.217395715286813	0.2491127889853706	-0.5342491357453685	-0.024555392563343048	0.09354293346405029	0.9027911424636841
497	-4.307979487326792	-1.3590652160583638	-2.464282275736296	-0.7013205289840698	0.9179669618606567	0.07996325194835663
498	-0.8531697637047104	-1.4069016217399475	0.217656751052544	0.3913593292236328	0.9381413459777832	0.9547609090805054
499	-2.6067993579879767	6.459910361373904	-0.24968367515031686	0.5621229410171509	-0.010544419288635254	0.9850213527679443
