# Supplementary material for: Stochastic representation of many-body quantum states
Source: Nat Commun. 2023 Jun 16;14:3601. doi: 10.1038/s41467-023-39244-4 (PMC10276005; doi:10.1038/s41467-023-39244-4)
Supplement: Supplementary file 2 — Source Data [file 41467_2023_39244_MOESM2_ESM.zip › figure_1b_energy.csv]

	tau	energy	energy_error
0	-0.0	6.428938800643246	0.021732592959229136
1	-0.020202020202020204	7.086456792777677	0.02425424594746543
2	-0.04040404040404041	8.026212429847968	0.05685370208614553
3	-0.06060606060606061	7.939201511522323	0.3470295791006836
4	-0.08080808080808081	6.941673306663633	0.14123599381687563
5	-0.10101010101010102	6.4127863026161975	0.024678965470235223
6	-0.12121212121212122	6.16484889965883	0.0329560480460013
7	-0.14141414141414144	5.9381910113854115	0.13140281323614333
8	-0.16161616161616163	5.660015853902672	0.022171938624460524
9	-0.18181818181818182	5.4690825910140735	0.016505987422173938
10	-0.20202020202020204	5.235933733822369	0.01707712120938971
11	-0.22222222222222224	5.074116496852486	0.019661237016181707
12	-0.24242424242424243	5.0404649343468675	0.013978965748319548
13	-0.26262626262626265	4.755058520881072	0.015728923531005544
14	-0.2828282828282829	4.730071019293656	0.04792517090770881
15	-0.30303030303030304	4.588859145787241	0.016083902828772322
16	-0.32323232323232326	4.577793252024744	0.013117038520701056
17	-0.3434343434343435	4.491327017021785	0.024574778999930123
18	-0.36363636363636365	4.308334200226465	0.015459092099207948
19	-0.38383838383838387	4.287059802220232	0.013042020259586057
20	-0.4040404040404041	4.137865110055809	0.012246936641143244
21	-0.42424242424242425	4.043657942795974	0.011509870933169934
22	-0.4444444444444445	4.011740704955424	0.010830441323541324
23	-0.4646464646464647	3.9711689940351045	0.022838897155145914
24	-0.48484848484848486	3.925146469338899	0.011179274906799121
25	-0.5050505050505051	3.7860816474186323	0.010592343287235679
26	-0.5252525252525253	3.8043432101924433	0.009947737778088649
27	-0.5454545454545455	3.735392981694662	0.009939001723365063
28	-0.5656565656565657	3.7142989665324473	0.00870844690523014
29	-0.5858585858585859	3.639547091736496	0.02484373957709598
30	-0.6060606060606061	3.5811072238050956	0.01820042206154958
31	-0.6262626262626263	3.6150789951549434	0.007598978812315221
32	-0.6464646464646465	3.5524248164548435	0.009998788045332954
33	-0.6666666666666667	3.5202453612196973	0.010165636175655496
34	-0.686868686868687	3.5346176959056117	0.01056266088607071
35	-0.7070707070707072	3.46810854570136	0.013645495597013294
36	-0.7272727272727273	3.4508299584597952	0.015740071888915567
37	-0.7474747474747475	3.4348115534650474	0.016507566764920344
38	-0.7676767676767677	3.4011195971859998	0.013877185841124746
39	-0.787878787878788	3.428434695047712	0.012393428693992492
40	-0.8080808080808082	3.34567627311423	0.015768154485310992
41	-0.8282828282828284	3.3627969441844305	0.011130287960480531
42	-0.8484848484848485	3.3495522083548006	0.008733020979636158
43	-0.8686868686868687	3.3507254874447447	0.0077224666960547415
44	-0.888888888888889	3.2859364637854727	0.009826437828928588
45	-0.9090909090909092	3.298780169116289	0.011480716928325713
46	-0.9292929292929294	3.2310484006946436	0.006731623625591526
47	-0.9494949494949496	3.274699019086391	0.00908281177250855
48	-0.9696969696969697	3.2636598878595517	0.013769373947239476
49	-0.98989898989899	3.2185203938803255	0.027442006896111888
50	-1.0101010101010102	3.2004593063097113	0.005211906533456606
51	-1.0303030303030305	3.2205055891776326	0.007781586665968968
52	-1.0505050505050506	3.1654043692913927	0.012093139379754064
53	-1.0707070707070707	3.1990934901679213	0.005645950678143367
54	-1.090909090909091	3.1562412201591186	0.009592504864160795
55	-1.1111111111111112	3.191564390666322	0.004387444924938817
56	-1.1313131313131315	3.142789705595558	0.009728445206414632
57	-1.1515151515151516	3.1639880949462853	0.005271825417940571
58	-1.1717171717171717	3.158988543646206	0.0066962072784980805
59	-1.191919191919192	3.1394846184625456	0.005043360829381471
60	-1.2121212121212122	3.1339600802870753	0.00402064209521145
61	-1.2323232323232325	3.094374174871495	0.018133812589616202
62	-1.2525252525252526	3.1226045487434333	0.022521443234255593
63	-1.272727272727273	3.112372178586547	0.005624598138759951
64	-1.292929292929293	3.0973578775095474	0.013905913628888981
65	-1.3131313131313131	3.089669216276724	0.007377228213084135
66	-1.3333333333333335	3.081657787191943	0.005164243264585606
67	-1.3535353535353536	3.062305779173363	0.006742329466264799
68	-1.373737373737374	3.0863762731245146	0.010207423807119162
69	-1.393939393939394	3.063215342404264	0.00800212221963606
70	-1.4141414141414144	3.0724943915301486	0.005114887602336707
71	-1.4343434343434345	3.09561462057894	0.006019687257522835
72	-1.4545454545454546	3.0637604689430304	0.009580561310074297
73	-1.474747474747475	3.054067054378238	0.004809965069382649
74	-1.494949494949495	3.057475751779636	0.011880722070101822
75	-1.5151515151515154	3.0587379393820187	0.005074276108167915
76	-1.5353535353535355	3.047871117626592	0.011236989759155677
77	-1.5555555555555556	3.076229044196473	0.004500467831738554
78	-1.575757575757576	3.0346460675367033	0.004706007572843481
79	-1.595959595959596	3.043562062883918	0.004502549463415896
80	-1.6161616161616164	3.046144086875577	0.003791760530900261
81	-1.6363636363636365	3.0392322479146583	0.0037731406848409378
82	-1.6565656565656568	3.0284198596878302	0.0058935274405080675
83	-1.676767676767677	3.055929468749415	0.004021076625596164
84	-1.696969696969697	3.060355779226843	0.007338326025246576
85	-1.7171717171717173	3.0385819920671087	0.003785461141606645
86	-1.7373737373737375	3.046698933405006	0.004000606292334874
87	-1.7575757575757578	3.024495332285725	0.004793787793994858
88	-1.777777777777778	3.039052635298022	0.004387169489167789
89	-1.7979797979797982	3.0342118152714246	0.003877825186339176
90	-1.8181818181818183	3.0353346268083428	0.007561067744956456
91	-1.8383838383838385	3.0287139611907516	0.008259273567630272
92	-1.8585858585858588	3.0246369505667983	0.0019482766683920113
93	-1.878787878787879	3.0411938773666076	0.00424049194756823
94	-1.8989898989898992	3.0106194045830437	0.007175071100387616
95	-1.9191919191919193	3.052259503184785	0.004264393001740018
96	-1.9393939393939394	3.02569512441026	0.004470334951641352
97	-1.9595959595959598	3.0270799390167684	0.003731766180205361
98	-1.97979797979798	3.0269284210254455	0.002464045642242697
99	-2.0	3.0348467617132893	0.004610752812462718
