# Supplementary material for: Stochastic representation of many-body quantum states
Source: Nat Commun. 2023 Jun 16;14:3601. doi: 10.1038/s41467-023-39244-4 (PMC10276005; doi:10.1038/s41467-023-39244-4)
Supplement: Supplementary file 2 — Source Data [file 41467_2023_39244_MOESM2_ESM.zip › figure_2_bosons_U=0.0.csv]

	x1_tau=0.0	x1_tau=0.02	x1_tau=1.0	x2_tau=0.0	x2_tau=0.02	x2_tau=1.0	psi_tau=0.0	psi_NN_tau=0.15	psi_NN_tau=3.0
0	-5.0	-5.0	-5.0	-5.0	-5.0	-5.0	6.945090494918164e-14	0.0006759429234080017	8.379165450378423e-08
1	-5.0	-5.0	-5.0	-4.949748743718593	-4.949748743718593	-4.949748743718593	8.942961914649766e-14	0.0006996189476922154	9.863800443099535e-08
2	-5.0	-5.0	-5.0	-4.899497487437186	-4.899497487437186	-4.899497487437186	1.15515284115764e-13	0.0007235644152387977	1.1592349835609639e-07
3	-5.0	-5.0	-5.0	-4.849246231155779	-4.849246231155779	-4.849246231155779	1.4966181118870181e-13	0.0007477435865439475	1.3601403736629436e-07
4	-5.0	-5.0	-5.0	-4.798994974874372	-4.798994974874372	-4.798994974874372	1.9445965051499214e-13	0.0007721261354163289	1.5932337760204973e-07
5	-5.0	-5.0	-5.0	-4.748743718592965	-4.748743718592965	-4.748743718592965	2.53341230176662e-13	0.0007966820849105716	1.8632037779298116e-07
6	-5.0	-5.0	-5.0	-4.698492462311558	-4.698492462311558	-4.698492462311558	3.3085070376827207e-13	0.0008213624241761863	2.1753298540261312e-07
7	-5.0	-5.0	-5.0	-4.648241206030151	-4.648241206030151	-4.648241206030151	4.329972317434911e-13	0.0008461326360702515	2.535566352435126e-07
8	-5.0	-5.0	-5.0	-4.597989949748744	-4.597989949748744	-4.597989949748744	5.677164423876603e-13	0.000870962452609092	2.9505861220968654e-07
9	-5.0	-5.0	-5.0	-4.547738693467337	-4.547738693467337	-4.547738693467337	7.454715616831542e-13	0.0008957992540672421	3.427887804718921e-07
10	-5.0	-5.0	-5.0	-4.49748743718593	-4.49748743718593	-4.49748743718593	9.80034309405051e-13	0.000920595251955092	3.975842162162735e-07
11	-5.0	-5.0	-5.0	-4.447236180904523	-4.447236180904523	-4.447236180904523	1.2894964464465295e-12	0.0009453294333070517	4.603799652613816e-07
12	-5.0	-5.0	-5.0	-4.396984924623116	-4.396984924623116	-4.396984924623116	1.697576326858144e-12	0.0009699317160993814	5.322156084730523e-07
13	-5.0	-5.0	-5.0	-4.346733668341709	-4.346733668341709	-4.346733668341709	2.235301559855738e-12	0.0009943762561306357	6.142475399428804e-07
14	-5.0	-5.0	-5.0	-4.296482412060302	-4.296482412060302	-4.296482412060302	2.9431696425202032e-12	0.0010186126455664635	7.077554187162605e-07
15	-5.0	-5.0	-5.0	-4.2462311557788945	-4.2462311557788945	-4.2462311557788945	3.873914039950269e-12	0.0010425817454233766	8.141571470332565e-07
16	-5.0	-5.0	-5.0	-4.1959798994974875	-4.1959798994974875	-4.1959798994974875	5.096034679802063e-12	0.0010662536369636655	9.350111440653563e-07
17	-5.0	-5.0	-5.0	-4.1457286432160805	-4.1457286432160805	-4.1457286432160805	6.698290384501267e-12	0.001089580007828772	1.0720386853790842e-06
18	-5.0	-5.0	-5.0	-4.0954773869346734	-4.0954773869346734	-4.0954773869346734	8.795397780526482e-12	0.0011125050950795412	1.2271220839465968e-06
19	-5.0	-5.0	-5.0	-4.045226130653266	-4.045226130653266	-4.045226130653266	1.1535238319035853e-11	0.0011350088752806187	1.4023300991539145e-06
20	-5.0	-5.0	-5.0	-3.9949748743718594	-3.9949748743718594	-3.9949748743718594	1.5107944084245763e-11	0.0011570117203518748	1.5999138440747629e-06
21	-5.0	-5.0	-5.0	-3.9447236180904524	-3.9447236180904524	-3.9447236180904524	1.975731619682163e-11	0.001178512698970735	1.822331796574872e-06
22	-5.0	-5.0	-5.0	-3.8944723618090453	-3.8944723618090453	-3.8944723618090453	2.5795129275212215e-11	0.001199429272674024	2.0722532099171076e-06
23	-5.0	-5.0	-5.0	-3.8442211055276383	-3.8442211055276383	-3.8442211055276383	3.361899434767025e-11	0.0012197536416351795	2.3525694814452436e-06
24	-5.0	-5.0	-5.0	-3.7939698492462313	-3.7939698492462313	-3.7939698492462313	4.373459388790756e-11	0.0012394245713949203	2.666406771822949e-06
25	-5.0	-5.0	-5.0	-3.7437185929648242	-3.7437185929648242	-3.7437185929648242	5.678326968785194e-11	0.0012584173819050193	3.0171358957886696e-06
26	-5.0	-5.0	-5.0	-3.693467336683417	-3.693467336683417	-3.693467336683417	7.357614082273498e-11	0.0012766863219439983	3.4083764148817863e-06
27	-5.0	-5.0	-5.0	-3.64321608040201	-3.64321608040201	-3.64321608040201	9.513615906365539e-11	0.0012942118337377906	3.844013463094598e-06
28	-5.0	-5.0	-5.0	-3.592964824120603	-3.592964824120603	-3.592964824120603	1.2274977709310575e-10	0.001310941413976252	4.32819024354103e-06
29	-5.0	-5.0	-5.0	-3.542713567839196	-3.542713567839196	-3.542713567839196	1.580302153573938e-10	0.0013268685434013605	4.865330993197858e-06
30	-5.0	-5.0	-5.0	-3.492462311557789	-3.492462311557789	-3.492462311557789	2.0299467108613975e-10	0.0013419812312349677	5.46012870472623e-06
31	-5.0	-5.0	-5.0	-3.442211055276382	-3.442211055276382	-3.442211055276382	2.6015822272370386e-10	0.001356218010187149	6.117551492934581e-06
32	-5.0	-5.0	-5.0	-3.391959798994975	-3.391959798994975	-3.391959798994975	3.326476494785964e-10	0.0013695753877982497	6.842846232757438e-06
33	-5.0	-5.0	-5.0	-3.341708542713568	-3.341708542713568	-3.341708542713568	4.243389133897199e-10	0.0013820475433021784	7.641529919055756e-06
34	-5.0	-5.0	-5.0	-3.291457286432161	-3.291457286432161	-3.291457286432161	5.40022644262963e-10	0.0013936107279732823	8.519389666616917e-06
35	-5.0	-5.0	-5.0	-3.241206030150754	-3.241206030150754	-3.241206030150754	6.856026293659356e-10	0.0014042523689568043	9.48245815379778e-06
36	-5.0	-5.0	-5.0	-3.190954773869347	-3.190954773869347	-3.190954773869347	8.683330421808975e-10	0.0014140037819743156	1.0537013622524682e-05
37	-5.0	-5.0	-5.0	-3.14070351758794	-3.14070351758794	-3.14070351758794	1.0971009487266667e-09	0.0014227995416149497	1.1689574421325233e-05
38	-5.0	-5.0	-5.0	-3.090452261306533	-3.090452261306533	-3.090452261306533	1.3827615050998724e-09	0.0014307046076282859	1.2946853530593216e-05
39	-5.0	-5.0	-5.0	-3.040201005025126	-3.040201005025126	-3.040201005025126	1.7385342028305762e-09	0.0014376799808815122	1.4315748558146879e-05
40	-5.0	-5.0	-5.0	-2.9899497487437183	-2.9899497487437183	-2.9899497487437183	2.1804695235039337e-09	0.001443740096874535	1.5803325368324295e-05
41	-5.0	-5.0	-5.0	-2.9396984924623113	-2.9396984924623113	-2.9396984924623113	2.727996421647296e-09	0.0014489329187199473	1.7416752598364837e-05
42	-5.0	-5.0	-5.0	-2.8894472361809043	-2.8894472361809043	-2.8894472361809043	3.4045621519768243e-09	0.0014532632194459438	1.9163291653967462e-05
43	-5.0	-5.0	-5.0	-2.8391959798994972	-2.8391959798994972	-2.8391959798994972	4.238377076053451e-09	0.001456745434552431	2.1050263967481442e-05
44	-5.0	-5.0	-5.0	-2.78894472361809	-2.78894472361809	-2.78894472361809	5.263278201360796e-09	0.0014594219392165542	2.308498187630903e-05
45	-5.0	-5.0	-5.0	-2.738693467336683	-2.738693467336683	-2.738693467336683	6.51972629415762e-09	0.0014613165985792875	2.527468495827634e-05
46	-5.0	-5.0	-5.0	-2.688442211055276	-2.688442211055276	-2.688442211055276	8.055952431188083e-09	0.0014624767936766148	2.7626530936686322e-05
47	-5.0	-5.0	-5.0	-2.638190954773869	-2.638190954773869	-2.638190954773869	9.929270772628542e-09	0.001462949556298554	3.014751200680621e-05
48	-5.0	-5.0	-5.0	-2.587939698492462	-2.587939698492462	-2.587939698492462	1.220757510042669e-08	0.0014627345371991396	3.2844360248418525e-05
49	-5.0	-5.0	-5.0	-2.537688442211055	-2.537688442211055	-2.537688442211055	1.4971037215894227e-08	0.001461974112316966	3.57235549017787e-05
50	-5.0	-5.0	-5.0	-2.487437185929648	-2.487437185929648	-2.487437185929648	1.831402556393542e-08	0.0014606231125071645	3.879116411553696e-05
51	-5.0	-5.0	-5.0	-2.437185929648241	-2.437185929648241	-2.437185929648241	2.2347262377189905e-08	0.0014588022604584694	4.205285222269595e-05
52	-5.0	-5.0	-5.0	-2.386934673366834	-2.386934673366834	-2.386934673366834	2.7200237133304488e-08	0.0014565124874934554	4.5513734221458435e-05
53	-5.0	-5.0	-5.0	-2.336683417085427	-2.336683417085427	-2.336683417085427	3.3023893108167207e-08	0.0014538118848577142	4.917833211948164e-05
54	-5.0	-5.0	-5.0	-2.28643216080402	-2.28643216080402	-2.28643216080402	3.99936021980233e-08	0.0014507716987282038	5.305050945025869e-05
55	-5.0	-5.0	-5.0	-2.236180904522613	-2.236180904522613	-2.236180904522613	4.83124408815604e-08	0.0014474362833425403	5.713336213375442e-05
56	-5.0	-5.0	-5.0	-2.185929648241206	-2.185929648241206	-2.185929648241206	5.82147771058422e-08	0.001443835673853755	6.142914207885042e-05
57	-5.0	-5.0	-5.0	-2.135678391959799	-2.135678391959799	-2.135678391959799	6.997017391548585e-08	0.0014400006039068103	6.593915168195963e-05
58	-5.0	-5.0	-5.0	-2.0854271356783918	-2.0854271356783918	-2.0854271356783918	8.388761071552717e-08	0.001435970887541771	7.066375110298395e-05
59	-5.0	-5.0	-5.0	-2.0351758793969847	-2.0351758793969847	-2.0351758793969847	1.00320017086146e-07	0.0014317367458716035	7.560220547020435e-05
60	-5.0	-5.0	-5.0	-1.9849246231155777	-1.9849246231155777	-1.9849246231155777	1.196691069854977e-07	0.0014273360138759017	8.07526012067683e-05
61	-5.0	-5.0	-5.0	-1.9346733668341707	-1.9346733668341707	-1.9346733668341707	1.4239049293605963e-07	0.0014227214269340038	8.611186785856262e-05
62	-5.0	-5.0	-5.0	-1.8844221105527637	-1.8844221105527637	-1.8844221105527637	1.6899905036295728e-07	0.0014178658602759242	9.16756471269764e-05
63	-5.0	-5.0	-5.0	-1.8341708542713566	-1.8341708542713566	-1.8341708542713566	2.0007449163979062e-07	0.001412729499861598	9.74382201093249e-05
64	-5.0	-5.0	-5.0	-1.7839195979899496	-1.7839195979899496	-1.7839195979899496	2.362670976312878e-07	0.001407268107868731	0.0001033924927469343
65	-5.0	-5.0	-5.0	-1.7336683417085426	-1.7336683417085426	-1.7336683417085426	2.783035416734499e-07	0.0014013501349836588	0.00010952998854918405
66	-5.0	-5.0	-5.0	-1.6834170854271355	-1.6834170854271355	-1.6834170854271355	3.2699272711459777e-07	0.0013949844287708402	0.00011584081221371889
67	-5.0	-5.0	-5.0	-1.6331658291457285	-1.6331658291457285	-1.6331658291457285	3.832315449165963e-07	0.0013879311736673117	0.0001223135186592117
68	-5.0	-5.0	-5.0	-1.5829145728643215	-1.5829145728643215	-1.5829145728643215	4.480104425979337e-07	0.0013801105087623	0.0001289352512685582
69	-5.0	-5.0	-5.0	-1.5326633165829144	-1.5326633165829144	-1.5326633165829144	5.224186802574935e-07	0.001371408929117024	0.00013569172006100416
70	-5.0	-5.0	-5.0	-1.4824120603015074	-1.4824120603015074	-1.4824120603015074	6.076491338744824e-07	0.0013615867355838418	0.00014256712165661156
71	-5.0	-5.0	-5.0	-1.4321608040201004	-1.4321608040201004	-1.4321608040201004	7.050024909174112e-07	0.0013505652314051986	0.00014954428479541093
72	-5.0	-5.0	-5.0	-1.3819095477386933	-1.3819095477386933	-1.3819095477386933	8.158906689498135e-07	0.0013381399912759662	0.0001566046994412318
73	-5.0	-5.0	-5.0	-1.3316582914572863	-1.3316582914572863	-1.3316582914572863	9.41839274880289e-07	0.0013240984408184886	0.00016372838581446558
74	-5.0	-5.0	-5.0	-1.2814070351758793	-1.2814070351758793	-1.2814070351758793	1.0844889113027699e-06	0.0013083259109407663	0.00017089428729377687
75	-5.0	-5.0	-5.0	-1.2311557788944723	-1.2311557788944723	-1.2311557788944723	1.2455951275797106e-06	0.0012906317133456469	0.00017808018310461193
76	-5.0	-5.0	-5.0	-1.1809045226130652	-1.1809045226130652	-1.1809045226130652	1.4270268075322742e-06	0.0012708414578810334	0.00018526271742302924
77	-5.0	-5.0	-5.0	-1.1306532663316582	-1.1306532663316582	-1.1306532663316582	1.63076278342566e-06	0.0012487994972616434	0.00019241761765442789
78	-5.0	-5.0	-5.0	-1.0804020100502512	-1.0804020100502512	-1.0804020100502512	1.8588864679788423e-06	0.0012244040844962	0.00019951979629695415
79	-5.0	-5.0	-5.0	-1.0301507537688441	-1.0301507537688441	-1.0301507537688441	2.113578302967796e-06	0.001197520992718637	0.00020654351101256907
80	-5.0	-5.0	-5.0	-0.9798994974874367	-0.9798994974874367	-0.9798994974874367	2.397105835168448e-06	0.0011680054012686014	0.00021346249559428543
81	-5.0	-5.0	-5.0	-0.9296482412060296	-0.9296482412060296	-0.9296482412060296	2.711811248373087e-06	0.0011358483461663127	0.00022025001817382872
82	-5.0	-5.0	-5.0	-0.8793969849246226	-0.8793969849246226	-0.8793969849246226	3.060096204396312e-06	0.0011008305009454489	0.00022687921591568738
83	-5.0	-5.0	-5.0	-0.8291457286432156	-0.8291457286432156	-0.8291457286432156	3.4444038766349796e-06	0.001063007046468556	0.00023332318232860416
84	-5.0	-5.0	-5.0	-0.7788944723618085	-0.7788944723618085	-0.7788944723618085	3.867198096996674e-06	0.0010223486460745335	0.0002395551127847284
85	-5.0	-5.0	-5.0	-0.7286432160804015	-0.7286432160804015	-0.7286432160804015	4.330939580839047e-06	0.0009787619346752763	0.00024554855190217495
86	-5.0	-5.0	-5.0	-0.6783919597989945	-0.6783919597989945	-0.6783919597989945	4.8380592447656655e-06	0.0009322271798737347	0.0002512775536160916
87	-5.0	-5.0	-5.0	-0.6281407035175874	-0.6281407035175874	-0.6281407035175874	5.390928688303708e-06	0.0008828019490465522	0.0002567168849054724
88	-5.0	-5.0	-5.0	-0.5778894472361804	-0.5778894472361804	-0.5778894472361804	5.991827972036653e-06	0.0008304444490931928	0.00026184218586422503
89	-5.0	-5.0	-5.0	-0.5276381909547734	-0.5276381909547734	-0.5276381909547734	6.642910890855139e-06	0.000775190070271492	0.00026663002790883183
90	-5.0	-5.0	-5.0	-0.47738693467336635	-0.47738693467336635	-0.47738693467336635	7.3461680105756706e-06	0.0007170575554482639	0.0002710584958549589
91	-5.0	-5.0	-5.0	-0.4271356783919593	-0.4271356783919593	-0.4271356783919593	8.103387807999169e-06	0.0006561441696248949	0.00027510683867149055
92	-5.0	-5.0	-5.0	-0.3768844221105523	-0.3768844221105523	-0.3768844221105523	8.916116327075555e-06	0.0005923498538322747	0.0002787558769341558
93	-5.0	-5.0	-5.0	-0.32663316582914526	-0.32663316582914526	-0.32663316582914526	9.785615835559528e-06	0.0005258217570371926	0.0002819883229676634
94	-5.0	-5.0	-5.0	-0.2763819095477382	-0.2763819095477382	-0.2763819095477382	1.0712823035583815e-05	0.00045654518180526793	0.0002847886353265494
95	-5.0	-5.0	-5.0	-0.2261306532663312	-0.2261306532663312	-0.2261306532663312	1.1698307446017443e-05	0.0003846331383101642	0.0002871431934181601
96	-5.0	-5.0	-5.0	-0.17587939698492416	-0.17587939698492416	-0.17587939698492416	1.2742230632319435e-05	0.0003100718022324145	0.0002890405594371259
97	-5.0	-5.0	-5.0	-0.12562814070351713	-0.12562814070351713	-0.12562814070351713	1.3844307008818707e-05	0.00023304902424570173	0.00029047144926153123
98	-5.0	-5.0	-5.0	-0.0753768844221101	-0.0753768844221101	-0.0753768844221101	1.5003766976954727e-05	0.0001535152696305886	0.00029142884886823595
99	-5.0	-5.0	-5.0	-0.02512562814070307	-0.02512562814070307	-0.02512562814070307	1.6219323189097126e-05	7.15004644007422e-05	0.0002919080143328756
100	-5.0	-5.0	-5.0	0.02512562814070396	0.02512562814070396	0.02512562814070396	1.7489140739377585e-05	-1.2701947525783908e-05	0.00029190655914135277
101	-5.0	-5.0	-5.0	0.07537688442211099	0.07537688442211099	0.07537688442211099	1.8810812078982836e-05	-9.922044409904629e-05	0.0002914245706051588
102	-5.0	-5.0	-5.0	0.12562814070351802	0.12562814070351802	0.12562814070351802	2.018133743232627e-05	-0.0001878592011053115	0.00029046431882306933
103	-5.0	-5.0	-5.0	0.17587939698492505	0.17587939698492505	0.17587939698492505	2.1597111451530317e-05	-0.0002785264514386654	0.0002890306059271097
104	-5.0	-5.0	-5.0	0.22613065326633208	0.22613065326633208	0.22613065326633208	2.305391678920298e-05	-0.00037108807009644806	0.00028713044594042003
105	-5.0	-5.0	-5.0	0.2763819095477391	0.2763819095477391	0.2763819095477391	2.454692519351142e-05	-0.00046533168642781675	0.00028477321029640734
106	-5.0	-5.0	-5.0	0.32663316582914614	0.32663316582914614	0.32663316582914614	2.607070663545349e-05	-0.0005613071843981743	0.00028197027859278023
107	-5.0	-5.0	-5.0	0.3768844221105532	0.3768844221105532	0.3768844221105532	2.7619246866916965e-05	-0.0006587074021808803	0.00027873527142219245
108	-5.0	-5.0	-5.0	0.4271356783919602	0.4271356783919602	0.4271356783919602	2.918597368101896e-05	-0.0007574153132736683	0.0002750837884377688
109	-5.0	-5.0	-5.0	0.47738693467336724	0.47738693467336724	0.47738693467336724	3.076379200526432e-05	-0.0008571416256017983	0.0002710331173148006
110	-5.0	-5.0	-5.0	0.5276381909547743	0.5276381909547743	0.5276381909547743	3.234512780566505e-05	-0.0009578228346072137	0.0002666024665813893
111	-5.0	-5.0	-5.0	0.5778894472361813	0.5778894472361813	0.5778894472361813	3.3921980618982625e-05	-0.0010591534664854407	0.00026181249995715916
112	-5.0	-5.0	-5.0	0.6281407035175883	0.6281407035175883	0.6281407035175883	3.548598436394278e-05	-0.0011609229259192944	0.0002566852781455964
113	-5.0	-5.0	-5.0	0.6783919597989954	0.6783919597989954	0.6783919597989954	3.702847591420035e-05	-0.0012628610711544752	0.0002512441424187273
114	-5.0	-5.0	-5.0	0.7286432160804024	0.7286432160804024	0.7286432160804024	3.8540570749812e-05	-0.001364711788482964	0.0002455134817864746
115	-5.0	-5.0	-5.0	0.7788944723618094	0.7788944723618094	0.7788944723618094	4.0013244843960805e-05	-0.0014662202447652817	0.00023951855837367475
116	-5.0	-5.0	-5.0	0.8291457286432165	0.8291457286432165	0.8291457286432165	4.143742179165868e-05	-0.0015670889988541603	0.00023328526003751904
117	-5.0	-5.0	-5.0	0.8793969849246235	0.8793969849246235	0.8793969849246235	4.28040640510515e-05	-0.001667048200033605	0.000226840129471384
118	-5.0	-5.0	-5.0	0.9296482412060305	0.9296482412060305	0.9296482412060305	4.410426704949475e-05	-0.0017657767748460174	0.00022020992764737457
119	-5.0	-5.0	-5.0	0.9798994974874375	0.9798994974874375	0.9798994974874375	4.532935480918688e-05	-0.0018630069680511951	0.00021342151740100235
120	-5.0	-5.0	-5.0	1.0301507537688446	1.0301507537688446	1.0301507537688446	4.64709756738636e-05	-0.0019583222456276417	0.00020650186343118548
121	-5.0	-5.0	-5.0	1.0804020100502516	1.0804020100502516	1.0804020100502516	4.752119667138007e-05	-0.002051552524790168	0.0001994775957427919
122	-5.0	-5.0	-5.0	1.1306532663316586	1.1306532663316586	1.1306532663316586	4.84725950288548e-05	-0.002142303856089711	0.00019237503875046968
123	-5.0	-5.0	-5.0	1.1809045226130657	1.1809045226130657	1.1809045226130657	4.9318345368662825e-05	-0.0022303289733827114	0.0001852199056884274
124	-5.0	-5.0	-5.0	1.2311557788944727	1.2311557788944727	1.2311557788944727	5.0052301155467664e-05	-0.0023153594229370356	0.00017803731316234916
125	-5.0	-5.0	-5.0	1.2814070351758797	1.2814070351758797	1.2814070351758797	5.066906903643253e-05	-0.0023970678448677063	0.00017085146100725979
126	-5.0	-5.0	-5.0	1.3316582914572868	1.3316582914572868	1.3316582914572868	5.1164074817746826e-05	-0.002475237939506769	0.0001636857632547617
127	-5.0	-5.0	-5.0	1.3819095477386938	1.3819095477386938	1.3819095477386938	5.15336199488773e-05	-0.002549627097323537	0.00015656239702366292
128	-5.0	-5.0	-5.0	1.4321608040201008	1.4321608040201008	1.4321608040201008	5.177492753901909e-05	-0.0026199377607554197	0.00014950244803912938
129	-5.0	-5.0	-5.0	1.4824120603015079	1.4824120603015079	1.4824120603015079	5.1886177104927794e-05	-0.0026860455982387066	0.0001425258524250239
130	-5.0	-5.0	-5.0	1.5326633165829149	1.5326633165829149	1.5326633165829149	5.186652744192205e-05	-0.0027477385010570288	0.00013565112021751702
131	-5.0	-5.0	-5.0	1.582914572864322	1.582914572864322	1.582914572864322	5.171612721613069e-05	-0.0028048455715179443	0.00012889542267657816
132	-5.0	-5.0	-5.0	1.633165829145729	1.633165829145729	1.633165829145729	5.143611309141575e-05	-0.0028572804294526577	0.00012227454863023013
133	-5.0	-5.0	-5.0	1.683417085427136	1.683417085427136	1.683417085427136	5.102859542398283e-05	-0.0029048677533864975	0.00011580277350731194
134	-5.0	-5.0	-5.0	1.733668341708543	1.733668341708543	1.733668341708543	5.049663177652212e-05	-0.002947537461295724	0.00010949296847684309
135	-5.0	-5.0	-5.0	1.78391959798995	1.78391959798995	1.78391959798995	4.9844188716859515e-05	-0.002985261846333742	0.000103356534964405
136	-5.0	-5.0	-5.0	1.834170854271357	1.834170854271357	1.834170854271357	4.90760925687479e-05	-0.0030179843306541443	9.74033901002258e-05
137	-5.0	-5.0	-5.0	1.884422110552764	1.884422110552764	1.884422110552764	4.819796997008918e-05	-0.003045662771910429	9.16419958230108e-05
138	-5.0	-5.0	-5.0	1.9346733668341711	1.9346733668341711	1.9346733668341711	4.721617926245965e-05	-0.003068360732868314	8.60794389154762e-05
139	-5.0	-5.0	-5.0	1.9849246231155782	1.9849246231155782	1.9849246231155782	4.613773388174107e-05	-0.0030860744882375	8.07214091764763e-05
140	-5.0	-5.0	-5.0	2.035175879396985	2.035175879396985	2.035175879396985	4.497021903997925e-05	-0.0030988245271146297	7.55722721805796e-05
141	-5.0	-5.0	-5.0	2.085427135678392	2.085427135678392	2.085427135678392	4.372170308102503e-05	-0.0031067514792084694	7.06350983818993e-05
142	-5.0	-5.0	-5.0	2.1356783919597992	2.1356783919597992	2.1356783919597992	4.240064495551988e-05	-0.003109891200438142	6.591177952941507e-05
143	-5.0	-5.0	-5.0	2.1859296482412063	2.1859296482412063	2.1859296482412063	4.1015799293593646e-05	-0.003108410630375147	6.140305777080357e-05
144	-5.0	-5.0	-5.0	2.2361809045226133	2.2361809045226133	2.2361809045226133	3.9576120556237175e-05	-0.003102334449067712	5.7108547480311245e-05
145	-5.0	-5.0	-5.0	2.2864321608040203	2.2864321608040203	2.2864321608040203	3.809066771944029e-05	-0.0030918619595468044	5.302696445141919e-05
146	-5.0	-5.0	-5.0	2.3366834170854274	2.3366834170854274	2.3366834170854274	3.656851089029693e-05	-0.003077121451497078	4.915603494737297e-05
147	-5.0	-5.0	-5.0	2.3869346733668344	2.3869346733668344	2.3869346733668344	3.5018641173477914e-05	-0.003058290807530284	4.549266668618657e-05
148	-5.0	-5.0	-5.0	2.4371859296482414	2.4371859296482414	2.4371859296482414	3.344988500242992e-05	-0.00303549412637949	4.203298522043042e-05
149	-5.0	-5.0	-5.0	2.4874371859296485	2.4874371859296485	2.4874371859296485	3.187082402553376e-05	-0.0030089423526078463	3.877247218042612e-05
150	-5.0	-5.0	-5.0	2.5376884422110555	2.5376884422110555	2.5376884422110555	3.02897214967753e-05	-0.002978795673698187	3.570600165403448e-05
151	-5.0	-5.0	-5.0	2.5879396984924625	2.5879396984924625	2.5879396984924625	2.8714455967049765e-05	-0.002945247571915388	3.282791294623166e-05
152	-5.0	-5.0	-5.0	2.6381909547738696	2.6381909547738696	2.6381909547738696	2.715246290998434e-05	-0.0029084905982017517	3.013212699443102e-05
153	-5.0	-5.0	-5.0	2.6884422110552766	2.6884422110552766	2.6884422110552766	2.5610684749118068e-05	-0.002868725685402751	2.7612170015345328e-05
154	-5.0	-5.0	-5.0	2.7386934673366836	2.7386934673366836	2.7386934673366836	2.4095529585343e-05	-0.0028261393308639526	2.5261313567170873e-05
155	-5.0	-5.0	-5.0	2.7889447236180906	2.7889447236180906	2.7889447236180906	2.2612838758435753e-05	-0.002780930371955037	2.3072549083735794e-05
156	-5.0	-5.0	-5.0	2.8391959798994977	2.8391959798994977	2.8391959798994977	2.1167863217778605e-05	-0.0027332964818924665	2.1038727936684154e-05
157	-5.0	-5.0	-5.0	2.8894472361809047	2.8894472361809047	2.8894472361809047	1.9765248528124704e-05	-0.002683427184820175	1.9152614186168648e-05
158	-5.0	-5.0	-5.0	2.9396984924623117	2.9396984924623117	2.9396984924623117	1.8409028199233157e-05	-0.002631571376696229	1.7406882761861198e-05
159	-5.0	-5.0	-5.0	2.9899497487437188	2.9899497487437188	2.9899497487437188	1.710262490565841e-05	-0.0025778652634471655	1.5794221326359548e-05
160	-5.0	-5.0	-5.0	3.0402010050251267	3.0402010050251267	3.0402010050251267	1.584885905670386e-05	-0.002522537251934409	1.4307370292954147e-05
161	-5.0	-5.0	-5.0	3.090452261306533	3.090452261306533	3.090452261306533	1.4649964087811528e-05	-0.002465750789269805	1.293915556743741e-05
162	-5.0	-5.0	-5.0	3.1407035175879408	3.1407035175879408	3.1407035175879408	1.3507607774217494e-05	-0.0024077368434518576	1.168251401395537e-05
163	-5.0	-5.0	-5.0	3.190954773869347	3.190954773869347	3.190954773869347	1.242291881582216e-05	-0.002348637906834483	1.053055348165799e-05
164	-5.0	-5.0	-5.0	3.241206030150755	3.241206030150755	3.241206030150755	1.1396517908696173e-05	-0.0022886425722390413	9.476555533183273e-06
165	-5.0	-5.0	-5.0	3.291457286432161	3.291457286432161	3.291457286432161	1.042855250283938e-05	-0.002227962715551257	8.514007276971824e-06
166	-5.0	-5.0	-5.0	3.341708542713569	3.341708542713569	3.341708542713569	9.518734446708751e-06	-0.0021667233668267727	7.63663319958141e-06
167	-5.0	-5.0	-5.0	3.391959798994975	3.391959798994975	3.391959798994975	8.66637973530063e-06	-0.002105104038491845	6.838397894171067e-06
168	-5.0	-5.0	-5.0	3.442211055276383	3.442211055276383	3.442211055276383	7.870449608602536e-06	-0.0020432781893759966	6.11351879342692e-06
169	-5.0	-5.0	-5.0	3.492462311557789	3.492462311557789	3.492462311557789	7.129592289225521e-06	-0.0019813806284219027	5.4564793572353665e-06
170	-5.0	-5.0	-5.0	3.542713567839197	3.542713567839197	3.542713567839197	6.44218470004527e-06	-0.0019195441855117679	4.862034984398633e-06
171	-5.0	-5.0	-5.0	3.592964824120603	3.592964824120603	3.592964824120603	5.806373562716872e-06	-0.001857909606769681	4.325218924350338e-06
172	-5.0	-5.0	-5.0	3.643216080402011	3.643216080402011	3.643216080402011	5.220115343954883e-06	-0.0017966304440051317	3.841339093924034e-06
173	-5.0	-5.0	-5.0	3.693467336683417	3.693467336683417	3.693467336683417	4.681214586513755e-06	-0.001735810306854546	3.405974439374404e-06
174	-5.0	-5.0	-5.0	3.743718592964825	3.743718592964825	3.743718592964825	4.18736023396646e-06	-0.0016755627002567053	3.0149822123348713e-06
175	-5.0	-5.0	-5.0	3.7939698492462313	3.7939698492462313	3.7939698492462313	3.7361596309084032e-06	-0.00161599344573915	2.6644793251762167e-06
176	-5.0	-5.0	-5.0	3.844221105527639	3.844221105527639	3.844221105527639	3.3251699515087236e-06	-0.0015572122065350413	2.3508478079747874e-06
177	-5.0	-5.0	-5.0	3.8944723618090453	3.8944723618090453	3.8944723618090453	2.9519268779927786e-06	-0.0014993036165833473	2.0707182102341903e-06
178	-5.0	-5.0	-5.0	3.9447236180904532	3.9447236180904532	3.9447236180904532	2.6139704154655363e-06	-0.0014423446264117956	1.8209656218459713e-06
179	-5.0	-5.0	-5.0	3.9949748743718594	3.9949748743718594	3.9949748743718594	2.3088677895008997e-06	-0.0013864225475117564	1.5986998960215715e-06
180	-5.0	-5.0	-5.0	4.045226130653267	4.045226130653267	4.045226130653267	2.0342334273619217e-06	-0.0013315979158505797	1.4012535984875285e-06
181	-5.0	-5.0	-5.0	4.0954773869346734	4.0954773869346734	4.0954773869346734	1.787746072041043e-06	-0.0012779331300407648	1.2261691608728142e-06
182	-5.0	-5.0	-5.0	4.145728643216081	4.145728643216081	4.145728643216081	1.567163120176003e-06	-0.00122547778300941	1.071196720658918e-06
183	-5.0	-5.0	-5.0	4.1959798994974875	4.1959798994974875	4.1959798994974875	1.3703323101620979e-06	-0.0011742865899577737	9.342684847979399e-07
184	-5.0	-5.0	-5.0	4.246231155778895	4.246231155778895	4.246231155778895	1.195200915468619e-06	-0.0011243977351114154	8.135033340295195e-07
185	-5.0	-5.0	-5.0	4.296482412060302	4.296482412060302	4.296482412060302	1.039822620457539e-06	-0.0010758436983451247	7.071808454384154e-07
186	-5.0	-5.0	-5.0	4.3467336683417095	4.3467336683417095	4.3467336683417095	9.02362272201609e-07	-0.0010286463657394052	6.137435093478416e-07
187	-5.0	-5.0	-5.0	4.396984924623116	4.396984924623116	4.396984924623116	7.81098712322217e-07	-0.0009828306501731277	5.317741624821792e-07
188	-5.0	-5.0	-5.0	4.4472361809045236	4.4472361809045236	4.4472361809045236	6.744258982082303e-07	-0.0009384051081724465	4.599941121341544e-07
189	-5.0	-5.0	-5.0	4.49748743718593	4.49748743718593	4.49748743718593	5.808525236908342e-07	-0.0008953976794146001	3.9724756106807035e-07
190	-5.0	-5.0	-5.0	4.547738693467338	4.547738693467338	4.547738693467338	4.990003459253263e-07	-0.0008537891553714871	3.424955536956986e-07
191	-5.0	-5.0	-5.0	4.597989949748744	4.597989949748744	4.597989949748744	4.276014184774164e-07	-0.0008135922253131866	2.948036694760958e-07
192	-5.0	-5.0	-5.0	4.648241206030152	4.648241206030152	4.648241206030152	3.6549442103390553e-07	-0.0007748040952719748	2.533353722355969e-07
193	-5.0	-5.0	-5.0	4.698492462311558	4.698492462311558	4.698492462311558	3.116202643461537e-07	-0.0007374149863608181	2.1734128097250505e-07
194	-5.0	-5.0	-5.0	4.748743718592966	4.748743718592966	4.748743718592966	2.6501713552882115e-07	-0.0007014040020294487	1.861545797510189e-07
195	-5.0	-5.0	-5.0	4.798994974874372	4.798994974874372	4.798994974874372	2.248151341970428e-07	-0.0006667620618827641	1.5918024587335822e-07
196	-5.0	-5.0	-5.0	4.84924623115578	4.84924623115578	4.84924623115578	1.9023063460482647e-07	-0.0006334716454148293	1.358906729365117e-07
197	-5.0	-5.0	-5.0	4.899497487437186	4.899497487437186	4.899497487437186	1.6056049336683056e-07	-0.0006015099352225661	1.1581737169308326e-07
198	-5.0	-5.0	-5.0	4.949748743718594	4.949748743718594	4.949748743718594	1.3517620686874923e-07	-0.0005708467215299606	9.854687021970676e-08
199	-5.0	-5.0	-5.0	5.0	5.0	5.0	1.1351810740640268e-07	-0.0005414671613834798	8.371354454084212e-08
200	-4.949748743718593	-4.949748743718593	-4.949748743718593	-5.0	-5.0	-5.0	8.942961914649766e-14	0.0007048202678561211	9.863795469300385e-08
201	-4.949748743718593	-4.949748743718593	-4.949748743718593	-4.949748743718593	-4.949748743718593	-4.949748743718593	1.1450373853219524e-13	0.0007295877439901233	1.1611479777684508e-07
202	-4.949748743718593	-4.949748743718593	-4.949748743718593	-4.899497487437186	-4.899497487437186	-4.899497487437186	1.470708028658436e-13	0.0007546473643742502	1.364629582667476e-07
203	-4.949748743718593	-4.949748743718593	-4.949748743718593	-4.849246231155779	-4.849246231155779	-4.849246231155779	1.8949068123152912e-13	0.0007799461600370705	1.601131600637018e-07
204	-4.949748743718593	-4.949748743718593	-4.949748743718593	-4.798994974874372	-4.798994974874372	-4.798994974874372	2.4488530654515434e-13	0.0008054732461459935	1.875524731076439e-07
205	-4.949748743718593	-4.949748743718593	-4.949748743718593	-4.748743718592965	-4.748743718592965	-4.748743718592965	3.1738365435412435e-13	0.0008311661658808589	2.193328327848576e-07
206	-4.949748743718593	-4.949748743718593	-4.949748743718593	-4.698492462311558	-4.698492462311558	-4.698492462311558	4.1244330179899237e-13	0.0008569881902076304	2.5607573661545757e-07
207	-4.949748743718593	-4.949748743718593	-4.949748743718593	-4.648241206030151	-4.648241206030151	-4.648241206030151	5.372714547519379e-13	0.0008829244179651141	2.98482092375707e-07
208	-4.949748743718593	-4.949748743718593	-4.949748743718593	-4.597989949748744	-4.597989949748744	-4.597989949748744	7.013747850005471e-13	0.0009089040104299784	3.473374476925528e-07
209	-4.949748743718593	-4.949748743718593	-4.949748743718593	-4.547738693467337	-4.547738693467337	-4.547738693467337	9.172755674876963e-13	0.0009348926250822842	4.0352446717406565e-07
210	-4.949748743718593	-4.949748743718593	-4.949748743718593	-4.49748743718593	-4.49748743718593	-4.49748743718593	1.2014418570978588e-12	0.0009608459658920765	4.6802864517303533e-07
211	-4.949748743718593	-4.949748743718593	-4.949748743718593	-4.447236180904523	-4.447236180904523	-4.447236180904523	1.5754922894101203e-12	0.000986721832305193	5.419506123871543e-07
212	-4.949748743718593	-4.949748743718593	-4.949748743718593	-4.396984924623116	-4.396984924623116	-4.396984924623116	2.067752127105043e-12	0.001012458000332117	6.265141792027862e-07
213	-4.949748743718593	-4.949748743718593	-4.949748743718593	-4.346733668341709	-4.346733668341709	-4.346733668341709	2.7152571207511588e-12	0.0010380245512351394	7.230806318148097e-07
214	-4.949748743718593	-4.949748743718593	-4.949748743718593	-4.296482412060302	-4.296482412060302	-4.296482412060302	3.566326467397376e-12	0.0010633537312969565	8.331563208230364e-07
215	-4.949748743718593	-4.949748743718593	-4.949748743718593	-4.2462311557788945	-4.2462311557788945	-4.2462311557788945	4.6838566531471915e-12	0.001088415738195181	9.584103963788948e-07
216	-4.949748743718593	-4.949748743718593	-4.949748743718593	-4.1959798994974875	-4.1959798994974875	-4.1959798994974875	6.149525463667335e-12	0.0011131446808576584	1.1006775366695365e-06
217	-4.949748743718593	-4.949748743718593	-4.949748743718593	-4.1457286432160805	-4.1457286432160805	-4.1457286432160805	8.069141358898022e-12	0.0011375006288290024	1.2619835842997418e-06
218	-4.949748743718593	-4.949748743718593	-4.949748743718593	-4.0954773869346734	-4.0954773869346734	-4.0954773869346734	1.0579429394582876e-11	0.0011614264221861959	1.4445449778577313e-06
219	-4.949748743718593	-4.949748743718593	-4.949748743718593	-4.045226130653266	-4.045226130653266	-4.045226130653266	1.3856612861547347e-11	0.0011848972644656897	1.6507964346601511e-06
220	-4.949748743718593	-4.949748743718593	-4.949748743718593	-3.9949748743718594	-3.9949748743718594	-3.9949748743718594	1.8127232028951752e-11	0.0012078433064743876	1.883388449641643e-06
221	-4.949748743718593	-4.949748743718593	-4.949748743718593	-3.9447236180904524	-3.9447236180904524	-3.9447236180904524	2.3681740370076824e-11	0.001230229390785098	2.1452146938827354e-06
222	-4.949748743718593	-4.949748743718593	-4.949748743718593	-3.8944723618090453	-3.8944723618090453	-3.8944723618090453	3.0891537319479775e-11	0.0012520011514425278	2.439417357891216e-06
223	-4.949748743718593	-4.949748743718593	-4.949748743718593	-3.8442211055276383	-3.8442211055276383	-3.8442211055276383	4.0230238232468256e-11	0.001273113302886486	2.7694002255884698e-06
224	-4.949748743718593	-4.949748743718593	-4.949748743718593	-3.7939698492462313	-3.7939698492462313	-3.7939698492462313	5.230015045496007e-11	0.001293536159209907	3.138843567285221e-06
225	-4.949748743718593	-4.949748743718593	-4.949748743718593	-3.7437185929648242	-3.7437185929648242	-3.7437185929648242	6.786512332442797e-11	0.00131323654204607	3.5517150536179543e-06
226	-4.949748743718593	-4.949748743718593	-4.949748743718593	-3.693467336683417	-3.693467336683417	-3.693467336683417	8.78911739654228e-11	0.0013321548467501998	4.012276804132853e-06
227	-4.949748743718593	-4.949748743718593	-4.949748743718593	-3.64321608040201	-3.64321608040201	-3.64321608040201	1.1359656474703158e-10	0.0013502798974514008	4.525099484453676e-06
228	-4.949748743718593	-4.949748743718593	-4.949748743718593	-3.592964824120603	-3.592964824120603	-3.592964824120603	1.4651332740526598e-10	0.001367555814795196	5.09506435264484e-06
229	-4.949748743718593	-4.949748743718593	-4.949748743718593	-3.542713567839196	-3.542713567839196	-3.542713567839196	1.8856259855178805e-10	0.0013839751482009888	5.72737599213724e-06
230	-4.949748743718593	-4.949748743718593	-4.949748743718593	-3.492462311557789	-3.492462311557789	-3.492462311557789	2.421465572355045e-10	0.0013994905166327953	6.427560037991498e-06
231	-4.949748743718593	-4.949748743718593	-4.949748743718593	-3.442211055276382	-3.442211055276382	-3.442211055276382	3.1026024311184846e-10	0.0014141028514131904	7.201464995887363e-06
232	-4.949748743718593	-4.949748743718593	-4.949748743718593	-3.391959798994975	-3.391959798994975	-3.391959798994975	3.966270892361121e-10	0.001427752897143364	8.05526906333398e-06
233	-4.949748743718593	-4.949748743718593	-4.949748743718593	-3.341708542713568	-3.341708542713568	-3.341708542713568	5.058626318726846e-10	0.0014404866378754377	8.995464668259956e-06
234	-4.949748743718593	-4.949748743718593	-4.949748743718593	-3.291457286432161	-3.291457286432161	-3.291457286432161	6.436715658005855e-10	0.0014522477285936475	1.0028863471234217e-05
235	-4.949748743718593	-4.949748743718593	-4.949748743718593	-3.241206030150754	-3.241206030150754	-3.241206030150754	8.170841013478724e-10	0.0014630273217335343	1.1162569535372313e-05
236	-4.949748743718593	-4.949748743718593	-4.949748743718593	-3.190954773869347	-3.190954773869347	-3.190954773869347	1.034738451540129e-09	0.0014728119131177664	1.240397341462085e-05
237	-4.949748743718593	-4.949748743718593	-4.949748743718593	-3.14070351758794	-3.14070351758794	-3.14070351758794	1.3072172353972776e-09	0.0014816743787378073	1.376074487779988e-05
238	-4.949748743718593	-4.949748743718593	-4.949748743718593	-3.090452261306533	-3.090452261306533	-3.090452261306533	1.6474466255227524e-09	0.0014895190251991153	1.5240791071846616e-05
239	-4.949748743718593	-4.949748743718593	-4.949748743718593	-3.040201005025126	-3.040201005025126	-3.040201005025126	2.071168190979753e-09	0.0014964421279728413	1.685222923697438e-05
240	-4.949748743718593	-4.949748743718593	-4.949748743718593	-2.9899497487437183	-2.9899497487437183	-2.9899497487437183	2.5974945830233294e-09	0.0015023903688415885	1.8603373973746784e-05
241	-4.949748743718593	-4.949748743718593	-4.949748743718593	-2.9396984924623113	-2.9396984924623113	-2.9396984924623113	3.2495614705741757e-09	0.0015074369730427861	2.0502669940469787e-05
242	-4.949748743718593	-4.949748743718593	-4.949748743718593	-2.8894472361809043	-2.8894472361809043	-2.8894472361809043	4.0552894387282325e-09	0.0015115825226530433	2.255866456835065e-05
243	-4.949748743718593	-4.949748743718593	-4.949748743718593	-2.8391959798994972	-2.8391959798994972	-2.8391959798994972	5.048270896035365e-09	0.0015148427337408066	2.4779970772215165e-05
244	-4.949748743718593	-4.949748743718593	-4.949748743718593	-2.78894472361809	-2.78894472361809	-2.78894472361809	6.268798367535977e-09	0.0015172821003943682	2.7175203285878524e-05
245	-4.949748743718593	-4.949748743718593	-4.949748743718593	-2.738693467336683	-2.738693467336683	-2.738693467336683	7.765051846524408e-09	0.0015189152909442782	2.9752880436717533e-05
246	-4.949748743718593	-4.949748743718593	-4.949748743718593	-2.688442211055276	-2.688442211055276	-2.688442211055276	9.594464097050834e-09	0.001519800047390163	3.252142414567061e-05
247	-4.949748743718593	-4.949748743718593	-4.949748743718593	-2.638190954773869	-2.638190954773869	-2.638190954773869	1.1825283891473098e-08	0.0015199469635263085	3.548907261574641e-05
248	-4.949748743718593	-4.949748743718593	-4.949748743718593	-2.587939698492462	-2.587939698492462	-2.587939698492462	1.4538358074479123e-08	0.0015194660518318415	3.86637584597338e-05
249	-4.949748743718593	-4.949748743718593	-4.949748743718593	-2.537688442211055	-2.537688442211055	-2.537688442211055	1.7829153999575944e-08	0.0015183639479801059	4.205308869131841e-05
250	-4.949748743718593	-4.949748743718593	-4.949748743718593	-2.487437185929648	-2.487437185929648	-2.487437185929648	2.1810044209738803e-08	0.0015167362289503217	4.566421557683498e-05
251	-4.949748743718593	-4.949748743718593	-4.949748743718593	-2.437185929648241	-2.437185929648241	-2.437185929648241	2.661287514566201e-08	0.0015145663637667894	4.9503822083352134e-05
252	-4.949748743718593	-4.949748743718593	-4.949748743718593	-2.386934673366834	-2.386934673366834	-2.386934673366834	3.239184106957297e-08	0.001512004528194666	5.357789632398635e-05
253	-4.949748743718593	-4.949748743718593	-4.949748743718593	-2.336683417085427	-2.336683417085427	-2.336683417085427	3.9326683189408604e-08	0.0015090486267581582	5.789179340354167e-05
254	-4.949748743718593	-4.949748743718593	-4.949748743718593	-2.28643216080402	-2.28643216080402	-2.28643216080402	4.7626232051074975e-08	0.001505743246525526	6.245004624361172e-05
255	-4.949748743718593	-4.949748743718593	-4.949748743718593	-2.236180904522613	-2.236180904522613	-2.236180904522613	5.75323085255027e-08	0.0015022001462057233	6.725630373694003e-05
256	-4.949748743718593	-4.949748743718593	-4.949748743718593	-2.185929648241206	-2.185929648241206	-2.185929648241206	6.932399504098556e-08	0.0014984052395448089	7.231322524603456e-05
257	-4.949748743718593	-4.949748743718593	-4.949748743718593	-2.135678391959799	-2.135678391959799	-2.135678391959799	8.332228399041457e-08	0.0014943834394216537	7.762231689412147e-05
258	-4.949748743718593	-4.949748743718593	-4.949748743718593	-2.0854271356783918	-2.0854271356783918	-2.0854271356783918	9.989510437366704e-08	0.001490220194682479	8.318402251461521e-05
259	-4.949748743718593	-4.949748743718593	-4.949748743718593	-2.0351758793969847	-2.0351758793969847	-2.0351758793969847	1.1946272062368397e-07	0.0014858205104246736	8.899746899260208e-05
260	-4.949748743718593	-4.949748743718593	-4.949748743718593	-1.9849246231155777	-1.9849246231155777	-1.9849246231155777	1.4250348913167838e-07	0.0014812940498813987	9.506041533313692e-05
261	-4.949748743718593	-4.949748743718593	-4.949748743718593	-1.9346733668341707	-1.9346733668341707	-1.9346733668341707	1.6955994817380882e-07	0.001476602046750486	0.00010136925266124308
262	-4.949748743718593	-4.949748743718593	-4.949748743718593	-1.8844221105527637	-1.8844221105527637	-1.8844221105527637	2.0124520571614182e-07	0.0014716541627421975	0.00010791882232297212
263	-4.949748743718593	-4.949748743718593	-4.949748743718593	-1.8341708542713566	-1.8341708542713566	-1.8341708542713566	2.382495769369411e-07	0.001466483110561967	0.00011470240860944614
264	-4.949748743718593	-4.949748743718593	-4.949748743718593	-1.7839195979899496	-1.7839195979899496	-1.7839195979899496	2.8134740929425976e-07	0.0014609497739002109	0.00012171167327323928
265	-4.949748743718593	-4.949748743718593	-4.949748743718593	-1.7336683417085426	-1.7336683417085426	-1.7336683417085426	3.314040176667589e-07	0.0014550116611644626	0.00012893660459667444
266	-4.949748743718593	-4.949748743718593	-4.949748743718593	-1.6834170854271355	-1.6834170854271355	-1.6834170854271355	3.8938263564223577e-07	0.0014485028805211186	0.0001363656047033146
267	-4.949748743718593	-4.949748743718593	-4.949748743718593	-1.6331658291457285	-1.6331658291457285	-1.6331658291457285	4.5635127161408167e-07	0.0014413277385756373	0.00014398513303603977
268	-4.949748743718593	-4.949748743718593	-4.949748743718593	-1.5829145728643215	-1.5829145728643215	-1.5829145728643215	5.334893402249373e-07	0.00143344490788877	0.00015178012836258858
269	-4.949748743718593	-4.949748743718593	-4.949748743718593	-1.5326633165829144	-1.5326633165829144	-1.5326633165829144	6.22093921188566e-07	0.0014245531056076288	0.00015973371046129614
270	-4.949748743718593	-4.949748743718593	-4.949748743718593	-1.4824120603015074	-1.4824120603015074	-1.4824120603015074	7.23585479012088e-07	0.0014145857421681285	0.00016782729653641582
271	-4.949748743718593	-4.949748743718593	-4.949748743718593	-1.4321608040201004	-1.4321608040201004	-1.4321608040201004	8.395128590853001e-07	0.001403293339535594	0.00017604068852961063
272	-4.949748743718593	-4.949748743718593	-4.949748743718593	-1.3819095477386933	-1.3819095477386933	-1.3819095477386933	9.715573585216775e-07	0.0013905988307669759	0.00018435204401612282
273	-4.949748743718593	-4.949748743718593	-4.949748743718593	-1.3316582914572863	-1.3316582914572863	-1.3316582914572863	1.1215356546076684e-06	0.0013762266607955098	0.00019273790530860424
274	-4.949748743718593	-4.949748743718593	-4.949748743718593	-1.2814070351758793	-1.2814070351758793	-1.2814070351758793	1.291401360378031e-06	0.001359979622066021	0.000201173490495421
275	-4.949748743718593	-4.949748743718593	-4.949748743718593	-1.2311557788944723	-1.2311557788944723	-1.2311557788944723	1.4832449663641343e-06	0.001341777853667736	0.00020963257702533156
276	-4.949748743718593	-4.949748743718593	-4.949748743718593	-1.1809045226130652	-1.1809045226130652	-1.1809045226130652	1.6992919206691146e-06	0.0013214399805292487	0.0002180877054343
277	-4.949748743718593	-4.949748743718593	-4.949748743718593	-1.1306532663316582	-1.1306532663316582	-1.1306532663316582	1.941898596932721e-06	0.001298770192079246	0.00022651031031273305
278	-4.949748743718593	-4.949748743718593	-4.949748743718593	-1.0804020100502512	-1.0804020100502512	-1.0804020100502512	2.2135459021792376e-06	0.0012736964272335172	0.00023487088037654757
279	-4.949748743718593	-4.949748743718593	-4.949748743718593	-1.0301507537688441	-1.0301507537688441	-1.0301507537688441	2.516830284686663e-06	0.0012459744466468692	0.0002431390603305772
280	-4.949748743718593	-4.949748743718593	-4.949748743718593	-0.9798994974874367	-0.9798994974874367	-0.9798994974874367	2.854451916515756e-06	0.0012156383600085974	0.0002512839564587921
281	-4.949748743718593	-4.949748743718593	-4.949748743718593	-0.9296482412060296	-0.9296482412060296	-0.9296482412060296	3.2291998467569146e-06	0.001182551495730877	0.00025927412207238376
282	-4.949748743718593	-4.949748743718593	-4.949748743718593	-0.8793969849246226	-0.8793969849246226	-0.8793969849246226	3.6439339503489306e-06	0.0011465433053672314	0.00026707787765190005
283	-4.949748743718593	-4.949748743718593	-4.949748743718593	-0.8291457286432156	-0.8291457286432156	-0.8291457286432156	4.101563533819449e-06	0.001107708434574306	0.00027466355822980404
284	-4.949748743718593	-4.949748743718593	-4.949748743718593	-0.7788944723618085	-0.7788944723618085	-0.7788944723618085	4.605022503653965e-06	0.0010659447871148586	0.00028199967346154153
285	-4.949748743718593	-4.949748743718593	-4.949748743718593	-0.7286432160804015	-0.7286432160804015	-0.7286432160804015	5.157241055189921e-06	0.0010212152265012264	0.0002890550531446934
286	-4.949748743718593	-4.949748743718593	-4.949748743718593	-0.6783919597989945	-0.6783919597989945	-0.6783919597989945	5.761113899714e-06	0.0009736103820614517	0.00029579913825728
287	-4.949748743718593	-4.949748743718593	-4.949748743718593	-0.6281407035175874	-0.6281407035175874	-0.6281407035175874	6.419465114338968e-06	0.0009229826973751187	0.00030220221378840506
288	-4.949748743718593	-4.949748743718593	-4.949748743718593	-0.5778894472361804	-0.5778894472361804	-0.5778894472361804	7.135009772526885e-06	0.0008694236748851836	0.00030823558336123824
289	-4.949748743718593	-4.949748743718593	-4.949748743718593	-0.5276381909547734	-0.5276381909547734	-0.5276381909547734	7.910312591824835e-06	0.0008129332563839853	0.00031387180206365883
290	-4.949748743718593	-4.949748743718593	-4.949748743718593	-0.47738693467336635	-0.47738693467336635	-0.47738693467336635	8.747743918242223e-06	0.0007536685443483293	0.0003190848510712385
291	-4.949748743718593	-4.949748743718593	-4.949748743718593	-0.4271356783919593	-0.4271356783919593	-0.4271356783919593	9.649433452223973e-06	0.0006914680707268417	0.0003238504286855459
292	-4.949748743718593	-4.949748743718593	-4.949748743718593	-0.3768844221105523	-0.3768844221105523	-0.3768844221105523	1.061722220761833e-05	0.0006264898693189025	0.00032814606674946845
293	-4.949748743718593	-4.949748743718593	-4.949748743718593	-0.32663316582914526	-0.32663316582914526	-0.32663316582914526	1.165261328044027e-05	0.0005587232881225646	0.0003319512470625341
294	-4.949748743718593	-4.949748743718593	-4.949748743718593	-0.2763819095477382	-0.2763819095477382	-0.2763819095477382	1.2756722086444865e-05	0.0004882908542640507	0.00033524769241921604
295	-4.949748743718593	-4.949748743718593	-4.949748743718593	-0.2261306532663312	-0.2261306532663312	-0.2261306532663312	1.3930226803261034e-05	0.0004150930617470294	0.000338019453920424
296	-4.949748743718593	-4.949748743718593	-4.949748743718593	-0.17587939698492416	-0.17587939698492416	-0.17587939698492416	1.5173319821714739e-05	0.0003393040969967842	0.00034025299828499556
297	-4.949748743718593	-4.949748743718593	-4.949748743718593	-0.12562814070351713	-0.12562814070351713	-0.12562814070351713	1.648566106958183e-05	0.00026096502551808953	0.00034193744068033993
298	-4.949748743718593	-4.949748743718593	-4.949748743718593	-0.0753768844221101	-0.0753768844221101	-0.0753768844221101	1.7866334116979646e-05	0.00018013619410339743	0.0003430644574109465
299	-4.949748743718593	-4.949748743718593	-4.949748743718593	-0.02512562814070307	-0.02512562814070307	-0.02512562814070307	1.9313806003666756e-05	9.691000013845041e-05	0.00034362851874902844
300	-4.949748743718593	-4.949748743718593	-4.949748743718593	0.02512562814070396	0.02512562814070396	0.02512562814070396	2.0825891742589335e-05	1.1282901141385082e-05	0.00034362683072686195
301	-4.949748743718593	-4.949748743718593	-4.949748743718593	0.07537688442211099	0.07537688442211099	0.07537688442211099	2.239972444926819e-05	-7.660140545340255e-05	0.00034305936424061656
302	-4.949748743718593	-4.949748743718593	-4.949748743718593	0.12562814070351802	0.12562814070351802	0.12562814070351802	2.4031732021576416e-05	-0.00016673370555508882	0.0003419290005695075
303	-4.949748743718593	-4.949748743718593	-4.949748743718593	0.17587939698492505	0.17587939698492505	0.17587939698492505	2.5717621248034307e-05	-0.00025889388052746654	0.0003402412694413215
304	-4.949748743718593	-4.949748743718593	-4.949748743718593	0.22613065326633208	0.22613065326633208	0.22613065326633208	2.7452370154338872e-05	-0.0003530349931679666	0.00033800446544773877
305	-4.949748743718593	-4.949748743718593	-4.949748743718593	0.2763819095477391	0.2763819095477391	0.2763819095477391	2.923022930736828e-05	-0.0004490912251640111	0.0003352295025251806
306	-4.949748743718593	-4.949748743718593	-4.949748743718593	0.32663316582914614	0.32663316582914614	0.32663316582914614	3.104473268384611e-05	-0.000546863884665072	0.0003319299721624702
307	-4.949748743718593	-4.949748743718593	-4.949748743718593	0.3768844221105532	0.3768844221105532	0.3768844221105532	3.288871857830192e-05	-0.000646175176370889	0.0003281217650510371
308	-4.949748743718593	-4.949748743718593	-4.949748743718593	0.4271356783919602	0.4271356783919602	0.4271356783919602	3.475436087361846e-05	-0.0007469311240129173	0.00032382330391556025
309	-4.949748743718593	-4.949748743718593	-4.949748743718593	0.47738693467336724	0.47738693467336724	0.47738693467336724	3.663321082961007e-05	-0.0008489449974149466	0.0003190549905411899
310	-4.949748743718593	-4.949748743718593	-4.949748743718593	0.5276381909547743	0.5276381909547743	0.5276381909547743	3.851624936360363e-05	-0.0009519642917439342	0.00031383929308503866
311	-4.949748743718593	-4.949748743718593	-4.949748743718593	0.5778894472361813	0.5778894472361813	0.5778894472361813	4.039394960530048e-05	-0.0010558591457083821	0.00030820065876469016
312	-4.949748743718593	-4.949748743718593	-4.949748743718593	0.6281407035175883	0.6281407035175883	0.6281407035175883	4.2256349310154434e-05	-0.0011603232705965638	0.0003021649899892509
313	-4.949748743718593	-4.949748743718593	-4.949748743718593	0.6783919597989954	0.6783919597989954	0.6783919597989954	4.4093132515362615e-05	-0.0012651740107685328	0.0002957597898785025
314	-4.949748743718593	-4.949748743718593	-4.949748743718593	0.7286432160804024	0.7286432160804024	0.7286432160804024	4.5893719624871434e-05	-0.0013701177667826414	0.00028901375480927527
315	-4.949748743718593	-4.949748743718593	-4.949748743718593	0.7788944723618094	0.7788944723618094	0.7788944723618094	4.76473649192567e-05	-0.0014748392859473825	0.000281956628896296
316	-4.949748743718593	-4.949748743718593	-4.949748743718593	0.8291457286432165	0.8291457286432165	0.8291457286432165	4.9343260307697704e-05	-0.001579183735884726	0.00027461894205771387
317	-4.949748743718593	-4.949748743718593	-4.949748743718593	0.8793969849246235	0.8793969849246235	0.8793969849246235	5.0970643977196216e-05	-0.001682709320448339	0.0002670318353921175
318	-4.949748743718593	-4.949748743718593	-4.949748743718593	0.9296482412060305	0.9296482412060305	0.9296482412060305	5.251891245313531e-05	-0.0017852099845185876	0.0002592268865555525
319	-4.949748743718593	-4.949748743718593	-4.949748743718593	0.9798994974874375	0.9798994974874375	0.9798994974874375	5.397773446931151e-05	-0.0018863065633922815	0.0002512357314117253
320	-4.949748743718593	-4.949748743718593	-4.949748743718593	1.0301507537688446	1.0301507537688446	1.0301507537688446	5.533716495830929e-05	-0.001985665876418352	0.0002430900203762576
321	-4.949748743718593	-4.949748743718593	-4.949748743718593	1.0804020100502516	1.0804020100502516	1.0804020100502516	5.6587757417504616e-05	-0.0020830926951020956	0.00023482120013795793
322	-4.949748743718593	-4.949748743718593	-4.949748743718593	1.1306532663316586	1.1306532663316586	1.1306532663316586	5.772067288436761e-05	-0.0021782023832201958	0.0002264602080686018
323	-4.949748743718593	-4.949748743718593	-4.949748743718593	1.1809045226130657	1.1809045226130657	1.1809045226130657	5.8727783768564585e-05	-0.002270570956170559	0.00021803731215186417
324	-4.949748743718593	-4.949748743718593	-4.949748743718593	1.2311557788944727	1.2311557788944727	1.2311557788944727	5.960177083825512e-05	-0.0023600710555911064	0.00020958211098331958
325	-4.949748743718593	-4.949748743718593	-4.949748743718593	1.2814070351758797	1.2814070351758797	1.2814070351758797	6.03362117436595e-05	-0.0024462295696139336	0.0002011230681091547
326	-4.949748743718593	-4.949748743718593	-4.949748743718593	1.3316582914572868	1.3316582914572868	1.3316582914572868	6.092565958123523e-05	-0.0025288816541433334	0.00019268773030489683
327	-4.949748743718593	-4.949748743718593	-4.949748743718593	1.3819095477386938	1.3819095477386938	1.3819095477386938	6.13657101545485e-05	-0.002607711823657155	0.00018430223281029612
328	-4.949748743718593	-4.949748743718593	-4.949748743718593	1.4321608040201008	1.4321608040201008	1.4321608040201008	6.16530567701959e-05	-0.002682488178834319	0.00017599141574464738
329	-4.949748743718593	-4.949748743718593	-4.949748743718593	1.4824120603015079	1.4824120603015079	1.4824120603015079	6.178553161516915e-05	-0.0027529560029506683	0.00016777869313955307
330	-4.949748743718593	-4.949748743718593	-4.949748743718593	1.5326633165829149	1.5326633165829149	1.5326633165829149	6.176213299141214e-05	-0.0028189714066684246	0.00015968589286785573
331	-4.949748743718593	-4.949748743718593	-4.949748743718593	1.582914572864322	1.582914572864322	1.582914572864322	6.158303792896076e-05	-0.0028802554588764906	0.00015173322753980756
332	-4.949748743718593	-4.949748743718593	-4.949748743718593	1.633165829145729	1.633165829145729	1.633165829145729	6.124959995550185e-05	-0.0029366931412369013	0.00014393922174349427
333	-4.949748743718593	-4.949748743718593	-4.949748743718593	1.683417085427136	1.683417085427136	1.683417085427136	6.076433206166046e-05	-0.0029881165828555822	0.00013632079935632646
334	-4.949748743718593	-4.949748743718593	-4.949748743718593	1.733668341708543	1.733668341708543	1.733668341708543	6.0130875161908304e-05	-0.003034506691619754	0.00012889302161056548
335	-4.949748743718593	-4.949748743718593	-4.949748743718593	1.78391959798995	1.78391959798995	1.78391959798995	5.935395260478607e-05	-0.0030756450723856688	0.00012166934175183997
336	-4.949748743718593	-4.949748743718593	-4.949748743718593	1.834170854271357	1.834170854271357	1.834170854271357	5.843931152744658e-05	-0.003111605066806078	0.00011466140858829021
337	-4.949748743718593	-4.949748743718593	-4.949748743718593	1.884422110552764	1.884422110552764	1.884422110552764	5.739365207299026e-05	-0.003142273286357522	0.0001078792120097205
338	-4.949748743718593	-4.949748743718593	-4.949748743718593	1.9346733668341711	1.9346733668341711	1.9346733668341711	5.622454568980999e-05	-0.0031676411163061857	0.00010133106843568385
339	-4.949748743718593	-4.949748743718593	-4.949748743718593	1.9849246231155782	1.9849246231155782	1.9849246231155782	5.494034390593396e-05	-0.003187823574990034	9.502369357505813e-05
340	-4.949748743718593	-4.949748743718593	-4.949748743718593	2.035175879396985	2.035175879396985	2.035175879396985	5.355007911463064e-05	-0.0032027761917561293	8.896223152987659e-05
341	-4.949748743718593	-4.949748743718593	-4.949748743718593	2.085427135678392	2.085427135678392	2.085427135678392	5.206335901760789e-05	-0.003212593961507082	8.315027662320063e-05
342	-4.949748743718593	-4.949748743718593	-4.949748743718593	2.1356783919597992	2.1356783919597992	2.1356783919597992	5.0490256447167334e-05	-0.0032173083163797855	7.759009167784825e-05
343	-4.949748743718593	-4.949748743718593	-4.949748743718593	2.1859296482412063	2.1859296482412063	2.1859296482412063	4.884119632773866e-05	-0.0032171052880585194	7.228250615298748e-05
344	-4.949748743718593	-4.949748743718593	-4.949748743718593	2.2361809045226133	2.2361809045226133	2.2361809045226133	4.712684154030957e-05	-0.003212053794413805	6.722709076711908e-05
345	-4.949748743718593	-4.949748743718593	-4.949748743718593	2.2864321608040203	2.2864321608040203	2.2864321608040203	4.535797942126701e-05	-0.0032022991217672825	6.24223321210593e-05
346	-4.949748743718593	-4.949748743718593	-4.949748743718593	2.3366834170854274	2.3366834170854274	2.3366834170854274	4.354541056180551e-05	-0.0031879800371825695	5.78655453864485e-05
347	-4.949748743718593	-4.949748743718593	-4.949748743718593	2.3869346733668344	2.3869346733668344	2.3869346733668344	4.169984147784017e-05	-0.0031692637130618095	5.355309622245841e-05
348	-4.949748743718593	-4.949748743718593	-4.949748743718593	2.4371859296482414	2.4371859296482414	2.4371859296482414	3.983178259647007e-05	-0.003146353643387556	4.9480429879622534e-05
349	-4.949748743718593	-4.949748743718593	-4.949748743718593	2.4874371859296485	2.4874371859296485	2.4874371859296485	3.795145285723081e-05	-0.0031193909235298634	4.564220580505207e-05
350	-4.949748743718593	-4.949748743718593	-4.949748743718593	2.5376884422110555	2.5376884422110555	2.5376884422110555	3.606869205885453e-05	-0.003088607918471098	4.203242133371532e-05
351	-4.949748743718593	-4.949748743718593	-4.949748743718593	2.5879396984924625	2.5879396984924625	2.5879396984924625	3.41928818995498e-05	-0.003054182045161724	3.864439349854365e-05
352	-4.949748743718593	-4.949748743718593	-4.949748743718593	2.6381909547738696	2.6381909547738696	2.6381909547738696	3.2332876465625176e-05	-0.0030162991024553776	3.5470962757244706e-05
353	-4.949748743718593	-4.949748743718593	-4.949748743718593	2.6884422110552766	2.6884422110552766	2.6884422110552766	3.049694272436353e-05	-0.0029752152040600777	3.250451845815405e-05
354	-4.949748743718593	-4.949748743718593	-4.949748743718593	2.7386934673366836	2.7386934673366836	2.7386934673366836	2.869271137707901e-05	-0.0029311038088053465	2.973713526444044e-05
355	-4.949748743718593	-4.949748743718593	-4.949748743718593	2.7889447236180906	2.7889447236180906	2.7889447236180906	2.692713823171882e-05	-0.0028841649182140827	2.7160564059158787e-05
356	-4.949748743718593	-4.949748743718593	-4.949748743718593	2.8391959798994977	2.8391959798994977	2.8391959798994977	2.520647606535833e-05	-0.002834655111655593	2.4766390197328292e-05
357	-4.949748743718593	-4.949748743718593	-4.949748743718593	2.8894472361809047	2.8894472361809047	2.8894472361809047	2.3536256769218853e-05	-0.0027827455196529627	2.2546089894603938e-05
358	-4.949748743718593	-4.949748743718593	-4.949748743718593	2.9396984924623117	2.9396984924623117	2.9396984924623117	2.192128340566493e-05	-0.0027286889962852	2.0491050236159936e-05
359	-4.949748743718593	-4.949748743718593	-4.949748743718593	2.9899497487437188	2.9899497487437188	2.9899497487437188	2.0365631660717024e-05	-0.002672674832865596	1.8592656488181092e-05
360	-4.949748743718593	-4.949748743718593	-4.949748743718593	3.0402010050251267	3.0402010050251267	3.0402010050251267	1.887266004906502e-05	-0.0026149272453039885	1.6842363038449548e-05
361	-4.949748743718593	-4.949748743718593	-4.949748743718593	3.090452261306533	3.090452261306533	3.090452261306533	1.7445028122899378e-05	-0.002555637387558818	1.5231727047648747e-05
362	-4.949748743718593	-4.949748743718593	-4.949748743718593	3.1407035175879408	3.1407035175879408	3.1407035175879408	1.608472185199499e-05	-0.002495033433660865	1.3752433915215079e-05
363	-4.949748743718593	-4.949748743718593	-4.949748743718593	3.190954773869347	3.190954773869347	3.190954773869347	1.4793085280704157e-05	-0.0024332734756171703	1.2396366400935221e-05
364	-4.949748743718593	-4.949748743718593	-4.949748743718593	3.241206030150755	3.241206030150755	3.241206030150755	1.3570857527589464e-05	-0.002370586385950446	1.1155620995850768e-05
365	-4.949748743718593	-4.949748743718593	-4.949748743718593	3.291457286432161	3.291457286432161	3.291457286432161	1.2418214174609405e-05	-0.00230714725330472	1.0022527931141667e-05
366	-4.949748743718593	-4.949748743718593	-4.949748743718593	3.341708542713569	3.341708542713569	3.341708542713569	1.1334812093839028e-05	-0.0022431418765336275	8.989698471850716e-06
367	-4.949748743718593	-4.949748743718593	-4.949748743718593	3.391959798994975	3.391959798994975	3.391959798994975	1.0319836779081688e-05	-0.002178740222007036	8.050032192841172e-06
368	-4.949748743718593	-4.949748743718593	-4.949748743718593	3.442211055276383	3.442211055276383	3.442211055276383	9.37205128548714e-06	-0.0021141113247722387	7.1967178882914595e-06
369	-4.949748743718593	-4.949748743718593	-4.949748743718593	3.492462311557789	3.492462311557789	3.492462311557789	8.489845930299306e-06	-0.0020494202617555857	6.4232631302729715e-06
370	-4.949748743718593	-4.949748743718593	-4.949748743718593	3.542713567839197	3.542713567839197	3.542713567839197	7.671287969798665e-06	-0.0019848302472382784	5.723495632992126e-06
371	-4.949748743718593	-4.949748743718593	-4.949748743718593	3.592964824120603	3.592964824120603	3.592964824120603	6.914170538995324e-06	-0.0019204631680622697	5.09156552652712e-06
372	-4.949748743718593	-4.949748743718593	-4.949748743718593	3.643216080402011	3.643216080402011	3.643216080402011	6.216060219252724e-06	-0.001856464659795165	4.521951268543489e-06
373	-4.949748743718593	-4.949748743718593	-4.949748743718593	3.693467336683417	3.693467336683417	3.693467336683417	5.574342682428974e-06	-0.0017929811729118228	4.00944873035769e-06
374	-4.949748743718593	-4.949748743718593	-4.949748743718593	3.743718592964825	3.743718592964825	3.743718592964825	4.986265946053513e-06	-0.0017301118932664394	3.5491800645104377e-06
375	-4.949748743718593	-4.949748743718593	-4.949748743718593	3.7939698492462313	3.7939698492462313	3.7939698492462313	4.448980860423848e-06	-0.001667991280555725	3.1365743780042976e-06
376	-4.949748743718593	-4.949748743718593	-4.949748743718593	3.844221105527639	3.844221105527639	3.844221105527639	3.959578533404565e-06	-0.0016066912794485688	2.7673736440192442e-06
377	-4.949748743718593	-4.949748743718593	-4.949748743718593	3.8944723618090453	3.8944723618090453	3.8944723618090453	3.5151244804723474e-06	-0.0015463433228433132	2.4376099645451177e-06
378	-4.949748743718593	-4.949748743718593	-4.949748743718593	3.9447236180904532	3.9447236180904532	3.9447236180904532	3.112689364744935e-06	-0.0014870095765218139	2.14360625250265e-06
379	-4.949748743718593	-4.949748743718593	-4.949748743718593	3.9949748743718594	3.9949748743718594	3.9949748743718594	2.749376263197416e-06	-0.0014287768863141537	1.8819592924046447e-06
380	-4.949748743718593	-4.949748743718593	-4.949748743718593	4.045226130653267	4.045226130653267	4.045226130653267	2.422344460095891e-06	-0.0013717366382479668	1.6495291674800683e-06
381	-4.949748743718593	-4.949748743718593	-4.949748743718593	4.0954773869346734	4.0954773869346734	4.0954773869346734	2.128829826222386e-06	-0.00131591921672225	1.443423229829932e-06
382	-4.949748743718593	-4.949748743718593	-4.949748743718593	4.145728643216081	4.145728643216081	4.145728643216081	1.866161892319186e-06	-0.0012613864382728934	1.2609924624484847e-06
383	-4.949748743718593	-4.949748743718593	-4.949748743718593	4.1959798994974875	4.1959798994974875	4.1959798994974875	1.6317777671739455e-06	-0.001208201632834971	1.0998032848874573e-06
384	-4.949748743718593	-4.949748743718593	-4.949748743718593	4.246231155778895	4.246231155778895	4.246231155778895	1.4232330849273263e-06	-0.00115639204159379	9.576408501743572e-07
385	-4.949748743718593	-4.949748743718593	-4.949748743718593	4.296482412060302	4.296482412060302	4.296482412060302	1.2382101927279066e-06	-0.0011059974785894156	8.324799978254305e-07
386	-4.949748743718593	-4.949748743718593	-4.949748743718593	4.3467336683417095	4.3467336683417095	4.3467336683417095	1.0745238091488045e-06	-0.0010570455342531204	7.224872433653218e-07
387	-4.949748743718593	-4.949748743718593	-4.949748743718593	4.396984924623116	4.396984924623116	4.396984924623116	9.301243963113751e-07	-0.0010095483157783747	6.259945166675607e-07
388	-4.949748743718593	-4.949748743718593	-4.949748743718593	4.4472361809045236	4.4472361809045236	4.4472361809045236	8.030994950211961e-07	-0.0009635217720642686	5.414964334704564e-07
389	-4.949748743718593	-4.949748743718593	-4.949748743718593	4.49748743718593	4.49748743718593	4.49748743718593	6.916732730715269e-07	-0.0009189744596369565	4.676323328567378e-07
390	-4.949748743718593	-4.949748743718593	-4.949748743718593	4.547738693467338	4.547738693467338	4.547738693467338	5.942045329111782e-07	-0.0008759194170124829	4.031792855130334e-07
391	-4.949748743718593	-4.949748743718593	-4.949748743718593	4.597989949748744	4.597989949748744	4.597989949748744	5.091834168318412e-07	-0.0008343413355760276	3.470373428626772e-07
392	-4.949748743718593	-4.949748743718593	-4.949748743718593	4.648241206030152	4.648241206030152	4.648241206030152	4.3522703642492076e-07	-0.0007942455122247338	2.982216358304868e-07
393	-4.949748743718593	-4.949748743718593	-4.949748743718593	4.698492462311558	4.698492462311558	4.698492462311558	3.7107423899295176e-07	-0.0007556196069344878	2.5585006824258016e-07
394	-4.949748743718593	-4.949748743718593	-4.949748743718593	4.748743718592966	4.748743718592966	4.748743718592966	3.155797075417717e-07	-0.0007184433634392917	2.1913766090619902e-07
395	-4.949748743718593	-4.949748743718593	-4.949748743718593	4.798994974874372	4.798994974874372	4.798994974874372	2.6770757354726205e-07	-0.0006826987955719233	1.8738398921414046e-07
396	-4.949748743718593	-4.949748743718593	-4.949748743718593	4.84924623115578	4.84924623115578	4.84924623115578	2.265247034471383e-07	-0.000648370711132884	1.5996795355022186e-07
397	-4.949748743718593	-4.949748743718593	-4.949748743718593	4.899497487437186	4.899497487437186	4.899497487437186	1.9119380125499824e-07	-0.0006154250586405396	1.3633804485380097e-07
398	-4.949748743718593	-4.949748743718593	-4.949748743718593	4.949748743718594	4.949748743718594	4.949748743718594	1.60966451264077e-07	-0.0005838462966494262	1.1600753424545474e-07
399	-4.949748743718593	-4.949748743718593	-4.949748743718593	5.0	5.0	5.0	1.3517620686874957e-07	-0.000553599267732352	9.854600335756913e-08
400	-4.899497487437186	-4.899497487437186	-4.899497487437186	-5.0	-5.0	-5.0	1.15515284115764e-13	0.0007343696197494864	1.1592339888011338e-07
401	-4.899497487437186	-4.899497487437186	-4.899497487437186	-4.949748743718593	-4.949748743718593	-4.949748743718593	1.470708028658436e-13	0.0007602627156302333	1.3646290142332873e-07
402	-4.899497487437186	-4.899497487437186	-4.899497487437186	-4.899497487437186	-4.899497487437186	-4.899497487437186	1.8783134703004756e-13	0.0007864587241783738	1.6037688510550652e-07
403	-4.899497487437186	-4.899497487437186	-4.899497487437186	-4.849246231155779	-4.849246231155779	-4.849246231155779	2.4064574895618355e-13	0.0008129138732329011	1.8817158320416638e-07
404	-4.899497487437186	-4.899497487437186	-4.899497487437186	-4.798994974874372	-4.798994974874372	-4.798994974874372	3.0927364476919384e-13	0.0008396015036851168	2.2041939473638195e-07
405	-4.899497487437186	-4.899497487437186	-4.899497487437186	-4.748743718592965	-4.748743718592965	-4.748743718592965	3.9867693199054417e-13	0.0008664805791340768	2.577689599547739e-07
406	-4.899497487437186	-4.899497487437186	-4.899497487437186	-4.698492462311558	-4.698492462311558	-4.698492462311558	5.15402191221452e-13	0.0008935021469369531	3.0095074521341303e-07
407	-4.899497487437186	-4.899497487437186	-4.899497487437186	-4.648241206030151	-4.648241206030151	-4.648241206030151	6.680812506800354e-13	0.0009206156246364117	3.507884400733019e-07
408	-4.899497487437186	-4.899497487437186	-4.899497487437186	-4.597989949748744	-4.597989949748744	-4.597989949748744	8.680847369504258e-13	0.000947791850194335	4.0820529534357775e-07
409	-4.899497487437186	-4.899497487437186	-4.899497487437186	-4.547738693467337	-4.547738693467337	-4.547738693467337	1.1303731322896858e-12	0.0009749782038852572	4.7423856130990316e-07
410	-4.899497487437186	-4.899497487437186	-4.899497487437186	-4.49748743718593	-4.49748743718593	-4.49748743718593	1.4746020317579191e-12	0.0010021176422014832	5.500465931618237e-07
411	-4.899497487437186	-4.899497487437186	-4.899497487437186	-4.447236180904523	-4.447236180904523	-4.447236180904523	1.926553549219216e-12	0.0010291707003489137	6.369227207869699e-07
412	-4.899497487437186	-4.899497487437186	-4.899497487437186	-4.396984924623116	-4.396984924623116	-4.396984924623116	2.519984868914157e-12	0.0010560876689851284	7.36305139525939e-07
413	-4.899497487437186	-4.899497487437186	-4.899497487437186	-4.346733668341709	-4.346733668341709	-4.346733668341709	3.2990086310268825e-12	0.0010828068479895592	8.497941053065006e-07
414	-4.899497487437186	-4.899497487437186	-4.899497487437186	-4.296482412060302	-4.296482412060302	-4.296482412060302	4.321149194494073e-12	0.0011092846980318427	9.791596085051424e-07
415	-4.899497487437186	-4.899497487437186	-4.899497487437186	-4.2462311557788945	-4.2462311557788945	-4.2462311557788945	5.661255050277917e-12	0.0011354595189914107	1.1263633723501698e-06
416	-4.899497487437186	-4.899497487437186	-4.899497487437186	-4.1959798994974875	-4.1959798994974875	-4.1959798994974875	7.416492197130748e-12	0.0011612913804128766	1.2935613540321356e-06
417	-4.899497487437186	-4.899497487437186	-4.899497487437186	-4.1457286432160805	-4.1457286432160805	-4.1457286432160805	9.712697825641096e-12	0.0011867224238812923	1.483135065427632e-06
418	-4.899497487437186	-4.899497487437186	-4.899497487437186	-4.0954773869346734	-4.0954773869346734	-4.0954773869346734	1.2712440156249232e-11	0.0012116946745663881	1.6976886172415107e-06
419	-4.899497487437186	-4.899497487437186	-4.899497487437186	-4.045226130653266	-4.045226130653266	-4.045226130653266	1.6625211032965054e-11	0.0012361595872789621	1.940084075613413e-06
420	-4.899497487437186	-4.899497487437186	-4.899497487437186	-3.9949748743718594	-3.9949748743718594	-3.9949748743718594	2.1720275529614828e-11	0.0012600719928741455	2.213435436715372e-06
421	-4.899497487437186	-4.899497487437186	-4.899497487437186	-3.9447236180904524	-3.9447236180904524	-3.9447236180904524	2.8342820408538865e-11	0.0012833656510338187	2.521144324418856e-06
422	-4.899497487437186	-4.899497487437186	-4.899497487437186	-3.8944723618090453	-3.8944723618090453	-3.8944723618090453	3.693418422846092e-11	0.0013060205383226275	2.866903287213063e-06
423	-4.899497487437186	-4.899497487437186	-4.899497487437186	-3.8442211055276383	-3.8442211055276383	-3.8442211055276383	4.805712011744839e-11	0.0013279797276481986	3.2547129649174167e-06
424	-4.899497487437186	-4.899497487437186	-4.899497487437186	-3.7939698492462313	-3.7939698492462313	-3.7939698492462313	6.242724205957412e-11	0.0013491829158738256	3.688897777465172e-06
425	-4.899497487437186	-4.899497487437186	-4.899497487437186	-3.7437185929648242	-3.7437185929648242	-3.7437185929648242	8.095204181308521e-11	0.0013695957604795694	4.174121386313345e-06
426	-4.899497487437186	-4.899497487437186	-4.899497487437186	-3.693467336683417	-3.693467336683417	-3.693467336683417	1.0477914157474426e-10	0.001389194861985743	4.715392151410924e-06
427	-4.899497487437186	-4.899497487437186	-4.899497487437186	-3.64321608040201	-3.64321608040201	-3.64321608040201	1.3535577296759545e-10	0.0014079184038564563	5.318082457961282e-06
428	-4.899497487437186	-4.899497487437186	-4.899497487437186	-3.592964824120603	-3.592964824120603	-3.592964824120603	1.7450185199936974e-10	0.001425752998329699	5.9879289437958505e-06
429	-4.899497487437186	-4.899497487437186	-4.899497487437186	-3.542713567839196	-3.542713567839196	-3.542713567839196	2.2449945879064134e-10	0.0014426658162847161	6.731047051289352e-06
430	-4.899497487437186	-4.899497487437186	-4.899497487437186	-3.492462311557789	-3.492462311557789	-3.492462311557789	2.882020368094004e-10	0.0014586190227419138	7.5539323916018475e-06
431	-4.899497487437186	-4.899497487437186	-4.899497487437186	-3.442211055276382	-3.442211055276382	-3.442211055276382	3.691672058617317e-10	0.0014735674485564232	8.463457561447285e-06
432	-4.899497487437186	-4.899497487437186	-4.899497487437186	-3.391959798994975	-3.391959798994975	-3.391959798994975	4.718177428640362e-10	0.001487542875111103	9.466882147535216e-06
433	-4.899497487437186	-4.899497487437186	-4.899497487437186	-3.341708542713568	-3.341708542713568	-3.341708542713568	6.016360308041507e-10	0.0015005101449787617	1.0571837265160866e-05
434	-4.899497487437186	-4.899497487437186	-4.899497487437186	-3.291457286432161	-3.291457286432161	-3.291457286432161	7.65398114986991e-10	0.001512447139248252	1.1786331015173346e-05
435	-4.899497487437186	-4.899497487437186	-4.899497487437186	-3.241206030150754	-3.241206030150754	-3.241206030150754	9.714544413472778e-10	0.0015233645681291819	1.3118708920956124e-05
436	-4.899497487437186	-4.899497487437186	-4.899497487437186	-3.190954773869347	-3.190954773869347	-3.190954773869347	1.230065387548062e-09	0.001533218310214579	1.4577657566405833e-05
437	-4.899497487437186	-4.899497487437186	-4.899497487437186	-3.14070351758794	-3.14070351758794	-3.14070351758794	1.5538008350707664e-09	0.0015420728595927358	1.6172190953511745e-05
438	-4.899497487437186	-4.899497487437186	-4.899497487437186	-3.090452261306533	-3.090452261306533	-3.090452261306533	1.9580142683099837e-09	0.0015498708235099912	1.7911601389641874e-05
439	-4.899497487437186	-4.899497487437186	-4.899497487437186	-3.040201005025126	-3.040201005025126	-3.040201005025126	2.46140322039579e-09	0.0015566858928650618	1.9805429474217817e-05
440	-4.899497487437186	-4.899497487437186	-4.899497487437186	-2.9899497487437183	-2.9899497487437183	-2.9899497487437183	3.086669306742306e-09	0.0015625215601176023	2.1863446818315424e-05
441	-4.899497487437186	-4.899497487437186	-4.899497487437186	-2.9396984924623113	-2.9396984924623113	-2.9396984924623113	3.861292583121386e-09	0.0015673486050218344	2.4095579647109844e-05
442	-4.899497487437186	-4.899497487437186	-4.899497487437186	-2.8894472361809043	-2.8894472361809043	-2.8894472361809043	4.818436516793261e-09	0.0015712508466094732	2.6511865144129843e-05
443	-4.899497487437186	-4.899497487437186	-4.899497487437186	-2.8391959798994972	-2.8391959798994972	-2.8391959798994972	5.998001441876671e-09	0.0015742669347673655	2.9122436899342574e-05
444	-4.899497487437186	-4.899497487437186	-4.899497487437186	-2.78894472361809	-2.78894472361809	-2.78894472361809	7.447845951384363e-09	0.0015763889532536268	3.1937408493831754e-05
445	-4.899497487437186	-4.899497487437186	-4.899497487437186	-2.738693467336683	-2.738693467336683	-2.738693467336683	9.225197217691843e-09	0.0015776912914589047	3.4966800740221515e-05
446	-4.899497487437186	-4.899497487437186	-4.899497487437186	-2.688442211055276	-2.688442211055276	-2.688442211055276	1.139827268116279e-08	0.0015782578848302364	3.8220507121877745e-05
447	-4.899497487437186	-4.899497487437186	-4.899497487437186	-2.638190954773869	-2.638190954773869	-2.638190954773869	1.4048136844064896e-08	0.001578054390847683	4.170821193838492e-05
448	-4.899497487437186	-4.899497487437186	-4.899497487437186	-2.587939698492462	-2.587939698492462	-2.587939698492462	1.7270817984352053e-08	0.0015772036276757717	4.54392284154892e-05
449	-4.899497487437186	-4.899497487437186	-4.899497487437186	-2.537688442211055	-2.537688442211055	-2.537688442211055	2.1179710381373513e-08	0.0015757513465359807	4.942250961903483e-05
450	-4.899497487437186	-4.899497487437186	-4.899497487437186	-2.487437185929648	-2.487437185929648	-2.487437185929648	2.590828803241744e-08	0.001573778223246336	5.3666455642087385e-05
451	-4.899497487437186	-4.899497487437186	-4.899497487437186	-2.437185929648241	-2.437185929648241	-2.437185929648241	3.1613155734159136e-08	0.001571277272887528	5.817891360493377e-05
452	-4.899497487437186	-4.899497487437186	-4.899497487437186	-2.386934673366834	-2.386934673366834	-2.386934673366834	3.8477462695766895e-08	0.0015683765523135662	6.296693754848093e-05
453	-4.899497487437186	-4.899497487437186	-4.899497487437186	-2.336683417085427	-2.336683417085427	-2.336683417085427	4.671470242130522e-08	0.0015650666318833828	6.803681026212871e-05
454	-4.899497487437186	-4.899497487437186	-4.899497487437186	-2.28643216080402	-2.28643216080402	-2.28643216080402	5.6572920321980584e-08	0.0015614858129993081	7.339385047089309e-05
455	-4.899497487437186	-4.899497487437186	-4.899497487437186	-2.236180904522613	-2.236180904522613	-2.236180904522613	6.833934726302967e-08	0.0015576209407299757	7.904235826572403e-05
456	-4.899497487437186	-4.899497487437186	-4.899497487437186	-2.185929648241206	-2.185929648241206	-2.185929648241206	8.23454728834651e-08	0.001553576672449708	8.498544775648043e-05
457	-4.899497487437186	-4.899497487437186	-4.899497487437186	-2.135678391959799	-2.135678391959799	-2.135678391959799	9.897256691949083e-08	0.0015493485843762755	9.122492338065058e-05
458	-4.899497487437186	-4.899497487437186	-4.899497487437186	-2.0854271356783918	-2.0854271356783918	-2.0854271356783918	1.1865764979084962e-07	0.0015449473867192864	9.776126535143703e-05
459	-4.899497487437186	-4.899497487437186	-4.899497487437186	-2.0351758793969847	-2.0351758793969847	-2.0351758793969847	1.4189990526214372e-07	0.001540409866720438	0.00010459346231073141
460	-4.899497487437186	-4.899497487437186	-4.899497487437186	-1.9849246231155777	-1.9849246231155777	-1.9849246231155777	1.692675179744496e-07	0.001535716000944376	0.000111718887637835
461	-4.899497487437186	-4.899497487437186	-4.899497487437186	-1.9346733668341707	-1.9346733668341707	-1.9346733668341707	2.0140490698666604e-07	0.0015309191076084971	0.0001191332921735011
462	-4.899497487437186	-4.899497487437186	-4.899497487437186	-1.8844221105527637	-1.8844221105527637	-1.8844221105527637	2.390403131325188e-07	0.001525859348475933	0.0001268306077690795
463	-4.899497487437186	-4.899497487437186	-4.899497487437186	-1.8341708542713566	-1.8341708542713566	-1.8341708542713566	2.8299368298815386e-07	0.0015205414965748787	0.00013480297639034688
464	-4.899497487437186	-4.899497487437186	-4.899497487437186	-1.7839195979899496	-1.7839195979899496	-1.7839195979899496	3.3418477560310085e-07	0.0015148980310186744	0.0001430405245628208
465	-4.899497487437186	-4.899497487437186	-4.899497487437186	-1.7336683417085426	-1.7336683417085426	-1.7336683417085426	3.9364139997419606e-07	0.0015088560758158565	0.00015153158165048808
466	-4.899497487437186	-4.899497487437186	-4.899497487437186	-1.6834170854271355	-1.6834170854271355	-1.6834170854271355	4.625076716988844e-07	0.0015022943262010813	0.00016026239609345794
467	-4.899497487437186	-4.899497487437186	-4.899497487437186	-1.6331658291457285	-1.6331658291457285	-1.6331658291457285	5.420521565599005e-07	0.0014950206968933344	0.00016921720816753805
468	-4.899497487437186	-4.899497487437186	-4.899497487437186	-1.5829145728643215	-1.5829145728643215	-1.5829145728643215	6.336757472695173e-07	0.001486948225647211	0.00017837820632848889
469	-4.899497487437186	-4.899497487437186	-4.899497487437186	-1.5326633165829144	-1.5326633165829144	-1.5326633165829144	7.389190976177141e-07	0.001477920333854854	0.00018772558541968465
470	-4.899497487437186	-4.899497487437186	-4.899497487437186	-1.4824120603015074	-1.4824120603015074	-1.4824120603015074	8.594694162840311e-07	0.0014677065191790462	0.00019723750301636755
471	-4.899497487437186	-4.899497487437186	-4.899497487437186	-1.4321608040201004	-1.4321608040201004	-1.4321608040201004	9.971664011269179e-07	0.0014561760472133756	0.0002068902103928849
472	-4.899497487437186	-4.899497487437186	-4.899497487437186	-1.3819095477386933	-1.3819095477386933	-1.3819095477386933	1.1540070744744652e-06	0.0014430922456085682	0.00021665803797077388
473	-4.899497487437186	-4.899497487437186	-4.899497487437186	-1.3316582914572863	-1.3316582914572863	-1.3316582914572863	1.3321492614965047e-06	0.0014283458003774285	0.00022651348263025284
474	-4.899497487437186	-4.899497487437186	-4.899497487437186	-1.2814070351758793	-1.2814070351758793	-1.2814070351758793	1.5339134378943475e-06	0.001411709818057716	0.00023642729502171278
475	-4.899497487437186	-4.899497487437186	-4.899497487437186	-1.2311557788944723	-1.2311557788944723	-1.2311557788944723	1.7617826607073498e-06	0.001392997452057898	0.00024636881425976753
476	-4.899497487437186	-4.899497487437186	-4.899497487437186	-1.1809045226130652	-1.1809045226130652	-1.1809045226130652	2.018400287848057e-06	0.0013720877468585968	0.0002563055604696274
477	-4.899497487437186	-4.899497487437186	-4.899497487437186	-1.1306532663316582	-1.1306532663316582	-1.1306532663316582	2.3065651889000665e-06	0.0013487767428159714	0.0002662041806615889
478	-4.899497487437186	-4.899497487437186	-4.899497487437186	-1.0804020100502512	-1.0804020100502512	-1.0804020100502512	2.629224152599751e-06	0.0013229286996647716	0.00027602986665442586
479	-4.899497487437186	-4.899497487437186	-4.899497487437186	-1.0301507537688441	-1.0301507537688441	-1.0301507537688441	2.989461206097266e-06	0.00129443290643394	0.00028574696625582874
480	-4.899497487437186	-4.899497487437186	-4.899497487437186	-0.9798994974874367	-0.9798994974874367	-0.9798994974874367	3.390483578315695e-06	0.0012632537400349975	0.00029531915788538754
481	-4.899497487437186	-4.899497487437186	-4.899497487437186	-0.9296482412060296	-0.9296482412060296	-0.9296482412060296	3.835604065168819e-06	0.001229236600920558	0.00030470950878225267
482	-4.899497487437186	-4.899497487437186	-4.899497487437186	-0.8793969849246226	-0.8793969849246226	-0.8793969849246226	4.328219588601602e-06	0.0011923650745302439	0.0003138808242511004
483	-4.899497487437186	-4.899497487437186	-4.899497487437186	-0.8291457286432156	-0.8291457286432156	-0.8291457286432156	4.871785784766676e-06	0.0011524776928126812	0.0003227958222851157
484	-4.899497487437186	-4.899497487437186	-4.899497487437186	-0.7788944723618085	-0.7788944723618085	-0.7788944723618085	5.469787509336819e-06	0.0011097186943516135	0.0003314175410196185
485	-4.899497487437186	-4.899497487437186	-4.899497487437186	-0.7286432160804015	-0.7286432160804015	-0.7286432160804015	6.125705209943588e-06	0.0010639368556439877	0.00033970928052440286
486	-4.899497487437186	-4.899497487437186	-4.899497487437186	-0.6783919597989945	-0.6783919597989945	-0.6783919597989945	6.842977186740083e-06	0.0010152015602216125	0.0003476352139841765
487	-4.899497487437186	-4.899497487437186	-4.899497487437186	-0.6281407035175874	-0.6281407035175874	-0.6281407035175874	7.624957841546603e-06	0.0009634871385060251	0.0003551603585947305
488	-4.899497487437186	-4.899497487437186	-4.899497487437186	-0.5778894472361804	-0.5778894472361804	-0.5778894472361804	8.474872103091348e-06	0.0009089035447686911	0.0003622510121203959
489	-4.899497487437186	-4.899497487437186	-4.899497487437186	-0.5276381909547734	-0.5276381909547734	-0.5276381909547734	9.395766309336455e-06	0.0008513735956512392	0.00036887492751702666
490	-4.899497487437186	-4.899497487437186	-4.899497487437186	-0.47738693467336635	-0.47738693467336635	-0.47738693467336635	1.0390455926302948e-05	0.0007909298874437809	0.0003750015748664737
491	-4.899497487437186	-4.899497487437186	-4.899497487437186	-0.4271356783919593	-0.4271356783919593	-0.4271356783919593	1.1461470584394017e-05	0.0007277306285686791	0.00038060222868807614
492	-4.899497487437186	-4.899497487437186	-4.899497487437186	-0.3768844221105523	-0.3768844221105523	-0.3768844221105523	1.2610997015893565e-05	0.0006616645841859281	0.0003856506373267621
493	-4.899497487437186	-4.899497487437186	-4.899497487437186	-0.32663316582914526	-0.32663316582914526	-0.32663316582914526	1.38408205787565e-05	0.000592877680901438	0.00039012267370708287
494	-4.899497487437186	-4.899497487437186	-4.899497487437186	-0.2763819095477382	-0.2763819095477382	-0.2763819095477382	1.515226614945932e-05	0.0005213904660195112	0.00039399677189067006
495	-4.899497487437186	-4.899497487437186	-4.899497487437186	-0.2261306532663312	-0.2261306532663312	-0.2261306532663312	1.6546139258825527e-05	0.000447296624770388	0.00039725424721837044
496	-4.899497487437186	-4.899497487437186	-4.899497487437186	-0.17587939698492416	-0.17587939698492416	-0.17587939698492416	1.802266842655347e-05	0.00037053649430163205	0.00039987917989492416
497	-4.899497487437186	-4.899497487437186	-4.899497487437186	-0.12562814070351713	-0.12562814070351713	-0.12562814070351713	1.958144971979187e-05	0.00029124339926056564	0.00040185879333876073
498	-4.899497487437186	-4.899497487437186	-4.899497487437186	-0.0753768844221101	-0.0753768844221101	-0.0753768844221101	2.122139461570937e-05	0.00020942378614563495	0.00040318333776667714
499	-4.899497487437186	-4.899497487437186	-4.899497487437186	-0.02512562814070307	-0.02512562814070307	-0.02512562814070307	2.294068228489757e-05	0.00012521102325990796	0.00040384623571299016
500	-4.899497487437186	-4.899497487437186	-4.899497487437186	0.02512562814070396	0.02512562814070396	0.02512562814070396	2.4736717429157926e-05	3.8570782635360956e-05	0.0004038441984448582
501	-4.899497487437186	-4.899497487437186	-4.899497487437186	0.07537688442211099	0.07537688442211099	0.07537688442211099	2.66060948015877e-05	-5.033723573433235e-05	0.00040317734237760305
502	-4.899497487437186	-4.899497487437186	-4.899497487437186	0.12562814070351802	0.12562814070351802	0.12562814070351802	2.8544571507132827e-05	-0.000141507713124156	0.00040184889803640544
503	-4.899497487437186	-4.899497487437186	-4.899497487437186	0.17587939698492505	0.17587939698492505	0.17587939698492505	3.0547048126634924e-05	-0.00023480849631596357	0.00039986541378311813
504	-4.899497487437186	-4.899497487437186	-4.899497487437186	0.22613065326633208	0.22613065326633208	0.22613065326633208	3.260755962614364e-05	-0.000330101465806365	0.00039723661029711366
505	-4.899497487437186	-4.899497487437186	-4.899497487437186	0.2763819095477391	0.2763819095477391	0.2763819095477391	3.471927690579857e-05	-0.00042740258504636586	0.0003939754096791148
506	-4.899497487437186	-4.899497487437186	-4.899497487437186	0.32663316582914614	0.32663316582914614	0.32663316582914614	3.687451970948645e-05	-0.0005265615764074028	0.0003900976444128901
507	-4.899497487437186	-4.899497487437186	-4.899497487437186	0.3768844221105532	0.3768844221105532	0.3768844221105532	3.9064781459040724e-05	-0.0006273830658756196	0.00038562214467674494
508	-4.899497487437186	-4.899497487437186	-4.899497487437186	0.4271356783919602	0.4271356783919602	0.4271356783919602	4.1280766396983376e-05	-0.0007297730771824718	0.000380570359993726
509	-4.899497487437186	-4.899497487437186	-4.899497487437186	0.47738693467336724	0.47738693467336724	0.47738693467336724	4.351243922244355e-05	-0.0008335267775692046	0.0003749664465431124
510	-4.899497487437186	-4.899497487437186	-4.899497487437186	0.5276381909547743	0.5276381909547743	0.5276381909547743	4.5749087189336987e-05	-0.0009384886361658573	0.00036883674329146743
511	-4.899497487437186	-4.899497487437186	-4.899497487437186	0.5778894472361813	0.5778894472361813	0.5778894472361813	4.7979394408198994e-05	-0.0010444598738104105	0.00036220994661562145
512	-4.899497487437186	-4.899497487437186	-4.899497487437186	0.6281407035175883	0.6281407035175883	0.6281407035175883	5.0191527857831116e-05	-0.0011512006167322397	0.00035511658643372357
513	-4.899497487437186	-4.899497487437186	-4.899497487437186	0.6783919597989954	0.6783919597989954	0.6783919597989954	5.237323437519988e-05	-0.0012584696523845196	0.00034758896799758077
514	-4.899497487437186	-4.899497487437186	-4.899497487437186	0.7286432160804024	0.7286432160804024	0.7286432160804024	5.451194765720679e-05	-0.0013661024859175086	0.000339660735335201
515	-4.899497487437186	-4.899497487437186	-4.899497487437186	0.7788944723618094	0.7788944723618094	0.7788944723618094	5.65949040816247e-05	-0.0014737042365595698	0.00033136692945845425
516	-4.899497487437186	-4.899497487437186	-4.899497487437186	0.8291457286432165	0.8291457286432165	0.8291457286432165	5.8609265942309746e-05	-0.0015810747863724828	0.0003227433771826327
517	-4.899497487437186	-4.899497487437186	-4.899497487437186	0.8793969849246235	0.8793969849246235	0.8793969849246235	6.0542250501295174e-05	-0.0016878644237294793	0.0003138267493341118
518	-4.899497487437186	-4.899497487437186	-4.899497487437186	0.9296482412060305	0.9296482412060305	0.9296482412060305	6.238126309282877e-05	-0.0017938166856765747	0.0003046540077775717
519	-4.899497487437186	-4.899497487437186	-4.899497487437186	0.9798994974874375	0.9798994974874375	0.9798994974874375	6.41140323766785e-05	-0.0018985574133694172	0.0002952624636236578
520	-4.899497487437186	-4.899497487437186	-4.899497487437186	1.0301507537688446	1.0301507537688446	1.0301507537688446	6.572874573437871e-05	-0.0020017335191369057	0.0002856892824638635
521	-4.899497487437186	-4.899497487437186	-4.899497487437186	1.0804020100502516	1.0804020100502516	1.0804020100502516	6.721418273607e-05	-0.0021031112410128117	0.00027597148437052965
522	-4.899497487437186	-4.899497487437186	-4.899497487437186	1.1306532663316586	1.1306532663316586	1.1306532663316586	6.855984457990995e-05	-0.0022022374905645847	0.000266145245404914
523	-4.899497487437186	-4.899497487437186	-4.899497487437186	1.1809045226130657	1.1809045226130657	1.1809045226130657	6.9756077422458e-05	-0.0022988650016486645	0.00025624630507081747
524	-4.899497487437186	-4.899497487437186	-4.899497487437186	1.2311557788944727	1.2311557788944727	1.2311557788944727	7.07941875777051e-05	-0.002392640570178628	0.0002463094424456358
525	-4.899497487437186	-4.899497487437186	-4.899497487437186	1.2814070351758797	1.2814070351758797	1.2814070351758797	7.166654666418545e-05	-0.0024831918999552727	0.00023636803962290287
526	-4.899497487437186	-4.899497487437186	-4.899497487437186	1.3316582914572868	1.3316582914572868	1.3316582914572868	7.236668492245655e-05	-0.002570327138528228	0.00022645448916591704
527	-4.899497487437186	-4.899497487437186	-4.899497487437186	1.3819095477386938	1.3819095477386938	1.3819095477386938	7.288937110666452e-05	-0.0026536164805293083	0.00021659951016772538
528	-4.899497487437186	-4.899497487437186	-4.899497487437186	1.4321608040201008	1.4321608040201008	1.4321608040201008	7.323067757040838e-05	-0.002732824068516493	0.000206832293770276
529	-4.899497487437186	-4.899497487437186	-4.899497487437186	1.4824120603015079	1.4824120603015079	1.4824120603015079	7.338802941422108e-05	-0.0028077305760234594	0.00019718037219718099
530	-4.899497487437186	-4.899497487437186	-4.899497487437186	1.5326633165829149	1.5326633165829149	1.5326633165829149	7.336023683441275e-05	-0.002878069644793868	0.0001876693859230727
531	-4.899497487437186	-4.899497487437186	-4.899497487437186	1.582914572864322	1.582914572864322	1.582914572864322	7.314751010478949e-05	-0.0029436186887323856	0.00017832308367360383
532	-4.899497487437186	-4.899497487437186	-4.899497487437186	1.633165829145729	1.633165829145729	1.633165829145729	7.275145692736496e-05	-0.0030042182188481092	0.00016916327876970172
533	-4.899497487437186	-4.899497487437186	-4.899497487437186	1.683417085427136	1.683417085427136	1.683417085427136	7.217506219875582e-05	-0.0030596654396504164	0.00016020977636799216
534	-4.899497487437186	-4.899497487437186	-4.899497487437186	1.733668341708543	1.733668341708543	1.733668341708543	7.14226505484695e-05	-0.003109862795099616	0.000151480344356969
535	-4.899497487437186	-4.899497487437186	-4.899497487437186	1.78391959798995	1.78391959798995	1.78391959798995	7.049983230675331e-05	-0.0031546896789222956	0.00014299078611657023
536	-4.899497487437186	-4.899497487437186	-4.899497487437186	1.834170854271357	1.834170854271357	1.834170854271357	6.941343384630348e-05	-0.0031940671615302563	0.0001347547658951953
537	-4.899497487437186	-4.899497487437186	-4.899497487437186	1.884422110552764	1.884422110552764	1.884422110552764	6.817141350756109e-05	-0.003227934241294861	0.00012678404164034873
538	-4.899497487437186	-4.899497487437186	-4.899497487437186	1.9346733668341711	1.9346733668341711	1.9346733668341711	6.678276455576436e-05	-0.0032562878914177418	0.0001190884067909792
539	-4.899497487437186	-4.899497487437186	-4.899497487437186	1.9849246231155782	1.9849246231155782	1.9849246231155782	6.52574068243309e-05	-0.0032791409175843	0.00011167571938131005
540	-4.899497487437186	-4.899497487437186	-4.899497487437186	2.035175879396985	2.035175879396985	2.035175879396985	6.360606886932362e-05	-0.003296504495665431	0.00010455204028403386
541	-4.899497487437186	-4.899497487437186	-4.899497487437186	2.085427135678392	2.085427135678392	2.085427135678392	6.1840162590492e-05	-0.0033084398601204157	9.772161138243973e-05
542	-4.899497487437186	-4.899497487437186	-4.899497487437186	2.1356783919597992	2.1356783919597992	2.1356783919597992	5.997165236349773e-05	-0.0033150429371744394	9.118705202126876e-05
543	-4.899497487437186	-4.899497487437186	-4.899497487437186	2.1859296482412063	2.1859296482412063	2.1859296482412063	5.801292077433443e-05	-0.0033163498155772686	8.494935173075646e-05
544	-4.899497487437186	-4.899497487437186	-4.899497487437186	2.2361809045226133	2.2361809045226133	2.2361809045226133	5.5976633050621154e-05	-0.0033125830814242363	7.900803029770032e-05
545	-4.899497487437186	-4.899497487437186	-4.899497487437186	2.2864321608040203	2.2864321608040203	2.2864321608040203	5.3875602246441466e-05	-0.003303810488432646	7.336126145673916e-05
546	-4.899497487437186	-4.899497487437186	-4.899497487437186	2.3366834170854274	2.3366834170854274	2.3366834170854274	5.172265715976528e-05	-0.0032901468221098185	6.800596020184457e-05
547	-4.899497487437186	-4.899497487437186	-4.899497487437186	2.3869346733668344	2.3869346733668344	2.3869346733668344	4.953051484720438e-05	-0.0032718281727284193	6.29377827863209e-05
548	-4.899497487437186	-4.899497487437186	-4.899497487437186	2.4371859296482414	2.4371859296482414	2.4371859296482414	4.7311659453695774e-05	-0.0032490622252225876	5.8151425037067384e-05
549	-4.899497487437186	-4.899497487437186	-4.899497487437186	2.4874371859296485	2.4874371859296485	2.4874371859296485	4.507822889914312e-05	-0.003221944672986865	5.364058961276896e-05
550	-4.899497487437186	-4.899497487437186	-4.899497487437186	2.5376884422110555	2.5376884422110555	2.5376884422110555	4.284191076506854e-05	-0.003190739778801799	4.9398218834539875e-05
551	-4.899497487437186	-4.899497487437186	-4.899497487437186	2.5879396984924625	2.5879396984924625	2.5879396984924625	4.0613848507311294e-05	-0.003155623096972704	4.5416465582093224e-05
552	-4.899497487437186	-4.899497487437186	-4.899497487437186	2.6381909547738696	2.6381909547738696	2.6381909547738696	3.84045588913429e-05	-0.003116859821602702	4.168692612438463e-05
553	-4.899497487437186	-4.899497487437186	-4.899497487437186	2.6884422110552766	2.6884422110552766	2.6884422110552766	3.622386131049781e-05	-0.003074635285884142	3.820064011961222e-05
554	-4.899497487437186	-4.899497487437186	-4.899497487437186	2.7386934673366836	2.7386934673366836	2.7386934673366836	3.408081940989051e-05	-0.0030292056035250425	3.494829798000865e-05
555	-4.899497487437186	-4.899497487437186	-4.899497487437186	2.7889447236180906	2.7889447236180906	2.7889447236180906	3.198369520530768e-05	-0.0029807572718709707	3.192020449205302e-05
556	-4.899497487437186	-4.899497487437186	-4.899497487437186	2.8391959798994977	2.8391959798994977	2.8391959798994977	2.9939915661855498e-05	-0.0029295228887349367	2.9106473448337056e-05
557	-4.899497487437186	-4.899497487437186	-4.899497487437186	2.8894472361809047	2.8894472361809047	2.8894472361809047	2.79560514860501e-05	-0.002875764388591051	2.649708949320484e-05
558	-4.899497487437186	-4.899497487437186	-4.899497487437186	2.9396984924623117	2.9396984924623117	2.9396984924623117	2.603780769122491e-05	-0.0028196927160024643	2.4081920855678618e-05
559	-4.899497487437186	-4.899497487437186	-4.899497487437186	2.9899497487437188	2.9899497487437188	2.9899497487437188	2.4190025322805753e-05	-0.00276152859441936	2.185085031669587e-05
560	-4.899497487437186	-4.899497487437186	-4.899497487437186	3.0402010050251267	3.0402010050251267	3.0402010050251267	2.241669357968953e-05	-0.0027015400119125843	1.9793833416770212e-05
561	-4.899497487437186	-4.899497487437186	-4.899497487437186	3.090452261306533	3.090452261306533	3.090452261306533	2.0720971442450632e-05	-0.00263989414088428	1.7900951206684113e-05
562	-4.899497487437186	-4.899497487437186	-4.899497487437186	3.1407035175879408	3.1407035175879408	3.1407035175879408	1.9105217819465614e-05	-0.002576833823695779	1.6162422980414703e-05
563	-4.899497487437186	-4.899497487437186	-4.899497487437186	3.190954773869347	3.190954773869347	3.190954773869347	1.7571029148666582e-05	-0.002512560226023197	1.4568716323992703e-05
564	-4.899497487437186	-4.899497487437186	-4.899497487437186	3.241206030150755	3.241206030150755	3.241206030150755	1.611928334521106e-05	-0.002447308972477913	1.3110542568028904e-05
565	-4.899497487437186	-4.899497487437186	-4.899497487437186	3.291457286432161	3.291457286432161	3.291457286432161	1.4750188963003884e-05	-0.0023812546860426664	1.177888498204993e-05
566	-4.899497487437186	-4.899497487437186	-4.899497487437186	3.341708542713569	3.341708542713569	3.341708542713569	1.3463338439277352e-05	-0.002314608544111252	1.056506243912736e-05
567	-4.899497487437186	-4.899497487437186	-4.899497487437186	3.391959798994975	3.391959798994975	3.391959798994975	1.2257764314447574e-05	-0.0022475444711744785	9.460727596888319e-06
568	-4.899497487437186	-4.899497487437186	-4.899497487437186	3.442211055276383	3.442211055276383	3.442211055276383	1.1131997361939289e-05	-0.0021802540868520737	8.45787872094661e-06
569	-4.899497487437186	-4.899497487437186	-4.899497487437186	3.492462311557789	3.492462311557789	3.492462311557789	1.0084125622070303e-05	-0.0021129013039171696	7.548882877017604e-06
570	-4.899497487437186	-4.899497487437186	-4.899497487437186	3.542713567839197	3.542713567839197	3.542713567839197	9.11185340766031e-06	-0.002045657718554139	6.72648593535996e-06
571	-4.899497487437186	-4.899497487437186	-4.899497487437186	3.592964824120603	3.592964824120603	3.592964824120603	8.212559433944726e-06	-0.0019786676857620478	5.983816663501784e-06
572	-4.899497487437186	-4.899497487437186	-4.899497487437186	3.643216080402011	3.643216080402011	3.643216080402011	7.383353318762909e-06	-0.0019120824290439487	5.314381724019768e-06
573	-4.899497487437186	-4.899497487437186	-4.899497487437186	3.693467336683417	3.693467336683417	3.693467336683417	6.6211297980597005e-06	-0.0018460347782820463	4.712068403023295e-06
574	-4.899497487437186	-4.899497487437186	-4.899497487437186	3.743718592964825	3.743718592964825	3.743718592964825	5.9226201038066155e-06	-0.0017806744435802102	4.171141426922986e-06
575	-4.899497487437186	-4.899497487437186	-4.899497487437186	3.7939698492462313	3.7939698492462313	3.7939698492462313	5.284440054034681e-06	-0.0017160656861960888	3.6862309116258984e-06
576	-4.899497487437186	-4.899497487437186	-4.899497487437186	3.844221105527639	3.844221105527639	3.844221105527639	4.703134505510916e-06	-0.0016523852245882154	3.2523309982934734e-06
577	-4.899497487437186	-4.899497487437186	-4.899497487437186	3.8944723618090453	3.8944723618090453	3.8944723618090453	4.1752179167057754e-06	-0.001589696854352951	2.864779162337072e-06
578	-4.899497487437186	-4.899497487437186	-4.899497487437186	3.9447236180904532	3.9447236180904532	3.9447236180904532	3.697210860389022e-06	-0.0015280988300219178	2.5192537123075454e-06
579	-4.899497487437186	-4.899497487437186	-4.899497487437186	3.9949748743718594	3.9949748743718594	3.9949748743718594	3.2656724100773345e-06	-0.001467679045163095	2.2117556000011973e-06
580	-4.899497487437186	-4.899497487437186	-4.899497487437186	4.045226130653267	4.045226130653267	4.045226130653267	2.877228401557061e-06	-0.0014084940776228905	1.9385945506655844e-06
581	-4.899497487437186	-4.899497487437186	-4.899497487437186	4.0954773869346734	4.0954773869346734	4.0954773869346734	2.5285956390554364e-06	-0.0013506293762475252	1.6963703046712908e-06
582	-4.899497487437186	-4.899497487437186	-4.899497487437186	4.145728643216081	4.145728643216081	4.145728643216081	2.2166021748497512e-06	-0.001294120098464191	1.4819702300883364e-06
583	-4.899497487437186	-4.899497487437186	-4.899497487437186	4.1959798994974875	4.1959798994974875	4.1959798994974875	1.938203840982985e-06	-0.0012390442425385118	1.2925339660796453e-06
584	-4.899497487437186	-4.899497487437186	-4.899497487437186	4.246231155778895	4.246231155778895	4.246231155778895	1.6904972523296283e-06	-0.0011854093754664063	1.125458766182419e-06
585	-4.899497487437186	-4.899497487437186	-4.899497487437186	4.296482412060302	4.296482412060302	4.296482412060302	1.4707295317828416e-06	-0.001133268466219306	9.783645964489551e-07
586	-4.899497487437186	-4.899497487437186	-4.899497487437186	4.3467336683417095	4.3467336683417095	4.3467336683417095	1.27630503124616e-06	-0.001082646194845438	8.490967502439162e-07
587	-4.899497487437186	-4.899497487437186	-4.899497487437186	4.396984924623116	4.396984924623116	4.396984924623116	1.1047893369969864e-06	-0.001033562351949513	7.356944138336985e-07
588	-4.899497487437186	-4.899497487437186	-4.899497487437186	4.4472361809045236	4.4472361809045236	4.4472361809045236	9.539108555432884e-07	-0.0009860284626483917	6.363888473970292e-07
589	-4.899497487437186	-4.899497487437186	-4.899497487437186	4.49748743718593	4.49748743718593	4.49748743718593	8.215602771044755e-07	-0.0009400493581779301	5.495807613442594e-07
590	-4.899497487437186	-4.899497487437186	-4.899497487437186	4.547738693467338	4.547738693467338	4.547738693467338	7.057882091459022e-07	-0.0008956402307376266	4.7383284140778414e-07
591	-4.899497487437186	-4.899497487437186	-4.899497487437186	4.597989949748744	4.597989949748744	4.597989949748744	6.048012628443761e-07	-0.0008527732570655644	4.0785252508612757e-07
592	-4.899497487437186	-4.899497487437186	-4.899497487437186	4.648241206030152	4.648241206030152	4.648241206030152	5.169568618153484e-07	-0.0008114526281133294	3.5048233826273645e-07
593	-4.899497487437186	-4.899497487437186	-4.899497487437186	4.698492462311558	4.698492462311558	4.698492462311558	4.4075702572628516e-07	-0.0007716737454757094	3.006855138210085e-07
594	-4.899497487437186	-4.899497487437186	-4.899497487437186	4.748743718592966	4.748743718592966	4.748743718592966	3.7484136234615664e-07	-0.0007334149559028447	2.5753959675967053e-07
595	-4.899497487437186	-4.899497487437186	-4.899497487437186	4.798994974874372	4.798994974874372	4.798994974874372	3.1797948087507033e-07	-0.0006966535001993179	2.202213664759256e-07
596	-4.899497487437186	-4.899497487437186	-4.899497487437186	4.84924623115578	4.84924623115578	4.84924623115578	2.6906301772887083e-07	-0.000661359285004437	1.8800092504989152e-07
597	-4.899497487437186	-4.899497487437186	-4.899497487437186	4.899497487437186	4.899497487437186	4.899497487437186	2.270974439162145e-07	-0.0006275163032114506	1.6023008697629848e-07
598	-4.899497487437186	-4.899497487437186	-4.899497487437186	4.949748743718594	4.949748743718594	4.949748743718594	1.9119380125499776e-07	-0.0005950940540060401	1.3633682272029546e-07
599	-4.899497487437186	-4.899497487437186	-4.899497487437186	5.0	5.0	5.0	1.6056049336683056e-07	-0.0005640604649670422	1.1581532533000427e-07
600	-4.849246231155779	-4.849246231155779	-4.849246231155779	-5.0	-5.0	-5.0	1.4966181118870181e-13	0.000764561234973371	1.3601386683603778e-07
601	-4.849246231155779	-4.849246231155779	-4.849246231155779	-4.949748743718593	-4.949748743718593	-4.949748743718593	1.8949068123152912e-13	0.0007916124304756522	1.6011304637686408e-07
602	-4.849246231155779	-4.849246231155779	-4.849246231155779	-4.899497487437186	-4.899497487437186	-4.899497487437186	2.4064574895618355e-13	0.0008189788786694407	1.881715121498928e-07
603	-4.849246231155779	-4.849246231155779	-4.849246231155779	-4.849246231155779	-4.849246231155779	-4.849246231155779	3.065653937193418e-13	0.00084663275629282	2.2078324946050998e-07
604	-4.849246231155779	-4.849246231155779	-4.849246231155779	-4.798994974874372	-4.798994974874372	-4.798994974874372	3.9177486899454934e-13	0.0008745184168219566	2.586198490917013e-07
605	-4.849246231155779	-4.849246231155779	-4.849246231155779	-4.748743718592965	-4.748743718592965	-4.748743718592965	5.022322731946193e-13	0.0009026090847328305	3.0244243021115835e-07
606	-4.849246231155779	-4.849246231155779	-4.849246231155779	-4.698492462311558	-4.698492462311558	-4.698492462311558	6.457822982692768e-13	0.0009308484732173383	3.531079642016266e-07
607	-4.849246231155779	-4.849246231155779	-4.849246231155779	-4.648241206030151	-4.648241206030151	-4.648241206030151	8.327499472249481e-13	0.0009591965936124325	4.1158293129228696e-07
608	-4.849246231155779	-4.849246231155779	-4.849246231155779	-4.597989949748744	-4.597989949748744	-4.597989949748744	1.076715490926312e-12	0.0009875977411866188	4.789505965163698e-07
609	-4.849246231155779	-4.849246231155779	-4.849246231155779	-4.547738693467337	-4.547738693467337	-4.547738693467337	1.3955233980025396e-12	0.0010160161182284355	5.564279490499757e-07
610	-4.849246231155779	-4.849246231155779	-4.849246231155779	-4.49748743718593	-4.49748743718593	-4.49748743718593	1.812592392290319e-12	0.0010443838546052575	6.453740866163571e-07
611	-4.849246231155779	-4.849246231155779	-4.849246231155779	-4.447236180904523	-4.447236180904523	-4.447236180904523	2.358611865432434e-12	0.0010726589243859053	7.473065011254221e-07
612	-4.849246231155779	-4.849246231155779	-4.849246231155779	-4.396984924623116	-4.396984924623116	-4.396984924623116	3.073732438088705e-12	0.001100786030292511	8.639128168397292e-07
613	-4.849246231155779	-4.849246231155779	-4.849246231155779	-4.346733668341709	-4.346733668341709	-4.346733668341709	4.010386531435817e-12	0.0011287026572972536	9.970702876671567e-07
614	-4.849246231155779	-4.849246231155779	-4.849246231155779	-4.296482412060302	-4.296482412060302	-4.296482412060302	5.236909588633662e-12	0.0011563515290617943	1.1488558584460407e-06
615	-4.849246231155779	-4.849246231155779	-4.849246231155779	-4.2462311557788945	-4.2462311557788945	-4.2462311557788945	6.842175509805473e-12	0.0011837042402476072	1.3215712897363119e-06
616	-4.849246231155779	-4.849246231155779	-4.849246231155779	-4.1959798994974875	-4.1959798994974875	-4.1959798994974875	8.941512632495457e-12	0.0012106619542464614	1.5177461136772763e-06
617	-4.849246231155779	-4.849246231155779	-4.849246231155779	-4.1457286432160805	-4.1457286432160805	-4.1457286432160805	1.1684231200305768e-11	0.0012372008059173822	1.7401742979927803e-06
618	-4.849246231155779	-4.849246231155779	-4.849246231155779	-4.0954773869346734	-4.0954773869346734	-4.0954773869346734	1.5263172050979115e-11	0.0012632508296519518	1.9919118585676188e-06
619	-4.849246231155779	-4.849246231155779	-4.849246231155779	-4.045226130653266	-4.045226130653266	-4.045226130653266	1.9926781934834165e-11	0.0012887506745755672	2.2763160814065486e-06
620	-4.849246231155779	-4.849246231155779	-4.849246231155779	-3.9949748743718594	-3.9949748743718594	-3.9949748743718594	2.5994336576527866e-11	0.0013136639026924968	2.5970416572818067e-06
621	-4.849246231155779	-4.849246231155779	-4.849246231155779	-3.9447236180904524	-3.9447236180904524	-3.9447236180904524	3.3875071906344073e-11	0.0013379204319790006	2.9580787668237463e-06
622	-4.849246231155779	-4.849246231155779	-4.849246231155779	-3.8944723618090453	-3.8944723618090453	-3.8944723618090453	4.409215089407401e-11	0.001361470203846693	3.36376092491264e-06
623	-4.849246231155779	-4.849246231155779	-4.849246231155779	-3.8442211055276383	-3.8442211055276383	-3.8442211055276383	5.731259272638843e-11	0.0013842860935255885	3.818781351583311e-06
624	-4.849246231155779	-4.849246231155779	-4.849246231155779	-3.7939698492462313	-3.7939698492462313	-3.7939698492462313	7.438452783256162e-11	0.0014063006965443492	4.3282129809085745e-06
625	-4.849246231155779	-4.849246231155779	-4.849246231155779	-3.7437185929648242	-3.7437185929648242	-3.7437185929648242	9.638342219775338e-11	0.0014274774584919214	4.897530288872076e-06
626	-4.849246231155779	-4.849246231155779	-4.849246231155779	-3.693467336683417	-3.693467336683417	-3.693467336683417	1.246692437766955e-10	0.0014477511867880821	5.532607701752568e-06
627	-4.849246231155779	-4.849246231155779	-4.849246231155779	-3.64321608040201	-3.64321608040201	-3.64321608040201	1.609569294319246e-10	0.0014671058161184192	6.239748927328037e-06
628	-4.849246231155779	-4.849246231155779	-4.849246231155779	-3.592964824120603	-3.592964824120603	-3.592964824120603	2.0740295994616774e-10	0.0014855150366201997	7.025685135886306e-06
629	-4.849246231155779	-4.849246231155779	-4.849246231155779	-3.542713567839196	-3.542713567839196	-3.542713567839196	2.66711370969033e-10	0.0015029084170237184	7.89759087638231e-06
630	-4.849246231155779	-4.849246231155779	-4.849246231155779	-3.492462311557789	-3.492462311557789	-3.492462311557789	3.422631271961783e-10	0.0015193101717159152	8.86308953340631e-06
631	-4.849246231155779	-4.849246231155779	-4.849246231155779	-3.442211055276382	-3.442211055276382	-3.442211055276382	4.382734736890182e-10	0.0015346520813181996	9.930243322742172e-06
632	-4.849246231155779	-4.849246231155779	-4.849246231155779	-3.391959798994975	-3.391959798994975	-3.391959798994975	5.59982659947596e-10	0.0015489226207137108	1.1107568752777297e-05
633	-4.849246231155779	-4.849246231155779	-4.849246231155779	-3.341708542713568	-3.341708542713568	-3.341708542713568	7.138863166640055e-10	0.0015621165512129664	1.2404021617840044e-05
634	-4.849246231155779	-4.849246231155779	-4.849246231155779	-3.291457286432161	-3.291457286432161	-3.291457286432161	9.0801275876199e-10	0.0015742304967716336	1.3828996998199727e-05
635	-4.849246231155779	-4.849246231155779	-4.849246231155779	-3.241206030150754	-3.241206030150754	-3.241206030150754	1.1522555969292962e-09	0.0015852227807044983	1.5392286513815634e-05
636	-4.849246231155779	-4.849246231155779	-4.849246231155779	-3.190954773869347	-3.190954773869347	-3.190954773869347	1.4587712672240073e-09	0.0015951317036524415	1.710408105282113e-05
637	-4.849246231155779	-4.849246231155779	-4.849246231155779	-3.14070351758794	-3.14070351758794	-3.14070351758794	1.8424524360263576e-09	0.001603960175998509	1.897496076708194e-05
638	-4.849246231155779	-4.849246231155779	-4.849246231155779	-3.090452261306533	-3.090452261306533	-3.090452261306533	2.3214897041555394e-09	0.0016116932965815067	2.1015825041104108e-05
639	-4.849246231155779	-4.849246231155779	-4.849246231155779	-3.040201005025126	-3.040201005025126	-3.040201005025126	2.918035614141483e-09	0.0016183614498004317	2.3237866116687655e-05
640	-4.849246231155779	-4.849246231155779	-4.849246231155779	-2.9899497487437183	-2.9899497487437183	-2.9899497487437183	3.658986648558478e-09	0.0016239909455180168	2.565255454101134e-05
641	-4.849246231155779	-4.849246231155779	-4.849246231155779	-2.9396984924623113	-2.9396984924623113	-2.9396984924623113	4.576900679538221e-09	0.0016286090249195695	2.827153366524726e-05
642	-4.849246231155779	-4.849246231155779	-4.849246231155779	-2.8894472361809043	-2.8894472361809043	-2.8894472361809043	5.711069168057394e-09	0.0016322620213031769	3.110658144578338e-05
643	-4.849246231155779	-4.849246231155779	-4.849246231155779	-2.8391959798994972	-2.8391959798994972	-2.8391959798994972	7.108765286701467e-09	0.0016349441139027476	3.416958497837186e-05
644	-4.849246231155779	-4.849246231155779	-4.849246231155779	-2.78894472361809	-2.78894472361809	-2.78894472361809	8.826691013043556e-09	0.0016367274802178144	3.7472418625839055e-05
645	-4.849246231155779	-4.849246231155779	-4.849246231155779	-2.738693467336683	-2.738693467336683	-2.738693467336683	1.0932648064567816e-08	0.0016376868588849902	4.1026829421753064e-05
646	-4.849246231155779	-4.849246231155779	-4.849246231155779	-2.688442211055276	-2.688442211055276	-2.688442211055276	1.3507459261581559e-08	0.0016378330765292048	4.484442979446612e-05
647	-4.849246231155779	-4.849246231155779	-4.849246231155779	-2.638190954773869	-2.638190954773869	-2.638190954773869	1.6647168441708588e-08	0.0016372394748032093	4.893658115179278e-05
648	-4.849246231155779	-4.849246231155779	-4.849246231155779	-2.587939698492462	-2.587939698492462	-2.587939698492462	2.046554832608602e-08	0.0016359640285372734	5.331420470611192e-05
649	-4.849246231155779	-4.849246231155779	-4.849246231155779	-2.537688442211055	-2.537688442211055	-2.537688442211055	2.5096946658528623e-08	0.0016340936999768019	5.798782149213366e-05
650	-4.849246231155779	-4.849246231155779	-4.849246231155779	-2.487437185929648	-2.487437185929648	-2.487437185929648	3.06995013972402e-08	0.0016316757537424564	6.29672795184888e-05
651	-4.849246231155779	-4.849246231155779	-4.849246231155779	-2.437185929648241	-2.437185929648241	-2.437185929648241	3.745875561442376e-08	0.0016287766629830003	6.826177559560165e-05
652	-4.849246231155779	-4.849246231155779	-4.849246231155779	-2.386934673366834	-2.386934673366834	-2.386934673366834	4.559170192110018e-08	0.001625435776077211	7.387960067717358e-05
653	-4.849246231155779	-4.849246231155779	-4.849246231155779	-2.336683417085427	-2.336683417085427	-2.336683417085427	5.535128454122586e-08	0.001621803268790245	7.982812530826777e-05
654	-4.849246231155779	-4.849246231155779	-4.849246231155779	-2.28643216080402	-2.28643216080402	-2.28643216080402	6.703138446129949e-08	0.00161786749958992	8.611358498455957e-05
655	-4.849246231155779	-4.849246231155779	-4.849246231155779	-2.236180904522613	-2.236180904522613	-2.236180904522613	8.097230922425207e-08	0.001613684813492	9.27410219446756e-05
656	-4.849246231155779	-4.849246231155779	-4.849246231155779	-2.185929648241206	-2.185929648241206	-2.185929648241206	9.756680376290634e-08	0.0016093308804556727	9.971409599529579e-05
657	-4.849246231155779	-4.849246231155779	-4.849246231155779	-2.135678391959799	-2.135678391959799	-2.135678391959799	1.1726659202467562e-07	0.001604792894795537	0.00010703491716412827
658	-4.849246231155779	-4.849246231155779	-4.849246231155779	-2.0854271356783918	-2.0854271356783918	-2.0854271356783918	1.4058945087932704e-07	0.0016001485055312514	0.00011470404569990933
659	-4.849246231155779	-4.849246231155779	-4.849246231155779	-2.0351758793969847	-2.0351758793969847	-2.0351758793969847	1.6812680779343212e-07	0.0015954111004248261	0.00012272034655325115
660	-4.849246231155779	-4.849246231155779	-4.849246231155779	-1.9849246231155777	-1.9849246231155777	-1.9849246231155777	2.00551841887397e-07	0.001590532949194312	0.00013108065468259156
661	-4.849246231155779	-4.849246231155779	-4.849246231155779	-1.9346733668341707	-1.9346733668341707	-1.9346733668341707	2.386280541811738e-07	0.0015855104429647326	0.00013978002243675292
662	-4.849246231155779	-4.849246231155779	-4.849246231155779	-1.8844221105527637	-1.8844221105527637	-1.8844221105527637	2.832182570373227e-07	0.0015803163405507803	0.000148811363033019
663	-4.849246231155779	-4.849246231155779	-4.849246231155779	-1.8341708542713566	-1.8341708542713566	-1.8341708542713566	3.352939150252051e-07	0.0015748671721667051	0.00015816536324564368
664	-4.849246231155779	-4.849246231155779	-4.849246231155779	-1.7839195979899496	-1.7839195979899496	-1.7839195979899496	3.9594474971262285e-07	0.0015691242879256606	0.0001678305707173422
665	-4.849246231155779	-4.849246231155779	-4.849246231155779	-1.7336683417085426	-1.7336683417085426	-1.7336683417085426	4.663884993597879e-07	0.0015629380941390991	0.00017779317568056285
666	-4.849246231155779	-4.849246231155779	-4.849246231155779	-1.6834170854271355	-1.6834170854271355	-1.6834170854271355	5.479807013359459e-07	0.0015562126645818353	0.0001880371564766392
667	-4.849246231155779	-4.849246231155779	-4.849246231155779	-1.6331658291457285	-1.6331658291457285	-1.6331658291457285	6.422243405722791e-07	0.0015487903729081154	0.00019854388665407896
668	-4.849246231155779	-4.849246231155779	-4.849246231155779	-1.5829145728643215	-1.5829145728643215	-1.5829145728643215	7.507791818635018e-07	0.0015405594604089856	0.0002092925424221903
669	-4.849246231155779	-4.849246231155779	-4.849246231155779	-1.5326633165829144	-1.5326633165829144	-1.5326633165829144	8.754705777843393e-07	0.0015313002513721585	0.00022025988437235355
670	-4.849246231155779	-4.849246231155779	-4.849246231155779	-1.4824120603015074	-1.4824120603015074	-1.4824120603015074	1.0182975179399582e-06	0.0015208269469439983	0.00023142028658185154
671	-4.849246231155779	-4.849246231155779	-4.849246231155779	-1.4321608040201004	-1.4321608040201004	-1.4321608040201004	1.18143965986045e-06	0.0015090147498995066	0.00024274588213302195
672	-4.849246231155779	-4.849246231155779	-4.849246231155779	-1.3819095477386933	-1.3819095477386933	-1.3819095477386933	1.367263057810202e-06	0.0014956643572077155	0.00025420659221708775
673	-4.849246231155779	-4.849246231155779	-4.849246231155779	-1.3316582914572863	-1.3316582914572863	-1.3316582914572863	1.5783242839308124e-06	0.001480425358749926	0.00026577000971883535
674	-4.849246231155779	-4.849246231155779	-4.849246231155779	-1.2814070351758793	-1.2814070351758793	-1.2814070351758793	1.8173726173647667e-06	0.0014633798273280263	0.00027740196674130857
675	-4.849246231155779	-4.849246231155779	-4.849246231155779	-1.2311557788944723	-1.2311557788944723	-1.2311557788944723	2.0873499622717596e-06	0.0014441547682508826	0.0002890664036385715
676	-4.849246231155779	-4.849246231155779	-4.849246231155779	-1.1809045226130652	-1.1809045226130652	-1.1809045226130652	2.391388145949165e-06	0.0014226104831323028	0.0003007253399118781
677	-4.849246231155779	-4.849246231155779	-4.849246231155779	-1.1306532663316582	-1.1306532663316582	-1.1306532663316582	2.7328032446218707e-06	0.001398643827997148	0.0003123394271824509
678	-4.849246231155779	-4.849246231155779	-4.849246231155779	-1.0804020100502512	-1.0804020100502512	-1.0804020100502512	3.1150865878871745e-06	0.001372090307995677	0.00032386797829531133
679	-4.849246231155779	-4.849246231155779	-4.849246231155779	-1.0301507537688441	-1.0301507537688441	-1.0301507537688441	3.5418921042625028e-06	0.00134284736122936	0.0003352691128384322
680	-4.849246231155779	-4.849246231155779	-4.849246231155779	-0.9798994974874367	-0.9798994974874367	-0.9798994974874367	4.017019690689848e-06	0.0013108152197673917	0.00034650025190785527
681	-4.849246231155779	-4.849246231155779	-4.849246231155779	-0.9296482412060296	-0.9296482412060296	-0.9296482412060296	4.5443943189938805e-06	0.0012759091332554817	0.00035751803079620004
682	-4.849246231155779	-4.849246231155779	-4.849246231155779	-0.8793969849246226	-0.8793969849246226	-0.8793969849246226	5.128040632814818e-06	0.0012380348052829504	0.0003682787937577814
683	-4.849246231155779	-4.849246231155779	-4.849246231155779	-0.8291457286432156	-0.8291457286432156	-0.8291457286432156	5.772052839896866e-06	0.0011972594074904919	0.00037873885594308376
684	-4.849246231155779	-4.849246231155779	-4.849246231155779	-0.7788944723618085	-0.7788944723618085	-0.7788944723618085	6.480559767035792e-06	0.0011535263620316982	0.00038885476533323526
685	-4.849246231155779	-4.849246231155779	-4.849246231155779	-0.7286432160804015	-0.7286432160804015	-0.7286432160804015	7.2576850184345945e-06	0.0011067569721490145	0.00039858350646682084
686	-4.849246231155779	-4.849246231155779	-4.849246231155779	-0.6783919597989945	-0.6783919597989945	-0.6783919597989945	8.107502262345647e-06	0.0010570513550192118	0.0004078830825164914
687	-4.849246231155779	-4.849246231155779	-4.849246231155779	-0.6281407035175874	-0.6281407035175874	-0.6281407035175874	9.033985765022071e-06	0.0010043296497315168	0.0004167123988736421
688	-4.849246231155779	-4.849246231155779	-4.849246231155779	-0.5778894472361804	-0.5778894472361804	-0.5778894472361804	1.0040956394141282e-05	0.0009487609495408833	0.0004250319325365126
689	-4.849246231155779	-4.849246231155779	-4.849246231155779	-0.5276381909547734	-0.5276381909547734	-0.5276381909547734	1.11320234246155e-05	0.0008902921690605581	0.0004328038194216788
690	-4.849246231155779	-4.849246231155779	-4.849246231155779	-0.47738693467336635	-0.47738693467336635	-0.47738693467336635	1.2310522596315237e-05	0.0008289578254334629	0.00043999223271384835
691	-4.849246231155779	-4.849246231155779	-4.849246231155779	-0.4271356783919593	-0.4271356783919593	-0.4271356783919593	1.3579450993589655e-05	0.0007648815517313778	0.0004465636156965047
692	-4.849246231155779	-4.849246231155779	-4.849246231155779	-0.3768844221105523	-0.3768844221105523	-0.3768844221105523	1.494139943811898e-05	0.0006980014150030911	0.00045248688547872007
693	-4.849246231155779	-4.849246231155779	-4.849246231155779	-0.32663316582914526	-0.32663316582914526	-0.32663316582914526	1.6398483206819058e-05	0.0006284133996814489	0.00045773398596793413
694	-4.849246231155779	-4.849246231155779	-4.849246231155779	-0.2763819095477382	-0.2763819095477382	-0.2763819095477382	1.7952272002215094e-05	0.0005562207079492509	0.00046227945131249726
695	-4.849246231155779	-4.849246231155779	-4.849246231155779	-0.2261306532663312	-0.2261306532663312	-0.2261306532663312	1.9603720210690824e-05	0.00048131024232134223	0.00046610148274339736
696	-4.849246231155779	-4.849246231155779	-4.849246231155779	-0.17587939698492416	-0.17587939698492416	-0.17587939698492416	2.135309858095058e-05	0.00040393744711764157	0.00046918142470531166
697	-4.849246231155779	-4.849246231155779	-4.849246231155779	-0.12562814070351713	-0.12562814070351713	-0.12562814070351713	2.3199928537514113e-05	0.0003239457728341222	0.0004715040558949113
698	-4.849246231155779	-4.849246231155779	-4.849246231155779	-0.0753768844221101	-0.0753768844221101	-0.0753768844221101	2.5142920408754906e-05	0.00024160416796803474	0.00047305814223363996
699	-4.849246231155779	-4.849246231155779	-4.849246231155779	-0.02512562814070307	-0.02512562814070307	-0.02512562814070307	2.717991689270327e-05	0.0001567402359796688	0.0004738359129987657
700	-4.849246231155779	-4.849246231155779	-4.849246231155779	0.02512562814070396	0.02512562814070396	0.02512562814070396	2.9307843103634625e-05	6.95518174325116e-05	0.00047383358469232917
701	-4.849246231155779	-4.849246231155779	-4.849246231155779	0.07537688442211099	0.07537688442211099	0.07537688442211099	3.152266453578654e-05	-1.9952822185587138e-05	0.00047305115731433034
702	-4.849246231155779	-4.849246231155779	-4.849246231155779	0.12562814070351802	0.12562814070351802	0.12562814070351802	3.381935424530407e-05	-0.00011173100938322023	0.0004714924143627286
703	-4.849246231155779	-4.849246231155779	-4.849246231155779	0.17587939698492505	0.17587939698492505	0.17587939698492505	3.619187048618255e-05	-0.00020567771571222693	0.00046916521387174726
704	-4.849246231155779	-4.849246231155779	-4.849246231155779	0.22613065326633208	0.22613065326633208	0.22613065326633208	3.863314593970563e-05	-0.0003017096023540944	0.0004660807899199426
705	-4.849246231155779	-4.849246231155779	-4.849246231155779	0.2763819095477391	0.2763819095477391	0.2763819095477391	4.113508954955043e-05	-0.00039977882988750935	0.000462254392914474
706	-4.849246231155779	-4.849246231155779	-4.849246231155779	0.32663316582914614	0.32663316582914614	0.32663316582914614	4.368860181703805e-05	-0.0004997756332159042	0.00045770459109917283
707	-4.849246231155779	-4.849246231155779	-4.849246231155779	0.3768844221105532	0.3768844221105532	0.3768844221105532	4.628360422447516e-05	-0.0006015289109200239	0.0004524534451775253
708	-4.849246231155779	-4.849246231155779	-4.849246231155779	0.4271356783919602	0.4271356783919602	0.4271356783919602	4.890908324154641e-05	-0.0007050418644212186	0.00044652618817053735
709	-4.849246231155779	-4.849246231155779	-4.849246231155779	0.47738693467336724	0.47738693467336724	0.47738693467336724	5.155314913351115e-05	-0.00081002211663872	0.00043995099258609116
710	-4.849246231155779	-4.849246231155779	-4.849246231155779	0.5276381909547743	0.5276381909547743	0.5276381909547743	5.420310953457485e-05	-0.0009163663489744067	0.0004327589995227754
711	-4.849246231155779	-4.849246231155779	-4.849246231155779	0.5778894472361813	0.5778894472361813	0.5778894472361813	5.68455574800401e-05	-0.0010238845134153962	0.0004249837948009372
712	-4.849246231155779	-4.849246231155779	-4.849246231155779	0.6281407035175883	0.6281407035175883	0.6281407035175883	5.946647331213988e-05	-0.0011323828948661685	0.0004166610597167164
713	-4.849246231155779	-4.849246231155779	-4.849246231155779	0.6783919597989954	0.6783919597989954	0.6783919597989954	6.20513395928052e-05	-0.001241665449924767	0.0004078288038726896
714	-4.849246231155779	-4.849246231155779	-4.849246231155779	0.7286432160804024	0.7286432160804024	0.7286432160804024	6.458526787840832e-05	-0.0013514274032786489	0.000398526550270617
715	-4.849246231155779	-4.849246231155779	-4.849246231155779	0.7788944723618094	0.7788944723618094	0.7788944723618094	6.705313594337462e-05	-0.0014613914536312222	0.0003887953935191035
716	-4.849246231155779	-4.849246231155779	-4.849246231155779	0.8291457286432165	0.8291457286432165	0.8291457286432165	6.943973378816174e-05	-0.0015714005567133427	0.00037867733044549823
717	-4.849246231155779	-4.849246231155779	-4.849246231155779	0.8793969849246235	0.8793969849246235	0.8793969849246235	7.172991653902793e-05	-0.0016809958033263683	0.0003682153474073857
718	-4.849246231155779	-4.849246231155779	-4.849246231155779	0.9296482412060305	0.9296482412060305	0.9296482412060305	7.390876214850658e-05	-0.0017899865051731467	0.0003574529255274683
719	-4.849246231155779	-4.849246231155779	-4.849246231155779	0.9798994974874375	0.9798994974874375	0.9798994974874375	7.596173164231403e-05	-0.0018979524029418826	0.00034643374965526164
720	-4.849246231155779	-4.849246231155779	-4.849246231155779	1.0301507537688446	1.0301507537688446	1.0301507537688446	7.787482953561199e-05	-0.002004636451601982	0.00033520147553645074
721	-4.849246231155779	-4.849246231155779	-4.849246231155779	1.0804020100502516	1.0804020100502516	1.0804020100502516	7.963476196332608e-05	-0.0021096747368574142	0.0003237994678784162
722	-4.849246231155779	-4.849246231155779	-4.849246231155779	1.1306532663316586	1.1306532663316586	1.1306532663316586	8.122909003880209e-05	-0.0022126634139567614	0.0003122702764812857
723	-4.849246231155779	-4.849246231155779	-4.849246231155779	1.1809045226130657	1.1809045226130657	1.1809045226130657	8.264637597454301e-05	-0.0023132888600230217	0.00030065583996474743
724	-4.849246231155779	-4.849246231155779	-4.849246231155779	1.2311557788944727	1.2311557788944727	1.2311557788944727	8.38763195689887e-05	-0.002411151072010398	0.00028899675817228854
725	-4.849246231155779	-4.849246231155779	-4.849246231155779	1.2814070351758797	1.2814070351758797	1.2814070351758797	8.490988278387302e-05	-0.002506012562662363	0.00027733243769034743
726	-4.849246231155779	-4.849246231155779	-4.849246231155779	1.3316582914572868	1.3316582914572868	1.3316582914572868	8.573940030593915e-05	-0.0025974465534090996	0.00026570080081000924
727	-4.849246231155779	-4.849246231155779	-4.849246231155779	1.3819095477386938	1.3819095477386938	1.3819095477386938	8.635867420175117e-05	-0.0026851531583815813	0.00025413790717720985
728	-4.849246231155779	-4.849246231155779	-4.849246231155779	1.4321608040201008	1.4321608040201008	1.4321608040201008	8.676305103084305e-05	-0.002768839942291379	0.0002426779392408207
729	-4.849246231155779	-4.849246231155779	-4.849246231155779	1.4824120603015079	1.4824120603015079	1.4824120603015079	8.694948007521432e-05	-0.0028481543995440006	0.00023135326046030968
730	-4.849246231155779	-4.849246231155779	-4.849246231155779	1.5326633165829149	1.5326633165829149	1.5326633165829149	8.691655166594961e-05	-0.0029229028150439262	0.00022019394964445382
731	-4.849246231155779	-4.849246231155779	-4.849246231155779	1.582914572864322	1.582914572864322	1.582914572864322	8.666451493342452e-05	-0.0029928109142929316	0.00020922785915900022
732	-4.849246231155779	-4.849246231155779	-4.849246231155779	1.633165829145729	1.633165829145729	1.633165829145729	8.61952746684522e-05	-0.0030576593708246946	0.00019848058582283556
733	-4.849246231155779	-4.849246231155779	-4.849246231155779	1.683417085427136	1.683417085427136	1.683417085427136	8.551236734968937e-05	-0.0031172847375273705	0.0001879753835964948
734	-4.849246231155779	-4.849246231155779	-4.849246231155779	1.733668341708543	1.733668341708543	1.733668341708543	8.462091675933445e-05	-0.003171448362991214	0.00017773306171875447
735	-4.849246231155779	-4.849246231155779	-4.849246231155779	1.78391959798995	1.78391959798995	1.78391959798995	8.352756996631877e-05	-0.003220105078071356	0.00016777220298536122
736	-4.849246231155779	-4.849246231155779	-4.849246231155779	1.834170854271357	1.834170854271357	1.834170854271357	8.224041479578649e-05	-0.003263144986703992	0.00015810881450306624
737	-4.849246231155779	-4.849246231155779	-4.849246231155779	1.884422110552764	1.884422110552764	1.884422110552764	8.07688802181375e-05	-0.0033004579599946737	0.00014875670603942126
738	-4.849246231155779	-4.849246231155779	-4.849246231155779	1.9346733668341711	1.9346733668341711	1.9346733668341711	7.912362137341146e-05	-0.0033320069778710604	0.00013972734450362623
739	-4.849246231155779	-4.849246231155779	-4.849246231155779	1.9849246231155782	1.9849246231155782	1.9849246231155782	7.731639119133687e-05	-0.003357823472470045	0.0001310299994656816
740	-4.849246231155779	-4.849246231155779	-4.849246231155779	2.035175879396985	2.035175879396985	2.035175879396985	7.535990076899698e-05	-0.0033778762444853783	0.0001226717431563884
741	-4.849246231155779	-4.849246231155779	-4.849246231155779	2.085427135678392	2.085427135678392	2.085427135678392	7.326767082296173e-05	-0.0033922295551747084	0.00011465751595096663
742	-4.849246231155779	-4.849246231155779	-4.849246231155779	2.1356783919597992	2.1356783919597992	2.1356783919597992	7.105387663832004e-05	-0.003400954185053706	0.00010699046833906323
743	-4.849246231155779	-4.849246231155779	-4.849246231155779	2.1859296482412063	2.1859296482412063	2.1859296482412063	6.873318899202233e-05	-0.003404143499210477	9.967174264602363e-05
744	-4.849246231155779	-4.849246231155779	-4.849246231155779	2.2361809045226133	2.2361809045226133	2.2361809045226133	6.632061353229043e-05	-0.003401876660063863	9.270073496736586e-05
745	-4.849246231155779	-4.849246231155779	-4.849246231155779	2.2864321608040203	2.2864321608040203	2.2864321608040203	6.383133105082196e-05	-0.003394344123080373	8.607535710325465e-05
746	-4.849246231155779	-4.849246231155779	-4.849246231155779	2.3366834170854274	2.3366834170854274	2.3366834170854274	6.1280540992534e-05	-0.0033816916402429342	7.97919201431796e-05
747	-4.849246231155779	-4.849246231155779	-4.849246231155779	2.3869346733668344	2.3869346733668344	2.3869346733668344	5.868331041218674e-05	-0.0033640561159700155	7.384539640042931e-05
748	-4.849246231155779	-4.849246231155779	-4.849246231155779	2.4371859296482414	2.4371859296482414	2.4371859296482414	5.605443041287722e-05	-0.003341659205034375	6.822951399954036e-05
749	-4.849246231155779	-4.849246231155779	-4.849246231155779	2.4874371859296485	2.4874371859296485	2.4874371859296485	5.340828189338633e-05	-0.0033146794885396957	6.293693149928004e-05
750	-4.849246231155779	-4.849246231155779	-4.849246231155779	2.5376884422110555	2.5376884422110555	2.5376884422110555	5.075871219561607e-05	-0.0032833153381943703	5.7959321566158906e-05
751	-4.849246231155779	-4.849246231155779	-4.849246231155779	2.5879396984924625	2.5879396984924625	2.5879396984924625	4.8118923986234546e-05	-0.0032478398643434048	5.3287494665710256e-05
752	-4.849246231155779	-4.849246231155779	-4.849246231155779	2.6381909547738696	2.6381909547738696	2.6381909547738696	4.5501377434776484e-05	-0.0032084044069051743	4.8911595513345674e-05
753	-4.849246231155779	-4.849246231155779	-4.849246231155779	2.6884422110552766	2.6884422110552766	2.6884422110552766	4.291770647051566e-05	-0.0031653204932808876	4.482111398829147e-05
754	-4.849246231155779	-4.849246231155779	-4.849246231155779	2.7386934673366836	2.7386934673366836	2.7386934673366836	4.0378649619004536e-05	-0.003118793945759535	4.100511432625353e-05
755	-4.849246231155779	-4.849246231155779	-4.849246231155779	2.7889447236180906	2.7889447236180906	2.7889447236180906	3.789399564254832e-05	-0.0030690382700413465	3.7452227843459696e-05
756	-4.849246231155779	-4.849246231155779	-4.849246231155779	2.8391959798994977	2.8391959798994977	2.8391959798994977	3.54725439428855e-05	-0.003016376867890358	3.415085666347295e-05
757	-4.849246231155779	-4.849246231155779	-4.849246231155779	2.8894472361809047	2.8894472361809047	2.8894472361809047	3.312207943424638e-05	-0.0029609701596200466	3.108924283878878e-05
758	-4.849246231155779	-4.849246231155779	-4.849246231155779	2.9396984924623117	2.9396984924623117	2.9396984924623117	3.0849361365332e-05	-0.002903072629123926	2.8255510187591426e-05
759	-4.849246231155779	-4.849246231155779	-4.849246231155779	2.9899497487437188	2.9899497487437188	2.9899497487437188	2.8660125363404645e-05	-0.0028430006932467222	2.5637777071096934e-05
760	-4.849246231155779	-4.849246231155779	-4.849246231155779	3.0402010050251267	3.0402010050251267	3.0402010050251267	2.655909779558851e-05	-0.002780949231237173	2.3224261894938536e-05
761	-4.849246231155779	-4.849246231155779	-4.849246231155779	3.090452261306533	3.090452261306533	3.090452261306533	2.4550021393774976e-05	-0.0027171517722308636	2.100332494592294e-05
762	-4.849246231155779	-4.849246231155779	-4.849246231155779	3.1407035175879408	3.1407035175879408	3.1407035175879408	2.263569097148104e-05	-0.0026518346276134253	1.8963497495860793e-05
763	-4.849246231155779	-4.849246231155779	-4.849246231155779	3.190954773869347	3.190954773869347	3.190954773869347	2.0817997974069903e-05	-0.002585234120488167	1.709359094093088e-05
764	-4.849246231155779	-4.849246231155779	-4.849246231155779	3.241206030150755	3.241206030150755	3.241206030150755	1.909798254755659e-05	-0.0025175984483212233	1.538270225864835e-05
765	-4.849246231155779	-4.849246231155779	-4.849246231155779	3.291457286432161	3.291457286432161	3.291457286432161	1.7475891784738826e-05	-0.002449100837111473	1.3820259482599795e-05
766	-4.849246231155779	-4.849246231155779	-4.849246231155779	3.341708542713569	3.341708542713569	3.341708542713569	1.5951242808898615e-05	-0.002379995072260499	1.2396070815157145e-05
767	-4.849246231155779	-4.849246231155779	-4.849246231155779	3.391959798994975	3.391959798994975	3.391959798994975	1.4522889382584619e-05	-0.0023104576393961906	1.1100346455350518e-05
768	-4.849246231155779	-4.849246231155779	-4.849246231155779	3.442211055276383	3.442211055276383	3.442211055276383	1.3189090779307916e-05	-0.0022406361531466246	9.923695870384108e-06
769	-4.849246231155779	-4.849246231155779	-4.849246231155779	3.492462311557789	3.492462311557789	3.492462311557789	1.1947581726359599e-05	-0.0021707850974053144	8.857165084918961e-06
770	-4.849246231155779	-4.849246231155779	-4.849246231155779	3.542713567839197	3.542713567839197	3.542713567839197	1.0795642314127644e-05	-0.002101046033203602	7.892239409557078e-06
771	-4.849246231155779	-4.849246231155779	-4.849246231155779	3.592964824120603	3.592964824120603	3.592964824120603	9.730166867898195e-06	-0.002031565411016345	7.020859356998699e-06
772	-4.849246231155779	-4.849246231155779	-4.849246231155779	3.643216080402011	3.643216080402011	3.643216080402011	8.747730888772582e-06	-0.001962553011253476	6.235406999621773e-06
773	-4.849246231155779	-4.849246231155779	-4.849246231155779	3.693467336683417	3.693467336683417	3.693467336683417	7.84465528770797e-06	-0.0018940949812531471	5.528707788471365e-06
774	-4.849246231155779	-4.849246231155779	-4.849246231155779	3.743718592964825	3.743718592964825	3.743718592964825	7.017067257618265e-06	-0.0018263563979417086	4.89403373649111e-06
775	-4.849246231155779	-4.849246231155779	-4.849246231155779	3.7939698492462313	3.7939698492462313	3.7939698492462313	6.260957250014324e-06	-0.0017594500677660108	4.325084319134476e-06
776	-4.849246231155779	-4.849246231155779	-4.849246231155779	3.844221105527639	3.844221105527639	3.844221105527639	5.57223164213695e-06	-0.00169350893702358	3.815985564870061e-06
777	-4.849246231155779	-4.849246231155779	-4.849246231155779	3.8944723618090453	3.8944723618090453	3.8944723618090453	4.9467607955974276e-06	-0.0016286175232380629	3.361268454682431e-06
778	-4.849246231155779	-4.849246231155779	-4.849246231155779	3.9447236180904532	3.9447236180904532	3.9447236180904532	4.380422316174119e-06	-0.0015648836269974709	2.9558607366197975e-06
779	-4.849246231155779	-4.849246231155779	-4.849246231155779	3.9949748743718594	3.9949748743718594	3.9949748743718594	3.869139424985546e-06	-0.0015023844316601753	2.59507100963674e-06
780	-4.849246231155779	-4.849246231155779	-4.849246231155779	4.045226130653267	4.045226130653267	4.045226130653267	3.4089144424894387e-06	-0.0014412096934393048	2.274568487337092e-06
781	-4.849246231155779	-4.849246231155779	-4.849246231155779	4.0954773869346734	4.0954773869346734	4.0954773869346734	2.995857467737604e-06	-0.0013814143603667617	1.990364808079903e-06
782	-4.849246231155779	-4.849246231155779	-4.849246231155779	4.145728643216081	4.145728643216081	4.145728643216081	2.6262104054752608e-06	-0.001323069678619504	1.738807554829691e-06
783	-4.849246231155779	-4.849246231155779	-4.849246231155779	4.1959798994974875	4.1959798994974875	4.1959798994974875	2.2963665527696547e-06	-0.0012662020744755864	1.5165403510764008e-06
784	-4.849246231155779	-4.849246231155779	-4.849246231155779	4.246231155778895	4.246231155778895	4.246231155778895	2.002886004925999e-06	-0.0012108804658055305	1.3205097957325052e-06
785	-4.849246231155779	-4.849246231155779	-4.849246231155779	4.296482412060302	4.296482412060302	4.296482412060302	1.7425071778021202e-06	-0.0011571133509278297	1.1479230579425348e-06
786	-4.849246231155779	-4.849246231155779	-4.849246231155779	4.3467336683417095	4.3467336683417095	4.3467336683417095	1.5121547707792385e-06	-0.0011049456661567092	9.962520834960742e-07
787	-4.849246231155779	-4.849246231155779	-4.849246231155779	4.396984924623116	4.396984924623116	4.396984924623116	1.3089445122807647e-06	-0.0010543911485001445	8.631963055449887e-07
788	-4.849246231155779	-4.849246231155779	-4.849246231155779	4.4472361809045236	4.4472361809045236	4.4472361809045236	1.130185038681108e-06	-0.0010054691229015589	7.466802003364137e-07
789	-4.849246231155779	-4.849246231155779	-4.849246231155779	4.49748743718593	4.49748743718593	4.49748743718593	9.733772586426273e-07	-0.0009581634658388793	6.448275371440104e-07
790	-4.849246231155779	-4.849246231155779	-4.849246231155779	4.547738693467338	4.547738693467338	4.547738693467338	8.362115493485028e-07	-0.0009124960633926094	5.559519422604353e-07
791	-4.849246231155779	-4.849246231155779	-4.849246231155779	4.597989949748744	4.597989949748744	4.597989949748744	7.165631197821171e-07	-0.0008684550411999226	4.785367195836443e-07
792	-4.849246231155779	-4.849246231155779	-4.849246231155779	4.648241206030152	4.648241206030152	4.648241206030152	6.124858601535242e-07	-0.0008260311442427337	4.112237377285055e-07
793	-4.849246231155779	-4.849246231155779	-4.849246231155779	4.698492462311558	4.698492462311558	4.698492462311558	5.222049767802413e-07	-0.0007851987611502409	3.527967464833637e-07
794	-4.849246231155779	-4.849246231155779	-4.849246231155779	4.748743718592966	4.748743718592966	4.748743718592966	4.4410868913024776e-07	-0.0007459570770151913	3.0217330504456186e-07
795	-4.849246231155779	-4.849246231155779	-4.849246231155779	4.798994974874372	4.798994974874372	4.798994974874372	3.767392412028759e-07	-0.0007082698866724968	2.583875300388172e-07
796	-4.849246231155779	-4.849246231155779	-4.849246231155779	4.84924623115578	4.84924623115578	4.84924623115578	3.1878345374982144e-07	-0.0006721146637573838	2.2058301851757278e-07
797	-4.849246231155779	-4.849246231155779	-4.849246231155779	4.899497487437186	4.899497487437186	4.899497487437186	2.690630177288718e-07	-0.000637475517578423	1.8799927659074456e-07
798	-4.849246231155779	-4.849246231155779	-4.849246231155779	4.949748743718594	4.949748743718594	4.949748743718594	2.2652470344713848e-07	-0.0006042945315130055	1.5996512559013354e-07
799	-4.849246231155779	-4.849246231155779	-4.849246231155779	5.0	5.0	5.0	1.902306346048271e-07	-0.0005725619848817587	1.3588707759026875e-07
800	-4.798994974874372	-4.798994974874372	-4.798994974874372	-5.0	-5.0	-5.0	1.9445965051499214e-13	0.0007953723543323576	1.593231502283743e-07
801	-4.798994974874372	-4.798994974874372	-4.798994974874372	-4.949748743718593	-4.949748743718593	-4.949748743718593	2.4488530654515434e-13	0.000823605980258435	1.8755227415567788e-07
802	-4.798994974874372	-4.798994974874372	-4.798994974874372	-4.899497487437186	-4.899497487437186	-4.899497487437186	3.0927364476919384e-13	0.0008521802956238389	2.2041923841698008e-07
803	-4.798994974874372	-4.798994974874372	-4.798994974874372	-4.849246231155779	-4.849246231155779	-4.849246231155779	3.9177486899454934e-13	0.0008810499566607177	2.5861976382657303e-07
804	-4.798994974874372	-4.798994974874372	-4.798994974874372	-4.798994974874372	-4.798994974874372	-4.798994974874372	4.978343197829604e-13	0.0009101739269681275	3.029406059340545e-07
805	-4.798994974874372	-4.798994974874372	-4.798994974874372	-4.748743718592965	-4.748743718592965	-4.748743718592965	6.346022430749654e-13	0.000939501216635108	3.5427322586656373e-07
806	-4.798994974874372	-4.798994974874372	-4.798994974874372	-4.698492462311558	-4.698492462311558	-4.698492462311558	8.114709369130012e-13	0.0009690020233392715	4.136215068228921e-07
807	-4.798994974874372	-4.798994974874372	-4.798994974874372	-4.648241206030151	-4.648241206030151	-4.648241206030151	1.0407773060608448e-12	0.000998612609691918	4.821175707547809e-07
808	-4.798994974874372	-4.798994974874372	-4.798994974874372	-4.597989949748744	-4.597989949748744	-4.597989949748744	1.3387195818236802e-12	0.0010282796574756503	5.61030276458041e-07
809	-4.798994974874372	-4.798994974874372	-4.798994974874372	-4.547738693467337	-4.547738693467337	-4.547738693467337	1.7265505095303481e-12	0.0010579635854810476	6.51785285299411e-07
810	-4.798994974874372	-4.798994974874372	-4.798994974874372	-4.49748743718593	-4.49748743718593	-4.49748743718593	2.2321263460443468e-12	0.001087590237148106	7.55974440380669e-07
811	-4.798994974874372	-4.798994974874372	-4.798994974874372	-4.447236180904523	-4.447236180904523	-4.447236180904523	2.891912366242563e-12	0.001117127132602036	8.753755196266866e-07
812	-4.798994974874372	-4.798994974874372	-4.798994974874372	-4.396984924623116	-4.396984924623116	-4.396984924623116	3.753572243507464e-12	0.0011465019779279828	1.011965082398092e-06
813	-4.798994974874372	-4.798994974874372	-4.798994974874372	-4.346733668341709	-4.346733668341709	-4.346733668341709	4.879301838295151e-12	0.0011756554013118148	1.1679422868837719e-06
814	-4.798994974874372	-4.798994974874372	-4.798994974874372	-4.296482412060302	-4.296482412060302	-4.296482412060302	6.350109027757486e-12	0.0012045413022860885	1.3457398608807125e-06
815	-4.798994974874372	-4.798994974874372	-4.798994974874372	-4.2462311557788945	-4.2462311557788945	-4.2462311557788945	8.271291935470352e-12	0.0012330652680248022	1.548054228805995e-06
816	-4.798994974874372	-4.798994974874372	-4.798994974874372	-4.1959798994974875	-4.1959798994974875	-4.1959798994974875	1.0779430281146385e-11	0.0012612093705683947	1.7778482970243203e-06
817	-4.798994974874372	-4.798994974874372	-4.798994974874372	-4.1457286432160805	-4.1457286432160805	-4.1457286432160805	1.4051280926859578e-11	0.00128888466861099	2.038394995906856e-06
818	-4.798994974874372	-4.798994974874372	-4.798994974874372	-4.0954773869346734	-4.0954773869346734	-4.0954773869346734	1.8315061808981166e-11	0.0013160428497940302	2.333273641852429e-06
819	-4.798994974874372	-4.798994974874372	-4.798994974874372	-4.045226130653266	-4.045226130653266	-4.045226130653266	2.3864721520340488e-11	0.0013426255900412798	2.6664172310120193e-06
820	-4.798994974874372	-4.798994974874372	-4.798994974874372	-3.9949748743718594	-3.9949748743718594	-3.9949748743718594	3.107792854580406e-11	0.001368570956401527	3.0421067549468717e-06
821	-4.798994974874372	-4.798994974874372	-4.798994974874372	-3.9447236180904524	-3.9447236180904524	-3.9447236180904524	4.043867879776391e-11	0.0013938203919678926	3.4650163343030727e-06
822	-4.798994974874372	-4.798994974874372	-4.798994974874372	-3.8944723618090453	-3.8944723618090453	-3.8944723618090453	5.2565617470694153e-11	0.001418320694938302	3.9402220863848925e-06
823	-4.798994974874372	-4.798994974874372	-4.798994974874372	-3.8442211055276383	-3.8442211055276383	-3.8442211055276383	6.824740678097658e-11	0.0014420159859582782	4.473220542422496e-06
824	-4.798994974874372	-4.798994974874372	-4.798994974874372	-3.7939698492462313	-3.7939698492462313	-3.7939698492462313	8.848675097201733e-11	0.0014648748328909278	5.069956387160346e-06
825	-4.798994974874372	-4.798994974874372	-4.798994974874372	-3.7437185929648242	-3.7437185929648242	-3.7437185929648242	1.1455502079841341e-10	0.001486802939325571	5.7368392845091876e-06
826	-4.798994974874372	-4.798994974874372	-4.798994974874372	-3.693467336683417	-3.693467336683417	-3.693467336683417	1.480598089651704e-10	0.0015077854041010141	6.480752290372038e-06
827	-4.798994974874372	-4.798994974874372	-4.798994974874372	-3.64321608040201	-3.64321608040201	-3.64321608040201	1.910282037229927e-10	0.0015278059290722013	7.309079592232592e-06
828	-4.798994974874372	-4.798994974874372	-4.798994974874372	-3.592964824120603	-3.592964824120603	-3.592964824120603	2.460090986077878e-10	0.0015467701014131308	8.229702871176414e-06
829	-4.798994974874372	-4.798994974874372	-4.798994974874372	-3.542713567839196	-3.542713567839196	-3.542713567839196	3.161984712271301e-10	0.0015647094696760178	9.25103358895285e-06
830	-4.798994974874372	-4.798994974874372	-4.798994974874372	-3.492462311557789	-3.492462311557789	-3.492462311557789	4.055922724247236e-10	0.0015815288061276078	1.0381991160102189e-05
831	-4.798994974874372	-4.798994974874372	-4.798994974874372	-3.442211055276382	-3.442211055276382	-3.442211055276382	5.191723786025653e-10	0.001597238820977509	1.1632027053565253e-05
832	-4.798994974874372	-4.798994974874372	-4.798994974874372	-3.391959798994975	-3.391959798994975	-3.391959798994975	6.63131983812557e-10	0.0016118179773911834	1.3011116607231088e-05
833	-4.798994974874372	-4.798994974874372	-4.798994974874372	-3.341708542713568	-3.341708542713568	-3.341708542713568	8.451478533263176e-10	0.0016252396162599325	1.452974811400054e-05
834	-4.798994974874372	-4.798994974874372	-4.798994974874372	-3.291457286432161	-3.291457286432161	-3.291457286432161	1.0747080347347345e-09	0.0016375089762732387	1.6198926459765062e-05
835	-4.798994974874372	-4.798994974874372	-4.798994974874372	-3.241206030150754	-3.241206030150754	-3.241206030150754	1.363504932786942e-09	0.0016486096428707242	1.8030123101198114e-05
836	-4.798994974874372	-4.798994974874372	-4.798994974874372	-3.190954773869347	-3.190954773869347	-3.190954773869347	1.7259051047027614e-09	0.001658530905842781	2.0035275156260468e-05
837	-4.798994974874372	-4.798994974874372	-4.798994974874372	-3.14070351758794	-3.14070351758794	-3.14070351758794	2.1795087254050956e-09	0.0016673143254593015	2.2226771761779673e-05
838	-4.798994974874372	-4.798994974874372	-4.798994974874372	-3.090452261306533	-3.090452261306533	-3.090452261306533	2.7458134052961296e-09	0.001674950821325183	2.4617389499326237e-05
839	-4.798994974874372	-4.798994974874372	-4.798994974874372	-3.040201005025126	-3.040201005025126	-3.040201005025126	3.4509989106560106e-09	0.0016814479604363441	2.7220228730584495e-05
840	-4.798994974874372	-4.798994974874372	-4.798994974874372	-2.9899497487437183	-2.9899497487437183	-2.9899497487437183	4.32685132680326e-09	0.00168684555683285	3.004873542522546e-05
841	-4.798994974874372	-4.798994974874372	-4.798994974874372	-2.9396984924623113	-2.9396984924623113	-2.9396984924623113	5.411847298560226e-09	0.0016912048449739814	3.311653563287109e-05
842	-4.798994974874372	-4.798994974874372	-4.798994974874372	-2.8894472361809043	-2.8894472361809043	-2.8894472361809043	6.752421155282674e-09	0.0016945222159847617	3.643743912107311e-05
843	-4.798994974874372	-4.798994974874372	-4.798994974874372	-2.8391959798994972	-2.8391959798994972	-2.8391959798994972	8.404439943714034e-09	0.0016968466807156801	4.0025355701800436e-05
844	-4.798994974874372	-4.798994974874372	-4.798994974874372	-2.78894472361809	-2.78894472361809	-2.78894472361809	1.0434913605950364e-08	0.0016982490196824074	4.389421155792661e-05
845	-4.798994974874372	-4.798994974874372	-4.798994974874372	-2.738693467336683	-2.738693467336683	-2.738693467336683	1.2923969695152507e-08	0.0016987576382234693	4.8057754611363634e-05
846	-4.798994974874372	-4.798994974874372	-4.798994974874372	-2.688442211055276	-2.688442211055276	-2.688442211055276	1.596712404902848e-08	0.0016984812682494521	5.2529587264871225e-05
847	-4.798994974874372	-4.798994974874372	-4.798994974874372	-2.638190954773869	-2.638190954773869	-2.638190954773869	1.967788065769924e-08	0.0016974168829619884	5.7323028158862144e-05
848	-4.798994974874372	-4.798994974874372	-4.798994974874372	-2.587939698492462	-2.587939698492462	-2.587939698492462	2.419069547114872e-08	0.00169567228294909	6.245086115086451e-05
849	-4.798994974874372	-4.798994974874372	-4.798994974874372	-2.537688442211055	-2.537688442211055	-2.537688442211055	2.9664339980045677e-08	0.0016933089355006814	6.792541535105556e-05
850	-4.798994974874372	-4.798994974874372	-4.798994974874372	-2.487437185929648	-2.487437185929648	-2.487437185929648	3.62857009453408e-08	0.0016904185758903623	7.375821587629616e-05
851	-4.798994974874372	-4.798994974874372	-4.798994974874372	-2.437185929648241	-2.437185929648241	-2.437185929648241	4.427405250520464e-08	0.0016870320541784167	7.996006752364337e-05
852	-4.798994974874372	-4.798994974874372	-4.798994974874372	-2.386934673366834	-2.386934673366834	-2.386934673366834	5.388583589744637e-08	0.0016832868568599224	8.654064004076645e-05
853	-4.798994974874372	-4.798994974874372	-4.798994974874372	-2.336683417085427	-2.336683417085427	-2.336683417085427	6.541998003447504e-08	0.0016791692469269037	9.350856998935342e-05
854	-4.798994974874372	-4.798994974874372	-4.798994974874372	-2.28643216080402	-2.28643216080402	-2.28643216080402	7.922379297945341e-08	0.0016748446505516768	0.000100871198810637
855	-4.798994974874372	-4.798994974874372	-4.798994974874372	-2.236180904522613	-2.236180904522613	-2.236180904522613	9.569944981358588e-08	0.001670267665758729	0.00010863440547836944
856	-4.798994974874372	-4.798994974874372	-4.798994974874372	-2.185929648241206	-2.185929648241206	-2.185929648241206	1.153110962703926e-07	0.0016655178042128682	0.00011680248280754313
857	-4.798994974874372	-4.798994974874372	-4.798994974874372	-2.135678391959799	-2.135678391959799	-2.135678391959799	1.385925796613523e-07	0.001660659210756421	0.00012537789007183164
858	-4.798994974874372	-4.798994974874372	-4.798994974874372	-2.0854271356783918	-2.0854271356783918	-2.0854271356783918	1.6615580885577093e-07	0.0016557184280827641	0.00013436132576316595
859	-4.798994974874372	-4.798994974874372	-4.798994974874372	-2.0351758793969847	-2.0351758793969847	-2.0351758793969847	1.9869973324998963e-07	0.0016506612300872803	0.00014375137106981128
860	-4.798994974874372	-4.798994974874372	-4.798994974874372	-1.9849246231155777	-1.9849246231155777	-1.9849246231155777	2.3701991663571758e-07	0.0016455583972856402	0.00015354443166870624
861	-4.798994974874372	-4.798994974874372	-4.798994974874372	-1.9346733668341707	-1.9346733668341707	-1.9346733668341707	2.820186655568113e-07	0.0016403391491621733	0.00016373464313801378
862	-4.798994974874372	-4.798994974874372	-4.798994974874372	-1.8844221105527637	-1.8844221105527637	-1.8844221105527637	3.347156530743679e-07	0.0016349653014913201	0.00017431371088605374
863	-4.798994974874372	-4.798994974874372	-4.798994974874372	-1.8341708542713566	-1.8341708542713566	-1.8341708542713566	3.962589578417628e-07	0.0016293396474793553	0.00018527076463215053
864	-4.798994974874372	-4.798994974874372	-4.798994974874372	-1.7839195979899496	-1.7839195979899496	-1.7839195979899496	4.6793641508910904e-07	0.001623378018848598	0.00019659231475088745
865	-4.798994974874372	-4.798994974874372	-4.798994974874372	-1.7336683417085426	-1.7336683417085426	-1.7336683417085426	5.511871506707155e-07	0.001617067027837038	0.00020826226682402194
866	-4.798994974874372	-4.798994974874372	-4.798994974874372	-1.6834170854271355	-1.6834170854271355	-1.6834170854271355	6.476131419650074e-07	0.0016101865330711007	0.000220261761569418
867	-4.798994974874372	-4.798994974874372	-4.798994974874372	-1.6331658291457285	-1.6331658291457285	-1.6331658291457285	7.589906204542969e-07	0.0016025366494432092	0.00023256907297763973
868	-4.798994974874372	-4.798994974874372	-4.798994974874372	-1.5829145728643215	-1.5829145728643215	-1.5829145728643215	8.872811006744146e-07	0.001594114350154996	0.0002451597829349339
869	-4.798994974874372	-4.798994974874372	-4.798994974874372	-1.5326633165829144	-1.5326633165829144	-1.5326633165829144	1.0346417894427252e-06	0.0015846096212044358	0.000258006650255993
870	-4.798994974874372	-4.798994974874372	-4.798994974874372	-1.4824120603015074	-1.4824120603015074	-1.4824120603015074	1.203435098490517e-06	0.0015738995280116796	0.0002710796834435314
871	-4.798994974874372	-4.798994974874372	-4.798994974874372	-1.4321608040201004	-1.4321608040201004	-1.4321608040201004	1.3962369535973943e-06	0.0015617582248523831	0.00028434614068828523
872	-4.798994974874372	-4.798994974874372	-4.798994974874372	-1.3819095477386933	-1.3819095477386933	-1.3819095477386933	1.6158435649156565e-06	0.0015479999128729105	0.00029777089366689324
873	-4.798994974874372	-4.798994974874372	-4.798994974874372	-1.3316582914572863	-1.3316582914572863	-1.3316582914572863	1.865276297347703e-06	0.001532419235445559	0.00031131604919210076
874	-4.798994974874372	-4.798994974874372	-4.798994974874372	-1.2814070351758793	-1.2814070351758793	-1.2814070351758793	2.1477842576554175e-06	0.001514816889539361	0.00032494141487404704
875	-4.798994974874372	-4.798994974874372	-4.798994974874372	-1.2311557788944723	-1.2311557788944723	-1.2311557788944723	2.4668441975662233e-06	0.0014950524782761931	0.0003386047901585698
876	-4.798994974874372	-4.798994974874372	-4.798994974874372	-1.1809045226130652	-1.1809045226130652	-1.1809045226130652	2.8261573206766285e-06	0.001472944742999971	0.00035226173349656165
877	-4.798994974874372	-4.798994974874372	-4.798994974874372	-1.1306532663316582	-1.1306532663316582	-1.1306532663316582	3.2296425766448884e-06	0.001448296126909554	0.00036586620262824
878	-4.798994974874372	-4.798994974874372	-4.798994974874372	-1.0804020100502512	-1.0804020100502512	-1.0804020100502512	3.681426030206803e-06	0.001421038992702961	0.00037937043816782534
879	-4.798994974874372	-4.798994974874372	-4.798994974874372	-1.0301507537688441	-1.0301507537688441	-1.0301507537688441	4.185825906094554e-06	0.0013910681009292603	0.00039272542926482856
880	-4.798994974874372	-4.798994974874372	-4.798994974874372	-0.9798994974874367	-0.9798994974874367	-0.9798994974874367	4.747332935054584e-06	0.0013581464299932122	0.00040588132105767727
881	-4.798994974874372	-4.798994974874372	-4.798994974874372	-0.9296482412060296	-0.9296482412060296	-0.9296482412060296	5.370585661783646e-06	0.0013223864370957017	0.0004187872400507331
882	-4.798994974874372	-4.798994974874372	-4.798994974874372	-0.8793969849246226	-0.8793969849246226	-0.8793969849246226	6.060340423493757e-06	0.001283665536902845	0.000431392079917714
883	-4.798994974874372	-4.798994974874372	-4.798994974874372	-0.8291457286432156	-0.8291457286432156	-0.8291457286432156	6.821435768513792e-06	0.0012419871054589748	0.00044364476343616843
884	-4.798994974874372	-4.798994974874372	-4.798994974874372	-0.7788944723618085	-0.7788944723618085	-0.7788944723618085	7.65875115810695e-06	0.00119731982704252	0.0004554942424874753
885	-4.798994974874372	-4.798994974874372	-4.798994974874372	-0.7286432160804015	-0.7286432160804015	-0.7286432160804015	8.577159881481253e-06	0.001149679534137249	0.00046689025475643575
886	-4.798994974874372	-4.798994974874372	-4.798994974874372	-0.6783919597989945	-0.6783919597989945	-0.6783919597989945	9.581476213394602e-06	0.0010990750743076205	0.0004777835274580866
887	-4.798994974874372	-4.798994974874372	-4.798994974874372	-0.6281407035175874	-0.6281407035175874	-0.6281407035175874	1.0676396955016115e-05	0.001045507495291531	0.0004881259810645133
888	-4.798994974874372	-4.798994974874372	-4.798994974874372	-0.5778894472361804	-0.5778894472361804	-0.5778894472361804	1.1866437620596697e-05	0.0009891121881082654	0.0004978711949661374
889	-4.798994974874372	-4.798994974874372	-4.798994974874372	-0.5276381909547734	-0.5276381909547734	-0.5276381909547734	1.3155863663388795e-05	0.0009298047516494989	0.0005069749895483255
890	-4.798994974874372	-4.798994974874372	-4.798994974874372	-0.47738693467336635	-0.47738693467336635	-0.47738693467336635	1.4548617272066625e-05	0.0008677353616803885	0.0005153953097760677
891	-4.798994974874372	-4.798994974874372	-4.798994974874372	-0.4271356783919593	-0.4271356783919593	-0.4271356783919593	1.6048240411137463e-05	0.0008029902819544077	0.0005230928072705865
892	-4.798994974874372	-4.798994974874372	-4.798994974874372	-0.3768844221105523	-0.3768844221105523	-0.3768844221105523	1.765779492260261e-05	0.0007355184643529356	0.0005300312186591327
893	-4.798994974874372	-4.798994974874372	-4.798994974874372	-0.32663316582914526	-0.32663316582914526	-0.32663316582914526	1.9379780648161133e-05	0.0006654334720224142	0.0005361775401979685
894	-4.798994974874372	-4.798994974874372	-4.798994974874372	-0.2763819095477382	-0.2763819095477382	-0.2763819095477382	2.121605266798087e-05	0.0005927252350375056	0.0005415019695647061
895	-4.798994974874372	-4.798994974874372	-4.798994974874372	-0.2261306532663312	-0.2261306532663312	-0.2261306532663312	2.3167738879682777e-05	0.0005174620891921222	0.0005459790118038654
896	-4.798994974874372	-4.798994974874372	-4.798994974874372	-0.17587939698492416	-0.17587939698492416	-0.17587939698492416	2.5235159255738555e-05	0.00043974805157631636	0.0005495867226272821
897	-4.798994974874372	-4.798994974874372	-4.798994974874372	-0.12562814070351713	-0.12562814070351713	-0.12562814070351713	2.7417748214959223e-05	0.0003595329762902111	0.0005523074651136994
898	-4.798994974874372	-4.798994974874372	-4.798994974874372	-0.0753768844221101	-0.0753768844221101	-0.0753768844221101	2.9713981620204177e-05	0.0002769038255792111	0.0005541278515011072
899	-4.798994974874372	-4.798994974874372	-4.798994974874372	-0.02512562814070307	-0.02512562814070307	-0.02512562814070307	3.2121309966097704e-05	0.00019192487525288016	0.0005550389178097248
900	-4.798994974874372	-4.798994974874372	-4.798994974874372	0.02512562814070396	0.02512562814070396	0.02512562814070396	3.463609934393823e-05	0.00010462240607012063	0.0005550361820496619
901	-4.798994974874372	-4.798994974874372	-4.798994974874372	0.07537688442211099	0.07537688442211099	0.07537688442211099	3.7253581763095235e-05	1.499981135566486e-05	0.0005541196442209184
902	-4.798994974874372	-4.798994974874372	-4.798994974874372	0.12562814070351802	0.12562814070351802	0.12562814070351802	3.996781636653686e-05	-7.687463948968798e-05	0.0005522938445210457
903	-4.798994974874372	-4.798994974874372	-4.798994974874372	0.17587939698492505	0.17587939698492505	0.17587939698492505	4.2771663000923965e-05	-0.00017095553630497307	0.0005495678051374853
904	-4.798994974874372	-4.798994974874372	-4.798994974874372	0.22613065326633208	0.22613065326633208	0.22613065326633208	4.565676948793234e-05	-0.0002671763941179961	0.0005459547974169254
905	-4.798994974874372	-4.798994974874372	-4.798994974874372	0.2763819095477391	0.2763819095477391	0.2763819095477391	4.861357379299075e-05	-0.00036542059388011694	0.0005414726329036057
906	-4.798994974874372	-4.798994974874372	-4.798994974874372	0.32663316582914614	0.32663316582914614	0.32663316582914614	5.163132210125944e-05	-0.0004656961536966264	0.0005361431394703686
907	-4.798994974874372	-4.798994974874372	-4.798994974874372	0.3768844221105532	0.3768844221105532	0.3768844221105532	5.469810359022956e-05	-0.0005678447196260095	0.000529992044903338
908	-4.798994974874372	-4.798994974874372	-4.798994974874372	0.4271356783919602	0.4271356783919602	0.4271356783919602	5.780090243661601e-05	-0.0006717602373100817	0.0005230489769019186
909	-4.798994974874372	-4.798994974874372	-4.798994974874372	0.47738693467336724	0.47738693467336724	0.47738693467336724	6.09256673160669e-05	-0.0007774311234243214	0.0005153470556251705
910	-4.798994974874372	-4.798994974874372	-4.798994974874372	0.5276381909547743	0.5276381909547743	0.5276381909547743	6.405739835240102e-05	-0.0008845528936944902	0.0005069225444458425
911	-4.798994974874372	-4.798994974874372	-4.798994974874372	0.5778894472361813	0.5778894472361813	0.5778894472361813	6.718025115427421e-05	-0.0009930606465786695	0.0004978147917427123
912	-4.798994974874372	-4.798994974874372	-4.798994974874372	0.6281407035175883	0.6281407035175883	0.6281407035175883	7.027765724780461e-05	-0.001102656708098948	0.0004880657943431288
913	-4.798994974874372	-4.798994974874372	-4.798994974874372	0.6783919597989954	0.6783919597989954	0.6783919597989954	7.333245988083226e-05	-0.0012132958509027958	0.0004777199646923691
914	-4.798994974874372	-4.798994974874372	-4.798994974874372	0.7286432160804024	0.7286432160804024	0.7286432160804024	7.632706384569615e-05	-0.0013246753951534629	0.0004668235487770289
915	-4.798994974874372	-4.798994974874372	-4.798994974874372	0.7788944723618094	0.7788944723618094	0.7788944723618094	7.924359765051542e-05	-0.001436465186998248	0.0004554246843326837
916	-4.798994974874372	-4.798994974874372	-4.798994974874372	0.8291457286432165	0.8291457286432165	0.8291457286432165	8.206408607186195e-05	-0.0015485298354178667	0.00044357264414429665
917	-4.798994974874372	-4.798994974874372	-4.798994974874372	0.8793969849246235	0.8793969849246235	0.8793969849246235	8.477063085216932e-05	-0.001660458859987557	0.0004313177487347275
918	-4.798994974874372	-4.798994974874372	-4.798994974874372	0.9296482412060305	0.9296482412060305	0.9296482412060305	8.734559707063052e-05	-0.0017720643663778901	0.00041871092980727553
919	-4.798994974874372	-4.798994974874372	-4.798994974874372	0.9798994974874375	0.9798994974874375	0.9798994974874375	8.977180252347768e-05	-0.0018828643951565027	0.0004058034101035446
920	-4.798994974874372	-4.798994974874372	-4.798994974874372	1.0301507537688446	1.0301507537688446	1.0301507537688446	9.20327073044049e-05	-0.0019926142413169146	0.0003926461795344949
921	-4.798994974874372	-4.798994974874372	-4.798994974874372	1.0804020100502516	1.0804020100502516	1.0804020100502516	9.411260068345577e-05	-0.0021008900366723537	0.00037929016980342567
922	-4.798994974874372	-4.798994974874372	-4.798994974874372	1.1306532663316586	1.1306532663316586	1.1306532663316586	9.599678234674501e-05	-0.002207437064498663	0.0003657852066680789
923	-4.798994974874372	-4.798994974874372	-4.798994974874372	1.1809045226130657	1.1809045226130657	1.1809045226130657	9.767173508238586e-05	-0.0023117498494684696	0.00035218033008277416
924	-4.798994974874372	-4.798994974874372	-4.798994974874372	1.2311557788944727	1.2311557788944727	1.2311557788944727	9.912528608097659e-05	-0.00241355923935771	0.00033852324122563004
925	-4.798994974874372	-4.798994974874372	-4.798994974874372	1.2814070351758797	1.2814070351758797	1.2814070351758797	0.00010034675416149593	-0.0025124563835561275	0.0003248599241487682
926	-4.798994974874372	-4.798994974874372	-4.798994974874372	1.3316582914572868	1.3316582914572868	1.3316582914572868	0.00010132708043347043	-0.002608076436445117	0.00031123493681661785
927	-4.798994974874372	-4.798994974874372	-4.798994974874372	1.3819095477386938	1.3819095477386938	1.3819095477386938	0.00010205894016031506	-0.0027000727131962776	0.00029769045067951083
928	-4.798994974874372	-4.798994974874372	-4.798994974874372	1.4321608040201008	1.4321608040201008	1.4321608040201008	0.00010253683389188402	-0.0027881311252713203	0.00028426654171198606
929	-4.798994974874372	-4.798994974874372	-4.798994974874372	1.4824120603015079	1.4824120603015079	1.4824120603015079	0.00010275715628026343	-0.0028719098772853613	0.00027100113220512867
930	-4.798994974874372	-4.798994974874372	-4.798994974874372	1.5326633165829149	1.5326633165829149	1.5326633165829149	0.00010271824137428475	-0.0029510308522731066	0.0002579293795861304
931	-4.798994974874372	-4.798994974874372	-4.798994974874372	1.582914572864322	1.582914572864322	1.582914572864322	0.0001024203835967712	-0.0030253534205257893	0.00024508399656042457
932	-4.798994974874372	-4.798994974874372	-4.798994974874372	1.633165829145729	1.633165829145729	1.633165829145729	0.00010186583403503055	-0.003094626823440194	0.00023249494552146643
933	-4.798994974874372	-4.798994974874372	-4.798994974874372	1.683417085427136	1.683417085427136	1.683417085427136	0.00010105877210997114	-0.003158510196954012	0.00022018939489498734
934	-4.798994974874372	-4.798994974874372	-4.798994974874372	1.733668341708543	1.733668341708543	1.733668341708543	0.00010000525312260038	-0.003216839861124754	0.00020819183555431664
935	-4.798994974874372	-4.798994974874372	-4.798994974874372	1.78391959798995	1.78391959798995	1.78391959798995	9.871313259876704e-05	-0.0032695382833480835	0.00019652393530122936
936	-4.798994974874372	-4.798994974874372	-4.798994974874372	1.834170854271357	1.834170854271357	1.834170854271357	9.71919687543446e-05	-0.0033164620399475098	0.000185204524314031
937	-4.798994974874372	-4.798994974874372	-4.798994974874372	1.884422110552764	1.884422110552764	1.884422110552764	9.54529047747027e-05	-0.0033574257977306843	0.00017424971156287938
938	-4.798994974874372	-4.798994974874372	-4.798994974874372	1.9346733668341711	1.9346733668341711	1.9346733668341711	9.350853293617846e-05	-0.003392481943592429	0.00016367295756936073
939	-4.798994974874372	-4.798994974874372	-4.798994974874372	1.9849246231155782	1.9849246231155782	1.9849246231155782	9.137274288626485e-05	-0.0034214810002595186	0.00015348508895840496
940	-4.798994974874372	-4.798994974874372	-4.798994974874372	2.035175879396985	2.035175879396985	2.035175879396985	8.906055663751698e-05	-0.0034445233177393675	0.0001436944439774379
941	-4.798994974874372	-4.798994974874372	-4.798994974874372	2.085427135678392	2.085427135678392	2.085427135678392	8.658795301323524e-05	-0.003461600048467517	0.00013430682884063572
942	-4.798994974874372	-4.798994974874372	-4.798994974874372	2.1356783919597992	2.1356783919597992	2.1356783919597992	8.397168440776629e-05	-0.0034728040918707848	0.00012532580876722932
943	-4.798994974874372	-4.798994974874372	-4.798994974874372	2.1859296482412063	2.1859296482412063	2.1859296482412063	8.122908878923142e-05	-0.00347809586673975	0.00011675285350065678
944	-4.798994974874372	-4.798994974874372	-4.798994974874372	2.2361809045226133	2.2361809045226133	2.2361809045226133	7.837789987763118e-05	-0.0034777408000081778	0.00010858721361728385
945	-4.798994974874372	-4.798994974874372	-4.798994974874372	2.2864321608040203	2.2864321608040203	2.2864321608040203	7.543605837805677e-05	-0.0034717866219580173	0.00010082640801556408
946	-4.798994974874372	-4.798994974874372	-4.798994974874372	2.3366834170854274	2.3366834170854274	2.3366834170854274	7.242152704003565e-05	-0.003460424952208996	9.346615843242034e-05
947	-4.798994974874372	-4.798994974874372	-4.798994974874372	2.3869346733668344	2.3869346733668344	2.3869346733668344	6.935211215401582e-05	-0.0034438001457601786	8.650055679026991e-05
948	-4.798994974874372	-4.798994974874372	-4.798994974874372	2.4371859296482414	2.4371859296482414	2.4371859296482414	6.624529388994688e-05	-0.003422102890908718	7.99222761997953e-05
949	-4.798994974874372	-4.798994974874372	-4.798994974874372	2.4874371859296485	2.4874371859296485	2.4874371859296485	6.311806763709176e-05	-0.0033955653198063374	7.372266554739326e-05
950	-4.798994974874372	-4.798994974874372	-4.798994974874372	2.5376884422110555	2.5376884422110555	2.5376884422110555	5.9986798225597984e-05	-0.003364420961588621	6.789202598156407e-05
951	-4.798994974874372	-4.798994974874372	-4.798994974874372	2.5879396984924625	2.5879396984924625	2.5879396984924625	5.686708860649207e-05	-0.0033288276754319668	6.241957453312352e-05
952	-4.798994974874372	-4.798994974874372	-4.798994974874372	2.6381909547738696	2.6381909547738696	2.6381909547738696	5.3773664245465186e-05	-0.003289061365649104	5.729376061935909e-05
953	-4.798994974874372	-4.798994974874372	-4.798994974874372	2.6884422110552766	2.6884422110552766	2.6884422110552766	5.0720274154993665e-05	-0.0032453956082463264	5.250227695796639e-05
954	-4.798994974874372	-4.798994974874372	-4.798994974874372	2.7386934673366836	2.7386934673366836	2.7386934673366836	4.7719609156753876e-05	-0.003198072547093034	4.803231422556564e-05
955	-4.798994974874372	-4.798994974874372	-4.798994974874372	2.7889447236180906	2.7889447236180906	2.7889447236180906	4.47832376393713e-05	-0.0031473401468247175	4.387056105770171e-05
956	-4.798994974874372	-4.798994974874372	-4.798994974874372	2.8391959798994977	2.8391959798994977	2.8391959798994977	4.1921558762189425e-05	-0.0030934601090848446	4.000341868959367e-05
957	-4.798994974874372	-4.798994974874372	-4.798994974874372	2.8894472361809047	2.8894472361809047	2.8894472361809047	3.9143772760174834e-05	-0.0030366836581379175	3.641712464741431e-05
958	-4.798994974874372	-4.798994974874372	-4.798994974874372	2.9396984924623117	2.9396984924623117	2.9396984924623117	3.645786773369819e-05	-0.0029772978741675615	3.309776002424769e-05
959	-4.798994974874372	-4.798994974874372	-4.798994974874372	2.9899497487437188	2.9899497487437188	2.9899497487437188	3.387062206424636e-05	-0.0029155483935028315	3.0031418646103702e-05
960	-4.798994974874372	-4.798994974874372	-4.798994974874372	3.0402010050251267	3.0402010050251267	3.0402010050251267	3.138762138665052e-05	-0.0028516838792711496	2.720429256442003e-05
961	-4.798994974874372	-4.798994974874372	-4.798994974874372	3.090452261306533	3.090452261306533	3.090452261306533	2.9013288872675795e-05	-0.002785939257591963	2.4602746634627692e-05
962	-4.798994974874372	-4.798994974874372	-4.798994974874372	3.1407035175879408	3.1407035175879408	3.1407035175879408	2.675092744131162e-05	-0.002718627220019698	2.22133458009921e-05
963	-4.798994974874372	-4.798994974874372	-4.798994974874372	3.190954773869347	3.190954773869347	3.190954773869347	2.460277240835583e-05	-0.002649940550327301	2.002298424486071e-05
964	-4.798994974874372	-4.798994974874372	-4.798994974874372	3.241206030150755	3.241206030150755	3.241206030150755	2.2570053021485168e-05	-0.002580118365585804	1.8018894479610026e-05
965	-4.798994974874372	-4.798994974874372	-4.798994974874372	3.291457286432161	3.291457286432161	3.291457286432161	2.0653061295707263e-05	-0.002509411657229066	1.618869100639131e-05
966	-4.798994974874372	-4.798994974874372	-4.798994974874372	3.341708542713569	3.341708542713569	3.341708542713569	1.8851226565868242e-05	-0.0024380474351346493	1.4520433069264982e-05
967	-4.798994974874372	-4.798994974874372	-4.798994974874372	3.391959798994975	3.391959798994975	3.391959798994975	1.716319420511132e-05	-0.002366191241890192	1.3002656487515196e-05
968	-4.798994974874372	-4.798994974874372	-4.798994974874372	3.442211055276383	3.442211055276383	3.442211055276383	1.558690701765327e-05	-0.0022941010538488626	1.16243563752505e-05
969	-4.798994974874372	-4.798994974874372	-4.798994974874372	3.492462311557789	3.492462311557789	3.492462311557789	1.4119687897415901e-05	-0.002221939852461219	1.037505080603296e-05
970	-4.798994974874372	-4.798994974874372	-4.798994974874372	3.542713567839197	3.542713567839197	3.542713567839197	1.2758322447066237e-05	-0.0021498966962099075	9.244763532478828e-06
971	-4.798994974874372	-4.798994974874372	-4.798994974874372	3.592964824120603	3.592964824120603	3.592964824120603	1.1499140370917724e-05	-0.002078155754134059	8.224051271099597e-06
972	-4.798994974874372	-4.798994974874372	-4.798994974874372	3.643216080402011	3.643216080402011	3.643216080402011	1.0338094585906571e-05	-0.0020068457815796137	7.3039923336182255e-06
973	-4.798994974874372	-4.798994974874372	-4.798994974874372	3.693467336683417	3.693467336683417	3.693467336683417	9.270837133573549e-06	-0.0019361641025170684	6.476183443737682e-06
974	-4.798994974874372	-4.798994974874372	-4.798994974874372	3.743718592964825	3.743718592964825	3.743718592964825	8.292791118895279e-06	-0.00186624052003026	5.732743829867104e-06
975	-4.798994974874372	-4.798994974874372	-4.798994974874372	3.7939698492462313	3.7939698492462313	3.7939698492462313	7.39921804544841e-06	-0.0017972079804167151	5.066291123512201e-06
976	-4.798994974874372	-4.798994974874372	-4.798994974874372	3.844221105527639	3.844221105527639	3.844221105527639	6.5852800575852645e-06	-0.001729172421619296	4.469945906748762e-06
977	-4.798994974874372	-4.798994974874372	-4.798994974874372	3.8944723618090453	3.8944723618090453	3.8944723618090453	5.846096736279262e-06	-0.0016622479306533933	3.937302608392201e-06
978	-4.798994974874372	-4.798994974874372	-4.798994974874372	3.9447236180904532	3.9447236180904532	3.9447236180904532	5.176796223682218e-06	-0.0015965561615303159	3.4624179079401074e-06
979	-4.798994974874372	-4.798994974874372	-4.798994974874372	3.9949748743718594	3.9949748743718594	3.9949748743718594	4.5725605702916885e-06	-0.001532156951725483	3.0397982300200965e-06
980	-4.798994974874372	-4.798994974874372	-4.798994974874372	4.045226130653267	4.045226130653267	4.045226130653267	4.0286653064414314e-06	-0.0014691363321617246	2.664370185812004e-06
981	-4.798994974874372	-4.798994974874372	-4.798994974874372	4.0954773869346734	4.0954773869346734	4.0954773869346734	3.540513335530758e-06	-0.001407582894898951	2.3314614736591466e-06
982	-4.798994974874372	-4.798994974874372	-4.798994974874372	4.145728643216081	4.145728643216081	4.145728643216081	3.1036633293225543e-06	-0.0013475306332111359	2.03679405785806e-06
983	-4.798994974874372	-4.798994974874372	-4.798994974874372	4.1959798994974875	4.1959798994974875	4.1959798994974875	2.7138528754796885e-06	-0.0012890511425212026	1.7764361928129802e-06
984	-4.798994974874372	-4.798994974874372	-4.798994974874372	4.246231155778895	4.246231155778895	4.246231155778895	2.3670166843226424e-06	-0.0012321807444095612	1.5468110632355092e-06
985	-4.798994974874372	-4.798994974874372	-4.798994974874372	4.296482412060302	4.296482412060302	4.296482412060302	2.0593002059355036e-06	-0.0011769464472308755	1.3446473303702078e-06
986	-4.798994974874372	-4.798994974874372	-4.798994974874372	4.3467336683417095	4.3467336683417095	4.3467336683417095	1.7870690408286963e-06	-0.0011233710683882236	1.1669836794681032e-06
987	-4.798994974874372	-4.798994974874372	-4.798994974874372	4.396984924623116	4.396984924623116	4.396984924623116	1.5469145482073249e-06	-0.0010714936070144176	1.0111257324751932e-06
988	-4.798994974874372	-4.798994974874372	-4.798994974874372	4.4472361809045236	4.4472361809045236	4.4472361809045236	1.3356560664712295e-06	-0.0010213039349764585	8.746418416194501e-07
989	-4.798994974874372	-4.798994974874372	-4.798994974874372	4.49748743718593	4.49748743718593	4.49748743718593	1.1503401619864937e-06	-0.0009728206205181777	7.553343266408774e-07
990	-4.798994974874372	-4.798994974874372	-4.798994974874372	4.547738693467338	4.547738693467338	4.547738693467338	9.882373155850438e-07	-0.0009260373772121966	6.512277650472242e-07
991	-4.798994974874372	-4.798994974874372	-4.798994974874372	4.597989949748744	4.597989949748744	4.597989949748744	8.468364428743252e-07	-0.0008809386054053903	5.605454589385772e-07
992	-4.798994974874372	-4.798994974874372	-4.798994974874372	4.648241206030152	4.648241206030152	4.648241206030152	7.238376254710652e-07	-0.0008375304751098156	4.816968157683732e-07
993	-4.798994974874372	-4.798994974874372	-4.798994974874372	4.698492462311558	4.698492462311558	4.698492462311558	6.171434068813158e-07	-0.0007957775960676372	4.132569415560283e-07
994	-4.798994974874372	-4.798994974874372	-4.798994974874372	4.748743718592966	4.748743718592966	4.748743718592966	5.248489800409812e-07	-0.0007556775817647576	3.539580006872711e-07
995	-4.798994974874372	-4.798994974874372	-4.798994974874372	4.798994974874372	4.798994974874372	4.798994974874372	4.4523156453881225e-07	-0.0007171889301389456	3.0266846806625836e-07
996	-4.798994974874372	-4.798994974874372	-4.798994974874372	4.84924623115578	4.84924623115578	4.84924623115578	3.7673924120287463e-07	-0.0006802922580391169	2.5838522788035334e-07
997	-4.798994974874372	-4.798994974874372	-4.798994974874372	4.899497487437186	4.899497487437186	4.899497487437186	3.1797948087507033e-07	-0.0006449494394473732	2.2021747270173364e-07
998	-4.798994974874372	-4.798994974874372	-4.798994974874372	4.949748743718594	4.949748743718594	4.949748743718594	2.677075735472613e-07	-0.0006111322436481714	1.8737900120413542e-07
999	-4.798994974874372	-4.798994974874372	-4.798994974874372	5.0	5.0	5.0	2.248151341970428e-07	-0.0005788063863292336	1.5917460416403628e-07
1000	-4.748743718592965	-4.748743718592965	-4.748743718592965	-5.0	-5.0	-5.0	2.53341230176662e-13	0.000826772884465754	1.863200509433227e-07
1001	-4.748743718592965	-4.748743718592965	-4.748743718592965	-4.949748743718593	-4.949748743718593	-4.949748743718593	3.1738365435412435e-13	0.0008562151342630386	2.1933252014605387e-07
1002	-4.748743718592965	-4.748743718592965	-4.748743718592965	-4.899497487437186	-4.899497487437186	-4.899497487437186	3.9867693199054417e-13	0.0008860159432515502	2.57768704159389e-07
1003	-4.748743718592965	-4.748743718592965	-4.748743718592965	-4.849246231155779	-4.849246231155779	-4.849246231155779	5.022322731946193e-13	0.0009161387570202351	3.024422028374829e-07
1004	-4.748743718592965	-4.748743718592965	-4.748743718592965	-4.798994974874372	-4.798994974874372	-4.798994974874372	6.346022430749654e-13	0.0009465290931984782	3.54273112179726e-07
1005	-4.748743718592965	-4.748743718592965	-4.748743718592965	-4.748743718592965	-4.748743718592965	-4.748743718592965	8.043650387739626e-13	0.0009771392215043306	4.143039120663161e-07
1006	-4.748743718592965	-4.748743718592965	-4.748743718592965	-4.698492462311558	-4.698492462311558	-4.698492462311558	1.022758930893345e-12	0.0010079246712848544	4.837086180486949e-07
1007	-4.748743718592965	-4.748743718592965	-4.748743718592965	-4.648241206030151	-4.648241206030151	-4.648241206030151	1.304511680782847e-12	0.0010388297960162163	5.638111701955495e-07
1008	-4.748743718592965	-4.748743718592965	-4.748743718592965	-4.597989949748744	-4.597989949748744	-4.597989949748744	1.6689223877897678e-12	0.0010698001133278012	6.56095380691113e-07
1009	-4.748743718592965	-4.748743718592965	-4.748743718592965	-4.547738693467337	-4.547738693467337	-4.547738693467337	2.141269184616477e-12	0.0011007775319740176	7.622285806974105e-07
1010	-4.748743718592965	-4.748743718592965	-4.748743718592965	-4.49748743718593	-4.49748743718593	-4.49748743718593	2.7546362826472043e-12	0.00113172666169703	8.840723353387148e-07
1011	-4.748743718592965	-4.748743718592965	-4.748743718592965	-4.447236180904523	-4.447236180904523	-4.447236180904523	3.5522790414596943e-12	0.0011625390034168959	1.0237055221296032e-06
1012	-4.748743718592965	-4.748743718592965	-4.748743718592965	-4.396984924623116	-4.396984924623116	-4.396984924623116	4.590677168234597e-12	0.0011932116467505693	1.1834398492283071e-06
1013	-4.748743718592965	-4.748743718592965	-4.748743718592965	-4.346733668341709	-4.346733668341709	-4.346733668341709	5.943465250294198e-12	0.001223639934323728	1.3658468560606707e-06
1014	-4.748743718592965	-4.748743718592965	-4.748743718592965	-4.296482412060302	-4.296482412060302	-4.296482412060302	7.706478269819808e-12	0.0012537672882899642	1.5737720104880282e-06
1015	-4.748743718592965	-4.748743718592965	-4.748743718592965	-4.2462311557788945	-4.2462311557788945	-4.2462311557788945	1.0004209544799638e-11	0.0012835433008149266	1.8103677348335623e-06
1016	-4.748743718592965	-4.748743718592965	-4.748743718592965	-4.1959798994974875	-4.1959798994974875	-4.1959798994974875	1.2998052051169107e-11	0.001312877400778234	2.079099886032054e-06
1017	-4.748743718592965	-4.748743718592965	-4.748743718592965	-4.1457286432160805	-4.1457286432160805	-4.1457286432160805	1.6896784091334394e-11	0.0013417450245469809	2.3837956177885644e-06
1018	-4.748743718592965	-4.748743718592965	-4.748743718592965	-4.0954773869346734	-4.0954773869346734	-4.0954773869346734	2.1969870037733435e-11	0.0013700551353394985	2.7286405384074897e-06
1019	-4.748743718592965	-4.748743718592965	-4.748743718592965	-4.045226130653266	-4.045226130653266	-4.045226130653266	2.8564280176945602e-11	0.001397744519636035	3.1182344173430465e-06
1020	-4.748743718592965	-4.748743718592965	-4.748743718592965	-3.9949748743718594	-3.9949748743718594	-3.9949748743718594	3.7125694872726807e-11	0.0014247564831748605	3.5575833408074686e-06
1021	-4.748743718592965	-4.748743718592965	-4.748743718592965	-3.9447236180904524	-3.9447236180904524	-3.9447236180904524	4.822515235500821e-11	0.0014510216424241662	4.052154054079438e-06
1022	-4.748743718592965	-4.748743718592965	-4.748743718592965	-3.8944723618090453	-3.8944723618090453	-3.8944723618090453	6.25924321139701e-11	0.001476501114666462	4.607881692209048e-06
1023	-4.748743718592965	-4.748743718592965	-4.748743718592965	-3.8442211055276383	-3.8442211055276383	-3.8442211055276383	8.115774355254419e-11	0.0015011084033176303	5.231195700616809e-06
1024	-4.748743718592965	-4.748743718592965	-4.748743718592965	-3.7939698492462313	-3.7939698492462313	-3.7939698492462313	1.0510361940901125e-10	0.0015248121926560998	5.929046437813668e-06
1025	-4.748743718592965	-4.748743718592965	-4.748743718592965	-3.7437185929648242	-3.7437185929648242	-3.7437185929648242	1.359293034645006e-10	0.0015475442633032799	6.708930868626339e-06
1026	-4.748743718592965	-4.748743718592965	-4.748743718592965	-3.693467336683417	-3.693467336683417	-3.693467336683417	1.75530380931545e-10	0.001569276791997254	7.578897111670813e-06
1027	-4.748743718592965	-4.748743718592965	-4.748743718592965	-3.64321608040201	-3.64321608040201	-3.64321608040201	2.2629693715030833e-10	0.0015899463323876262	8.547581273887772e-06
1028	-4.748743718592965	-4.748743718592965	-4.748743718592965	-3.592964824120603	-3.592964824120603	-3.592964824120603	2.912341559356386e-10	0.0016095242463052273	9.624203812563792e-06
1029	-4.748743718592965	-4.748743718592965	-4.748743718592965	-3.542713567839196	-3.542713567839196	-3.542713567839196	3.74109993807034e-10	0.0016279671108350158	1.0818595910677686e-05
1030	-4.748743718592965	-4.748743718592965	-4.748743718592965	-3.492462311557789	-3.492462311557789	-3.492462311557789	4.796354014593876e-10	0.0016452305717393756	1.2141190381953493e-05
1031	-4.748743718592965	-4.748743718592965	-4.748743718592965	-3.442211055276382	-3.442211055276382	-3.442211055276382	6.136835204014531e-10	0.001661325222812593	1.360304122499656e-05
1032	-4.748743718592965	-4.748743718592965	-4.748743718592965	-3.391959798994975	-3.391959798994975	-3.391959798994975	7.835553717383633e-10	0.0016762235900387168	1.5215812709357124e-05
1033	-4.748743718592965	-4.748743718592965	-4.748743718592965	-3.341708542713568	-3.341708542713568	-3.341708542713568	9.983007860737082e-10	0.0016898585017770529	1.6991771190077998e-05
1034	-4.748743718592965	-4.748743718592965	-4.748743718592965	-3.291457286432161	-3.291457286432161	-3.291457286432161	1.2691047078632405e-09	0.0017022708198055625	1.894378692668397e-05
1035	-4.748743718592965	-4.748743718592965	-4.748743718592965	-3.241206030150754	-3.241206030150754	-3.241206030150754	1.6097505520101818e-09	0.0017134194495156407	2.1085275875520892e-05
1036	-4.748743718592965	-4.748743718592965	-4.748743718592965	-3.190954773869347	-3.190954773869347	-3.190954773869347	2.037174000415574e-09	0.001723375404253602	2.3430195142282173e-05
1037	-4.748743718592965	-4.748743718592965	-4.748743718592965	-3.14070351758794	-3.14070351758794	-3.14070351758794	2.572122503733428e-09	0.001732074422761798	2.5993038434535265e-05
1038	-4.748743718592965	-4.748743718592965	-4.748743718592965	-3.090452261306533	-3.090452261306533	-3.090452261306533	3.239937796697778e-09	0.001739579369314015	2.8788736017304473e-05
1039	-4.748743718592965	-4.748743718592965	-4.748743718592965	-3.040201005025126	-3.040201005025126	-3.040201005025126	4.071480936792872e-09	0.0017458731308579445	3.1832620152272284e-05
1040	-4.748743718592965	-4.748743718592965	-4.748743718592965	-2.9899497487437183	-2.9899497487437183	-2.9899497487437183	5.1042217219693464e-09	0.0017510168254375458	3.514040508889593e-05
1041	-4.748743718592965	-4.748743718592965	-4.748743718592965	-2.9396984924623113	-2.9396984924623113	-2.9396984924623113	6.3835168120399895e-09	0.0017550551565364003	3.8728034269297495e-05
1042	-4.748743718592965	-4.748743718592965	-4.748743718592965	-2.8894472361809043	-2.8894472361809043	-2.8894472361809043	7.964103439631652e-09	0.0017580193234607577	4.2611656681401655e-05
1043	-4.748743718592965	-4.748743718592965	-4.748743718592965	-2.8391959798994972	-2.8391959798994972	-2.8391959798994972	9.911838208834912e-09	0.001759918755851686	4.680753772845492e-05
1044	-4.748743718592965	-4.748743718592965	-4.748743718592965	-2.78894472361809	-2.78894472361809	-2.78894472361809	1.2305713089625377e-08	0.0017608716152608395	5.133195736561902e-05
1045	-4.748743718592965	-4.748743718592965	-4.748743718592965	-2.738693467336683	-2.738693467336683	-2.738693467336683	1.5240183256890788e-08	0.00176090223249048	5.620099909720011e-05
1046	-4.748743718592965	-4.748743718592965	-4.748743718592965	-2.688442211055276	-2.688442211055276	-2.688442211055276	1.8827843812808533e-08	0.0017600785940885544	6.143057544250041e-05
1047	-4.748743718592965	-4.748743718592965	-4.748743718592965	-2.638190954773869	-2.638190954773869	-2.638190954773869	2.3202494572732385e-08	0.0017584934830665588	6.703625695081428e-05
1048	-4.748743718592965	-4.748743718592965	-4.748743718592965	-2.587939698492462	-2.587939698492462	-2.587939698492462	2.8522633873078832e-08	0.0017562315333634615	7.303298480110243e-05
1049	-4.748743718592965	-4.748743718592965	-4.748743718592965	-2.537688442211055	-2.537688442211055	-2.537688442211055	3.4975423642924496e-08	0.0017533345380797982	7.943517994135618e-05
1050	-4.748743718592965	-4.748743718592965	-4.748743718592965	-2.487437185929648	-2.487437185929648	-2.487437185929648	4.278116861946335e-08	0.0017498654779046774	8.625633199699223e-05
1051	-4.748743718592965	-4.748743718592965	-4.748743718592965	-2.437185929648241	-2.437185929648241	-2.437185929648241	5.219835241434326e-08	0.0017459801165387034	9.350906475447118e-05
1052	-4.748743718592965	-4.748743718592965	-4.748743718592965	-2.386934673366834	-2.386934673366834	-2.386934673366834	6.352927197033e-08	0.0017417020862922072	0.00010120469960384071
1053	-4.748743718592965	-4.748743718592965	-4.748743718592965	-2.336683417085427	-2.336683417085427	-2.336683417085427	7.712630958879545e-08	0.0017371089197695255	0.00010935332102235407
1054	-4.748743718592965	-4.748743718592965	-4.748743718592965	-2.28643216080402	-2.28643216080402	-2.28643216080402	9.339887794991958e-08	0.001732245902530849	0.00011796352919191122
1055	-4.748743718592965	-4.748743718592965	-4.748743718592965	-2.236180904522613	-2.236180904522613	-2.236180904522613	1.1282106817355362e-07	0.0017271980177611113	0.00012704217806458473
1056	-4.748743718592965	-4.748743718592965	-4.748743718592965	-2.185929648241206	-2.185929648241206	-2.185929648241206	1.3594002376123273e-07	0.0017220432637259364	0.00013659431715495884
1057	-4.748743718592965	-4.748743718592965	-4.748743718592965	-2.135678391959799	-2.135678391959799	-2.135678391959799	1.63385054004308e-07	0.0017168233171105385	0.00014662279863841832
1058	-4.748743718592965	-4.748743718592965	-4.748743718592965	-2.0854271356783918	-2.0854271356783918	-2.0854271356783918	1.9587748893603528e-07	0.0017115374794229865	0.0001571284665260464
1059	-4.748743718592965	-4.748743718592965	-4.748743718592965	-2.0351758793969847	-2.0351758793969847	-2.0351758793969847	2.3424126396262662e-07	0.0017061823746189475	0.0001681096327956766
1060	-4.748743718592965	-4.748743718592965	-4.748743718592965	-1.9849246231155777	-1.9849246231155777	-1.9849246231155777	2.7941420577488077e-07	0.0017007598653435707	0.0001795620919438079
1061	-4.748743718592965	-4.748743718592965	-4.748743718592965	-1.9346733668341707	-1.9346733668341707	-1.9346733668341707	3.3245997190306677e-07	0.0016952704172581434	0.00019147901912219822
1062	-4.748743718592965	-4.748743718592965	-4.748743718592965	-1.8844221105527637	-1.8844221105527637	-1.8844221105527637	3.945805742697583e-07	0.0016896214801818132	0.00020385066454764456
1063	-4.748743718592965	-4.748743718592965	-4.748743718592965	-1.8341708542713566	-1.8341708542713566	-1.8341708542713566	4.671293923185451e-07	0.0016837787115946412	0.00021666433895006776
1064	-4.748743718592965	-4.748743718592965	-4.748743718592965	-1.7839195979899496	-1.7839195979899496	-1.7839195979899496	5.516245538274538e-07	0.0016776571283116937	0.00022990431170910597
1065	-4.748743718592965	-4.748743718592965	-4.748743718592965	-1.7336683417085426	-1.7336683417085426	-1.7336683417085426	6.497625315197227e-07	0.0016711294883862138	0.00024355172354262322
1066	-4.748743718592965	-4.748743718592965	-4.748743718592965	-1.6834170854271355	-1.6834170854271355	-1.6834170854271355	7.634317713271649e-07	0.0016639865934848785	0.00025758447009138763
1067	-4.748743718592965	-4.748743718592965	-4.748743718592965	-1.6331658291457285	-1.6331658291457285	-1.6331658291457285	8.947261340202314e-07	0.0016562101664021611	0.0002719772164709866
1068	-4.748743718592965	-4.748743718592965	-4.748743718592965	-1.5829145728643215	-1.5829145728643215	-1.5829145728643215	1.0459578963922993e-06	0.0016474875155836344	0.0002867013681679964
1069	-4.748743718592965	-4.748743718592965	-4.748743718592965	-1.5326633165829144	-1.5326633165829144	-1.5326633165829144	1.2196700218998386e-06	0.0016377471620216966	0.00030172508559189737
1070	-4.748743718592965	-4.748743718592965	-4.748743718592965	-1.4824120603015074	-1.4824120603015074	-1.4824120603015074	1.4186473743730043e-06	0.0016267397440969944	0.0003170132986269891
1071	-4.748743718592965	-4.748743718592965	-4.748743718592965	-1.4321608040201004	-1.4321608040201004	-1.4321608040201004	1.6459265130131425e-06	0.0016142661916092038	0.00033252776484005153
1072	-4.748743718592965	-4.748743718592965	-4.748743718592965	-1.3819095477386933	-1.3819095477386933	-1.3819095477386933	1.9048036734038035e-06	0.001600094372406602	0.00034822727320715785
1073	-4.748743718592965	-4.748743718592965	-4.748743718592965	-1.3316582914572863	-1.3316582914572863	-1.3316582914572863	2.1988405088189034e-06	0.0015841126441955566	0.0003640676150098443
1074	-4.748743718592965	-4.748743718592965	-4.748743718592965	-1.2814070351758793	-1.2814070351758793	-1.2814070351758793	2.5318671399605754e-06	0.0015660234494134784	0.00038000172935426235
1075	-4.748743718592965	-4.748743718592965	-4.748743718592965	-1.2311557788944723	-1.2311557788944723	-1.2311557788944723	2.9079820407310373e-06	0.0015457061817869544	0.0003959803725592792
1076	-4.748743718592965	-4.748743718592965	-4.748743718592965	-1.1809045226130652	-1.1809045226130652	-1.1809045226130652	3.3315482741289123e-06	0.0015229710843414068	0.00041195147787220776
1077	-4.748743718592965	-4.748743718592965	-4.748743718592965	-1.1306532663316582	-1.1306532663316582	-1.1306532663316582	3.8071855872807534e-06	0.0014976807869970798	0.0004278611741028726
1078	-4.748743718592965	-4.748743718592965	-4.748743718592965	-1.0804020100502512	-1.0804020100502512	-1.0804020100502512	4.339757879383799e-06	0.0014696561265736818	0.0004436536110006273
1079	-4.748743718592965	-4.748743718592965	-4.748743718592965	-1.0301507537688441	-1.0301507537688441	-1.0301507537688441	4.93435557230422e-06	0.001438911072909832	0.00045927157043479383
1080	-4.748743718592965	-4.748743718592965	-4.748743718592965	-0.9798994974874367	-0.9798994974874367	-0.9798994974874367	5.59627244200375e-06	0.0014052282785996795	0.00047465667012147605
1081	-4.748743718592965	-4.748743718592965	-4.748743718592965	-0.9296482412060296	-0.9296482412060296	-0.9296482412060296	6.330976510960937e-06	0.0013686714228242636	0.0004897494800388813
1082	-4.748743718592965	-4.748743718592965	-4.748743718592965	-0.8793969849246226	-0.8793969849246226	-0.8793969849246226	7.144074658208993e-06	0.0013291416689753532	0.0005044901627115905
1083	-4.748743718592965	-4.748743718592965	-4.748743718592965	-0.8291457286432156	-0.8291457286432156	-0.8291457286432156	8.041270675163216e-06	0.001286557875573635	0.000518819026183337
1084	-4.748743718592965	-4.748743718592965	-4.748743718592965	-0.7788944723618085	-0.7788944723618085	-0.7788944723618085	9.028316582374427e-06	0.0012410602066665888	0.0005326763493940234
1085	-4.748743718592965	-4.748743718592965	-4.748743718592965	-0.7286432160804015	-0.7286432160804015	-0.7286432160804015	1.0110957124664245e-05	0.0011925952276214957	0.0005460034008137882
1086	-4.748743718592965	-4.748743718592965	-4.748743718592965	-0.6783919597989945	-0.6783919597989945	-0.6783919597989945	1.1294867479301713e-05	0.0011411580489948392	0.000558742496650666
1087	-4.748743718592965	-4.748743718592965	-4.748743718592965	-0.6281407035175874	-0.6281407035175874	-0.6281407035175874	1.2585584343036704e-05	0.0010869271354749799	0.0005708373500965536
1088	-4.748743718592965	-4.748743718592965	-4.748743718592965	-0.5778894472361804	-0.5778894472361804	-0.5778894472361804	1.3988430707493736e-05	0.0010298091219738126	0.0005822340026497841
1089	-4.748743718592965	-4.748743718592965	-4.748743718592965	-0.5276381909547734	-0.5276381909547734	-0.5276381909547734	1.55084347867223e-05	0.000969983171671629	0.0005928804166615009
1090	-4.748743718592965	-4.748743718592965	-4.748743718592965	-0.47738693467336635	-0.47738693467336635	-0.47738693467336635	1.7150243723154844e-05	0.0009074131376110017	0.000602727523073554
1091	-4.748743718592965	-4.748743718592965	-4.748743718592965	-0.4271356783919593	-0.4271356783919593	-0.4271356783919593	1.8918032865898497e-05	0.0008421424427069724	0.0006117293960414827
1092	-4.748743718592965	-4.748743718592965	-4.748743718592965	-0.3768844221105523	-0.3768844221105523	-0.3768844221105523	2.0815411584763426e-05	0.0007743422756902874	0.0006198434275574982
1093	-4.748743718592965	-4.748743718592965	-4.748743718592965	-0.32663316582914526	-0.32663316582914526	-0.32663316582914526	2.2845326750864317e-05	0.0007039795164018869	0.0006270310841500759
1094	-4.748743718592965	-4.748743718592965	-4.748743718592965	-0.2763819095477382	-0.2763819095477382	-0.2763819095477382	2.500996517581327e-05	0.0006311018951237202	0.0006332578486762941
1095	-4.748743718592965	-4.748743718592965	-4.748743718592965	-0.2261306532663312	-0.2261306532663312	-0.2261306532663312	2.7310656451965758e-05	0.0005558850825764239	0.0006384935113601387
1096	-4.748743718592965	-4.748743718592965	-4.748743718592965	-0.17587939698492416	-0.17587939698492416	-0.17587939698492416	2.97477777712197e-05	0.00047817593440413475	0.0006427125772461295
1097	-4.748743718592965	-4.748743718592965	-4.748743718592965	-0.12562814070351713	-0.12562814070351713	-0.12562814070351713	3.232066241477686e-05	0.00039810093585401773	0.0006458942661993206
1098	-4.748743718592965	-4.748743718592965	-4.748743718592965	-0.0753768844221101	-0.0753768844221101	-0.0753768844221101	3.502751369639883e-05	0.0003157774335704744	0.0006480231531895697
1099	-4.748743718592965	-4.748743718592965	-4.748743718592965	-0.02512562814070307	-0.02512562814070307	-0.02512562814070307	3.7865326202584554e-05	0.00023113013594411314	0.0006490885862149298
1100	-4.748743718592965	-4.748743718592965	-4.748743718592965	0.02512562814070396	0.02512562814070396	0.02512562814070396	4.08298162006793e-05	0.00014418103091884404	0.0006490854430012405
1101	-4.748743718592965	-4.748743718592965	-4.748743718592965	0.07537688442211099	0.07537688442211099	0.07537688442211099	4.391536307662298e-05	5.4958360124146566e-05	0.0006480134907178581
1102	-4.748743718592965	-4.748743718592965	-4.748743718592965	0.12562814070351802	0.12562814070351802	0.12562814070351802	4.7114963614946215e-05	-3.6457586247706786e-05	0.0006458783173002303
1103	-4.748743718592965	-4.748743718592965	-4.748743718592965	0.17587939698492505	0.17587939698492505	0.17587939698492505	5.042020084260813e-05	-0.00013001089973840863	0.0006426903419196606
1104	-4.748743718592965	-4.748743718592965	-4.748743718592965	0.22613065326633208	0.22613065326633208	0.22613065326633208	5.3821229024151164e-05	-0.00022577644267585129	0.0006384651642292738
1105	-4.748743718592965	-4.748743718592965	-4.748743718592965	0.2763819095477391	0.2763819095477391	0.2763819095477391	5.7306776218265346e-05	-0.00032360886689275503	0.0006332235061563551
1106	-4.748743718592965	-4.748743718592965	-4.748743718592965	0.32663316582914614	0.32663316582914614	0.32663316582914614	6.086416558616607e-05	-0.0004234934749547392	0.0006269909208640456
1107	-4.748743718592965	-4.748743718592965	-4.748743718592965	0.3768844221105532	0.3768844221105532	0.3768844221105532	6.447935638232457e-05	-0.0005253629642538726	0.0006197975599206984
1108	-4.748743718592965	-4.748743718592965	-4.748743718592965	0.4271356783919602	0.4271356783919602	0.4271356783919602	6.81370052613713e-05	-0.0006290682940743864	0.000611678056884557
1109	-4.748743718592965	-4.748743718592965	-4.748743718592965	0.47738693467336724	0.47738693467336724	0.47738693467336724	7.182054820592509e-05	-0.0007346345810219646	0.000602671061642468
1110	-4.748743718592965	-4.748743718592965	-4.748743718592965	0.5276381909547743	0.5276381909547743	0.5276381909547743	7.551230302431833e-05	-0.0008418699726462364	0.0005928190075792372
1111	-4.748743718592965	-4.748743718592965	-4.748743718592965	0.5778894472361813	0.5778894472361813	0.5778894472361813	7.919359199136757e-05	-0.0009506079368293285	0.0005821679951623082
1112	-4.748743718592965	-4.748743718592965	-4.748743718592965	0.6281407035175883	0.6281407035175883	0.6281407035175883	8.284488381706886e-05	-0.0010607654694467783	0.0005707670352421701
1113	-4.748743718592965	-4.748743718592965	-4.748743718592965	0.6783919597989954	0.6783919597989954	0.6783919597989954	8.644595373572083e-05	-0.001172077376395464	0.0005586681654676795
1114	-4.748743718592965	-4.748743718592965	-4.748743718592965	0.7286432160804024	0.7286432160804024	0.7286432160804024	8.997606012039133e-05	-0.0012843501754105091	0.0005459254025481641
1115	-4.748743718592965	-4.748743718592965	-4.748743718592965	0.7788944723618094	0.7788944723618094	0.7788944723618094	9.341413565407778e-05	-0.0013973579043522477	0.0005325950332917273
1116	-4.748743718592965	-4.748743718592965	-4.748743718592965	0.8291457286432165	0.8291457286432165	0.8291457286432165	9.673899073868439e-05	-0.0015108449151739478	0.0005187346832826734
1117	-4.748743718592965	-4.748743718592965	-4.748743718592965	0.8793969849246235	0.8793969849246235	0.8793969849246235	9.992952650519763e-05	-0.0016245270380750299	0.0005044032004661858
1118	-4.748743718592965	-4.748743718592965	-4.748743718592965	0.9296482412060305	0.9296482412060305	0.9296482412060305	0.00010296495451189678	-0.0017381217330694199	0.000489660247694701
1119	-4.748743718592965	-4.748743718592965	-4.748743718592965	0.9798994974874375	0.9798994974874375	0.9798994974874375	0.00010582501999009138	-0.00185120920650661	0.000474565546028316
1120	-4.748743718592965	-4.748743718592965	-4.748743718592965	1.0301507537688446	1.0301507537688446	1.0301507537688446	0.00010849022532579105	-0.0019635451026260853	0.0004591789038386196
1121	-4.748743718592965	-4.748743718592965	-4.748743718592965	1.0804020100502516	1.0804020100502516	1.0804020100502516	0.00011094205035674416	-0.0020747235976159573	0.00044355972204357386
1122	-4.748743718592965	-4.748743718592965	-4.748743718592965	1.1306532663316586	1.1306532663316586	1.1306532663316586	0.0001131631660219006	-0.0021843905560672283	0.0004277664120309055
1123	-4.748743718592965	-4.748743718592965	-4.748743718592965	1.1809045226130657	1.1809045226130657	1.1809045226130657	0.0001151376379274684	-0.002292081480845809	0.00041185622103512287
1124	-4.748743718592965	-4.748743718592965	-4.748743718592965	1.2311557788944727	1.2311557788944727	1.2311557788944727	0.00011685111649155678	-0.0023974813520908356	0.0003958849410992116
1125	-4.748743718592965	-4.748743718592965	-4.748743718592965	1.2814070351758797	1.2814070351758797	1.2814070351758797	0.00011829101049737372	-0.002500195289030671	0.000379906443413347
1126	-4.748743718592965	-4.748743718592965	-4.748743718592965	1.3316582914572868	1.3316582914572868	1.3316582914572868	0.00011944664112072826	-0.0025998204946517944	0.00036397273652255535
1127	-4.748743718592965	-4.748743718592965	-4.748743718592965	1.3819095477386938	1.3819095477386938	1.3819095477386938	0.00012030937379705234	-0.0026959599927067757	0.00034813318052329123
1128	-4.748743718592965	-4.748743718592965	-4.748743718592965	1.4321608040201008	1.4321608040201008	1.4321608040201008	0.00012087272565050156	-0.002788289450109005	0.00033243463258259
1129	-4.748743718592965	-4.748743718592965	-4.748743718592965	1.4824120603015079	1.4824120603015079	1.4824120603015079	0.0001211324466155589	-0.002876442391425371	0.0003169214469380677
1130	-4.748743718592965	-4.748743718592965	-4.748743718592965	1.5326633165829149	1.5326633165829149	1.5326633165829149	0.0001210865728312253	-0.002960013225674629	0.0003016347181983292
1131	-4.748743718592965	-4.748743718592965	-4.748743718592965	1.582914572864322	1.582914572864322	1.582914572864322	0.00012073545136946919	-0.0030387721490114927	0.00028661274700425565
1132	-4.748743718592965	-4.748743718592965	-4.748743718592965	1.633165829145729	1.633165829145729	1.633165829145729	0.000120081735862375	-0.0031123885419219732	0.00027189048705622554
1133	-4.748743718592965	-4.748743718592965	-4.748743718592965	1.683417085427136	1.683417085427136	1.683417085427136	0.00011913035310505936	-0.003180701984092593	0.00025749983615241945
1134	-4.748743718592965	-4.748743718592965	-4.748743718592965	1.733668341708543	1.733668341708543	1.733668341708543	0.00011788844122230277	-0.0032434104941785336	0.00024346931604668498
1135	-4.748743718592965	-4.748743718592965	-4.748743718592965	1.78391959798995	1.78391959798995	1.78391959798995	0.00011636526048442972	-0.0033003543503582478	0.00022982431983109564
1136	-4.748743718592965	-4.748743718592965	-4.748743718592965	1.834170854271357	1.834170854271357	1.834170854271357	0.00011457207833107229	-0.003351332154124975	0.00021658687910530716
1137	-4.748743718592965	-4.748743718592965	-4.748743718592965	1.884422110552764	1.884422110552764	1.884422110552764	0.00011252203059956259	-0.0033962237648665905	0.0002037757949437946
1138	-4.748743718592965	-4.748743718592965	-4.748743718592965	1.9346733668341711	1.9346733668341711	1.9346733668341711	0.00011022996134826681	-0.003434977028518915	0.00019140685617458075
1139	-4.748743718592965	-4.748743718592965	-4.748743718592965	1.9849246231155782	1.9849246231155782	1.9849246231155782	0.00010771224400585808	-0.0034675609786063433	0.0001794926793081686
1140	-4.748743718592965	-4.748743718592965	-4.748743718592965	2.035175879396985	2.035175879396985	2.035175879396985	0.00010498658685842161	-0.0034938708413392305	0.00016804304323159158
1141	-4.748743718592965	-4.748743718592965	-4.748743718592965	2.085427135678392	2.085427135678392	2.085427135678392	0.00010207182610207717	-0.003514021635055542	0.0001570647000335157
1142	-4.748743718592965	-4.748743718592965	-4.748743718592965	2.1356783919597992	2.1356783919597992	2.1356783919597992	9.898770983590047e-05	-0.003527982858940959	0.00014656191342510283
1143	-4.748743718592965	-4.748743718592965	-4.748743718592965	2.1859296482412063	2.1859296482412063	2.1859296482412063	9.575467644651055e-05	-0.0035358432214707136	0.0001365362695651129
1144	-4.748743718592965	-4.748743718592965	-4.748743718592965	2.2361809045226133	2.2361809045226133	2.2361809045226133	9.239363084175021e-05	-0.0035376790910959244	0.00012698698265012354
1145	-4.748743718592965	-4.748743718592965	-4.748743718592965	2.2864321608040203	2.2864321608040203	2.2864321608040203	8.892572192815e-05	-0.003533697221428156	0.0001179111422970891
1146	-4.748743718592965	-4.748743718592965	-4.748743718592965	2.3366834170854274	2.3366834170854274	2.3366834170854274	8.537212459872497e-05	-0.003524000523611903	0.00010930371354334056
1147	-4.748743718592965	-4.748743718592965	-4.748743718592965	2.3869346733668344	2.3869346733668344	2.3869346733668344	8.175382930901578e-05	-0.003508741967380047	0.00010115782788489014
1148	-4.748743718592965	-4.748743718592965	-4.748743718592965	2.4371859296482414	2.4371859296482414	2.4371859296482414	7.809144207639206e-05	-0.0034881574101746082	9.346487058792263e-05
1149	-4.748743718592965	-4.748743718592965	-4.748743718592965	2.4874371859296485	2.4874371859296485	2.4874371859296485	7.44049974478542e-05	-0.00346243754029274	8.621474989922717e-05
1150	-4.748743718592965	-4.748743718592965	-4.748743718592965	2.5376884422110555	2.5376884422110555	2.5376884422110555	7.07137866531426e-05	-0.0034317949321120977	7.939612260088325e-05
1151	-4.748743718592965	-4.748743718592965	-4.748743718592965	2.5879396984924625	2.5879396984924625	2.5879396984924625	6.703620280176177e-05	-0.0033965168986469507	7.299638673430309e-05
1152	-4.748743718592965	-4.748743718592965	-4.748743718592965	2.6381909547738696	2.6381909547738696	2.6381909547738696	6.338960460377472e-05	-0.003356765955686569	6.700202357023954e-05
1153	-4.748743718592965	-4.748743718592965	-4.748743718592965	2.6884422110552766	2.6884422110552766	2.6884422110552766	5.979019970424065e-05	-0.0033128901850432158	6.139862671261653e-05
1154	-4.748743718592965	-4.748743718592965	-4.748743718592965	2.7386934673366836	2.7386934673366836	2.7386934673366836	5.6252948329111165e-05	-0.003265121253207326	5.6171247706515715e-05
1155	-4.748743718592965	-4.748743718592965	-4.748743718592965	2.7889447236180906	2.7889447236180906	2.7889447236180906	5.279148755502003e-05	-0.0032137068919837475	5.130429417476989e-05
1156	-4.748743718592965	-4.748743718592965	-4.748743718592965	2.8391959798994977	2.8391959798994977	2.8391959798994977	4.94180761448333e-05	-0.00315895420499146	4.67818790639285e-05
1157	-4.748743718592965	-4.748743718592965	-4.748743718592965	2.8894472361809047	2.8894472361809047	2.8894472361809047	4.614355954240333e-05	-0.0031011425890028477	4.2587900679791346e-05
1158	-4.748743718592965	-4.748743718592965	-4.748743718592965	2.9396984924623117	2.9396984924623117	2.9396984924623117	4.2977354300065474e-05	-0.0030405453871935606	3.87060790671967e-05
1159	-4.748743718592965	-4.748743718592965	-4.748743718592965	2.9899497487437188	2.9899497487437188	2.9899497487437188	3.992745092633346e-05	-0.002977409865707159	3.512015246087685e-05
1160	-4.748743718592965	-4.748743718592965	-4.748743718592965	3.0402010050251267	3.0402010050251267	3.0402010050251267	3.7000433893143465e-05	-0.002912038704380393	3.1813979148864746e-05
1161	-4.748743718592965	-4.748743718592965	-4.748743718592965	3.090452261306533	3.090452261306533	3.090452261306533	3.420151733483039e-05	-0.0028446856886148453	2.8771612051059492e-05
1162	-4.748743718592965	-4.748743718592965	-4.748743718592965	3.1407035175879408	3.1407035175879408	3.1407035175879408	3.153459480656712e-05	-0.002775633940473199	2.597733328002505e-05
1163	-4.748743718592965	-4.748743718592965	-4.748743718592965	3.190954773869347	3.190954773869347	3.190954773869347	2.9002301348878066e-05	-0.0027051379438489676	2.3415823307004757e-05
1164	-4.748743718592965	-4.748743718592965	-4.748743718592965	3.241206030150755	3.241206030150755	3.241206030150755	2.6606086026563937e-05	-0.002633446827530861	2.1072144591016695e-05
1165	-4.748743718592965	-4.748743718592965	-4.748743718592965	3.291457286432161	3.291457286432161	3.291457286432161	2.4346293073480273e-05	-0.002560772467404604	1.8931817976408638e-05
1166	-4.748743718592965	-4.748743718592965	-4.748743718592965	3.341708542713569	3.341708542713569	3.341708542713569	2.2222249776709805e-05	-0.002487377729266882	1.698087726254016e-05
1167	-4.748743718592965	-4.748743718592965	-4.748743718592965	3.391959798994975	3.391959798994975	3.391959798994975	2.023235927165148e-05	-0.0024135075509548187	1.5205918316496536e-05
1168	-4.748743718592965	-4.748743718592965	-4.748743718592965	3.442211055276383	3.442211055276383	3.442211055276383	1.8374196489655605e-05	-0.0023393649607896805	1.3594069969258271e-05
1169	-4.748743718592965	-4.748743718592965	-4.748743718592965	3.492462311557789	3.492462311557789	3.492462311557789	1.664460559787725e-05	-0.0022651327308267355	1.213307314174017e-05
1170	-4.748743718592965	-4.748743718592965	-4.748743718592965	3.542713567839197	3.542713567839197	3.542713567839197	1.5039797392458647e-05	-0.0021910080686211586	1.0811263564391993e-05
1171	-4.748743718592965	-4.748743718592965	-4.748743718592965	3.592964824120603	3.592964824120603	3.592964824120603	1.3555445246311315e-05	-0.0021172179840505123	9.617592695576604e-06
1172	-4.748743718592965	-4.748743718592965	-4.748743718592965	3.643216080402011	3.643216080402011	3.643216080402011	1.2186778366913935e-05	-0.0020438984502106905	8.541633178538177e-06
1173	-4.748743718592965	-4.748743718592965	-4.748743718592965	3.693467336683417	3.693467336683417	3.693467336683417	1.0928671283063439e-05	-0.0019712212961167097	7.573554739792598e-06
1174	-4.748743718592965	-4.748743718592965	-4.748743718592965	3.743718592964825	3.743718592964825	3.743718592964825	9.775728647986995e-06	-0.001899335882626474	6.704140560032101e-06
1175	-4.748743718592965	-4.748743718592965	-4.748743718592965	3.7939698492462313	3.7939698492462313	3.7939698492462313	8.72236461554767e-06	-0.0018283715471625328	5.924759534536861e-06
1176	-4.748743718592965	-4.748743718592965	-4.748743718592965	3.844221105527639	3.844221105527639	3.844221105527639	7.762876212720684e-06	-0.0017584578599780798	5.227366273174994e-06
1177	-4.748743718592965	-4.748743718592965	-4.748743718592965	3.8944723618090453	3.8944723618090453	3.8944723618090453	6.8915102918131366e-06	-0.0016897087916731834	4.604467449098593e-06
1178	-4.748743718592965	-4.748743718592965	-4.748743718592965	3.9447236180904532	3.9447236180904532	3.9447236180904532	6.102523797241753e-06	-0.0016222455305978656	4.049114977533463e-06
1179	-4.748743718592965	-4.748743718592965	-4.748743718592965	3.9949748743718594	3.9949748743718594	3.9949748743718594	5.390237221793473e-06	-0.0015561470063403249	3.554883733158931e-06
1180	-4.748743718592965	-4.748743718592965	-4.748743718592965	4.045226130653267	4.045226130653267	4.045226130653267	4.749081254388202e-06	-0.0014914792263880372	3.1158403999143047e-06
1181	-4.748743718592965	-4.748743718592965	-4.748743718592965	4.0954773869346734	4.0954773869346734	4.0954773869346734	4.173636734179736e-06	-0.0014283504569903016	2.7265214157523587e-06
1182	-4.748743718592965	-4.748743718592965	-4.748743718592965	4.145728643216081	4.145728643216081	4.145728643216081	3.6586681235715684e-06	-0.0013667965540662408	2.3819231955712894e-06
1183	-4.748743718592965	-4.748743718592965	-4.748743718592965	4.1959798994974875	4.1959798994974875	4.1959798994974875	3.199150795053317e-06	-0.00130688666831702	2.077448016279959e-06
1184	-4.748743718592965	-4.748743718592965	-4.748743718592965	4.246231155778895	4.246231155778895	4.246231155778895	2.790292493736031e-06	-0.0012486326741054654	1.8089136801791028e-06
1185	-4.748743718592965	-4.748743718592965	-4.748743718592965	4.296482412060302	4.296482412060302	4.296482412060302	2.4275493895029313e-06	-0.0011921055847778916	1.5724939430583618e-06
1186	-4.748743718592965	-4.748743718592965	-4.748743718592965	4.3467336683417095	4.3467336683417095	4.3467336683417095	2.106637170510254e-06	-0.0011373086599633098	1.3647259038407356e-06
1187	-4.748743718592965	-4.748743718592965	-4.748743718592965	4.396984924623116	4.396984924623116	4.396984924623116	1.823537654340079e-06	-0.0010842696065083146	1.1824582770714187e-06
1188	-4.748743718592965	-4.748743718592965	-4.748743718592965	4.4472361809045236	4.4472361809045236	4.4472361809045236	1.5745014055757345e-06	-0.0010329848155379295	1.0228475275653182e-06
1189	-4.748743718592965	-4.748743718592965	-4.748743718592965	4.49748743718593	4.49748743718593	4.49748743718593	1.3560468502367478e-06	-0.000983476173132658	8.833235938254802e-07
1190	-4.748743718592965	-4.748743718592965	-4.748743718592965	4.547738693467338	4.547738693467338	4.547738693467338	1.1649563697500708e-06	-0.0009357354138046503	7.615764729962393e-07
1191	-4.748743718592965	-4.748743718592965	-4.748743718592965	4.597989949748744	4.597989949748744	4.597989949748744	9.982698413679011e-07	-0.0008897415245883167	6.555284244313953e-07
1192	-4.748743718592965	-4.748743718592965	-4.748743718592965	4.648241206030152	4.648241206030152	4.648241206030152	8.532760695825941e-07	-0.0008455016068182886	5.633190767184715e-07
1193	-4.748743718592965	-4.748743718592965	-4.748743718592965	4.698492462311558	4.698492462311558	4.698492462311558	7.27502525514329e-07	-0.0008029749733395875	4.8328223556382e-07
1194	-4.748743718592965	-4.748743718592965	-4.748743718592965	4.748743718592966	4.748743718592966	4.748743718592966	6.187037797632345e-07	-0.0007621554541401565	4.139351972298755e-07
1195	-4.748743718592965	-4.748743718592965	-4.748743718592965	4.798994974874372	4.798994974874372	4.798994974874372	5.248489800409831e-07	-0.0007230010232888162	3.5395484587752435e-07
1196	-4.748743718592965	-4.748743718592965	-4.748743718592965	4.84924623115578	4.84924623115578	4.84924623115578	4.441086891302479e-07	-0.0006854953244328499	3.021679333414795e-07
1197	-4.748743718592965	-4.748743718592965	-4.748743718592965	4.899497487437186	4.899497487437186	4.899497487437186	3.74841362346158e-07	-0.0006495952256955206	2.575327471276978e-07
1198	-4.748743718592965	-4.748743718592965	-4.748743718592965	4.949748743718594	4.949748743718594	4.949748743718594	3.1557970754177203e-07	-0.000615259981714189	2.191298875686698e-07
1199	-4.748743718592965	-4.748743718592965	-4.748743718592965	5.0	5.0	5.0	2.6501713552882216e-07	-0.0005824618856422603	1.8614633745528408e-07
1200	-4.698492462311558	-4.698492462311558	-4.698492462311558	-5.0	-5.0	-5.0	3.3085070376827207e-13	0.0008587175398133695	2.1753253065526224e-07
1201	-4.698492462311558	-4.698492462311558	-4.698492462311558	-4.949748743718593	-4.949748743718593	-4.949748743718593	4.1244330179899237e-13	0.0008893981575965881	2.560752818681067e-07
1202	-4.698492462311558	-4.698492462311558	-4.698492462311558	-4.899497487437186	-4.899497487437186	-4.899497487437186	5.15402191221452e-13	0.0009204666712321341	3.0095031888777157e-07
1203	-4.698492462311558	-4.698492462311558	-4.698492462311558	-4.849246231155779	-4.849246231155779	-4.849246231155779	6.457822982692768e-13	0.0009518638835288584	3.53107594719404e-07
1204	-4.698492462311558	-4.698492462311558	-4.698492462311558	-4.798994974874372	-4.798994974874372	-4.798994974874372	8.114709369130012e-13	0.0009835453238338232	4.136212226057978e-07
1205	-4.698492462311558	-4.698492462311558	-4.698492462311558	-4.748743718592965	-4.748743718592965	-4.748743718592965	1.022758930893345e-12	0.0010154657065868378	4.837084475184383e-07
1206	-4.698492462311558	-4.698492462311558	-4.698492462311558	-4.698492462311558	-4.698492462311558	-4.698492462311558	1.2930883177230542e-12	0.0010475664166733623	5.647398211294785e-07
1207	-4.698492462311558	-4.698492462311558	-4.698492462311558	-4.648241206030151	-4.648241206030151	-4.648241206030151	1.6400293003506804e-12	0.0010797976283356547	6.582612854799663e-07
1208	-4.698492462311558	-4.698492462311558	-4.698492462311558	-4.597989949748744	-4.597989949748744	-4.597989949748744	2.08655397363154e-12	0.0011121048592031002	7.660049732294283e-07
1209	-4.698492462311558	-4.698492462311558	-4.698492462311558	-4.547738693467337	-4.547738693467337	-4.547738693467337	2.6626931195765875e-12	0.0011444285046309233	8.899177146304282e-07
1210	-4.698492462311558	-4.698492462311558	-4.698492462311558	-4.49748743718593	-4.49748743718593	-4.49748743718593	3.407685976251395e-12	0.0011766941752284765	1.0321728041162714e-06
1211	-4.698492462311558	-4.698492462311558	-4.698492462311558	-4.447236180904523	-4.447236180904523	-4.447236180904523	4.372762479649237e-12	0.0012088501825928688	1.1951974556723144e-06
1212	-4.698492462311558	-4.698492462311558	-4.698492462311558	-4.396984924623116	-4.396984924623116	-4.396984924623116	5.624734432321888e-12	0.0012408315669745207	1.3816904811392305e-06
1213	-4.698492462311558	-4.698492462311558	-4.698492462311558	-4.346733668341709	-4.346733668341709	-4.346733668341709	7.25061802143378e-12	0.0012725676642730832	1.594654690961761e-06
1214	-4.698492462311558	-4.698492462311558	-4.698492462311558	-4.296482412060302	-4.296482412060302	-4.296482412060302	9.363567070465875e-12	0.0013040007324889302	1.8374113324171049e-06
1215	-4.698492462311558	-4.698492462311558	-4.698492462311558	-4.2462311557788945	-4.2462311557788945	-4.2462311557788945	1.2110466715938184e-11	0.00133503507822752	2.113642040058039e-06
1216	-4.698492462311558	-4.698492462311558	-4.698492462311558	-4.1959798994974875	-4.1959798994974875	-4.1959798994974875	1.5681623636325324e-11	0.0013656399678438902	2.4273920189443743e-06
1217	-4.698492462311558	-4.698492462311558	-4.698492462311558	-4.1457286432160805	-4.1457286432160805	-4.1457286432160805	2.032309479785646e-11	0.0013957060873508453	2.7831306397274602e-06
1218	-4.698492462311558	-4.698492462311558	-4.698492462311558	-4.0954773869346734	-4.0954773869346734	-4.0954773869346734	2.6352325747410726e-11	0.00142519804649055	3.185744162692572e-06
1219	-4.698492462311558	-4.698492462311558	-4.698492462311558	-4.045226130653266	-4.045226130653266	-4.045226130653266	3.4177926221311944e-11	0.0014540251577273011	3.640603381427354e-06
1220	-4.698492462311558	-4.698492462311558	-4.698492462311558	-3.9949748743718594	-3.9949748743718594	-3.9949748743718594	4.432460038043065e-11	0.0014821527292951941	4.1535527088854e-06
1221	-4.698492462311558	-4.698492462311558	-4.698492462311558	-3.9447236180904524	-3.9447236180904524	-3.9447236180904524	5.7464477205759007e-11	0.001509469817392528	4.730973614641698e-06
1222	-4.698492462311558	-4.698492462311558	-4.698492462311558	-3.8944723618090453	-3.8944723618090453	-3.8944723618090453	7.445636018243556e-11	0.0015359407989308238	5.379796675697435e-06
1223	-4.698492462311558	-4.698492462311558	-4.698492462311558	-3.8442211055276383	-3.8442211055276383	-3.8442211055276383	9.639474191164199e-11	0.001561501412652433	6.107528406573692e-06
1224	-4.698492462311558	-4.698492462311558	-4.698492462311558	-3.7939698492462313	-3.7939698492462313	-3.7939698492462313	1.2467081716376397e-10	0.0015860805287957191	6.922284228494391e-06
1225	-4.698492462311558	-4.698492462311558	-4.698492462311558	-3.7437185929648242	-3.7437185929648242	-3.7437185929648242	1.6104818648335813e-10	0.0016096564941108227	7.832814844732638e-06
1226	-4.698492462311558	-4.698492462311558	-4.698492462311558	-3.693467336683417	-3.693467336683417	-3.693467336683417	2.0775648204589626e-10	0.0016321373404935002	8.848519428283907e-06
1227	-4.698492462311558	-4.698492462311558	-4.698492462311558	-3.64321608040201	-3.64321608040201	-3.64321608040201	2.6760677918423287e-10	0.0016534804599359632	9.979478818422649e-06
1228	-4.698492462311558	-4.698492462311558	-4.698492462311558	-3.592964824120603	-3.592964824120603	-3.592964824120603	3.44133392768639e-10	0.0016736877150833607	1.1236457794439048e-05
1229	-4.698492462311558	-4.698492462311558	-4.698492462311558	-3.542713567839196	-3.542713567839196	-3.542713567839196	4.417675100033511e-10	0.001692628487944603	1.2630932360480074e-05
1230	-4.698492462311558	-4.698492462311558	-4.698492462311558	-3.492462311557789	-3.492462311557789	-3.492462311557789	5.660490932047449e-10	0.0017103753052651882	1.4175090655044187e-05
1231	-4.698492462311558	-4.698492462311558	-4.698492462311558	-3.442211055276382	-3.442211055276382	-3.442211055276382	7.238846109282058e-10	0.0017268512165173888	1.588183113199193e-05
1232	-4.698492462311558	-4.698492462311558	-4.698492462311558	-3.391959798994975	-3.391959798994975	-3.391959798994975	9.238594363899969e-10	0.0017420235089957714	1.7764774383977056e-05
1233	-4.698492462311558	-4.698492462311558	-4.698492462311558	-3.341708542713568	-3.341708542713568	-3.341708542713568	1.1766152007969885e-09	0.0017558755353093147	1.9838244043057784e-05
1234	-4.698492462311558	-4.698492462311558	-4.698492462311558	-3.291457286432161	-3.291457286432161	-3.291457286432161	1.4953040170123983e-09	0.0017684272024780512	2.2117263142718002e-05
1235	-4.698492462311558	-4.698492462311558	-4.698492462311558	-3.241206030150754	-3.241206030150754	-3.241206030150754	1.8961333050549247e-09	0.0017796530155465007	2.4617491362732835e-05
1236	-4.698492462311558	-4.698492462311558	-4.698492462311558	-3.190954773869347	-3.190954773869347	-3.190954773869347	2.3990169615587093e-09	0.0017895576311275363	2.7355235943105072e-05
1237	-4.698492462311558	-4.698492462311558	-4.698492462311558	-3.14070351758794	-3.14070351758794	-3.14070351758794	3.028350823036808e-09	0.001798179466277361	3.0347406209330074e-05
1238	-4.698492462311558	-4.698492462311558	-4.698492462311558	-3.090452261306533	-3.090452261306533	-3.090452261306533	3.813932775201523e-09	0.0018055140972137451	3.3611438993830234e-05
1239	-4.698492462311558	-4.698492462311558	-4.698492462311558	-3.040201005025126	-3.040201005025126	-3.040201005025126	4.79205044912362e-09	0.0018115758430212736	3.716523860930465e-05
1240	-4.698492462311558	-4.698492462311558	-4.698492462311558	-2.9899497487437183	-2.9899497487437183	-2.9899497487437183	6.00676220347964e-09	0.00181643629912287	4.102714592590928e-05
1241	-4.698492462311558	-4.698492462311558	-4.698492462311558	-2.9396984924623113	-2.9396984924623113	-2.9396984924623113	7.511399995227807e-09	0.0018200920894742012	4.52157728432212e-05
1242	-4.698492462311558	-4.698492462311558	-4.698492462311558	-2.8894472361809043	-2.8894472361809043	-2.8894472361809043	9.37032575268459e-09	0.0018226404208689928	4.9749985919333994e-05
1243	-4.698492462311558	-4.698492462311558	-4.698492462311558	-2.8391959798994972	-2.8391959798994972	-2.8391959798994972	1.1660975936594895e-08	0.0018240627832710743	5.464876812766306e-05
1244	-4.698492462311558	-4.698492462311558	-4.698492462311558	-2.78894472361809	-2.78894472361809	-2.78894472361809	1.4476232043661208e-08	0.0018245141254737973	5.993111335556023e-05
1245	-4.698492462311558	-4.698492462311558	-4.698492462311558	-2.738693467336683	-2.738693467336683	-2.738693467336683	1.7927157794528345e-08	0.0018240305362269282	6.561582267750055e-05
1246	-4.698492462311558	-4.698492462311558	-4.698492462311558	-2.688442211055276	-2.688442211055276	-2.688442211055276	2.214614655836965e-08	0.0018226533429697156	7.17214570613578e-05
1247	-4.698492462311558	-4.698492462311558	-4.698492462311558	-2.638190954773869	-2.638190954773869	-2.638190954773869	2.7290525084170385e-08	0.0018204626394435763	7.826619548723102e-05
1248	-4.698492462311558	-4.698492462311558	-4.698492462311558	-2.587939698492462	-2.587939698492462	-2.587939698492462	3.3546661699818876e-08	0.0018175817094743252	8.526750752935186e-05
1249	-4.698492462311558	-4.698492462311558	-4.698492462311558	-2.537688442211055	-2.537688442211055	-2.537688442211055	4.113462864895089e-08	0.0018140561878681183	9.27422079257667e-05
1250	-4.698492462311558	-4.698492462311558	-4.698492462311558	-2.487437185929648	-2.487437185929648	-2.487437185929648	5.031346898615566e-08	0.00181001762393862	0.00010070604184875265
1251	-4.698492462311558	-4.698492462311558	-4.698492462311558	-2.437185929648241	-2.437185929648241	-2.437185929648241	6.138711824753186e-08	0.0018054952379316092	0.00010917373583652079
1252	-4.698492462311558	-4.698492462311558	-4.698492462311558	-2.386934673366834	-2.386934673366834	-2.386934673366834	7.471102974064595e-08	0.0018005970632657409	0.00011815854668384418
1253	-4.698492462311558	-4.698492462311558	-4.698492462311558	-2.336683417085427	-2.336683417085427	-2.336683417085427	9.069954952412428e-08	0.0017954455688595772	0.00012767224689014256
1254	-4.698492462311558	-4.698492462311558	-4.698492462311558	-2.28643216080402	-2.28643216080402	-2.28643216080402	1.0983408272750597e-07	0.0017900340026244521	0.0001377248263452202
1255	-4.698492462311558	-4.698492462311558	-4.698492462311558	-2.236180904522613	-2.236180904522613	-2.236180904522613	1.3267208654298918e-07	0.0017845131224021316	0.00014832435408607125
1256	-4.698492462311558	-4.698492462311558	-4.698492462311558	-2.185929648241206	-2.185929648241206	-2.185929648241206	1.5985691674577136e-07	0.0017788565019145608	0.0001594766799826175
1257	-4.698492462311558	-4.698492462311558	-4.698492462311558	-2.135678391959799	-2.135678391959799	-2.135678391959799	1.9212854371654752e-07	0.001773168914951384	0.000171185121871531
1258	-4.698492462311558	-4.698492462311558	-4.698492462311558	-2.0854271356783918	-2.0854271356783918	-2.0854271356783918	2.3033514040903664e-07	0.0017674308037385345	0.00018345068383496255
1259	-4.698492462311558	-4.698492462311558	-4.698492462311558	-2.0351758793969847	-2.0351758793969847	-2.0351758793969847	2.7544552831070865e-07	0.0017617266857996583	0.00019627143046818674
1260	-4.698492462311558	-4.698492462311558	-4.698492462311558	-1.9849246231155777	-1.9849246231155777	-1.9849246231155777	3.28562448004077e-07	0.0017559865955263376	0.0002096423995681107
1261	-4.698492462311558	-4.698492462311558	-4.698492462311558	-1.9346733668341707	-1.9346733668341707	-1.9346733668341707	3.9093659831381324e-07	0.0017501784022897482	0.00022355564578901976
1262	-4.698492462311558	-4.698492462311558	-4.698492462311558	-1.8844221105527637	-1.8844221105527637	-1.8844221105527637	4.639813621468568e-07	0.0017442514654248953	0.00023799980408512056
1263	-4.698492462311558	-4.698492462311558	-4.698492462311558	-1.8341708542713566	-1.8341708542713566	-1.8341708542713566	5.492881079989458e-07	0.0017381481593474746	0.0002529600460547954
1264	-4.698492462311558	-4.698492462311558	-4.698492462311558	-1.7839195979899496	-1.7839195979899496	-1.7839195979899496	6.486419238014787e-07	0.0017317449674010277	0.00026841796352528036
1265	-4.698492462311558	-4.698492462311558	-4.698492462311558	-1.7336683417085426	-1.7336683417085426	-1.7336683417085426	7.6403760451164e-07	0.0017249806551262736	0.00028435158310458064
1266	-4.698492462311558	-4.698492462311558	-4.698492462311558	-1.6834170854271355	-1.6834170854271355	-1.6834170854271355	8.976956769188804e-07	0.0017176269320771098	0.00030073511879891157
1267	-4.698492462311558	-4.698492462311558	-4.698492462311558	-1.6331658291457285	-1.6331658291457285	-1.6331658291457285	1.0520782049960654e-06	0.0017095539951696992	0.0003175389429088682
1268	-4.698492462311558	-4.698492462311558	-4.698492462311558	-1.5829145728643215	-1.5829145728643215	-1.5829145728643215	1.229904077349724e-06	0.0017005718545988202	0.0003347297024447471
1269	-4.698492462311558	-4.698492462311558	-4.698492462311558	-1.5326633165829144	-1.5326633165829144	-1.5326633165829144	1.4341634356571542e-06	0.0016905569937080145	0.00035227020271122456
1270	-4.698492462311558	-4.698492462311558	-4.698492462311558	-1.4824120603015074	-1.4824120603015074	-1.4824120603015074	1.668130860310022e-06	0.0016792233800515532	0.00037011949461884797
1271	-4.698492462311558	-4.698492462311558	-4.698492462311558	-1.4321608040201004	-1.4321608040201004	-1.4321608040201004	1.935376887861364e-06	0.0016663626302033663	0.00038823296199552715
1272	-4.698492462311558	-4.698492462311558	-4.698492462311558	-1.3819095477386933	-1.3819095477386933	-1.3819095477386933	2.2397773954938833e-06	0.0016518795164301991	0.0004065624380018562
1273	-4.698492462311558	-4.698492462311558	-4.698492462311558	-1.3316582914572863	-1.3316582914572863	-1.3316582914572863	2.5855203519311563e-06	0.0016353634418919683	0.0004250563506502658
1274	-4.698492462311558	-4.698492462311558	-4.698492462311558	-1.2814070351758793	-1.2814070351758793	-1.2814070351758793	2.977109403463707e-06	0.0016167863504961133	0.0004436597810126841
1275	-4.698492462311558	-4.698492462311558	-4.698492462311558	-1.2311557788944723	-1.2311557788944723	-1.2311557788944723	3.4193637396238166e-06	0.0015959010925143957	0.0004623151326086372
1276	-4.698492462311558	-4.698492462311558	-4.698492462311558	-1.1809045226130652	-1.1809045226130652	-1.1809045226130652	3.917413667152768e-06	0.0015725659905001521	0.00048096166574396193
1277	-4.698492462311558	-4.698492462311558	-4.698492462311558	-1.1306532663316582	-1.1306532663316582	-1.1306532663316582	4.4766913149312715e-06	0.0015466100303456187	0.0004995365161448717
1278	-4.698492462311558	-4.698492462311558	-4.698492462311558	-1.0804020100502512	-1.0804020100502512	-1.0804020100502512	5.102915898147161e-06	0.0015179190086200833	0.0005179746076464653
1279	-4.698492462311558	-4.698492462311558	-4.698492462311558	-1.0301507537688441	-1.0301507537688441	-1.0301507537688441	5.802072988750697e-06	0.001486408174969256	0.0005362089141272008
1280	-4.698492462311558	-4.698492462311558	-4.698492462311558	-0.9798994974874367	-0.9798994974874367	-0.9798994974874367	6.580387272675678e-06	0.0014519670512527227	0.0005541712744161487
1281	-4.698492462311558	-4.698492462311558	-4.698492462311558	-0.9296482412060296	-0.9296482412060296	-0.9296482412060296	7.444288323682432e-06	0.0014146054163575172	0.0005717925378121436
1282	-4.698492462311558	-4.698492462311558	-4.698492462311558	-0.8793969849246226	-0.8793969849246226	-0.8793969849246226	8.400368990062186e-06	0.001374265644699335	0.0005890025640837848
1283	-4.698492462311558	-4.698492462311558	-4.698492462311558	-0.8291457286432156	-0.8291457286432156	-0.8291457286432156	9.455336074575646e-06	0.0013309994246810675	0.0006057317950762808
1284	-4.698492462311558	-4.698492462311558	-4.698492462311558	-0.7788944723618085	-0.7788944723618085	-0.7788944723618085	1.061595309025442e-05	0.0012847151374444366	0.0006219104980118573
1285	-4.698492462311558	-4.698492462311558	-4.698492462311558	-0.7286432160804015	-0.7286432160804015	-0.7286432160804015	1.1888974995006235e-05	0.0012355382787063718	0.0006374700460582972
1286	-4.698492462311558	-4.698492462311558	-4.698492462311558	-0.6783919597989945	-0.6783919597989945	-0.6783919597989945	1.3281074945778698e-05	0.0011834966717287898	0.0006523432675749063
1287	-4.698492462311558	-4.698492462311558	-4.698492462311558	-0.6281407035175874	-0.6281407035175874	-0.6281407035175874	1.4798763267256007e-05	0.0011286090593785048	0.0006664643296971917
1288	-4.698492462311558	-4.698492462311558	-4.698492462311558	-0.5778894472361804	-0.5778894472361804	-0.5778894472361804	1.644829899901864e-05	0.0010709934867918491	0.0006797700771130621
1289	-4.698492462311558	-4.698492462311558	-4.698492462311558	-0.5276381909547734	-0.5276381909547734	-0.5276381909547734	1.8235594566520764e-05	0.0010108074638992548	0.0006921999156475067
1290	-4.698492462311558	-4.698492462311558	-4.698492462311558	-0.47738693467336635	-0.47738693467336635	-0.47738693467336635	2.0166114312262743e-05	0.0009479199070483446	0.0007036966271698475
1291	-4.698492462311558	-4.698492462311558	-4.698492462311558	-0.4271356783919593	-0.4271356783919593	-0.4271356783919593	2.2244767820696593e-05	0.0008825166150927544	0.0007142063695937395
1292	-4.698492462311558	-4.698492462311558	-4.698492462311558	-0.3768844221105523	-0.3768844221105523	-0.3768844221105523	2.4475799169681358e-05	0.0008146498585119843	0.0007236797828227282
1293	-4.698492462311558	-4.698492462311558	-4.698492462311558	-0.32663316582914526	-0.32663316582914526	-0.32663316582914526	2.6862673438182076e-05	0.0007443458889611065	0.0007320716395042837
1294	-4.698492462311558	-4.698492462311558	-4.698492462311558	-0.2763819095477382	-0.2763819095477382	-0.2763819095477382	2.940796198943149e-05	0.0006717480137012899	0.0007393414271064103
1295	-4.698492462311558	-4.698492462311558	-4.698492462311558	-0.2261306532663312	-0.2261306532663312	-0.2261306532663312	3.211322822567238e-05	0.0005968306213617325	0.000745454162824899
1296	-4.698492462311558	-4.698492462311558	-4.698492462311558	-0.17587939698492416	-0.17587939698492416	-0.17587939698492416	3.497891566938313e-05	0.0005195889389142394	0.0007503799861297011
1297	-4.698492462311558	-4.698492462311558	-4.698492462311558	-0.12562814070351713	-0.12562814070351713	-0.12562814070351713	3.8004240361004975e-05	0.0004401830956339836	0.0007540946826338768
1298	-4.698492462311558	-4.698492462311558	-4.698492462311558	-0.0753768844221101	-0.0753768844221101	-0.0753768844221101	4.118708966916059e-05	0.00035860337084159255	0.0007565801497548819
1299	-4.698492462311558	-4.698492462311558	-4.698492462311558	-0.02512562814070307	-0.02512562814070307	-0.02512562814070307	4.452392968095646e-05	0.00027476559625938535	0.0007578240474686027
1300	-4.698492462311558	-4.698492462311558	-4.698492462311558	0.02512562814070396	0.02512562814070396	0.02512562814070396	4.800972337239496e-05	0.00018875063688028604	0.0007578203221783042
1301	-4.698492462311558	-4.698492462311558	-4.698492462311558	0.07537688442211099	0.07537688442211099	0.07537688442211099	5.163786174798439e-05	0.00010056537576019764	0.0007565689738839865
1302	-4.698492462311558	-4.698492462311558	-4.698492462311558	0.12562814070351802	0.12562814070351802	0.12562814070351802	5.540011008090117e-05	1.0286515134794172e-05	0.0007540761143900454
1303	-4.698492462311558	-4.698492462311558	-4.698492462311558	0.17587939698492505	0.17587939698492505	0.17587939698492505	5.9286571278039585e-05	-8.22105139377527e-05	0.0007503541419282556
1304	-4.698492462311558	-4.698492462311558	-4.698492462311558	0.22613065326633208	0.22613065326633208	0.22613065326633208	6.328566823658087e-05	-0.0001767568610375747	0.0007454211008735001
1305	-4.698492462311558	-4.698492462311558	-4.698492462311558	0.2763819095477391	0.2763819095477391	0.2763819095477391	6.738414685013782e-05	-0.0002734478039201349	0.00073930126382038
1306	-4.698492462311558	-4.698492462311558	-4.698492462311558	0.32663316582914614	0.32663316582914614	0.32663316582914614	7.156710106421071e-05	-0.00037221249658614397	0.0007320247241295874
1307	-4.698492462311558	-4.698492462311558	-4.698492462311558	0.3768844221105532	0.3768844221105532	0.3768844221105532	7.581802107512817e-05	-0.00047305249609053135	0.0007236262317746878
1308	-4.698492462311558	-4.698492462311558	-4.698492462311558	0.4271356783919602	0.4271356783919602	0.4271356783919602	8.011886541775045e-05	-0.0005758985062129796	0.0007141464739106596
1309	-4.698492462311558	-4.698492462311558	-4.698492462311558	0.47738693467336724	0.47738693467336724	0.47738693467336724	8.445015730027771e-05	-0.0006805807934142649	0.0007036306778900325
1310	-4.698492462311558	-4.698492462311558	-4.698492462311558	0.5276381909547743	0.5276381909547743	0.5276381909547743	8.87911051261604e-05	-0.0007871576235629618	0.0006921282620169222
1311	-4.698492462311558	-4.698492462311558	-4.698492462311558	0.5778894472361813	0.5778894472361813	0.5778894472361813	9.3119746701199e-05	-0.0008953375509008765	0.0006796930101700127
1312	-4.698492462311558	-4.698492462311558	-4.698492462311558	0.6281407035175883	0.6281407035175883	0.6281407035175883	9.74131161673743e-05	-0.0010051339631900191	0.0006663821986876428
1313	-4.698492462311558	-4.698492462311558	-4.698492462311558	0.6783919597989954	0.6783919597989954	0.6783919597989954	0.00010164743224357273	-0.0011163684539496899	0.0006522564799524844
1314	-4.698492462311558	-4.698492462311558	-4.698492462311558	0.7286432160804024	0.7286432160804024	0.7286432160804024	0.0001057983058976281	-0.0012288731522858143	0.0006373790092766285
1315	-4.698492462311558	-4.698492462311558	-4.698492462311558	0.7788944723618094	0.7788944723618094	0.7788944723618094	0.00010984096513484352	-0.0013423246564343572	0.0006218155031092465
1316	-4.698492462311558	-4.698492462311558	-4.698492462311558	0.8291457286432165	0.8291457286432165	0.8291457286432165	0.00011375049417634354	-0.0014565953752025962	0.0006056332495063543
1317	-4.698492462311558	-4.698492462311558	-4.698492462311558	0.8793969849246235	0.8793969849246235	0.8793969849246235	0.00011750208392698934	-0.001571284607052803	0.0005889009917154908
1318	-4.698492462311558	-4.698492462311558	-4.698492462311558	0.9296482412060305	0.9296482412060305	0.9296482412060305	0.00012107129030741601	-0.0016862481134012341	0.0005716883460991085
1319	-4.698492462311558	-4.698492462311558	-4.698492462311558	0.9798994974874375	0.9798994974874375	0.9798994974874375	0.0001244342967574264	-0.0018010601634159684	0.0005540649290196598
1320	-4.698492462311558	-4.698492462311558	-4.698492462311558	1.0301507537688446	1.0301507537688446	1.0301507537688446	0.0001275681770168054	-0.0019153902539983392	0.0005361007060855627
1321	-4.698492462311558	-4.698492462311558	-4.698492462311558	1.0804020100502516	1.0804020100502516	1.0804020100502516	0.00013045115416148622	-0.0020289423409849405	0.0005178650026209652
1322	-4.698492462311558	-4.698492462311558	-4.698492462311558	1.1306532663316586	1.1306532663316586	1.1306532663316586	0.0001330628518231672	-0.0021412402857095003	0.000499425979796797
1323	-4.698492462311558	-4.698492462311558	-4.698492462311558	1.1809045226130657	1.1809045226130657	1.1809045226130657	0.00013538453355235988	-0.00225189421325922	0.0004808504891116172
1324	-4.698492462311558	-4.698492462311558	-4.698492462311558	1.2311557788944727	1.2311557788944727	1.2311557788944727	0.00013739932639987375	-0.0023605390451848507	0.0004622037522494793
1325	-4.698492462311558	-4.698492462311558	-4.698492462311558	1.2814070351758797	1.2814070351758797	1.2814070351758797	0.00013909242498925795	-0.0024667137768119574	0.000443548517068848
1326	-4.698492462311558	-4.698492462311558	-4.698492462311558	1.3316582914572868	1.3316582914572868	1.3316582914572868	0.00014045127262996322	-0.0025700724218040705	0.0004249455814715475
1327	-4.698492462311558	-4.698492462311558	-4.698492462311558	1.3819095477386938	1.3819095477386938	1.3819095477386938	0.00014146571637311351	-0.0026701893657445908	0.0004064526001457125
1328	-4.698492462311558	-4.698492462311558	-4.698492462311558	1.4321608040201008	1.4321608040201008	1.4321608040201008	0.00014212813333196016	-0.0027666089590638876	0.0003881242300849408
1329	-4.698492462311558	-4.698492462311558	-4.698492462311558	1.4824120603015079	1.4824120603015079	1.4824120603015079	0.0001424335260686784	-0.0028590322472155094	0.0003700122470036149
1330	-4.698492462311558	-4.698492462311558	-4.698492462311558	1.5326633165829149	1.5326633165829149	1.5326633165829149	0.00014237958537789905	-0.0029469847213476896	0.00035216473042964935
1331	-4.698492462311558	-4.698492462311558	-4.698492462311558	1.582914572864322	1.582914572864322	1.582914572864322	0.00014196671936364235	-0.0030302410013973713	0.00033462620922364295
1332	-4.698492462311558	-4.698492462311558	-4.698492462311558	1.633165829145729	1.633165829145729	1.633165829145729	0.00014119804829750205	-0.0031083677895367146	0.0003174376906827092
1333	-4.698492462311558	-4.698492462311558	-4.698492462311558	1.683417085427136	1.683417085427136	1.683417085427136	0.00014007936534870006	-0.0031811886001378298	0.00030063631129451096
1334	-4.698492462311558	-4.698492462311558	-4.698492462311558	1.733668341708543	1.733668341708543	1.733668341708543	0.00013861906387735014	-0.003248341381549835	0.00028425539494492114
1335	-4.698492462311558	-4.698492462311558	-4.698492462311558	1.78391959798995	1.78391959798995	1.78391959798995	0.0001368280325673544	-0.003309686901047826	0.0002683245693333447
1336	-4.698492462311558	-4.698492462311558	-4.698492462311558	1.834170854271357	1.834170854271357	1.834170854271357	0.00013471952023165243	-0.0033649690449237823	0.00025286959134973586
1337	-4.698492462311558	-4.698492462311558	-4.698492462311558	1.884422110552764	1.884422110552764	1.884422110552764	0.00013230897263769538	-0.003414041828364134	0.00023791239073034376
1338	-4.698492462311558	-4.698492462311558	-4.698492462311558	1.9346733668341711	1.9346733668341711	1.9346733668341711	0.00012961384416379263	-0.0034568198025226593	0.00022347140475176275
1339	-4.698492462311558	-4.698492462311558	-4.698492462311558	1.9849246231155782	1.9849246231155782	1.9849246231155782	0.00012665338749757356	-0.003493207972496748	0.00020956137450411916
1340	-4.698492462311558	-4.698492462311558	-4.698492462311558	2.035175879396985	2.035175879396985	2.035175879396985	0.000123448424918097	-0.0035232233349233866	0.00019619367958512157
1341	-4.698492462311558	-4.698492462311558	-4.698492462311558	2.085427135678392	2.085427135678392	2.085427135678392	0.00012002110495688107	-0.0035467389971017838	0.00018337623623665422
1342	-4.698492462311558	-4.698492462311558	-4.698492462311558	2.1356783919597992	2.1356783919597992	2.1356783919597992	0.00011639464840608728	-0.003563828766345978	0.0001711140212137252
1343	-4.698492462311558	-4.698492462311558	-4.698492462311558	2.1859296482412063	2.1859296482412063	2.1859296482412063	0.00011259308773214915	-0.0035746339708566666	0.00015940888260956854
1344	-4.698492462311558	-4.698492462311558	-4.698492462311558	2.2361809045226133	2.2361809045226133	2.2361809045226133	0.0001086410039602571	-0.0035791252739727497	0.0001482598891016096
1345	-4.698492462311558	-4.698492462311558	-4.698492462311558	2.2864321608040203	2.2864321608040203	2.2864321608040203	0.00010456326502134616	-0.0035774982534348965	0.00013766366464551538
1346	-4.698492462311558	-4.698492462311558	-4.698492462311558	2.3366834170854274	2.3366834170854274	2.3366834170854274	0.00010038476940255621	-0.0035698593128472567	0.00012761433026753366
1347	-4.698492462311558	-4.698492462311558	-4.698492462311558	2.3869346733668344	2.3869346733668344	2.3869346733668344	9.613019872032563e-05	-0.003556379582732916	0.00011810381693067029
1348	-4.698492462311558	-4.698492462311558	-4.698492462311558	2.4371859296482414	2.4371859296482414	2.4371859296482414	9.182378254967237e-05	-0.003537313314154744	0.000109122134745121
1349	-4.698492462311558	-4.698492462311558	-4.698492462311558	2.4874371859296485	2.4874371859296485	2.4874371859296485	8.74890785024778e-05	-0.0035128318704664707	0.00010065747483167797
1350	-4.698492462311558	-4.698492462311558	-4.698492462311558	2.5376884422110555	2.5376884422110555	2.5376884422110555	8.31487701614065e-05	-0.0034831399098038673	9.2696602223441e-05
1351	-4.698492462311558	-4.698492462311558	-4.698492462311558	2.5879396984924625	2.5879396984924625	2.5879396984924625	7.882448505490491e-05	-0.0034485405776649714	8.522477583028376e-05
1352	-4.698492462311558	-4.698492462311558	-4.698492462311558	2.6381909547738696	2.6381909547738696	2.6381909547738696	7.453663441336562e-05	-0.0034092224668711424	7.82262286520563e-05
1353	-4.698492462311558	-4.698492462311558	-4.698492462311558	2.6884422110552766	2.6884422110552766	2.6884422110552766	7.030427598798471e-05	-0.003365567186847329	7.168416050262749e-05
1354	-4.698492462311558	-4.698492462311558	-4.698492462311558	2.7386934673366836	2.7386934673366836	2.7386934673366836	6.614500075283713e-05	-0.0033177267760038376	6.55810727039352e-05
1355	-4.698492462311558	-4.698492462311558	-4.698492462311558	2.7889447236180906	2.7889447236180906	2.7889447236180906	6.207484385754679e-05	-0.0032660700380802155	5.989881537971087e-05
1356	-4.698492462311558	-4.698492462311558	-4.698492462311558	2.8391959798994977	2.8391959798994977	2.8391959798994977	5.810821976219584e-05	-0.00321083958260715	5.4618805734207854e-05
1357	-4.698492462311558	-4.698492462311558	-4.698492462311558	2.8894472361809047	2.8894472361809047	2.8894472361809047	5.4257881076423537e-05	-0.00315235392190516	4.972224269295111e-05
1358	-4.698492462311558	-4.698492462311558	-4.698492462311558	2.9396984924623117	2.9396984924623117	2.9396984924623117	5.0534900248505734e-05	-0.0030909013003110886	4.519014328252524e-05
1359	-4.698492462311558	-4.698492462311558	-4.698492462311558	2.9899497487437188	2.9899497487437188	2.9899497487437188	4.6948672913815895e-05	-0.003026756923645735	4.1003499063663185e-05
1360	-4.698492462311558	-4.698492462311558	-4.698492462311558	3.0402010050251267	3.0402010050251267	3.0402010050251267	4.3506941420332484e-05	-0.0029602735303342342	3.714347622008063e-05
1361	-4.698492462311558	-4.698492462311558	-4.698492462311558	3.090452261306533	3.090452261306533	3.090452261306533	4.0215836805262006e-05	-0.0028916271403431892	3.359144466230646e-05
1362	-4.698492462311558	-4.698492462311558	-4.698492462311558	3.1407035175879408	3.1407035175879408	3.1407035175879408	3.707993730347428e-05	-0.002821184927597642	3.032906897715293e-05
1363	-4.698492462311558	-4.698492462311558	-4.698492462311558	3.190954773869347	3.190954773869347	3.190954773869347	3.410234132602917e-05	-0.002749187173321843	2.733845030888915e-05
1364	-4.698492462311558	-4.698492462311558	-4.698492462311558	3.241206030150755	3.241206030150755	3.241206030150755	3.1284752755034155e-05	-0.002675916301086545	2.460216092003975e-05
1365	-4.698492462311558	-4.698492462311558	-4.698492462311558	3.291457286432161	3.291457286432161	3.291457286432161	2.8627576357691058e-05	-0.0026016347110271454	2.2103286028141156e-05
1366	-4.698492462311558	-4.698492462311558	-4.698492462311558	3.341708542713569	3.341708542713569	3.341708542713569	2.6130021124855312e-05	-0.002526557305827737	1.9825523850158788e-05
1367	-4.698492462311558	-4.698492462311558	-4.698492462311558	3.391959798994975	3.391959798994975	3.391959798994975	2.37902093840943e-05	-0.0024509751237928867	1.7753221982275136e-05
1368	-4.698492462311558	-4.698492462311558	-4.698492462311558	3.442211055276383	3.442211055276383	3.442211055276383	2.1605289619665307e-05	-0.002375045558437705	1.587135557201691e-05
1369	-4.698492462311558	-4.698492462311558	-4.698492462311558	3.492462311557789	3.492462311557789	3.492462311557789	1.9571551047117736e-05	-0.0022990424185991287	1.4165610991767608e-05
1370	-4.698492462311558	-4.698492462311558	-4.698492462311558	3.542713567839197	3.542713567839197	3.542713567839197	1.7684538133017085e-05	-0.002223158022388816	1.2622371286852285e-05
1371	-4.698492462311558	-4.698492462311558	-4.698492462311558	3.592964824120603	3.592964824120603	3.592964824120603	1.5939163415095906e-05	-0.002147593069821596	1.1228739822399803e-05
1372	-4.698492462311558	-4.698492462311558	-4.698492462311558	3.643216080402011	3.643216080402011	3.643216080402011	1.4329817159388042e-05	-0.002072509378194809	9.97253300738521e-06
1373	-4.698492462311558	-4.698492462311558	-4.698492462311558	3.693467336683417	3.693467336683417	3.693467336683417	1.2850472583179475e-05	-0.0019980906508862972	8.842281204124447e-06
1374	-4.698492462311558	-4.698492462311558	-4.698492462311558	3.743718592964825	3.743718592964825	3.743718592964825	1.149478557070451e-05	-0.0019244824070483446	7.827222361811437e-06
1375	-4.698492462311558	-4.698492462311558	-4.698492462311558	3.7939698492462313	3.7939698492462313	3.7939698492462313	1.0256188007616912e-05	-0.0018518627621233463	6.917278369655833e-06
1376	-4.698492462311558	-4.698492462311558	-4.698492462311558	3.844221105527639	3.844221105527639	3.844221105527639	9.127974055978847e-06	-0.0017803289229050279	6.103057330619777e-06
1377	-4.698492462311558	-4.698492462311558	-4.698492462311558	3.8944723618090453	3.8944723618090453	3.8944723618090453	8.103378879994486e-06	-0.0017099988181144	5.375809905672213e-06
1378	-4.698492462311558	-4.698492462311558	-4.698492462311558	3.9447236180904532	3.9447236180904532	3.9447236180904532	7.175649510670032e-06	-0.0016410134267061949	4.727425221062731e-06
1379	-4.698492462311558	-4.698492462311558	-4.698492462311558	3.9949748743718594	3.9949748743718594	3.9949748743718594	6.338107702330572e-06	-0.001573437824845314	4.150399945501704e-06
1380	-4.698492462311558	-4.698492462311558	-4.698492462311558	4.045226130653267	4.045226130653267	4.045226130653267	5.584204783368273e-06	-0.0015073829563334584	3.6378078220877796e-06
1381	-4.698492462311558	-4.698492462311558	-4.698492462311558	4.0954773869346734	4.0954773869346734	4.0954773869346734	4.907568636251647e-06	-0.001442904700525105	3.1832698823563987e-06
1382	-4.698492462311558	-4.698492462311558	-4.698492462311558	4.145728643216081	4.145728643216081	4.145728643216081	4.302043056754214e-06	-0.0013800673186779022	2.780944214464398e-06
1383	-4.698492462311558	-4.698492462311558	-4.698492462311558	4.1959798994974875	4.1959798994974875	4.1959798994974875	3.761719839167265e-06	-0.001318911905400455	2.4254638901766157e-06
1384	-4.698492462311558	-4.698492462311558	-4.698492462311558	4.246231155778895	4.246231155778895	4.246231155778895	3.280964013011105e-06	-0.0012595286825671792	2.1119442408235045e-06
1385	-4.698492462311558	-4.698492462311558	-4.698492462311558	4.296482412060302	4.296482412060302	4.296482412060302	2.8544327179483615e-06	-0.0012019069399684668	1.8359193063588464e-06
1386	-4.698492462311558	-4.698492462311558	-4.698492462311558	4.3467336683417095	4.3467336683417095	4.3467336683417095	2.477088248071314e-06	-0.0011460796231403947	1.593345814399072e-06
1387	-4.698492462311558	-4.698492462311558	-4.698492462311558	4.396984924623116	4.396984924623116	4.396984924623116	2.1442058256225993e-06	-0.0010920712957158685	1.380544404128159e-06
1388	-4.698492462311558	-4.698492462311558	-4.698492462311558	4.4472361809045236	4.4472361809045236	4.4472361809045236	1.8513766788699126e-06	-0.0010399054735898972	1.1941956472583115e-06
1389	-4.698492462311558	-4.698492462311558	-4.698492462311558	4.49748743718593	4.49748743718593	4.49748743718593	1.5945070008148033e-06	-0.0009895595721900463	1.0312985523341922e-06
1390	-4.698492462311558	-4.698492462311558	-4.698492462311558	4.547738693467338	4.547738693467338	4.547738693467338	1.3698133562907125e-06	-0.0009410448255948722	8.891562401913689e-07
1391	-4.698492462311558	-4.698492462311558	-4.698492462311558	4.597989949748744	4.597989949748744	4.597989949748744	1.1738150864665504e-06	-0.0008943372522480786	7.653430316167942e-07
1392	-4.698492462311558	-4.698492462311558	-4.698492462311558	4.648241206030152	4.648241206030152	4.648241206030152	1.0033242334802655e-06	-0.000849435746204108	6.576867122021213e-07
1393	-4.698492462311558	-4.698492462311558	-4.698492462311558	4.698492462311558	4.698492462311558	4.698492462311558	8.554334755030394e-07	-0.0008063032291829586	5.642421001539333e-07
1394	-4.698492462311558	-4.698492462311558	-4.698492462311558	4.748743718592966	4.748743718592966	4.748743718592966	7.275025255143263e-07	-0.0007649317849427462	4.832779723074054e-07
1395	-4.698492462311558	-4.698492462311558	-4.698492462311558	4.798994974874372	4.798994974874372	4.798994974874372	6.171434068813158e-07	-0.0007252798532135785	4.1324958033328585e-07
1396	-4.698492462311558	-4.698492462311558	-4.698492462311558	4.84924623115578	4.84924623115578	4.84924623115578	5.222049767802396e-07	-0.0006873119273222983	3.527873388975422e-07
1397	-4.698492462311558	-4.698492462311558	-4.698492462311558	4.899497487437186	4.899497487437186	4.899497487437186	4.4075702572628516e-07	-0.0006510103121399879	3.006748556799721e-07
1398	-4.698492462311558	-4.698492462311558	-4.698492462311558	4.949748743718594	4.949748743718594	4.949748743718594	3.7107423899295086e-07	-0.0006163055659271777	2.55838699558808e-07
1399	-4.698492462311558	-4.698492462311558	-4.698492462311558	5.0	5.0	5.0	3.116202643461537e-07	-0.0005831806920468807	2.1732971333676687e-07
1400	-4.648241206030151	-4.648241206030151	-4.648241206030151	-5.0	-5.0	-5.0	4.329972317434911e-13	0.000891170755494386	2.5355603838761454e-07
1401	-4.648241206030151	-4.648241206030151	-4.648241206030151	-4.949748743718593	-4.949748743718593	-4.949748743718593	5.372714547519379e-13	0.000923122453968972	2.9848149551980896e-07
1402	-4.648241206030151	-4.648241206030151	-4.648241206030151	-4.899497487437186	-4.899497487437186	-4.899497487437186	6.680812506800354e-13	0.0009554746211506426	3.5078784321740386e-07
1403	-4.648241206030151	-4.648241206030151	-4.648241206030151	-4.849246231155779	-4.849246231155779	-4.849246231155779	8.327499472249481e-13	0.0009881744626909494	4.115823912798078e-07
1404	-4.648241206030151	-4.648241206030151	-4.648241206030151	-4.798994974874372	-4.798994974874372	-4.798994974874372	1.0407773060608448e-12	0.0010211841436102986	4.821171728508489e-07
1405	-4.648241206030151	-4.648241206030151	-4.648241206030151	-4.748743718592965	-4.748743718592965	-4.748743718592965	1.304511680782847e-12	0.0010544382967054844	5.638107722916175e-07
1406	-4.648241206030151	-4.648241206030151	-4.648241206030151	-4.698492462311558	-4.698492462311558	-4.698492462311558	1.6400293003506804e-12	0.0010878863977268338	6.582610581062909e-07
1407	-4.648241206030151	-4.648241206030151	-4.648241206030151	-4.648241206030151	-4.648241206030151	-4.648241206030151	2.0682824135253537e-12	0.0011214787373319268	7.672696256122435e-07
1408	-4.648241206030151	-4.648241206030151	-4.648241206030151	-4.597989949748744	-4.597989949748744	-4.597989949748744	2.6165954545861395e-12	0.0011551545467227697	8.928557804210868e-07
1409	-4.648241206030151	-4.648241206030151	-4.648241206030151	-4.547738693467337	-4.547738693467337	-4.547738693467337	3.3206103957963414e-12	0.001188836176879704	1.0372884844400687e-06
1410	-4.648241206030151	-4.648241206030151	-4.648241206030151	-4.49748743718593	-4.49748743718593	-4.49748743718593	4.226810138765554e-12	0.0012224760139361024	1.2031010783175589e-06
1411	-4.648241206030151	-4.648241206030151	-4.648241206030151	-4.447236180904523	-4.447236180904523	-4.447236180904523	5.395783501648963e-12	0.001256005372852087	1.3931227158536785e-06
1412	-4.648241206030151	-4.648241206030151	-4.648241206030151	-4.396984924623116	-4.396984924623116	-4.396984924623116	6.906438696621957e-12	0.0012893395032733679	1.6104992255350226e-06
1413	-4.648241206030151	-4.648241206030151	-4.648241206030151	-4.346733668341709	-4.346733668341709	-4.346733668341709	8.861426102894722e-12	0.0013224141439422965	1.8587301156003377e-06
1414	-4.648241206030151	-4.648241206030151	-4.648241206030151	-4.296482412060302	-4.296482412060302	-4.296482412060302	1.1394097945157553e-11	0.0013551682932302356	2.1416874460555846e-06
1415	-4.648241206030151	-4.648241206030151	-4.648241206030151	-4.2462311557788945	-4.2462311557788945	-4.2462311557788945	1.4677414945677862e-11	0.001387523952871561	2.4636622129037278e-06
1416	-4.648241206030151	-4.648241206030151	-4.648241206030151	-4.1959798994974875	-4.1959798994974875	-4.1959798994974875	1.8935311394768544e-11	0.0014193970710039139	2.8293695777392713e-06
1417	-4.648241206030151	-4.648241206030151	-4.648241206030151	-4.1457286432160805	-4.1457286432160805	-4.1457286432160805	2.4457154218161336e-11	0.0014507245505228639	3.244018216719269e-06
1418	-4.648241206030151	-4.648241206030151	-4.648241206030151	-4.0954773869346734	-4.0954773869346734	-4.0954773869346734	3.1616082998983806e-11	0.0014814278110861778	3.713304749908275e-06
1419	-4.648241206030151	-4.648241206030151	-4.648241206030151	-4.045226130653266	-4.045226130653266	-4.045226130653266	4.089220175034053e-11	0.001511435373686254	4.2434885472175665e-06
1420	-4.648241206030151	-4.648241206030151	-4.648241206030151	-3.9949748743718594	-3.9949748743718594	-3.9949748743718594	5.2901815548979746e-11	0.001540675526484847	4.841382178710774e-06
1421	-4.648241206030151	-4.648241206030151	-4.648241206030151	-3.9447236180904524	-3.9447236180904524	-3.9447236180904524	6.843417282693411e-11	0.0015690887812525034	5.514425083674723e-06
1422	-4.648241206030151	-4.648241206030151	-4.648241206030151	-3.8944723618090453	-3.8944723618090453	-3.8944723618090453	8.849749502065224e-11	0.0015965854981914163	6.270693575061159e-06
1423	-4.648241206030151	-4.648241206030151	-4.648241206030151	-3.8442211055276383	-3.8442211055276383	-3.8442211055276383	1.1437645824854608e-10	0.0016231297049671412	7.1189388108905405e-06
1424	-4.648241206030151	-4.648241206030151	-4.648241206030151	-3.7939698492462313	-3.7939698492462313	-3.7939698492462313	1.4770374663301366e-10	0.0016486244276165962	8.068617717071902e-06
1425	-4.648241206030151	-4.648241206030151	-4.648241206030151	-3.7437185929648242	-3.7437185929648242	-3.7437185929648242	1.9054883478083233e-10	0.0016730166971683502	9.129933459917083e-06
1426	-4.648241206030151	-4.648241206030151	-4.648241206030151	-3.693467336683417	-3.693467336683417	-3.693467336683417	2.455277898307575e-10	0.001696286490187049	1.0313838174624834e-05
1427	-4.648241206030151	-4.648241206030151	-4.648241206030151	-3.64321608040201	-3.64321608040201	-3.64321608040201	3.15938624430621e-10	0.0017183375312015414	1.1632084351731464e-05
1428	-4.648241206030151	-4.648241206030151	-4.648241206030151	-3.592964824120603	-3.592964824120603	-3.592964824120603	4.059275949980312e-10	0.0017391376895830035	1.3097218470647931e-05
1429	-4.648241206030151	-4.648241206030151	-4.648241206030151	-3.542713567839196	-3.542713567839196	-3.542713567839196	5.206928393862585e-10	0.0017586618196219206	1.4722620107932016e-05
1430	-4.648241206030151	-4.648241206030151	-4.648241206030151	-3.492462311557789	-3.492462311557789	-3.492462311557789	6.667328998786933e-10	0.0017768697580322623	1.6522490113857202e-05
1431	-4.648241206030151	-4.648241206030151	-4.648241206030151	-3.442211055276382	-3.442211055276382	-3.442211055276382	8.521489967257174e-10	0.0017937262309715152	1.8511867892812006e-05
1432	-4.648241206030151	-4.648241206030151	-4.648241206030151	-3.391959798994975	-3.391959798994975	-3.391959798994975	1.0870114194374273e-09	0.0018091719830408692	2.0706629584310576e-05
1433	-4.648241206030151	-4.648241206030151	-4.648241206030151	-3.341708542713568	-3.341708542713568	-3.341708542713568	1.3838021021920515e-09	0.0018232521833851933	2.3123464416130446e-05
1434	-4.648241206030151	-4.648241206030151	-4.648241206030151	-3.291457286432161	-3.291457286432161	-3.291457286432161	1.7579473589861377e-09	0.00183592748362571	2.577988925622776e-05
1435	-4.648241206030151	-4.648241206030151	-4.648241206030151	-3.241206030150754	-3.241206030150754	-3.241206030150754	2.2284568842172597e-09	0.0018471999792382121	2.8694155844277702e-05
1436	-4.648241206030151	-4.648241206030151	-4.648241206030151	-3.190954773869347	-3.190954773869347	-3.190954773869347	2.818687482649593e-09	0.0018570675747469068	3.188527261954732e-05
1437	-4.648241206030151	-4.648241206030151	-4.648241206030151	-3.14070351758794	-3.14070351758794	-3.14070351758794	3.557252582127169e-09	0.001865561818704009	3.5372944694245234e-05
1438	-4.648241206030151	-4.648241206030151	-4.648241206030151	-3.090452261306533	-3.090452261306533	-3.090452261306533	4.479101400165285e-09	0.0018726767739281058	3.917750291293487e-05
1439	-4.648241206030151	-4.648241206030151	-4.648241206030151	-3.040201005025126	-3.040201005025126	-3.040201005025126	5.62679467160628e-09	0.0018784828716889024	4.331981472205371e-05
1440	-4.648241206030151	-4.648241206030151	-4.648241206030151	-2.9899497487437183	-2.9899497487437183	-2.9899497487437183	7.052007079894378e-09	0.0018829840701073408	4.782125324709341e-05
1441	-4.648241206030151	-4.648241206030151	-4.648241206030151	-2.9396984924623113	-2.9396984924623113	-2.9396984924623113	8.817289939513907e-09	0.0018862345023080707	5.27035299455747e-05
1442	-4.648241206030151	-4.648241206030151	-4.648241206030151	-2.8894472361809043	-2.8894472361809043	-2.8894472361809043	1.0998131209423492e-08	0.001888337661512196	5.798859638161957e-05
1443	-4.648241206030151	-4.648241206030151	-4.648241206030151	-2.8391959798994972	-2.8391959798994972	-2.8391959798994972	1.3685353519960462e-08	0.0018892597872763872	6.369862239807844e-05
1444	-4.648241206030151	-4.648241206030151	-4.648241206030151	-2.78894472361809	-2.78894472361809	-2.78894472361809	1.6987894495100514e-08	0.0018891390645876527	6.985572690609843e-05
1445	-4.648241206030151	-4.648241206030151	-4.648241206030151	-2.738693467336683	-2.738693467336683	-2.738693467336683	2.1036017155957463e-08	0.0018880285788327456	7.648181781405583e-05
1446	-4.648241206030151	-4.648241206030151	-4.648241206030151	-2.688442211055276	-2.688442211055276	-2.688442211055276	2.598500148735164e-08	0.0018860410200431943	8.359855564776808e-05
1447	-4.648241206030151	-4.648241206030151	-4.648241206030151	-2.638190954773869	-2.638190954773869	-2.638190954773869	3.201937120249692e-08	0.0018831677734851837	9.122709889197722e-05
1448	-4.648241206030151	-4.648241206030151	-4.648241206030151	-2.587939698492462	-2.587939698492462	-2.587939698492462	3.9357712193325114e-08	0.0018795994110405445	9.938782750396058e-05
1449	-4.648241206030151	-4.648241206030151	-4.648241206030151	-2.537688442211055	-2.537688442211055	-2.537688442211055	4.82581409236011e-08	0.0018753771437332034	0.00010810032836161554
1450	-4.648241206030151	-4.648241206030151	-4.648241206030151	-2.487437185929648	-2.487437185929648	-2.487437185929648	5.9024481902363096e-08	0.001870659296400845	0.00011738299508579075
1451	-4.648241206030151	-4.648241206030151	-4.648241206030151	-2.437185929648241	-2.437185929648241	-2.437185929648241	7.201321313633721e-08	0.001865460886619985	0.0001272529480047524
1452	-4.648241206030151	-4.648241206030151	-4.648241206030151	-2.386934673366834	-2.386934673366834	-2.386934673366834	8.764123684961486e-08	0.0018599460599943995	0.000137725641252473
1453	-4.648241206030151	-4.648241206030151	-4.648241206030151	-2.336683417085427	-2.336683417085427	-2.336683417085427	1.0639452950544609e-07	0.0018541370518505573	0.0001488147972850129
1454	-4.648241206030151	-4.648241206030151	-4.648241206030151	-2.28643216080402	-2.28643216080402	-2.28643216080402	1.2883771998125084e-07	0.0018481077859178185	0.0001605321012903005
1455	-4.648241206030151	-4.648241206030151	-4.648241206030151	-2.236180904522613	-2.236180904522613	-2.236180904522613	1.556246373364402e-07	0.001841977471485734	0.00017288688104599714
1456	-4.648241206030151	-4.648241206030151	-4.648241206030151	-2.185929648241206	-2.185929648241206	-2.185929648241206	1.8750985967246494e-07	0.0018357947701588273	0.0001858860341599211
1457	-4.648241206030151	-4.648241206030151	-4.648241206030151	-2.135678391959799	-2.135678391959799	-2.135678391959799	2.253612828197988e-07	0.001829575514420867	0.0001995334168896079
1458	-4.648241206030151	-4.648241206030151	-4.648241206030151	-2.0854271356783918	-2.0854271356783918	-2.0854271356783918	2.701737117165774e-07	0.0018233888549730182	0.00021383017883636057
1459	-4.648241206030151	-4.648241206030151	-4.648241206030151	-2.0351758793969847	-2.0351758793969847	-2.0351758793969847	3.2308345811449625e-07	0.0018172134878113866	0.00022877403534948826
1460	-4.648241206030151	-4.648241206030151	-4.648241206030151	-1.9849246231155777	-1.9849246231155777	-1.9849246231155777	3.8538390544572706e-07	0.0018110799137502909	0.000244359252974391
1461	-4.648241206030151	-4.648241206030151	-4.648241206030151	-1.9346733668341707	-1.9346733668341707	-1.9346733668341707	4.5854197515147913e-07	0.0018048518104478717	0.00026057654758915305
1462	-4.648241206030151	-4.648241206030151	-4.648241206030151	-1.8844221105527637	-1.8844221105527637	-1.8844221105527637	5.442153984208347e-07	0.0017986312741413713	0.0002774126478470862
1463	-4.648241206030151	-4.648241206030151	-4.648241206030151	-1.8341708542713566	-1.8341708542713566	-1.8341708542713566	6.4427066311798e-07	0.0017922301776707172	0.0002948502660728991
1464	-4.648241206030151	-4.648241206030151	-4.648241206030151	-1.7839195979899496	-1.7839195979899496	-1.7839195979899496	7.608014677923828e-07	0.0017855438636615872	0.000312868069158867
1465	-4.648241206030151	-4.648241206030151	-4.648241206030151	-1.7336683417085426	-1.7336683417085426	-1.7336683417085426	8.961474732977262e-07	0.0017785094678401947	0.0003314402711112052
1466	-4.648241206030151	-4.648241206030151	-4.648241206030151	-1.6834170854271355	-1.6834170854271355	-1.6834170854271355	1.0529130980581427e-06	0.0017708123195916414	0.0003505369240883738
1467	-4.648241206030151	-4.648241206030151	-4.648241206030151	-1.6331658291457285	-1.6331658291457285	-1.6331658291457285	1.2339860559351732e-06	0.0017624837346374989	0.0003701234527397901
1468	-4.648241206030151	-4.648241206030151	-4.648241206030151	-1.5829145728643215	-1.5829145728643215	-1.5829145728643215	1.442555286653008e-06	0.0017532771453261375	0.0003901610616594553
1469	-4.648241206030151	-4.648241206030151	-4.648241206030151	-1.5326633165829144	-1.5326633165829144	-1.5326633165829144	1.68212787869659e-06	0.001742931897751987	0.00041060621151700616
1470	-4.648241206030151	-4.648241206030151	-4.648241206030151	-1.4824120603015074	-1.4824120603015074	-1.4824120603015074	1.956544534552464e-06	0.0017312273848801851	0.00043141134665347636
1471	-4.648241206030151	-4.648241206030151	-4.648241206030151	-1.4321608040201004	-1.4321608040201004	-1.4321608040201004	2.2699930793437068e-06	0.0017180157592520118	0.0004525244003161788
1472	-4.648241206030151	-4.648241206030151	-4.648241206030151	-1.3819095477386933	-1.3819095477386933	-1.3819095477386933	2.627019467723352e-06	0.0017030457966029644	0.0004738892603199929
1473	-4.648241206030151	-4.648241206030151	-4.648241206030151	-1.3316582914572863	-1.3316582914572863	-1.3316582914572863	3.032535701905913e-06	0.0016861128387972713	0.0004954457399435341
1474	-4.648241206030151	-4.648241206030151	-4.648241206030151	-1.2814070351758793	-1.2814070351758793	-1.2814070351758793	3.4918240376509143e-06	0.001667077885940671	0.00051712995627895
1475	-4.648241206030151	-4.648241206030151	-4.648241206030151	-1.2311557788944723	-1.2311557788944723	-1.2311557788944723	4.010536826701275e-06	0.0016455963486805558	0.0005388747085817158
1476	-4.648241206030151	-4.648241206030151	-4.648241206030151	-1.1809045226130652	-1.1809045226130652	-1.1809045226130652	4.594691325542098e-06	0.0016216065268963575	0.0005606090999208391
1477	-4.648241206030151	-4.648241206030151	-4.648241206030151	-1.1306532663316582	-1.1306532663316582	-1.1306532663316582	5.250658793339955e-06	0.0015950046945363283	0.0005822599632665515
1478	-4.648241206030151	-4.648241206030151	-4.648241206030151	-1.0804020100502512	-1.0804020100502512	-1.0804020100502512	5.985147208494877e-06	0.0015656743198633194	0.0006037513958290219
1479	-4.648241206030151	-4.648241206030151	-4.648241206030151	-1.0301507537688441	-1.0301507537688441	-1.0301507537688441	6.805176955259689e-06	0.0015334083000198007	0.0006250052247196436
1480	-4.648241206030151	-4.648241206030151	-4.648241206030151	-0.9798994974874367	-0.9798994974874367	-0.9798994974874367	7.718048871088394e-06	0.0014982435386627913	0.0006459422293119133
1481	-4.648241206030151	-4.648241206030151	-4.648241206030151	-0.9296482412060296	-0.9296482412060296	-0.9296482412060296	8.73130410328981e-06	0.0014601926086470485	0.0006664813845418394
1482	-4.648241206030151	-4.648241206030151	-4.648241206030151	-0.8793969849246226	-0.8793969849246226	-0.8793969849246226	9.852675301422873e-06	0.001419120468199253	0.0006865414907224476
1483	-4.648241206030151	-4.648241206030151	-4.648241206030151	-0.8291457286432156	-0.8291457286432156	-0.8291457286432156	1.1090028770548505e-05	0.001375175197608769	0.0007060410571284592
1484	-4.648241206030151	-4.648241206030151	-4.648241206030151	-0.7788944723618085	-0.7788944723618085	-0.7788944723618085	1.2451297330387316e-05	0.0013282481813803315	0.0007248990586958826
1485	-4.648241206030151	-4.648241206030151	-4.648241206030151	-0.7286432160804015	-0.7286432160804015	-0.7286432160804015	1.3944403766544691e-05	0.0012785029830411077	0.000743035227060318
1486	-4.648241206030151	-4.648241206030151	-4.648241206030151	-0.6783919597989945	-0.6783919597989945	-0.6783919597989945	1.5577174921604365e-05	0.001225938438437879	0.0007603713893331587
1487	-4.648241206030151	-4.648241206030151	-4.648241206030151	-0.6281407035175874	-0.6281407035175874	-0.6281407035175874	1.735724665477349e-05	0.0011706713121384382	0.0007768308860249817
1488	-4.648241206030151	-4.648241206030151	-4.648241206030151	-0.5778894472361804	-0.5778894472361804	-0.5778894472361804	1.929196009692724e-05	0.0011127779725939035	0.0007923401426523924
1489	-4.648241206030151	-4.648241206030151	-4.648241206030151	-0.5276381909547734	-0.5276381909547734	-0.5276381909547734	2.1388249840691442e-05	0.0010523420060053468	0.0008068283786997199
1490	-4.648241206030151	-4.648241206030151	-4.648241206030151	-0.47738693467336635	-0.47738693467336635	-0.47738693467336635	2.3652524929248686e-05	0.0009894699323922396	0.0008202288299798965
1491	-4.648241206030151	-4.648241206030151	-4.648241206030151	-0.4271356783919593	-0.4271356783919593	-0.4271356783919593	2.609054373879997e-05	0.0009241931256838143	0.000832479156088084
1492	-4.648241206030151	-4.648241206030151	-4.648241206030151	-0.3768844221105523	-0.3768844221105523	-0.3768844221105523	2.8707284083344977e-05	0.0008565644966438413	0.0008435213239863515
1493	-4.648241206030151	-4.648241206030151	-4.648241206030151	-0.32663316582914526	-0.32663316582914526	-0.32663316582914526	3.150681010135767e-05	0.000786708842497319	0.0008533027721568942
1494	-4.648241206030151	-4.648241206030151	-4.648241206030151	-0.2763819095477382	-0.2763819095477382	-0.2763819095477382	3.449213770622521e-05	0.0007147566066123545	0.000861776468809694
1495	-4.648241206030151	-4.648241206030151	-4.648241206030151	-0.2261306532663312	-0.2261306532663312	-0.2261306532663312	3.766510058979957e-05	0.0006405790336430073	0.0008689015521667898
1496	-4.648241206030151	-4.648241206030151	-4.648241206030151	-0.17587939698492416	-0.17587939698492416	-0.17587939698492416	4.1026218954647764e-05	0.0005643996992148459	0.0008746430394239724
1497	-4.648241206030151	-4.648241206030151	-4.648241206030151	-0.12562814070351713	-0.12562814070351713	-0.12562814070351713	4.457457330906118e-05	0.00048604878247715533	0.0008789728744886816
1498	-4.648241206030151	-4.648241206030151	-4.648241206030151	-0.0753768844221101	-0.0753768844221101	-0.0753768844221101	4.8307685783176716e-05	0.00040572709986008704	0.0008818699861876667
1499	-4.648241206030151	-4.648241206030151	-4.648241206030151	-0.02512562814070307	-0.02512562814070307	-0.02512562814070307	5.222141150854414e-05	0.0003233575844205916	0.0008833198808133602
1500	-4.648241206030151	-4.648241206030151	-4.648241206030151	0.02512562814070396	0.02512562814070396	0.02512562814070396	5.6309842641514466e-05	0.00023895125195849687	0.0008833155152387917
1501	-4.648241206030151	-4.648241206030151	-4.648241206030151	0.07537688442211099	0.07537688442211099	0.07537688442211099	6.0565227597995884e-05	0.00015244130918290466	0.000881856947671622
1502	-4.648241206030151	-4.648241206030151	-4.648241206030151	0.12562814070351802	0.12562814070351802	0.12562814070351802	6.497790799940804e-05	6.386661698343232e-05	0.0008789511630311608
1503	-4.648241206030151	-4.648241206030151	-4.648241206030151	0.17587939698492505	0.17587939698492505	0.17587939698492505	6.95362757041452e-05	-2.6711539248935878e-05	0.0008746128296479583
1504	-4.648241206030151	-4.648241206030151	-4.648241206030151	0.22613065326633208	0.22613065326633208	0.22613065326633208	7.422675211389026e-05	-0.00011934225040022284	0.0008688629604876041
1505	-4.648241206030151	-4.648241206030151	-4.648241206030151	0.2763819095477391	0.2763819095477391	0.2763819095477391	7.903379169948692e-05	-0.00021415053925011307	0.0008617297280579805
1506	-4.648241206030151	-4.648241206030151	-4.648241206030151	0.32663316582914614	0.32663316582914614	0.32663316582914614	8.393991138809765e-05	-0.0003109560930170119	0.0008532479987479746
1507	-4.648241206030151	-4.648241206030151	-4.648241206030151	0.3768844221105532	0.3768844221105532	0.3768844221105532	8.892574709498565e-05	-0.00040983656072057784	0.0008434589253738523
1508	-4.648241206030151	-4.648241206030151	-4.648241206030151	0.4271356783919602	0.4271356783919602	0.4271356783919602	9.397013827404431e-05	-0.0005108612822368741	0.0008324093651026487
1509	-4.648241206030151	-4.648241206030151	-4.648241206030151	0.47738693467336724	0.47738693467336724	0.47738693467336724	9.905024090736884e-05	-0.0006139269098639488	0.0008201519958674908
1510	-4.648241206030151	-4.648241206030151	-4.648241206030151	0.5276381909547743	0.5276381909547743	0.5276381909547743	0.00010414166886349263	-0.0007188585004769266	0.0008067448507063091
1511	-4.648241206030151	-4.648241206030151	-4.648241206030151	0.5778894472361813	0.5778894472361813	0.5778894472361813	0.00010921866303560306	-0.0008257022709585726	0.000792250270023942
1512	-4.648241206030151	-4.648241206030151	-4.648241206030151	0.6281407035175883	0.6281407035175883	0.6281407035175883	0.00011425428713557556	-0.0009343661367893219	0.00077673519263044
1513	-4.648241206030151	-4.648241206030151	-4.648241206030151	0.6783919597989954	0.6783919597989954	0.6783919597989954	0.00011922064847852319	-0.001044670818373561	0.0007602702244184911
1514	-4.648241206030151	-4.648241206030151	-4.648241206030151	0.7286432160804024	0.7286432160804024	0.7286432160804024	0.00012408914155802547	-0.0011564957676455379	0.0007429290562868118
1515	-4.648241206030151	-4.648241206030151	-4.648241206030151	0.7788944723618094	0.7788944723618094	0.7788944723618094	0.00012883071169700227	-0.0012695881305262446	0.0007247882313095033
1516	-4.648241206030151	-4.648241206030151	-4.648241206030151	0.8291457286432165	0.8291457286432165	0.8291457286432165	0.00013341613557618792	-0.0013837398728355765	0.0007059262134134769
1517	-4.648241206030151	-4.648241206030151	-4.648241206030151	0.8793969849246235	0.8793969849246235	0.8793969849246235	0.0001378163150039524	-0.001498786499723792	0.0006864231545478106
1518	-4.648241206030151	-4.648241206030151	-4.648241206030151	0.9296482412060305	0.9296482412060305	0.9296482412060305	0.00014200257990982398	-0.0016143593238666654	0.0006663600215688348
1519	-4.648241206030151	-4.648241206030151	-4.648241206030151	0.9798994974874375	0.9798994974874375	0.9798994974874375	0.00014594699623052864	-0.0017301852349191904	0.0006458181305788457
1520	-4.648241206030151	-4.648241206030151	-4.648241206030151	1.0301507537688446	1.0301507537688446	1.0301507537688446	0.00014962267412140984	-0.0018458558479323983	0.0006248790887184441
1521	-4.648241206030151	-4.648241206030151	-4.648241206030151	1.0804020100502516	1.0804020100502516	1.0804020100502516	0.00015300407177580935	-0.00196109083481133	0.000603623513597995
1522	-4.648241206030151	-4.648241206030151	-4.648241206030151	1.1306532663316586	1.1306532663316586	1.1306532663316586	0.00015606729007654175	-0.0020754795987159014	0.0005821310332976282
1523	-4.648241206030151	-4.648241206030151	-4.648241206030151	1.1809045226130657	1.1809045226130657	1.1809045226130657	0.0001587903533409875	-0.0021885924506932497	0.0005604794132523239
1524	-4.648241206030151	-4.648241206030151	-4.648241206030151	1.2311557788944727	1.2311557788944727	1.2311557788944727	0.00016115347155624268	-0.002300042426213622	0.000538744789082557
1525	-4.648241206030151	-4.648241206030151	-4.648241206030151	1.2814070351758797	1.2814070351758797	1.2814070351758797	0.00016313927973242247	-0.0024093682877719402	0.0005170002696104348
1526	-4.648241206030151	-4.648241206030151	-4.648241206030151	1.3316582914572868	1.3316582914572868	1.3316582914572868	0.00016473305032739272	-0.002516085049137473	0.0004953166353516281
1527	-4.648241206030151	-4.648241206030151	-4.648241206030151	1.3819095477386938	1.3819095477386938	1.3819095477386938	0.00016592287510920444	-0.0026198970153927803	0.0004737611743621528
1528	-4.648241206030151	-4.648241206030151	-4.648241206030151	1.4321608040201008	1.4321608040201008	1.4321608040201008	0.00016669981331533345	-0.0027202595956623554	0.0004523976822383702
1529	-4.648241206030151	-4.648241206030151	-4.648241206030151	1.4824120603015079	1.4824120603015079	1.4824120603015079	0.00016705800353032757	-0.0028167669661343098	0.00043128637480549514
1530	-4.648241206030151	-4.648241206030151	-4.648241206030151	1.5326633165829149	1.5326633165829149	1.5326633165829149	0.0001669947373236056	-0.0029090498574078083	0.00041048324783332646
1531	-4.648241206030151	-4.648241206030151	-4.648241206030151	1.582914572864322	1.582914572864322	1.582914572864322	0.00016651049335332684	-0.0029967110604047775	0.0003900403680745512
1532	-4.648241206030151	-4.648241206030151	-4.648241206030151	1.633165829145729	1.633165829145729	1.633165829145729	0.00016560893133563595	-0.00307942065410316	0.000370005436707288
1533	-4.648241206030151	-4.648241206030151	-4.648241206030151	1.683417085427136	1.683417085427136	1.683417085427136	0.00016429684598557088	-0.0031568233389407396	0.00035042173112742603
1534	-4.648241206030151	-4.648241206030151	-4.648241206030151	1.733668341708543	1.733668341708543	1.733668341708543	0.00016258408174049378	-0.0032285696361213923	0.0003313281340524554
1535	-4.648241206030151	-4.648241206030151	-4.648241206030151	1.78391959798995	1.78391959798995	1.78391959798995	0.0001604834097631412	-0.003294504014775157	0.0003127591626252979
1536	-4.648241206030151	-4.648241206030151	-4.648241206030151	1.834170854271357	1.834170854271357	1.834170854271357	0.0001580103693738621	-0.0033542977180331945	0.00029474482289515436
1537	-4.648241206030151	-4.648241206030151	-4.648241206030151	1.884422110552764	1.884422110552764	1.884422110552764	0.00015518307666582574	-0.003407873911783099	0.0002773107262328267
1538	-4.648241206030151	-4.648241206030151	-4.648241206030151	1.9346733668341711	1.9346733668341711	1.9346733668341711	0.00015202200359976247	-0.003454986959695816	0.0002604783221613616
1539	-4.648241206030151	-4.648241206030151	-4.648241206030151	1.9849246231155782	1.9849246231155782	1.9849246231155782	0.0001485497313446526	-0.0034955192822963	0.00024426475283689797
1540	-4.648241206030151	-4.648241206030151	-4.648241206030151	2.035175879396985	2.035175879396985	2.035175879396985	0.00014479068201817094	-0.003529517212882638	0.00022868337691761553
1541	-4.648241206030151	-4.648241206030151	-4.648241206030151	2.085427135678392	2.085427135678392	2.085427135678392	0.00014077083327830036	-0.0035568629391491413	0.00021374337666202337
1542	-4.648241206030151	-4.648241206030151	-4.648241206030151	2.1356783919597992	2.1356783919597992	2.1356783919597992	0.000136517420420394	-0.0035775145515799522	0.00019945054373238236
1543	-4.648241206030151	-4.648241206030151	-4.648241206030151	2.1859296482412063	2.1859296482412063	2.1859296482412063	0.00013205863073958808	-0.0035916161723434925	0.0001858070318121463
1544	-4.648241206030151	-4.648241206030151	-4.648241206030151	2.2361809045226133	2.2361809045226133	2.2361809045226133	0.0001274232949268235	-0.0035991978365927935	0.0001728117640595883
1545	-4.648241206030151	-4.648241206030151	-4.648241206030151	2.2864321608040203	2.2864321608040203	2.2864321608040203	0.00012264058018021307	-0.0036003536079078913	0.0001604607969056815
1546	-4.648241206030151	-4.648241206030151	-4.648241206030151	2.3366834170854274	2.3366834170854274	2.3366834170854274	0.00011773968953676717	-0.0035952965263277292	0.0001487472909502685
1547	-4.648241206030151	-4.648241206030151	-4.648241206030151	2.3869346733668344	2.3869346733668344	2.3869346733668344	0.0001127495716693335	-0.0035840882919728756	0.00013766184565611184
1548	-4.648241206030151	-4.648241206030151	-4.648241206030151	2.4371859296482414	2.4371859296482414	2.4371859296482414	0.00010769864505862297	-0.0035670059733092785	0.00012719279038719833
1549	-4.648241206030151	-4.648241206030151	-4.648241206030151	2.4874371859296485	2.4874371859296485	2.4874371859296485	0.00010261454005054696	-0.0035442179068922997	0.0001173263881355524
1550	-4.648241206030151	-4.648241206030151	-4.648241206030151	2.5376884422110555	2.5376884422110555	2.5376884422110555	9.752386185614467e-05	-0.0035159392282366753	0.00010804717749124393
1551	-4.648241206030151	-4.648241206030151	-4.648241206030151	2.5879396984924625	2.5879396984924625	2.5879396984924625	9.245197705737064e-05	-0.0034825047478079796	9.933801629813388e-05
1552	-4.648241206030151	-4.648241206030151	-4.648241206030151	2.6381909547738696	2.6381909547738696	2.6381909547738696	8.74228256596637e-05	-0.0034440942108631134	9.118051821133122e-05
1553	-4.648241206030151	-4.648241206030151	-4.648241206030151	2.6884422110552766	2.6884422110552766	2.6884422110552766	8.245876019437913e-05	-0.003401071298867464	8.35550672491081e-05
1554	-4.648241206030151	-4.648241206030151	-4.648241206030151	2.7386934673366836	2.7386934673366836	2.7386934673366836	7.758041283346517e-05	-0.003353640902787447	7.644131983397529e-05
1555	-4.648241206030151	-4.648241206030151	-4.648241206030151	2.7889447236180906	2.7889447236180906	2.7889447236180906	7.28065909472744e-05	-0.0033021471463143826	6.981808110140264e-05
1556	-4.648241206030151	-4.648241206030151	-4.648241206030151	2.8391959798994977	2.8391959798994977	2.8391959798994977	6.81542010253361e-05	-0.003246910171583295	6.366369052557275e-05
1557	-4.648241206030151	-4.648241206030151	-4.648241206030151	2.8894472361809047	2.8894472361809047	2.8894472361809047	6.363820039939367e-05	-0.0031881837639957666	5.795626202598214e-05
1558	-4.648241206030151	-4.648241206030151	-4.648241206030151	2.9396984924623117	2.9396984924623117	2.9396984924623117	5.9271575766818414e-05	-0.003126333234831691	5.2673640311695635e-05
1559	-4.648241206030151	-4.648241206030151	-4.648241206030151	2.9899497487437188	2.9899497487437188	2.9899497487437188	5.506534711796556e-05	-0.0030616391450166702	4.779369191965088e-05
1560	-4.648241206030151	-4.648241206030151	-4.648241206030151	3.0402010050251267	3.0402010050251267	3.0402010050251267	5.102859532886502e-05	-0.002994376001879573	4.329444345785305e-05
1561	-4.648241206030151	-4.648241206030151	-4.648241206030151	3.090452261306533	3.090452261306533	3.090452261306533	4.7168511394930525e-05	-0.002924876054748893	3.915419438271783e-05
1562	-4.648241206030151	-4.648241206030151	-4.648241206030151	3.1407035175879408	3.1407035175879408	3.1407035175879408	4.34904650545667e-05	-0.0028534363955259323	3.535157156875357e-05
1563	-4.648241206030151	-4.648241206030151	-4.648241206030151	3.190954773869347	3.190954773869347	3.190954773869347	3.9998090384514955e-05	-0.0027803578414022923	3.186570756952278e-05
1564	-4.648241206030151	-4.648241206030151	-4.648241206030151	3.241206030150755	3.241206030150755	3.241206030150755	3.669338584082679e-05	-0.002705907914787531	2.867628791136667e-05
1565	-4.648241206030151	-4.648241206030151	-4.648241206030151	3.291457286432161	3.291457286432161	3.291457286432161	3.357682616847198e-05	-0.0026303438935428858	2.57635965681402e-05
1566	-4.648241206030151	-4.648241206030151	-4.648241206030151	3.341708542713569	3.341708542713569	3.341708542713569	3.064748360548093e-05	-0.0025539593771100044	2.310863601451274e-05
1567	-4.648241206030151	-4.648241206030151	-4.648241206030151	3.391959798994975	3.391959798994975	3.391959798994975	2.7903155859904434e-05	-0.0024769846349954605	2.0693161786766723e-05
1568	-4.648241206030151	-4.648241206030151	-4.648241206030151	3.442211055276383	3.442211055276383	3.442211055276383	2.5340498434560218e-05	-0.002399672521278262	1.8499658835935406e-05
1569	-4.648241206030151	-4.648241206030151	-4.648241206030151	3.492462311557789	3.492462311557789	3.492462311557789	2.2955159009750214e-05	-0.002322233049198985	1.6511441572220065e-05
1570	-4.648241206030151	-4.648241206030151	-4.648241206030151	3.542713567839197	3.542713567839197	3.542713567839197	2.0741911761612028e-05	-0.0022449279204010963	1.4712640222569462e-05
1571	-4.648241206030151	-4.648241206030151	-4.648241206030151	3.592964824120603	3.592964824120603	3.592964824120603	1.8694789687068426e-05	-0.0021679059136658907	1.3088221749057993e-05
1572	-4.648241206030151	-4.648241206030151	-4.648241206030151	3.643216080402011	3.643216080402011	3.643216080402011	1.6807213218925128e-05	-0.002091388450935483	1.1623988939390983e-05
1573	-4.648241206030151	-4.648241206030151	-4.648241206030151	3.693467336683417	3.693467336683417	3.693467336683417	1.5072113640185892e-05	-0.00201554992236197	1.0306565854989458e-05
1574	-4.648241206030151	-4.648241206030151	-4.648241206030151	3.743718592964825	3.743718592964825	3.743718592964825	1.3482050038996749e-05	-0.0019405506318435073	9.123413292400073e-06
1575	-4.648241206030151	-4.648241206030151	-4.648241206030151	3.7939698492462313	3.7939698492462313	3.7939698492462313	1.2029318779153464e-05	-0.0018665649695321918	8.062782399065327e-06
1576	-4.648241206030151	-4.648241206030151	-4.648241206030151	3.844221105527639	3.844221105527639	3.844221105527639	1.0706054690655371e-05	-0.0017936892108991742	7.11372649675468e-06
1577	-4.648241206030151	-4.648241206030151	-4.648241206030151	3.8944723618090453	3.8944723618090453	3.8944723618090453	9.504323405858403e-06	-0.0017220877343788743	6.266046966629801e-06
1578	-4.648241206030151	-4.648241206030151	-4.648241206030151	3.9447236180904532	3.9447236180904532	3.9447236180904532	8.416204475500727e-06	-0.001651858096010983	5.51028870177106e-06
1579	-4.648241206030151	-4.648241206030151	-4.648241206030151	3.9949748743718594	3.9949748743718594	3.9949748743718594	7.433865092105456e-06	-0.001583103439770639	4.83770736536826e-06
1580	-4.648241206030151	-4.648241206030151	-4.648241206030151	4.045226130653267	4.045226130653267	4.045226130653267	6.549624423545355e-06	-0.0015158908208832145	4.240230282448465e-06
1581	-4.648241206030151	-4.648241206030151	-4.648241206030151	4.0954773869346734	4.0954773869346734	4.0954773869346734	5.756008715143892e-06	-0.0014503231504932046	3.7104205148352776e-06
1582	-4.648241206030151	-4.648241206030151	-4.648241206030151	4.145728643216081	4.145728643216081	4.145728643216081	5.045797453484623e-06	-0.001386453746818006	3.2414695851912256e-06
1583	-4.648241206030151	-4.648241206030151	-4.648241206030151	4.1959798994974875	4.1959798994974875	4.1959798994974875	4.412060998643765e-06	-0.0013243601424619555	2.827121534210164e-06
1584	-4.648241206030151	-4.648241206030151	-4.648241206030151	4.246231155778895	4.246231155778895	4.246231155778895	3.848190183924942e-06	-0.0012640559580177069	2.4616829250589944e-06
1585	-4.648241206030151	-4.648241206030151	-4.648241206030151	4.296482412060302	4.296482412060302	4.296482412060302	3.3479184539429273e-06	-0.001205585664138198	2.1399484921857947e-06
1586	-4.648241206030151	-4.648241206030151	-4.648241206030151	4.3467336683417095	4.3467336683417095	4.3467336683417095	2.905337164059502e-06	-0.0011489740572869778	1.8572045519249514e-06
1587	-4.648241206030151	-4.648241206030151	-4.648241206030151	4.396984924623116	4.396984924623116	4.396984924623116	2.5149046980560555e-06	-0.0010942500084638596	1.6091632915049559e-06
1588	-4.648241206030151	-4.648241206030151	-4.648241206030151	4.4472361809045236	4.4472361809045236	4.4472361809045236	2.171450078123572e-06	-0.001041401526890695	1.391954924656602e-06
1589	-4.648241206030151	-4.648241206030151	-4.648241206030151	4.49748743718593	4.49748743718593	4.49748743718593	1.8701717435488329e-06	-0.000990443630144	1.2020822168778977e-06
1590	-4.648241206030151	-4.648241206030151	-4.648241206030151	4.547738693467338	4.547738693467338	4.547738693467338	1.60663216377321e-06	-0.000941363861784339	1.0364010449848138e-06
1591	-4.648241206030151	-4.648241206030151	-4.648241206030151	4.597989949748744	4.597989949748744	4.597989949748744	1.3767489297564671e-06	-0.0008941465057432652	8.920841878534702e-07
1592	-4.648241206030151	-4.648241206030151	-4.648241206030151	4.648241206030152	4.648241206030152	4.648241206030152	1.1767829367407115e-06	-0.0008487860905006528	7.666000101380632e-07
1593	-4.648241206030151	-4.648241206030151	-4.648241206030151	4.698492462311558	4.698492462311558	4.698492462311558	1.003324233480268e-06	-0.0008052562479861081	6.576808573299786e-07
1594	-4.648241206030151	-4.648241206030151	-4.648241206030151	4.748743718592966	4.748743718592966	4.748743718592966	8.532760695825933e-07	-0.0007635219371877611	5.63309072276752e-07
1595	-4.648241206030151	-4.648241206030151	-4.648241206030151	4.798994974874372	4.798994974874372	4.798994974874372	7.238376254710672e-07	-0.00072354672010988	4.816839691557107e-07
1596	-4.648241206030151	-4.648241206030151	-4.648241206030151	4.84924623115578	4.84924623115578	4.84924623115578	6.124858601535238e-07	-0.0006853161612525582	4.112091289698583e-07
1597	-4.648241206030151	-4.648241206030151	-4.648241206030151	4.899497487437186	4.899497487437186	4.899497487437186	5.169568618153499e-07	-0.0006487694336101413	3.504667631659686e-07
1598	-4.648241206030151	-4.648241206030151	-4.648241206030151	4.949748743718594	4.949748743718594	4.949748743718594	4.352270364249208e-07	-0.0006138700409792364	2.982057480949152e-07
1599	-4.648241206030151	-4.648241206030151	-4.648241206030151	5.0	5.0	5.0	3.6549442103390654e-07	-0.0005805756081826985	2.5331965503028187e-07
1600	-4.597989949748744	-4.597989949748744	-4.597989949748744	-5.0	-5.0	-5.0	5.677164423876603e-13	0.0009241090738214552	2.950578164018225e-07
1601	-4.597989949748744	-4.597989949748744	-4.597989949748744	-4.949748743718593	-4.949748743718593	-4.949748743718593	7.013747850005471e-13	0.0009573426214046776	3.4733665188468876e-07
1602	-4.597989949748744	-4.597989949748744	-4.597989949748744	-4.899497487437186	-4.899497487437186	-4.899497487437186	8.680847369504258e-13	0.0009910034714266658	4.0820447111400426e-07
1603	-4.597989949748744	-4.597989949748744	-4.597989949748744	-4.849246231155779	-4.849246231155779	-4.849246231155779	1.076715490926312e-12	0.0010250293416902423	4.789498007085058e-07
1604	-4.597989949748744	-4.597989949748744	-4.597989949748744	-4.798994974874372	-4.798994974874372	-4.798994974874372	1.3387195818236802e-12	0.0010593872284516692	5.610295943370147e-07
1605	-4.597989949748744	-4.597989949748744	-4.597989949748744	-4.748743718592965	-4.748743718592965	-4.748743718592965	1.6689223877897678e-12	0.0010940058855339885	6.560947554135055e-07
1606	-4.597989949748744	-4.597989949748744	-4.597989949748744	-4.698492462311558	-4.698492462311558	-4.698492462311558	2.08655397363154e-12	0.001128832227550447	7.660044616386585e-07
1607	-4.597989949748744	-4.597989949748744	-4.597989949748744	-4.648241206030151	-4.648241206030151	-4.648241206030151	2.6165954545861395e-12	0.0011638107243925333	8.928556098908302e-07
1608	-4.597989949748744	-4.597989949748744	-4.597989949748744	-4.597989949748744	-4.597989949748744	-4.597989949748744	3.2915324360585275e-12	0.001198877114802599	1.0389975386715378e-06
1609	-4.597989949748744	-4.597989949748744	-4.597989949748744	-4.547738693467337	-4.547738693467337	-4.547738693467337	4.153633821028264e-12	0.0012339690001681447	1.2070707953171222e-06
1610	-4.597989949748744	-4.597989949748744	-4.597989949748744	-4.49748743718593	-4.49748743718593	-4.49748743718593	5.25790665980077e-12	0.0012690027942880988	1.4000232795297052e-06
1611	-4.597989949748744	-4.597989949748744	-4.597989949748744	-4.447236180904523	-4.447236180904523	-4.447236180904523	6.675918310565558e-12	0.0013039188925176859	1.62114758950338e-06
1612	-4.597989949748744	-4.597989949748744	-4.597989949748744	-4.396984924623116	-4.396984924623116	-4.396984924623116	8.500727873003456e-12	0.0013386369682848454	1.8741039866654319e-06
1613	-4.597989949748744	-4.597989949748744	-4.597989949748744	-4.346733668341709	-4.346733668341709	-4.346733668341709	1.085323192159771e-11	0.0013730998616665602	2.162964847229887e-06
1614	-4.597989949748744	-4.597989949748744	-4.597989949748744	-4.296482412060302	-4.296482412060302	-4.296482412060302	1.3890307715409522e-11	0.0014072031481191516	2.492236490070354e-06
1615	-4.597989949748744	-4.597989949748744	-4.597989949748744	-4.2462311557788945	-4.2462311557788945	-4.2462311557788945	1.7815233526062908e-11	0.001440892112441361	2.866911472665379e-06
1616	-4.597989949748744	-4.597989949748744	-4.597989949748744	-4.1959798994974875	-4.1959798994974875	-4.1959798994974875	2.289098432504571e-11	0.0014740893384441733	3.2924772312981077e-06
1617	-4.597989949748744	-4.597989949748744	-4.597989949748744	-4.1457286432160805	-4.1457286432160805	-4.1457286432160805	2.9457146297017146e-11	0.0015067047206684947	3.7749957755295327e-06
1618	-4.597989949748744	-4.597989949748744	-4.597989949748744	-4.0954773869346734	-4.0954773869346734	-4.0954773869346734	3.795137074861458e-11	0.0015386430313810706	4.321094365877798e-06
1619	-4.597989949748744	-4.597989949748744	-4.597989949748744	-4.045226130653266	-4.045226130653266	-4.045226130653266	4.893650306233444e-11	0.001569877378642559	4.9380587370251305e-06
1620	-4.597989949748744	-4.597989949748744	-4.597989949748744	-3.9949748743718594	-3.9949748743718594	-3.9949748743718594	6.313478244221624e-11	0.001600273884832859	5.6338144531764556e-06
1621	-4.597989949748744	-4.597989949748744	-4.597989949748744	-3.9447236180904524	-3.9447236180904524	-3.9447236180904524	8.147082138006639e-11	0.001629808684810996	6.417019903892651e-06
1622	-4.597989949748744	-4.597989949748744	-4.597989949748744	-3.8944723618090453	-3.8944723618090453	-3.8944723618090453	1.0512544921528537e-10	0.001658378983847797	7.297073807421839e-06
1623	-4.597989949748744	-4.597989949748744	-4.597989949748744	-3.8442211055276383	-3.8442211055276383	-3.8442211055276383	1.356029522250126e-10	0.001685905852355063	8.284157047455665e-06
1624	-4.597989949748744	-4.597989949748744	-4.597989949748744	-3.7939698492462313	-3.7939698492462313	-3.7939698492462313	1.7481477495243022e-10	0.0017123338766396046	9.389279512106441e-06
1625	-4.597989949748744	-4.597989949748744	-4.597989949748744	-3.7437185929648242	-3.7437185929648242	-3.7437185929648242	2.2518337680426781e-10	0.0017376032192260027	1.0624309652484953e-05
1626	-4.597989949748744	-4.597989949748744	-4.597989949748744	-3.693467336683417	-3.693467336683417	-3.693467336683417	2.897706784148109e-10	0.0017616570694372058	1.2001994946331251e-05
1627	-4.597989949748744	-4.597989949748744	-4.597989949748744	-3.64321608040201	-3.64321608040201	-3.64321608040201	3.7243639916373865e-10	0.0017844210378825665	1.3536009646486491e-05
1628	-4.597989949748744	-4.597989949748744	-4.597989949748744	-3.592964824120603	-3.592964824120603	-3.592964824120603	4.780325969039777e-10	0.0018058877903968096	1.5240955690387636e-05
1629	-4.597989949748744	-4.597989949748744	-4.597989949748744	-3.542713567839196	-3.542713567839196	-3.542713567839196	6.126418906446234e-10	0.0018259657081216574	1.7132400898844935e-05
1630	-4.597989949748744	-4.597989949748744	-4.597989949748744	-3.492462311557789	-3.492462311557789	-3.492462311557789	7.838681944938173e-10	0.001844612997956574	1.9226874428568408e-05
1631	-4.597989949748744	-4.597989949748744	-4.597989949748744	-3.442211055276382	-3.442211055276382	-3.442211055276382	1.0011903346770417e-09	0.0018618414178490639	2.1541869500651956e-05
1632	-4.597989949748744	-4.597989949748744	-4.597989949748744	-3.391959798994975	-3.391959798994975	-3.391959798994975	1.2763906787137094e-09	0.0018775890348479152	2.40958652284462e-05
1633	-4.597989949748744	-4.597989949748744	-4.597989949748744	-3.341708542713568	-3.341708542713568	-3.341708542713568	1.6240728937493194e-09	0.0018918903078883886	2.690828659979161e-05
1634	-4.597989949748744	-4.597989949748744	-4.597989949748744	-3.291457286432161	-3.291457286432161	-3.291457286432161	2.0622851847783304e-09	0.0019046837696805596	2.99995099339867e-05
1635	-4.597989949748744	-4.597989949748744	-4.597989949748744	-3.241206030150754	-3.241206030150754	-3.241206030150754	2.613267855546482e-09	0.0019159752409905195	3.33907846652437e-05
1636	-4.597989949748744	-4.597989949748744	-4.597989949748744	-3.190954773869347	-3.190954773869347	-3.190954773869347	3.304346793942791e-09	0.00192578777205199	3.7104215152794495e-05
1637	-4.597989949748744	-4.597989949748744	-4.597989949748744	-3.14070351758794	-3.14070351758794	-3.14070351758794	4.168997513142718e-09	0.001934126135893166	4.116274430998601e-05
1638	-4.597989949748744	-4.597989949748744	-4.597989949748744	-3.090452261306533	-3.090452261306533	-3.090452261306533	5.2481076763638695e-09	0.0019410175736993551	4.559002991300076e-05
1639	-4.597989949748744	-4.597989949748744	-4.597989949748744	-3.040201005025126	-3.040201005025126	-3.040201005025126	6.591469585072292e-09	0.0019465141231194139	5.0410348194418475e-05
1640	-4.597989949748744	-4.597989949748744	-4.597989949748744	-2.9899497487437183	-2.9899497487437183	-2.9899497487437183	8.259537895627734e-09	0.0019506263779476285	5.564857565332204e-05
1641	-4.597989949748744	-4.597989949748744	-4.597989949748744	-2.9396984924623113	-2.9396984924623113	-2.9396984924623113	1.0325491812942671e-08	0.001953441882506013	6.132997805252671e-05
1642	-4.597989949748744	-4.597989949748744	-4.597989949748744	-2.8894472361809043	-2.8894472361809043	-2.8894472361809043	1.2877645142237083e-08	0.001954996958374977	6.748009764123708e-05
1643	-4.597989949748744	-4.597989949748744	-4.597989949748744	-2.8391959798994972	-2.8391959798994972	-2.8391959798994972	1.6022251794777076e-08	0.0019553450401872396	7.412472041323781e-05
1644	-4.597989949748744	-4.597989949748744	-4.597989949748744	-2.78894472361809	-2.78894472361809	-2.78894472361809	1.9886758554501556e-08	0.0019545734394341707	8.128961781039834e-05
1645	-4.597989949748744	-4.597989949748744	-4.597989949748744	-2.738693467336683	-2.738693467336683	-2.738693467336683	2.4623561011823864e-08	0.0019528156844899058	8.900027023628354e-05
1646	-4.597989949748744	-4.597989949748744	-4.597989949748744	-2.688442211055276	-2.688442211055276	-2.688442211055276	3.041432242685737e-08	0.0019500944763422012	9.72818597801961e-05
1647	-4.597989949748744	-4.597989949748744	-4.597989949748744	-2.638190954773869	-2.638190954773869	-2.638190954773869	3.747491873930741e-08	0.0019465188961476088	0.00010615903011057526
1648	-4.597989949748744	-4.597989949748744	-4.597989949748744	-2.587939698492462	-2.587939698492462	-2.587939698492462	4.606107581141304e-08	0.001942218397744	0.00011565550812520087
1649	-4.597989949748744	-4.597989949748744	-4.597989949748744	-2.537688442211055	-2.537688442211055	-2.537688442211055	5.6474767060589256e-08	0.0019372462993487716	0.0001257940602954477
1650	-4.597989949748744	-4.597989949748744	-4.597989949748744	-2.487437185929648	-2.487437185929648	-2.487437185929648	6.907144066832143e-08	0.0019317596452310681	0.0001365960924886167
1651	-4.597989949748744	-4.597989949748744	-4.597989949748744	-2.437185929648241	-2.437185929648241	-2.437185929648241	8.426814527229898e-08	0.0019257956882938743	0.00014808154082857072
1652	-4.597989949748744	-4.597989949748744	-4.597989949748744	-2.386934673366834	-2.386934673366834	-2.386934673366834	1.0255262116468538e-07	0.0019195276545360684	0.00016026840603444725
1653	-4.597989949748744	-4.597989949748744	-4.597989949748744	-2.336683417085427	-2.336683417085427	-2.336683417085427	1.244934202130502e-07	0.0019129710271954536	0.0001731725933495909
1654	-4.597989949748744	-4.597989949748744	-4.597989949748744	-2.28643216080402	-2.28643216080402	-2.28643216080402	1.5075111165579652e-07	0.001906312652863562	0.00018680779612623155
1655	-4.597989949748744	-4.597989949748744	-4.597989949748744	-2.236180904522613	-2.236180904522613	-2.236180904522613	1.8209062225290878e-07	0.0018994975835084915	0.00020118479733355343
1656	-4.597989949748744	-4.597989949748744	-4.597989949748744	-2.185929648241206	-2.185929648241206	-2.185929648241206	2.1939474764349783e-07	0.0018926863558590412	0.00021631160052493215
1657	-4.597989949748744	-4.597989949748744	-4.597989949748744	-2.135678391959799	-2.135678391959799	-2.135678391959799	2.6367885682777515e-07	0.0018858879338949919	0.00023219280410557985
1658	-4.597989949748744	-4.597989949748744	-4.597989949748744	-2.0854271356783918	-2.0854271356783918	-2.0854271356783918	3.1610679312431564e-07	0.0018791540060192347	0.0002488296013325453
1659	-4.597989949748744	-4.597989949748744	-4.597989949748744	-2.0351758793969847	-2.0351758793969847	-2.0351758793969847	3.780079524567643e-07	0.0018725120462477207	0.0002662194601725787
1660	-4.597989949748744	-4.597989949748744	-4.597989949748744	-1.9849246231155777	-1.9849246231155777	-1.9849246231155777	4.5089549314763133e-07	0.0018658521585166454	0.0002843556285370141
1661	-4.597989949748744	-4.597989949748744	-4.597989949748744	-1.9346733668341707	-1.9346733668341707	-1.9346733668341707	5.364856003549901e-07	0.001859238836914301	0.0003032273380085826
1662	-4.597989949748744	-4.597989949748744	-4.597989949748744	-1.8844221105527637	-1.8844221105527637	-1.8844221105527637	6.367176927782832e-07	0.001852610264904797	0.000322819163557142
1663	-4.597989949748744	-4.597989949748744	-4.597989949748744	-1.8341708542713566	-1.8341708542713566	-1.8341708542713566	7.537754192824845e-07	0.0018458705162629485	0.00034311096533201635
1664	-4.597989949748744	-4.597989949748744	-4.597989949748744	-1.7839195979899496	-1.7839195979899496	-1.7839195979899496	8.901082487689051e-07	0.0018388493917882442	0.00036407788866199553
1665	-4.597989949748744	-4.597989949748744	-4.597989949748744	-1.7336683417085426	-1.7336683417085426	-1.7336683417085426	1.048453408222601e-06	0.0018314678454771638	0.00038568992749787867
1666	-4.597989949748744	-4.597989949748744	-4.597989949748744	-1.6834170854271355	-1.6834170854271355	-1.6834170854271355	1.2318578718195844e-06	0.0018235852476209402	0.00040791230276227
1667	-4.597989949748744	-4.597989949748744	-4.597989949748744	-1.6331658291457285	-1.6331658291457285	-1.6331658291457285	1.4437000488909944e-06	0.001814901945181191	0.00043070479296147823
1668	-4.597989949748744	-4.597989949748744	-4.597989949748744	-1.5829145728643215	-1.5829145728643215	-1.5829145728643215	1.6877107612199363e-06	0.0018053469248116016	0.0004540220834314823
1669	-4.597989949748744	-4.597989949748744	-4.597989949748744	-1.5326633165829144	-1.5326633165829144	-1.5326633165829144	1.967993041600193e-06	0.0017946354346349835	0.00047781370813027024
1670	-4.597989949748744	-4.597989949748744	-4.597989949748744	-1.4824120603015074	-1.4824120603015074	-1.4824120603015074	2.2890402270375337e-06	0.0017826096154749393	0.0005020241951569915
1671	-4.597989949748744	-4.597989949748744	-4.597989949748744	-1.4321608040201004	-1.4321608040201004	-1.4321608040201004	2.655751762860377e-06	0.0017690029926598072	0.0005265929503366351
1672	-4.597989949748744	-4.597989949748744	-4.597989949748744	-1.3819095477386933	-1.3819095477386933	-1.3819095477386933	3.073446079971361e-06	0.001753581571392715	0.0005514548975042999
1673	-4.597989949748744	-4.597989949748744	-4.597989949748744	-1.3316582914572863	-1.3316582914572863	-1.3316582914572863	3.5478698583524255e-06	0.001736191101372242	0.0005765396053902805
1674	-4.597989949748744	-4.597989949748744	-4.597989949748744	-1.2814070351758793	-1.2814070351758793	-1.2814070351758793	4.0852029477419e-06	0.0017165385652333498	0.000601773033849895
1675	-4.597989949748744	-4.597989949748744	-4.597989949748744	-1.2311557788944723	-1.2311557788944723	-1.2311557788944723	4.692058183280354e-06	0.0016945796087384224	0.0006270768353715539
1676	-4.597989949748744	-4.597989949748744	-4.597989949748744	-1.1809045226130652	-1.1809045226130652	-1.1809045226130652	5.375475312117857e-06	0.0016699966508895159	0.0006523687625303864
1677	-4.597989949748744	-4.597989949748744	-4.597989949748744	-1.1306532663316582	-1.1306532663316582	-1.1306532663316582	6.142908238779492e-06	0.001642804010771215	0.0006775634246878326
1678	-4.597989949748744	-4.597989949748744	-4.597989949748744	-1.0804020100502512	-1.0804020100502512	-1.0804020100502512	7.002204804774988e-06	0.001612757332623005	0.0007025724626146257
1679	-4.597989949748744	-4.597989949748744	-4.597989949748744	-1.0301507537688441	-1.0301507537688441	-1.0301507537688441	7.961578343702997e-06	0.0015798447420820594	0.0007273051887750626
1680	-4.597989949748744	-4.597989949748744	-4.597989949748744	-0.9798994974874367	-0.9798994974874367	-0.9798994974874367	9.02957029896997e-06	0.001544060418382287	0.0007516691111959517
1681	-4.597989949748744	-4.597989949748744	-4.597989949748744	-0.9296482412060296	-0.9296482412060296	-0.9296482412060296	1.0215003258999412e-05	0.0015053563984110951	0.000775570166297257
1682	-4.597989949748744	-4.597989949748744	-4.597989949748744	-0.8793969849246226	-0.8793969849246226	-0.8793969849246226	1.1526923855897843e-05	0.001463591936044395	0.0007989135920070112
1683	-4.597989949748744	-4.597989949748744	-4.597989949748744	-0.8291457286432156	-0.8291457286432156	-0.8291457286432156	1.2974535088990527e-05	0.001419085543602705	0.0008216048590838909
1684	-4.597989949748744	-4.597989949748744	-4.597989949748744	-0.7788944723618085	-0.7788944723618085	-0.7788944723618085	1.4567117774954238e-05	0.0013717105612158775	0.0008435494382865727
1685	-4.597989949748744	-4.597989949748744	-4.597989949748744	-0.7286432160804015	-0.7286432160804015	-0.7286432160804015	1.6313940991365263e-05	0.0013214590726420283	0.000864654197357595
1686	-4.597989949748744	-4.597989949748744	-4.597989949748744	-0.6783919597989945	-0.6783919597989945	-0.6783919597989945	1.8224161569587282e-05	0.0012685946421697736	0.0008848279248923063
1687	-4.597989949748744	-4.597989949748744	-4.597989949748744	-0.6281407035175874	-0.6281407035175874	-0.6281407035175874	2.030671290454184e-05	0.0012131251860409975	0.0009039815049618483
1688	-4.597989949748744	-4.597989949748744	-4.597989949748744	-0.5778894472361804	-0.5778894472361804	-0.5778894472361804	2.2570183580742946e-05	0.0011551309144124389	0.0009220291976816952
1689	-4.597989949748744	-4.597989949748744	-4.597989949748744	-0.5276381909547734	-0.5276381909547734	-0.5276381909547734	2.5022686562925834e-05	0.0010948005365207791	0.0009388888138346374
1690	-4.597989949748744	-4.597989949748744	-4.597989949748744	-0.47738693467336635	-0.47738693467336635	-0.47738693467336635	2.767171996171867e-05	0.0010321271838620305	0.0009544827044010162
1691	-4.597989949748744	-4.597989949748744	-4.597989949748744	-0.4271356783919593	-0.4271356783919593	-0.4271356783919593	3.052402065534701e-05	0.000967261497862637	0.0009687381098046899
1692	-4.597989949748744	-4.597989949748744	-4.597989949748744	-0.3768844221105523	-0.3768844221105523	-0.3768844221105523	3.358541232180892e-05	0.0009003610466606915	0.0009815875673666596
1693	-4.597989949748744	-4.597989949748744	-4.597989949748744	-0.32663316582914526	-0.32663316582914526	-0.32663316582914526	3.686064970611028e-05	0.0008313486468978226	0.00099297019187361
1694	-4.597989949748744	-4.597989949748744	-4.597989949748744	-0.2763819095477382	-0.2763819095477382	-0.2763819095477382	4.0353261207214026e-05	0.0007603918784298003	0.001002830802462995
1695	-4.597989949748744	-4.597989949748744	-4.597989949748744	-0.2261306532663312	-0.2261306532663312	-0.2261306532663312	4.406539211209525e-05	0.0006875775870867074	0.0010111220180988312
1696	-4.597989949748744	-4.597989949748744	-4.597989949748744	-0.17587939698492416	-0.17587939698492416	-0.17587939698492416	4.799765102217628e-05	0.000612823583651334	0.0010178033262491226
1697	-4.597989949748744	-4.597989949748744	-4.597989949748744	-0.12562814070351713	-0.12562814070351713	-0.12562814070351713	5.214896220281994e-05	0.0005361903458833694	0.0010228418977931142
1698	-4.597989949748744	-4.597989949748744	-4.597989949748744	-0.0753768844221101	-0.0753768844221101	-0.0753768844221101	5.6516426731971434e-05	0.0004577080544549972	0.0010262132855132222
1699	-4.597989949748744	-4.597989949748744	-4.597989949748744	-0.02512562814070307	-0.02512562814070307	-0.02512562814070307	6.109519542229167e-05	0.00037741116830147803	0.0010279003763571382
1700	-4.597989949748744	-4.597989949748744	-4.597989949748744	0.02512562814070396	0.02512562814070396	0.02512562814070396	6.587835653562945e-05	0.00029523446573875844	0.0010278952540829778
1701	-4.597989949748744	-4.597989949748744	-4.597989949748744	0.07537688442211099	0.07537688442211099	0.07537688442211099	7.08568412936713e-05	0.00021120441670063883	0.0010261981515213847
1702	-4.597989949748744	-4.597989949748744	-4.597989949748744	0.12562814070351802	0.12562814070351802	0.12562814070351802	7.60193501093859e-05	0.00012524826161097735	0.0010228166356682777
1703	-4.597989949748744	-4.597989949748744	-4.597989949748744	0.17587939698492505	0.17587939698492505	0.17587939698492505	8.135230231703007e-05	3.735100835910998e-05	0.0010177681688219309
1704	-4.597989949748744	-4.597989949748744	-4.597989949748744	0.22613065326633208	0.22613065326633208	0.22613065326633208	8.683981196208383e-05	-5.2583025535568595e-05	0.001011077081784606
1705	-4.597989949748744	-4.597989949748744	-4.597989949748744	0.2763819095477391	0.2763819095477391	0.2763819095477391	9.246369192627828e-05	-0.00014452160394284874	0.0010027764365077019
1706	-4.597989949748744	-4.597989949748744	-4.597989949748744	0.32663316582914614	0.32663316582914614	0.32663316582914614	9.820348830841473e-05	-0.00023859835346229374	0.0009929065126925707
1707	-4.597989949748744	-4.597989949748744	-4.597989949748744	0.3768844221105532	0.3768844221105532	0.3768844221105532	0.00010403654656238642	-0.0003346978919580579	0.0009815149242058396
1708	-4.597989949748744	-4.597989949748744	-4.597989949748744	0.4271356783919602	0.4271356783919602	0.4271356783919602	0.00010993811041506133	-0.00043297247611917555	0.0009686569101177156
1709	-4.597989949748744	-4.597989949748744	-4.597989949748744	0.47738693467336724	0.47738693467336724	0.47738693467336724	0.00011588145405573992	-0.0005332574946805835	0.0009543932974338531
1710	-4.597989949748744	-4.597989949748744	-4.597989949748744	0.5276381909547743	0.5276381909547743	0.5276381909547743	0.00012183804751485064	-0.0006357727106660604	0.0009387916070409119
1711	-4.597989949748744	-4.597989949748744	-4.597989949748744	0.5778894472361813	0.5778894472361813	0.5778894472361813	0.00012777775454316518	-0.0007402527262456715	0.0009219245403073728
1712	-4.597989949748744	-4.597989949748744	-4.597989949748744	0.6281407035175883	0.6281407035175883	0.6281407035175883	0.000133669061676347	-0.0008467635489068925	0.000903870037291199
1713	-4.597989949748744	-4.597989949748744	-4.597989949748744	0.6783919597989954	0.6783919597989954	0.6783919597989954	0.0001394793365365528	-0.0009551271214149892	0.0008847101125866175
1714	-4.597989949748744	-4.597989949748744	-4.597989949748744	0.7286432160804024	0.7286432160804024	0.7286432160804024	0.00014517511279744057	-0.0010653090430423617	0.0008645305642858148
1715	-4.597989949748744	-4.597989949748744	-4.597989949748744	0.7788944723618094	0.7788944723618094	0.7788944723618094	0.00015072239863619512	-0.0011770847486332059	0.0008434205083176494
1716	-4.597989949748744	-4.597989949748744	-4.597989949748744	0.8291457286432165	0.8291457286432165	0.8291457286432165	0.0001560870049310952	-0.0012903405586257577	0.0008214712725020945
1717	-4.597989949748744	-4.597989949748744	-4.597989949748744	0.8793969849246235	0.8793969849246235	0.8793969849246235	0.00016123488895047517	-0.0014047934673726559	0.0007987757562659681
1718	-4.597989949748744	-4.597989949748744	-4.597989949748744	0.9296482412060305	0.9296482412060305	0.9296482412060305	0.00016613250883273318	-0.0015200956258922815	0.0007754287798888981
1719	-4.597989949748744	-4.597989949748744	-4.597989949748744	0.9798994974874375	0.9798994974874375	0.9798994974874375	0.00017074718379022003	-0.00163612375035882	0.0007515246979892254
1720	-4.597989949748744	-4.597989949748744	-4.597989949748744	1.0301507537688446	1.0301507537688446	1.0301507537688446	0.00017504745469379757	-0.001752418582327664	0.0007271583890542388
1721	-4.597989949748744	-4.597989949748744	-4.597989949748744	1.0804020100502516	1.0804020100502516	1.0804020100502516	0.00017900343951903521	-0.0018687002593651414	0.0007024238002486527
1722	-4.597989949748744	-4.597989949748744	-4.597989949748744	1.1306532663316586	1.1306532663316586	1.1306532663316586	0.00018258717806663268	-0.0019845368806272745	0.0006774134235456586
1723	-4.597989949748744	-4.597989949748744	-4.597989949748744	1.1809045226130657	1.1809045226130657	1.1809045226130657	0.000185772960413405	-0.0020995070226490498	0.0006522178882732987
1724	-4.597989949748744	-4.597989949748744	-4.597989949748744	1.2311557788944727	1.2311557788944727	1.2311557788944727	0.00018853763370800175	-0.0022131993900984526	0.0006269257282838225
1725	-4.597989949748744	-4.597989949748744	-4.597989949748744	1.2814070351758797	1.2814070351758797	1.2814070351758797	0.00019086088219655967	-0.002325230510905385	0.0006016221595928073
1726	-4.597989949748744	-4.597989949748744	-4.597989949748744	1.3316582914572868	1.3316582914572868	1.3316582914572868	0.00019272547574391741	-0.0024349642917513847	0.0005763893714174628
1727	-4.597989949748744	-4.597989949748744	-4.597989949748744	1.3819095477386938	1.3819095477386938	1.3819095477386938	0.00019411748259920406	-0.002542141592130065	0.0005513057694770396
1728	-4.597989949748744	-4.597989949748744	-4.597989949748744	1.4321608040201008	1.4321608040201008	1.4321608040201008	0.00019502644273118372	-0.002646125154569745	0.0005264455103315413
1729	-4.597989949748744	-4.597989949748744	-4.597989949748744	1.4824120603015079	1.4824120603015079	1.4824120603015079	0.0001954454987168213	-0.002746651880443096	0.0005018787342123687
1730	-4.597989949748744	-4.597989949748744	-4.597989949748744	1.5326633165829149	1.5326633165829149	1.5326633165829149	0.00019537148189205614	-0.0028430798556655645	0.000477670575492084
1731	-4.597989949748744	-4.597989949748744	-4.597989949748744	1.582914572864322	1.582914572864322	1.582914572864322	0.0001948049522508035	-0.0029351110570132732	0.0004538816283456981
1732	-4.597989949748744	-4.597989949748744	-4.597989949748744	1.633165829145729	1.633165829145729	1.633165829145729	0.0001937501913894156	-0.0030223859939724207	0.000430567393777892
1733	-4.597989949748744	-4.597989949748744	-4.597989949748744	1.683417085427136	1.683417085427136	1.683417085427136	0.00019221514862095092	-0.003104411531239748	0.00040777825051918626
1734	-4.597989949748744	-4.597989949748744	-4.597989949748744	1.733668341708543	1.733668341708543	1.733668341708543	0.00019021134120789817	-0.0031809182837605476	0.00038555945502594113
1735	-4.597989949748744	-4.597989949748744	-4.597989949748744	1.78391959798995	1.78391959798995	1.78391959798995	0.0001877537104648463	-0.003251610090956092	0.0003639511705841869
1736	-4.597989949748744	-4.597989949748744	-4.597989949748744	1.834170854271357	1.834170854271357	1.834170854271357	0.00018486043624593753	-0.0033161845058202744	0.00034298826358281076
1737	-4.597989949748744	-4.597989949748744	-4.597989949748744	1.884422110552764	1.884422110552764	1.884422110552764	0.00018155271303882351	-0.0033744219690561295	0.00032270056544803083
1738	-4.597989949748744	-4.597989949748744	-4.597989949748744	1.9346733668341711	1.9346733668341711	1.9346733668341711	0.00017785449152186083	-0.003426169976592064	0.000303113047266379
1739	-4.597989949748744	-4.597989949748744	-4.597989949748744	1.9849246231155782	1.9849246231155782	1.9849246231155782	0.00017379218999097158	-0.0034712431952357292	0.00028424570336937904
1740	-4.597989949748744	-4.597989949748744	-4.597989949748744	2.035175879396985	2.035175879396985	2.035175879396985	0.0001693943805158171	-0.0035095959901809692	0.0002661139878910035
1741	-4.597989949748744	-4.597989949748744	-4.597989949748744	2.085427135678392	2.085427135678392	2.085427135678392	0.000164691455033109	-0.0035411338321864605	0.00024872858193702996
1742	-4.597989949748744	-4.597989949748744	-4.597989949748744	2.1356783919597992	2.1356783919597992	2.1356783919597992	0.00015971527682221988	-0.003565838560461998	0.00023209632490761578
1743	-4.597989949748744	-4.597989949748744	-4.597989949748744	2.1859296482412063	2.1859296482412063	2.1859296482412063	0.00015449882293182746	-0.003583703888580203	0.00021621967607643455
1744	-4.597989949748744	-4.597989949748744	-4.597989949748744	2.2361809045226133	2.2361809045226133	2.2361809045226133	0.00014907582313609976	-0.0035948476288467646	0.00020109734032303095
1745	-4.597989949748744	-4.597989949748744	-4.597989949748744	2.2864321608040203	2.2864321608040203	2.2864321608040203	0.00014348040089770883	-0.003599338699132204	0.00018672479200176895
1746	-4.597989949748744	-4.597989949748744	-4.597989949748744	2.3366834170854274	2.3366834170854274	2.3366834170854274	0.00013774672160820307	-0.0035972774494439363	0.00017309402755927294
1747	-4.597989949748744	-4.597989949748744	-4.597989949748744	2.3869346733668344	2.3869346733668344	2.3869346733668344	0.00013190865307190536	-0.0035888850688934326	0.00016019416216295213
1748	-4.597989949748744	-4.597989949748744	-4.597989949748744	2.4371859296482414	2.4371859296482414	2.4371859296482414	0.0001259994428075989	-0.0035742805339396	0.00014801153156440705
1749	-4.597989949748744	-4.597989949748744	-4.597989949748744	2.4874371859296485	2.4874371859296485	2.4874371859296485	0.00012005141627470266	-0.0035537504591047764	0.00013653020141646266
1750	-4.597989949748744	-4.597989949748744	-4.597989949748744	2.5376884422110555	2.5376884422110555	2.5376884422110555	0.00011409569960072796	-0.0035274275578558445	0.00012573220010381192
1751	-4.597989949748744	-4.597989949748744	-4.597989949748744	2.5879396984924625	2.5879396984924625	2.5879396984924625	0.00010816196980885118	-0.0034956717863678932	0.00011559752601897344
1752	-4.597989949748744	-4.597989949748744	-4.597989949748744	2.6381909547738696	2.6381909547738696	2.6381909547738696	0.00010227823493333037	-0.0034587353002279997	0.00010610481695039198
1753	-4.597989949748744	-4.597989949748744	-4.597989949748744	2.6884422110552766	2.6884422110552766	2.6884422110552766	9.647064578125924e-05	-0.003416868392378092	9.723125549498945e-05
1754	-4.597989949748744	-4.597989949748744	-4.597989949748744	2.7386934673366836	2.7386934673366836	2.7386934673366836	9.076334046657404e-05	-0.003370394930243492	8.895314385881647e-05
1755	-4.597989949748744	-4.597989949748744	-4.597989949748744	2.7889447236180906	2.7889447236180906	2.7889447236180906	8.517832222042274e-05	-0.003319602692499757	8.124580199364573e-05
1756	-4.597989949748744	-4.597989949748744	-4.597989949748744	2.8391959798994977	2.8391959798994977	2.8391959798994977	7.97353703840994e-05	-0.003264837199822068	7.40840841899626e-05
1757	-4.597989949748744	-4.597989949748744	-4.597989949748744	2.8894472361809047	2.8894472361809047	2.8894472361809047	7.445198392857067e-05	-0.0032063813414424658	6.744245911249891e-05
1758	-4.597989949748744	-4.597989949748744	-4.597989949748744	2.9396984924623117	2.9396984924623117	2.9396984924623117	6.934335632845907e-05	-0.003144633723422885	6.129519897513092e-05
1759	-4.597989949748744	-4.597989949748744	-4.597989949748744	2.9899497487437188	2.9899497487437188	2.9899497487437188	6.442238015675819e-05	-0.0030798385851085186	5.561650323215872e-05
1760	-4.597989949748744	-4.597989949748744	-4.597989949748744	3.0402010050251267	3.0402010050251267	3.0402010050251267	5.969967936623819e-05	-0.0030123319011181593	5.038081872044131e-05
1761	-4.597989949748744	-4.597989949748744	-4.597989949748744	3.090452261306533	3.090452261306533	3.090452261306533	5.5183666889240496e-05	-0.0029424300882965326	4.556290514301509e-05
1762	-4.597989949748744	-4.597989949748744	-4.597989949748744	3.1407035175879408	3.1407035175879408	3.1407035175879408	5.088062492221841e-05	-0.002870474010705948	4.113786781090312e-05
1763	-4.597989949748744	-4.597989949748744	-4.597989949748744	3.190954773869347	3.190954773869347	3.190954773869347	4.679480506595556e-05	-0.002796735381707549	3.708144504344091e-05
1764	-4.597989949748744	-4.597989949748744	-4.597989949748744	3.241206030150755	3.241206030150755	3.241206030150755	4.292854536609935e-05	-0.002721570199355483	3.336998634040356e-05
1765	-4.597989949748744	-4.597989949748744	-4.597989949748744	3.291457286432161	3.291457286432161	3.291457286432161	3.92824012391187e-05	-0.0026451589073985815	2.9980550607433543e-05
1766	-4.597989949748744	-4.597989949748744	-4.597989949748744	3.341708542713569	3.341708542713569	3.341708542713569	3.5855287272178825e-05	-0.0025678749661892653	2.689102984732017e-05
1767	-4.597989949748744	-4.597989949748744	-4.597989949748744	3.391959798994975	3.391959798994975	3.391959798994975	3.2644626946711026e-05	-0.002489951439201832	2.408019281574525e-05
1768	-4.597989949748744	-4.597989949748744	-4.597989949748744	3.442211055276383	3.442211055276383	3.442211055276383	2.96465074485713e-05	-0.0024116330314427614	2.1527659555431455e-05
1769	-4.597989949748744	-4.597989949748744	-4.597989949748744	3.492462311557789	3.492462311557789	3.492462311557789	2.6855836885872328e-05	-0.002333185402676463	1.921401417348534e-05
1770	-4.597989949748744	-4.597989949748744	-4.597989949748744	3.542713567839197	3.542713567839197	3.542713567839197	2.4266501431512273e-05	-0.0022548057604581118	1.7120788470492698e-05
1771	-4.597989949748744	-4.597989949748744	-4.597989949748744	3.592964824120603	3.592964824120603	3.592964824120603	2.1871520133570825e-05	-0.0021767173893749714	1.5230485587380826e-05
1772	-4.597989949748744	-4.597989949748744	-4.597989949748744	3.643216080402011	3.643216080402011	3.643216080402011	1.9663195385453383e-05	-0.0020991486962884665	1.3526589100365527e-05
1773	-4.597989949748744	-4.597989949748744	-4.597989949748744	3.693467336683417	3.693467336683417	3.693467336683417	1.7633257311504462e-05	-0.0020222582388669252	1.1993532098131254e-05
1774	-4.597989949748744	-4.597989949748744	-4.597989949748744	3.743718592964825	3.743718592964825	3.743718592964825	1.577300059563531e-05	-0.0019462367054075003	1.0616723557177465e-05
1775	-4.597989949748744	-4.597989949748744	-4.597989949748744	3.7939698492462313	3.7939698492462313	3.7939698492462313	1.4073412553714527e-05	-0.00187122100032866	9.382489224663004e-06
1776	-4.597989949748744	-4.597989949748744	-4.597989949748744	3.844221105527639	3.844221105527639	3.844221105527639	1.2525291519025846e-05	-0.0017973583890125155	8.278091627289541e-06
1777	-4.597989949748744	-4.597989949748744	-4.597989949748744	3.8944723618090453	3.8944723618090453	3.8944723618090453	1.1119354868732362e-05	-0.0017248119693249464	7.291665042430395e-06
1778	-4.597989949748744	-4.597989949748744	-4.597989949748744	3.9447236180904532	3.9447236180904532	3.9447236180904532	9.84633626347421e-06	-0.0016536646289750934	6.412206403183518e-06
1779	-4.597989949748744	-4.597989949748744	-4.597989949748744	3.9949748743718594	3.9949748743718594	3.9949748743718594	8.697071898292672e-06	-0.0015840387204661965	5.62953846383607e-06
1780	-4.597989949748744	-4.597989949748744	-4.597989949748744	4.045226130653267	4.045226130653267	4.045226130653267	7.662575768138848e-06	-0.001516006188467145	4.934266598866088e-06
1781	-4.597989949748744	-4.597989949748744	-4.597989949748744	4.0954773869346734	4.0954773869346734	4.0954773869346734	6.734104133253199e-06	-0.0014496713411062956	4.317737875680905e-06
1782	-4.597989949748744	-4.597989949748744	-4.597989949748744	4.145728643216081	4.145728643216081	4.145728643216081	5.903209527405433e-06	-0.0013850799296051264	3.772029913307051e-06
1783	-4.597989949748744	-4.597989949748744	-4.597989949748744	4.1959798994974875	4.1959798994974875	4.1959798994974875	5.161784784821051e-06	-0.00132230413146317	3.2898615245358087e-06
1784	-4.597989949748744	-4.597989949748744	-4.597989949748744	4.246231155778895	4.246231155778895	4.246231155778895	4.502097669680005e-06	-0.0012613811995834112	2.8646088594541652e-06
1785	-4.597989949748744	-4.597989949748744	-4.597989949748744	4.296482412060302	4.296482412060302	4.296482412060302	3.916816776035996e-06	-0.0012023572344332933	2.490212636985234e-06
1786	-4.597989949748744	-4.597989949748744	-4.597989949748744	4.3467336683417095	4.3467336683417095	4.3467336683417095	3.3990294270239466e-06	-0.0011452205944806337	2.1611897409457015e-06
1787	-4.597989949748744	-4.597989949748744	-4.597989949748744	4.396984924623116	4.396984924623116	4.396984924623116	2.9422523418620563e-06	-0.0010900256456807256	1.8725493191595888e-06
1788	-4.597989949748744	-4.597989949748744	-4.597989949748744	4.4472361809045236	4.4472361809045236	4.4472361809045236	2.5404358592728594e-06	-0.0010367697104811668	1.619788463358418e-06
1789	-4.597989949748744	-4.597989949748744	-4.597989949748744	4.49748743718593	4.49748743718593	4.49748743718593	2.187962508636488e-06	-0.000985443009994924	1.3988376394991064e-06
1790	-4.597989949748744	-4.597989949748744	-4.597989949748744	4.547738693467338	4.547738693467338	4.547738693467338	1.8796407076682024e-06	-0.0009360534022562206	1.2060379503964214e-06
1791	-4.597989949748744	-4.597989949748744	-4.597989949748744	4.597989949748744	4.597989949748744	4.597989949748744	1.6106943399734613e-06	-0.000888568873051554	1.0380996400272124e-06
1792	-4.597989949748744	-4.597989949748744	-4.597989949748744	4.648241206030152	4.648241206030152	4.648241206030152	1.3767489297564635e-06	-0.0008429777808487415	8.920762297748297e-07
1793	-4.597989949748744	-4.597989949748744	-4.597989949748744	4.698492462311558	4.698492462311558	4.698492462311558	1.1738150864665504e-06	-0.0007992640021257102	7.653292755094299e-07
1794	-4.597989949748744	-4.597989949748744	-4.597989949748744	4.748743718592966	4.748743718592966	4.748743718592966	9.982698413678975e-07	-0.0007573828333988786	6.555108598149673e-07
1795	-4.597989949748744	-4.597989949748744	-4.597989949748744	4.798994974874372	4.798994974874372	4.798994974874372	8.468364428743252e-07	-0.0007173122139647603	5.605255068985571e-07
1796	-4.597989949748744	-4.597989949748744	-4.597989949748744	4.84924623115578	4.84924623115578	4.84924623115578	7.165631197821146e-07	-0.0006790041807107627	4.785154033015715e-07
1797	-4.597989949748744	-4.597989949748744	-4.597989949748744	4.899497487437186	4.899497487437186	4.899497487437186	6.048012628443761e-07	-0.0006424221210181713	4.078307824784133e-07
1798	-4.597989949748744	-4.597989949748744	-4.597989949748744	4.949748743718594	4.949748743718594	4.949748743718594	5.091834168318398e-07	-0.0006075184210203588	3.4701574236351007e-07
1799	-4.597989949748744	-4.597989949748744	-4.597989949748744	5.0	5.0	5.0	4.276014184774164e-07	-0.0005742467474192381	2.947827226762456e-07
1800	-4.547738693467337	-4.547738693467337	-4.547738693467337	-5.0	-5.0	-5.0	7.454715616831542e-13	0.0009574621799401939	3.4278772886864317e-07
1801	-4.547738693467337	-4.547738693467337	-4.547738693467337	-4.949748743718593	-4.949748743718593	-4.949748743718593	9.172755674876963e-13	0.0009920112788677216	4.035233871491073e-07
1802	-4.547738693467337	-4.547738693467337	-4.547738693467337	-4.899497487437186	-4.899497487437186	-4.899497487437186	1.1303731322896858e-12	0.0010269979247823358	4.7423750970665424e-07
1803	-4.547738693467337	-4.547738693467337	-4.547738693467337	-4.849246231155779	-4.849246231155779	-4.849246231155779	1.3955233980025396e-12	0.0010623754933476448	5.564268690250174e-07
1804	-4.547738693467337	-4.547738693467337	-4.547738693467337	-4.798994974874372	-4.798994974874372	-4.798994974874372	1.7265505095303481e-12	0.0010981017258018255	6.517843189612904e-07
1805	-4.547738693467337	-4.547738693467337	-4.547738693467337	-4.748743718592965	-4.748743718592965	-4.748743718592965	2.141269184616477e-12	0.0011341070057824254	7.622276712027087e-07
1806	-4.547738693467337	-4.547738693467337	-4.547738693467337	-4.698492462311558	-4.698492462311558	-4.698492462311558	2.6626931195765875e-12	0.001170339179225266	8.899168619791453e-07
1807	-4.547738693467337	-4.547738693467337	-4.547738693467337	-4.648241206030151	-4.648241206030151	-4.648241206030151	3.3206103957963414e-12	0.001206731190904975	1.0372879160058801e-06
1808	-4.547738693467337	-4.547738693467337	-4.547738693467337	-4.597989949748744	-4.597989949748744	-4.597989949748744	4.153633821028264e-12	0.0012432158691808581	1.207070454256609e-06
1809	-4.547738693467337	-4.547738693467337	-4.547738693467337	-4.547738693467337	-4.547738693467337	-4.547738693467337	5.211864161604542e-12	0.0012797361705452204	1.4023320318301558e-06
1810	-4.547738693467337	-4.547738693467337	-4.547738693467337	-4.49748743718593	-4.49748743718593	-4.49748743718593	6.5603420004299835e-12	0.001316188252530992	1.6264975783997215e-06
1811	-4.547738693467337	-4.547738693467337	-4.547738693467337	-4.447236180904523	-4.447236180904523	-4.447236180904523	8.283511316375033e-12	0.0013525327667593956	1.883391746559937e-06
1812	-4.547738693467337	-4.547738693467337	-4.547738693467337	-4.396984924623116	-4.396984924623116	-4.396984924623116	1.0490977028384834e-11	0.001388665521517396	2.1772673335362924e-06
1813	-4.547738693467337	-4.547738693467337	-4.547738693467337	-4.346733668341709	-4.346733668341709	-4.346733668341709	1.3324912332384595e-11	0.001424551592208445	2.5128558718279237e-06
1814	-4.547738693467337	-4.547738693467337	-4.547738693467337	-4.296482412060302	-4.296482412060302	-4.296482412060302	1.6969562849681993e-11	0.001460040220990777	2.895391844504047e-06
1815	-4.547738693467337	-4.547738693467337	-4.547738693467337	-4.2462311557788945	-4.2462311557788945	-4.2462311557788945	2.1663407170833833e-11	0.001495095551945269	3.3306760087725706e-06
1816	-4.547738693467337	-4.547738693467337	-4.547738693467337	-4.1959798994974875	-4.1959798994974875	-4.1959798994974875	2.7714671776549077e-11	0.0015296436613425612	3.825083695119247e-06
1817	-4.547738693467337	-4.547738693467337	-4.547738693467337	-4.1457286432160805	-4.1457286432160805	-4.1457286432160805	3.5521067789457906e-11	0.0015635682502761483	4.385655756777851e-06
1818	-4.547738693467337	-4.547738693467337	-4.547738693467337	-4.0954773869346734	-4.0954773869346734	-4.0954773869346734	4.559482368571556e-11	0.0015968065708875656	5.020094249630347e-06
1819	-4.547738693467337	-4.547738693467337	-4.547738693467337	-4.045226130653266	-4.045226130653266	-4.045226130653266	5.859433909248273e-11	0.001629251055419445	5.736860657634679e-06
1820	-4.547738693467337	-4.547738693467337	-4.547738693467337	-3.9949748743718594	-3.9949748743718594	-3.9949748743718594	7.536408833200089e-11	0.0016608609585091472	6.545165433635702e-06
1821	-4.547738693467337	-4.547738693467337	-4.547738693467337	-3.9447236180904524	-3.9447236180904524	-3.9447236180904524	9.698476786052545e-11	0.0016915188170969486	7.455065770045621e-06
1822	-4.547738693467337	-4.547738693467337	-4.547738693467337	-3.8944723618090453	-3.8944723618090453	-3.8944723618090453	1.2483611990097062e-10	0.0017211841186508536	8.477481060253922e-06
1823	-4.547738693467337	-4.547738693467337	-4.547738693467337	-3.8442211055276383	-3.8442211055276383	-3.8442211055276383	1.6067538746835482e-10	0.0017497382359579206	9.624239282857161e-06
1824	-4.547738693467337	-4.547738693467337	-4.547738693467337	-3.7939698492462313	-3.7939698492462313	-3.7939698492462313	2.067349771602277e-10	0.0017771306447684765	1.090813020709902e-05
1825	-4.547738693467337	-4.547738693467337	-4.547738693467337	-3.7437185929648242	-3.7437185929648242	-3.7437185929648242	2.6584364051956824e-10	0.0018032870721071959	1.2342945410637185e-05
1826	-4.547738693467337	-4.547738693467337	-4.547738693467337	-3.693467336683417	-3.693467336683417	-3.693467336683417	3.415763489188825e-10	0.0018281609518453479	1.3943490557721816e-05
1827	-4.547738693467337	-4.547738693467337	-4.547738693467337	-3.64321608040201	-3.64321608040201	-3.64321608040201	4.384390485933697e-10	0.001851668581366539	1.5725654520792887e-05
1828	-4.547738693467337	-4.547738693467337	-4.547738693467337	-3.592964824120603	-3.592964824120603	-3.592964824120603	5.620956607536266e-10	0.00187377177644521	1.7706399376038462e-05
1829	-4.547738693467337	-4.547738693467337	-4.547738693467337	-3.542713567839196	-3.542713567839196	-3.542713567839196	7.19646056753897e-10	0.001894405111670494	1.9903813154087402e-05
1830	-4.547738693467337	-4.547738693467337	-4.547738693467337	-3.492462311557789	-3.492462311557789	-3.492462311557789	9.199653109112584e-10	0.001913547283038497	2.2337095288094133e-05
1831	-4.547738693467337	-4.547738693467337	-4.547738693467337	-3.442211055276382	-3.442211055276382	-3.442211055276382	1.1741163348621454e-09	0.0019311560317873955	2.5026574803632684e-05
1832	-4.547738693467337	-4.547738693467337	-4.547738693467337	-3.391959798994975	-3.391959798994975	-3.391959798994975	1.4958500480835e-09	0.0019472000421956182	2.79937175946543e-05
1833	-4.547738693467337	-4.547738693467337	-4.547738693467337	-3.341708542713568	-3.341708542713568	-3.341708542713568	1.9022095591058164e-09	0.001961668487638235	3.126108640572056e-05
1834	-4.547738693467337	-4.547738693467337	-4.547738693467337	-3.291457286432161	-3.291457286432161	-3.291457286432161	2.414257438713737e-09	0.0019745593890547752	3.4852357202908024e-05
1835	-4.547738693467337	-4.547738693467337	-4.547738693467337	-3.241206030150754	-3.241206030150754	-3.241206030150754	3.057948074643402e-09	0.0019858863670378923	3.8792219129391015e-05
1836	-4.547738693467337	-4.547738693467337	-4.547738693467337	-3.190954773869347	-3.190954773869347	-3.190954773869347	3.865170317039878e-09	0.0019955956377089024	4.310635267756879e-05
1837	-4.547738693467337	-4.547738693467337	-4.547738693467337	-3.14070351758794	-3.14070351758794	-3.14070351758794	4.87498915927122e-09	0.0020037826616317034	4.7821409680182114e-05
1838	-4.547738693467337	-4.547738693467337	-4.547738693467337	-3.090452261306533	-3.090452261306533	-3.090452261306533	6.135119045777406e-09	0.0020103801507502794	5.296487142913975e-05
1839	-4.547738693467337	-4.547738693467337	-4.547738693467337	-3.040201005025126	-3.040201005025126	-3.040201005025126	7.703665543723822e-09	0.0020155373495072126	5.856494317413308e-05
1840	-4.547738693467337	-4.547738693467337	-4.547738693467337	-2.9899497487437183	-2.9899497487437183	-2.9899497487437183	9.651176532418317e-09	0.0020192523952573538	6.465052865678445e-05
1841	-4.547738693467337	-4.547738693467337	-4.547738693467337	-2.9396984924623113	-2.9396984924623113	-2.9396984924623113	1.206304871319884e-08	0.002021527150645852	7.125096453819424e-05
1842	-4.547738693467337	-4.547738693467337	-4.547738693467337	-2.8894472361809043	-2.8894472361809043	-2.8894472361809043	1.50423400650216e-08	0.0020225204061716795	7.839596946723759e-05
1843	-4.547738693467337	-4.547738693467337	-4.547738693467337	-2.8391959798994972	-2.8391959798994972	-2.8391959798994972	1.8713043789530144e-08	0.0020222230814397335	8.611546218162403e-05
1844	-4.547738693467337	-4.547738693467337	-4.547738693467337	-2.78894472361809	-2.78894472361809	-2.78894472361809	2.3223884203500323e-08	0.002020813524723053	9.443937597097829e-05
1845	-4.547738693467337	-4.547738693467337	-4.547738693467337	-2.738693467336683	-2.738693467336683	-2.738693467336683	2.875269982038331e-08	0.002018290339037776	0.00010339732398279011
1846	-4.547738693467337	-4.547738693467337	-4.547738693467337	-2.688442211055276	-2.688442211055276	-2.688442211055276	3.5511483362417166e-08	0.0020148130133748055	0.00011301858467049897
1847	-4.547738693467337	-4.547738693467337	-4.547738693467337	-2.638190954773869	-2.638190954773869	-2.638190954773869	4.3752152476591984e-08	0.0020104232244193554	0.00012333177437540144
1848	-4.547738693467337	-4.547738693467337	-4.547738693467337	-2.587939698492462	-2.587939698492462	-2.587939698492462	5.3773128275881254e-08	0.0020052753388881683	0.0001343644253211096
1849	-4.547738693467337	-4.547738693467337	-4.547738693467337	-2.537688442211055	-2.537688442211055	-2.537688442211055	6.59268012430031e-08	0.0019994862377643585	0.00014614305109716952
1850	-4.547738693467337	-4.547738693467337	-4.547738693467337	-2.487437185929648	-2.487437185929648	-2.487437185929648	8.062796523573458e-08	0.001993142766878009	0.00015869244816713035
1851	-4.547738693467337	-4.547738693467337	-4.547738693467337	-2.437185929648241	-2.437185929648241	-2.437185929648241	9.83633000064423e-08	0.0019863673951476812	0.00017203582683578134
1852	-4.547738693467337	-4.547738693467337	-4.547738693467337	-2.386934673366834	-2.386934673366834	-2.386934673366834	1.1970198044968347e-07	0.001979260239750147	0.0001861940836533904
1853	-4.547738693467337	-4.547738693467337	-4.547738693467337	-2.336683417085427	-2.336683417085427	-2.336683417085427	1.4530748634966918e-07	0.0019719363190233707	0.0002011857577599585
1854	-4.547738693467337	-4.547738693467337	-4.547738693467337	-2.28643216080402	-2.28643216080402	-2.28643216080402	1.7595067932191054e-07	0.0019644612912088633	0.00021702660887967795
1855	-4.547738693467337	-4.547738693467337	-4.547738693467337	-2.236180904522613	-2.236180904522613	-2.236180904522613	2.125242035243978e-07	0.001956947846338153	0.00023372929717879742
1856	-4.547738693467337	-4.547738693467337	-4.547738693467337	-2.185929648241206	-2.185929648241206	-2.185929648241206	2.560582531423857e-07	0.0019494309090077877	0.0002513031067792326
1857	-4.547738693467337	-4.547738693467337	-4.547738693467337	-2.135678391959799	-2.135678391959799	-2.135678391959799	3.0773773222332665e-07	0.001941967522725463	0.0002697533054742962
1858	-4.547738693467337	-4.547738693467337	-4.547738693467337	-2.0854271356783918	-2.0854271356783918	-2.0854271356783918	3.689208107714342e-07	0.0019346874905750155	0.0002890813339035958
1859	-4.547738693467337	-4.547738693467337	-4.547738693467337	-2.0351758793969847	-2.0351758793969847	-2.0351758793969847	4.4115885475818347e-07	0.0019274145597591996	0.0003092842234764248
1860	-4.547738693467337	-4.547738693467337	-4.547738693467337	-1.9849246231155777	-1.9849246231155777	-1.9849246231155777	5.262176765741637e-07	0.001920307637192309	0.0003303542034700513
1861	-4.547738693467337	-4.547738693467337	-4.547738693467337	-1.9346733668341707	-1.9346733668341707	-1.9346733668341707	6.261000162226042e-07	0.0019131992012262344	0.00035227867192588747
1862	-4.547738693467337	-4.547738693467337	-4.547738693467337	-1.8844221105527637	-1.8844221105527637	-1.8844221105527637	7.43069122116035e-07	0.0019061267375946045	0.0003750397590920329
1863	-4.547738693467337	-4.547738693467337	-4.547738693467337	-1.8341708542713566	-1.8341708542713566	-1.8341708542713566	8.79673253685419e-07	0.0018989525269716978	0.00039861409459263086
1864	-4.547738693467337	-4.547738693467337	-4.547738693467337	-1.7839195979899496	-1.7839195979899496	-1.7839195979899496	1.038770876289643e-06	0.0018915804103016853	0.00042297266190871596
1865	-4.547738693467337	-4.547738693467337	-4.547738693467337	-1.7336683417085426	-1.7336683417085426	-1.7336683417085426	1.2235562624336457e-06	0.0018838776741176844	0.0004480807692743838
1866	-4.547738693467337	-4.547738693467337	-4.547738693467337	-1.6834170854271355	-1.6834170854271355	-1.6834170854271355	1.437585152566233e-06	0.0018755730707198381	0.0004738979914691299
1867	-4.547738693467337	-4.547738693467337	-4.547738693467337	-1.6331658291457285	-1.6331658291457285	-1.6331658291457285	1.6848000644446666e-06	0.0018665911629796028	0.0005003773840144277
1868	-4.547738693467337	-4.547738693467337	-4.547738693467337	-1.5829145728643215	-1.5829145728643215	-1.5829145728643215	1.9695547731604953e-06	0.0018566773505881429	0.0005274665891192853
1869	-4.547738693467337	-4.547738693467337	-4.547738693467337	-1.5326633165829144	-1.5326633165829144	-1.5326633165829144	2.296637415598885e-06	0.0018455912359058857	0.0005551067879423499
1870	-4.547738693467337	-4.547738693467337	-4.547738693467337	-1.4824120603015074	-1.4824120603015074	-1.4824120603015074	2.671291604779221e-06	0.0018332134932279587	0.0005832337192259729
1871	-4.547738693467337	-4.547738693467337	-4.547738693467337	-1.4321608040201004	-1.4321608040201004	-1.4321608040201004	3.099234872874268e-06	0.001819163211621344	0.0006117768934927881
1872	-4.547738693467337	-4.547738693467337	-4.547738693467337	-1.3819095477386933	-1.3819095477386933	-1.3819095477386933	3.586673698647635e-06	0.0018033627420663834	0.0006406604661606252
1873	-4.547738693467337	-4.547738693467337	-4.547738693467337	-1.3316582914572863	-1.3316582914572863	-1.3316582914572863	4.1403143177287915e-06	0.0017854394391179085	0.0006698030629195273
1874	-4.547738693467337	-4.547738693467337	-4.547738693467337	-1.2814070351758793	-1.2814070351758793	-1.2814070351758793	4.767368464905572e-06	0.0017653494141995907	0.0006991183618083596
1875	-4.547738693467337	-4.547738693467337	-4.547738693467337	-1.2311557788944723	-1.2311557788944723	-1.2311557788944723	5.47555315896202e-06	0.0017428159480914474	0.0007285154424607754
1876	-4.547738693467337	-4.547738693467337	-4.547738693467337	-1.1809045226130652	-1.1809045226130652	-1.1809045226130652	6.273083615144703e-06	0.001717680599540472	0.0007578986114822328
1877	-4.547738693467337	-4.547738693467337	-4.547738693467337	-1.1306532663316582	-1.1306532663316582	-1.1306532663316582	7.168658360776473e-06	0.0016898004105314612	0.000787168915849179
1878	-4.547738693467337	-4.547738693467337	-4.547738693467337	-1.0804020100502512	-1.0804020100502512	-1.0804020100502512	8.171435638509643e-06	0.0016592120518907905	0.0008162235026247799
1879	-4.547738693467337	-4.547738693467337	-4.547738693467337	-1.0301507537688441	-1.0301507537688441	-1.0301507537688441	9.291000211777474e-06	0.0016256626695394516	0.000844957132358104
1880	-4.547738693467337	-4.547738693467337	-4.547738693467337	-0.9798994974874367	-0.9798994974874367	-0.9798994974874367	1.0537319740531343e-05	0.0015892283990979195	0.000873262295499444
1881	-4.547738693467337	-4.547738693467337	-4.547738693467337	-0.9296482412060296	-0.9296482412060296	-0.9296482412060296	1.1920689974420512e-05	0.0015499279834330082	0.0009010296198539436
1882	-4.547738693467337	-4.547738693467337	-4.547738693467337	-0.8793969849246226	-0.8793969849246226	-0.8793969849246226	1.345166811687182e-05	0.0015077184652909636	0.0009281492093577981
1883	-4.547738693467337	-4.547738693467337	-4.547738693467337	-0.8291457286432156	-0.8291457286432156	-0.8291457286432156	1.5140993848250278e-05	0.0014627324417233467	0.0009545110515318811
1884	-4.547738693467337	-4.547738693467337	-4.547738693467337	-0.7788944723618085	-0.7788944723618085	-0.7788944723618085	1.6999497660024577e-05	0.0014149403432384133	0.0009800054831430316
1885	-4.547738693467337	-4.547738693467337	-4.547738693467337	-0.7286432160804015	-0.7286432160804015	-0.7286432160804015	1.9037996344518866e-05	0.0013644215650856495	0.0010045242961496115
1886	-4.547738693467337	-4.547738693467337	-4.547738693467337	-0.6783919597989945	-0.6783919597989945	-0.6783919597989945	2.1267175705514294e-05	0.0013114017201587558	0.0010279612615704536
1887	-4.547738693467337	-4.547738693467337	-4.547738693467337	-0.6281407035175874	-0.6281407035175874	-0.6281407035175874	2.369746080191734e-05	0.0012560122413560748	0.0010502133518457413
1888	-4.547738693467337	-4.547738693467337	-4.547738693467337	-0.5778894472361804	-0.5778894472361804	-0.5778894472361804	2.6338874307261542e-05	0.0011981283314526081	0.0010711803333833814
1889	-4.547738693467337	-4.547738693467337	-4.547738693467337	-0.5276381909547734	-0.5276381909547734	-0.5276381909547734	2.9200883858326438e-05	0.0011381928343325853	0.001090767327696085
1890	-4.547738693467337	-4.547738693467337	-4.547738693467337	-0.47738693467336635	-0.47738693467336635	-0.47738693467336635	3.2292239572043175e-05	0.0010761289158836007	0.0011088839964941144
1891	-4.547738693467337	-4.547738693467337	-4.547738693467337	-0.4271356783919593	-0.4271356783919593	-0.4271356783919593	3.56208032255712e-05	0.0010121108498424292	0.0011254451237618923
1892	-4.547738693467337	-4.547738693467337	-4.547738693467337	-0.3768844221105523	-0.3768844221105523	-0.3768844221105523	3.919337091353714e-05	0.000946230546105653	0.0011403734097257257
1893	-4.547738693467337	-4.547738693467337	-4.547738693467337	-0.32663316582914526	-0.32663316582914526	-0.32663316582914526	4.301549131168754e-05	0.0008784588426351547	0.001153597142547369
1894	-4.547738693467337	-4.547738693467337	-4.547738693467337	-0.2763819095477382	-0.2763819095477382	-0.2763819095477382	4.7091281979695467e-05	0.0008090934716165066	0.0011650529922917485
1895	-4.547738693467337	-4.547738693467337	-4.547738693467337	-0.2261306532663312	-0.2261306532663312	-0.2261306532663312	5.1423246419130014e-05	0.0007380415336228907	0.001174685312435031
1896	-4.547738693467337	-4.547738693467337	-4.547738693467337	-0.17587939698492416	-0.17587939698492416	-0.17587939698492416	5.601209485686139e-05	0.0006653030286543071	0.0011824473040178418
1897	-4.547738693467337	-4.547738693467337	-4.547738693467337	-0.12562814070351713	-0.12562814070351713	-0.12562814070351713	6.085657194053558e-05	0.0005910440813750029	0.0011883010156452656
1898	-4.547738693467337	-4.547738693467337	-4.547738693467337	-0.0753768844221101	-0.0753768844221101	-0.0753768844221101	6.59532947024454e-05	0.0005151271470822394	0.001192217692732811
1899	-4.547738693467337	-4.547738693467337	-4.547738693467337	-0.02512562814070307	-0.02512562814070307	-0.02512562814070307	7.129660426278264e-05	0.00043767146416939795	0.001194177777506411
1900	-4.547738693467337	-4.547738693467337	-4.547738693467337	0.02512562814070396	0.02512562814070396	0.02512562814070396	7.687843479519132e-05	0.00035851020948030055	0.001194171840324998
1901	-4.547738693467337	-4.547738693467337	-4.547738693467337	0.07537688442211099	0.07537688442211099	0.07537688442211099	8.268820326002843e-05	0.00027766195125877857	0.001192200114019215
1902	-4.547738693467337	-4.547738693467337	-4.547738693467337	0.12562814070351802	0.12562814070351802	0.12562814070351802	8.871272331828663e-05	0.00019511353457346559	0.001188271795399487
1903	-4.547738693467337	-4.547738693467337	-4.547738693467337	0.17587939698492505	0.17587939698492505	0.17587939698492505	9.493614666776527e-05	0.00011073014320572838	0.0011824064422398806
1904	-4.547738693467337	-4.547738693467337	-4.547738693467337	0.22613065326633208	0.22613065326633208	0.22613065326633208	0.00010133993479054144	2.4491291696904227e-05	0.0011746331583708525
1905	-4.547738693467337	-4.547738693467337	-4.547738693467337	0.2763819095477391	0.2763819095477391	0.2763819095477391	0.00010790286376680061	-6.37255870969966e-05	0.0011649896623566747
1906	-4.547738693467337	-4.547738693467337	-4.547738693467337	0.32663316582914614	0.32663316582914614	0.32663316582914614	0.0001146010643964347	-0.00015390987391583622	0.001153523218818009
1907	-4.547738693467337	-4.547738693467337	-4.547738693467337	0.3768844221105532	0.3768844221105532	0.3768844221105532	0.00012140809938051638	-0.00024622329510748386	0.0011402888922020793
1908	-4.547738693467337	-4.547738693467337	-4.547738693467337	0.4271356783919602	0.4271356783919602	0.4271356783919602	0.00012829507875606707	-0.00034067544038407505	0.0011253507109358907
1909	-4.547738693467337	-4.547738693467337	-4.547738693467337	0.47738693467336724	0.47738693467336724	0.47738693467336724	0.0001352308141579355	-0.0004373388655949384	0.001108780037611723
1910	-4.547738693467337	-4.547738693467337	-4.547738693467337	0.5276381909547743	0.5276381909547743	0.5276381909547743	0.0001421820118117014	-0.0005361525691114366	0.0010906544048339128
1911	-4.547738693467337	-4.547738693467337	-4.547738693467337	0.5778894472361813	0.5778894472361813	0.5778894472361813	0.00014911350345388652	-0.0006372241186909378	0.0010710589122027159
1912	-4.547738693467337	-4.547738693467337	-4.547738693467337	0.6281407035175883	0.6281407035175883	0.6281407035175883	0.0001559885136446822	-0.0007404214702546597	0.001050083781592548
1913	-4.547738693467337	-4.547738693467337	-4.547738693467337	0.6783919597989954	0.6783919597989954	0.6783919597989954	0.00016276896119959852	-0.0008458844386041164	0.001027824473567307
1914	-4.547738693467337	-4.547738693467337	-4.547738693467337	0.7286432160804024	0.7286432160804024	0.7286432160804024	0.00016941579173665168	-0.0009533587726764381	0.001004380639642477
1915	-4.547738693467337	-4.547738693467337	-4.547738693467337	0.7788944723618094	0.7788944723618094	0.7788944723618094	0.00017588933763232223	-0.0010628438321873546	0.0009798557730391622
1916	-4.547738693467337	-4.547738693467337	-4.547738693467337	0.8291457286432165	0.8291457286432165	0.8291457286432165	0.00018214970102007315	-0.001174106728285551	0.0009543558117002249
1917	-4.547738693467337	-4.547738693467337	-4.547738693467337	0.8793969849246235	0.8793969849246235	0.8793969849246235	0.00018815715486694275	-0.001286944025196135	0.0009279891382902861
1918	-4.547738693467337	-4.547738693467337	-4.547738693467337	0.9296482412060305	0.9296482412060305	0.9296482412060305	0.00019387255664302122	-0.0014010978629812598	0.0009008654160425067
1919	-4.547738693467337	-4.547738693467337	-4.547738693467337	0.9798994974874375	0.9798994974874375	0.9798994974874375	0.00019925776867055328	-0.0015164409996941686	0.0008730945410206914
1920	-4.547738693467337	-4.547738693467337	-4.547738693467337	1.0301507537688446	1.0301507537688446	1.0301507537688446	0.00020427607891727105	-0.0016325438627973199	0.0008447865257039666
1921	-4.547738693467337	-4.547738693467337	-4.547738693467337	1.0804020100502516	1.0804020100502516	1.0804020100502516	0.00020889261579338231	-0.0017490471946075559	0.0008160508004948497
1922	-4.547738693467337	-4.547738693467337	-4.547738693467337	1.1306532663316586	1.1306532663316586	1.1306532663316586	0.00021307475043184237	-0.0018655640305951238	0.0007869945839047432
1923	-4.547738693467337	-4.547738693467337	-4.547738693467337	1.1809045226130657	1.1809045226130657	1.1809045226130657	0.00021679247998259037	-0.001981746405363083	0.0007577233482152224
1924	-4.547738693467337	-4.547738693467337	-4.547738693467337	1.2311557788944727	1.2311557788944727	1.2311557788944727	0.00022001878563562054	-0.002097109565511346	0.0007283398299477994
1925	-4.547738693467337	-4.547738693467337	-4.547738693467337	1.2814070351758797	1.2814070351758797	1.2814070351758797	0.0002227299594040418	-0.0022112149745225906	0.0006989429239183664
1926	-4.547738693467337	-4.547738693467337	-4.547738693467337	1.3316582914572868	1.3316582914572868	1.3316582914572868	0.00022490589414223116	-0.0023235769476741552	0.0006696285563521087
1927	-4.547738693467337	-4.547738693467337	-4.547738693467337	1.3819095477386938	1.3819095477386938	1.3819095477386938	0.00022653033183804905	-0.002433665096759796	0.0006404872983694077
1928	-4.547738693467337	-4.547738693467337	-4.547738693467337	1.4321608040201008	1.4321608040201008	1.4321608040201008	0.00022759106589092712	-0.002541018882766366	0.0006116054719313979
1929	-4.547738693467337	-4.547738693467337	-4.547738693467337	1.4824120603015079	1.4824120603015079	1.4824120603015079	0.00022808009385560796	-0.0026452289894223213	0.0005830646259710193
1930	-4.547738693467337	-4.547738693467337	-4.547738693467337	1.5326633165829149	1.5326633165829149	1.5326633165829149	0.0002279937179779792	-0.002745657227933407	0.0005549404886551201
1931	-4.547738693467337	-4.547738693467337	-4.547738693467337	1.582914572864322	1.582914572864322	1.582914572864322	0.00022733259175622593	-0.0028420209418982267	0.000527303374838084
1932	-4.547738693467337	-4.547738693467337	-4.547738693467337	1.633165829145729	1.633165829145729	1.633165829145729	0.00022610171170718793	-0.002933757146820426	0.0005002177786082029
1933	-4.547738693467337	-4.547738693467337	-4.547738693467337	1.683417085427136	1.683417085427136	1.683417085427136	0.0002243103544830331	-0.003020494943484664	0.000473742198664695
1934	-4.547738693467337	-4.547738693467337	-4.547738693467337	1.733668341708543	1.733668341708543	1.733668341708543	0.00022197196044529454	-0.0031018108129501343	0.00044792916742153466
1935	-4.547738693467337	-4.547738693467337	-4.547738693467337	1.78391959798995	1.78391959798995	1.78391959798995	0.0002191039657402197	-0.003177436999976635	0.00042282542563043535
1936	-4.547738693467337	-4.547738693467337	-4.547738693467337	1.834170854271357	1.834170854271357	1.834170854271357	0.00021572758581018332	-0.0032470161095261574	0.00039847148582339287
1937	-4.547738693467337	-4.547738693467337	-4.547738693467337	1.884422110552764	1.884422110552764	1.884422110552764	0.00021186755410083322	-0.003310263389721513	0.00037490198155865073
1938	-4.547738693467337	-4.547738693467337	-4.547738693467337	1.9346733668341711	1.9346733668341711	1.9346733668341711	0.00020755182046468482	-0.003366942284628749	0.00035214584204368293
1939	-4.547738693467337	-4.547738693467337	-4.547738693467337	1.9849246231155782	1.9849246231155782	1.9849246231155782	0.00020281121440335594	-0.0034169384744018316	0.00033022643765434623
1940	-4.547738693467337	-4.547738693467337	-4.547738693467337	2.035175879396985	2.035175879396985	2.035175879396985	0.00019767907881953077	-0.003460114123299718	0.00030916163814254105
1941	-4.547738693467337	-4.547738693467337	-4.547738693467337	2.085427135678392	2.085427135678392	2.085427135678392	0.0001921908803560564	-0.003496261313557625	0.00028896398725919425
1942	-4.547738693467337	-4.547738693467337	-4.547738693467337	2.1356783919597992	2.1356783919597992	2.1356783919597992	0.0001863838026765426	-0.0035254517570137978	0.00026964122662320733
1943	-4.547738693467337	-4.547738693467337	-4.547738693467337	2.1859296482412063	2.1859296482412063	2.1859296482412063	0.00018029632918603998	-0.0035476437769830227	0.00025119626661762595
1944	-4.547738693467337	-4.547738693467337	-4.547738693467337	2.2361809045226133	2.2361809045226133	2.2361809045226133	0.00017396782170177823	-0.0035628241021186113	0.00023362772481050342
1945	-4.547738693467337	-4.547738693467337	-4.547738693467337	2.2864321608040203	2.2864321608040203	2.2864321608040203	0.0001674381014658241	-0.0035711629316210747	0.0002169301878893748
1946	-4.547738693467337	-4.547738693467337	-4.547738693467337	2.3366834170854274	2.3366834170854274	2.3366834170854274	0.00016074703865023832	-0.0035727457143366337	0.00020109445904381573
1947	-4.547738693467337	-4.547738693467337	-4.547738693467337	2.3869346733668344	2.3869346733668344	2.3869346733668344	0.00015393415615012622	-0.0035676874686032534	0.00018610783445183188
1948	-4.547738693467337	-4.547738693467337	-4.547738693467337	2.4371859296482414	2.4371859296482414	2.4371859296482414	0.00014703825300263373	-0.003556185169145465	0.00017195448162965477
1949	-4.547738693467337	-4.547738693467337	-4.547738693467337	2.4874371859296485	2.4874371859296485	2.4874371859296485	0.00014009705222430878	-0.003538450226187706	0.00015861590509302914
1950	-4.547738693467337	-4.547738693467337	-4.547738693467337	2.5376884422110555	2.5376884422110555	2.5376884422110555	0.00013314687724085518	-0.003514742013067007	0.00014607116463594139
1951	-4.547738693467337	-4.547738693467337	-4.547738693467337	2.5879396984924625	2.5879396984924625	2.5879396984924625	0.0001262223604088476	-0.0034852498210966587	0.0001342970790574327
1952	-4.547738693467337	-4.547738693467337	-4.547738693467337	2.6381909547738696	2.6381909547738696	2.6381909547738696	0.0001193561864158244	-0.003450328018516302	0.00012326877913437784
1953	-4.547738693467337	-4.547738693467337	-4.547738693467337	2.6884422110552766	2.6884422110552766	2.6884422110552766	0.00011257887261088004	-0.0034102455247193575	0.00011295979493297637
1954	-4.547738693467337	-4.547738693467337	-4.547738693467337	2.7386934673366836	2.7386934673366836	2.7386934673366836	0.00010591858757967038	-0.0033652642741799355	0.00010334257240174338
1955	-4.547738693467337	-4.547738693467337	-4.547738693467337	2.7889447236180906	2.7889447236180906	2.7889447236180906	9.940100855211552e-05	-0.00331577705219388	9.438847337150946e-05
1956	-4.547738693467337	-4.547738693467337	-4.547738693467337	2.8391959798994977	2.8391959798994977	2.8391959798994977	9.304921753334068e-05	-0.003262096783146262	8.606824121670797e-05
1957	-4.547738693467337	-4.547738693467337	-4.547738693467337	2.8894472361809047	2.8894472361809047	2.8894472361809047	8.688363539235074e-05	-0.003204492386430502	7.835224096197635e-05
1958	-4.547738693467337	-4.547738693467337	-4.547738693467337	2.9396984924623117	2.9396984924623117	2.9396984924623117	8.092199254058556e-05	-0.003143390640616417	7.121056114556268e-05
1959	-4.547738693467337	-4.547738693467337	-4.547738693467337	2.9899497487437188	2.9899497487437188	2.9899497487437188	7.517933429383897e-05	-0.003079039277508855	6.46132612018846e-05
1960	-4.547738693467337	-4.547738693467337	-4.547738693467337	3.0402010050251267	3.0402010050251267	3.0402010050251267	6.966805854386474e-05	-0.0030118136201053858	5.853064067196101e-05
1961	-4.547738693467337	-4.547738693467337	-4.547738693467337	3.090452261306533	3.090452261306533	3.090452261306533	6.439798297592108e-05	-0.0029420743230730295	5.2933351980755106e-05
1962	-4.547738693467337	-4.547738693467337	-4.547738693467337	3.1407035175879408	3.1407035175879408	3.1407035175879408	5.937643875885558e-05	-0.002870144322514534	4.779250593855977e-05
1963	-4.547738693467337	-4.547738693467337	-4.547738693467337	3.190954773869347	3.190954773869347	3.190954773869347	5.4608387406278745e-05	-0.0027962932363152504	4.3079904571641237e-05
1964	-4.547738693467337	-4.547738693467337	-4.547738693467337	3.241206030150755	3.241206030150755	3.241206030150755	5.00965573599895e-05	-0.002720837714150548	3.876805931213312e-05
1965	-4.547738693467337	-4.547738693467337	-4.547738693467337	3.291457286432161	3.291457286432161	3.291457286432161	4.5841596777349736e-05	-0.0026441479567438364	3.483033287920989e-05
1966	-4.547738693467337	-4.547738693467337	-4.547738693467337	3.341708542713569	3.341708542713569	3.341708542713569	4.1842239008252876e-05	-0.002566445851698518	3.124103750451468e-05
1967	-4.547738693467337	-4.547738693467337	-4.547738693467337	3.391959798994975	3.391959798994975	3.391959798994975	3.809547731884968e-05	-0.0024880373384803534	2.7975507691735402e-05
1968	-4.547738693467337	-4.547738693467337	-4.547738693467337	3.442211055276383	3.442211055276383	3.442211055276383	3.4596745551198386e-05	-0.0024092199746519327	2.5010067474795505e-05
1969	-4.547738693467337	-4.547738693467337	-4.547738693467337	3.492462311557789	3.492462311557789	3.492462311557789	3.1340101592610384e-05	-0.002330170478671789	2.2322154109133407e-05
1970	-4.547738693467337	-4.547738693467337	-4.547738693467337	3.542713567839197	3.542713567839197	3.542713567839197	2.8318410757119055e-05	-0.0022512096911668777	1.9890318071702495e-05
1971	-4.547738693467337	-4.547738693467337	-4.547738693467337	3.592964824120603	3.592964824120603	3.592964824120603	2.552352644540694e-05	-0.002172519452869892	1.769423579389695e-05
1972	-4.547738693467337	-4.547738693467337	-4.547738693467337	3.643216080402011	3.643216080402011	3.643216080402011	2.2946465739765758e-05	-0.002094314666464925	1.5714707842562348e-05
1973	-4.547738693467337	-4.547738693467337	-4.547738693467337	3.693467336683417	3.693467336683417	3.693467336683417	2.0577577898558474e-05	-0.0020167881157249212	1.3933658010500949e-05
1974	-4.547738693467337	-4.547738693467337	-4.547738693467337	3.743718592964825	3.743718592964825	3.743718592964825	1.8406704031864785e-05	-0.0019401266472414136	1.2334130587987602e-05
1975	-4.547738693467337	-4.547738693467337	-4.547738693467337	3.7939698492462313	3.7939698492462313	3.7939698492462313	1.64233265588132e-05	-0.0018645114032551646	1.0900242159550544e-05
1976	-4.547738693467337	-4.547738693467337	-4.547738693467337	3.844221105527639	3.844221105527639	3.844221105527639	1.4616707360500576e-05	-0.0017900773091241717	9.617193427402526e-06
1977	-4.547738693467337	-4.547738693467337	-4.547738693467337	3.8944723618090453	3.8944723618090453	3.8944723618090453	1.2976013844220831e-05	-0.0017169552156701684	8.471197361359373e-06
1978	-4.547738693467337	-4.547738693467337	-4.547738693467337	3.9447236180904532	3.9447236180904532	3.9447236180904532	1.1490432419685481e-05	-0.0016452674753963947	7.4494737418717705e-06
1979	-4.547738693467337	-4.547738693467337	-4.547738693467337	3.9949748743718594	3.9949748743718594	3.9949748743718594	1.0149269151732188e-05	-0.0015751519240438938	6.540197773574619e-06
1980	-4.547738693467337	-4.547738693467337	-4.547738693467337	4.045226130653267	4.045226130653267	4.045226130653267	8.942037593323553e-06	-0.001506647327914834	5.732455520046642e-06
1981	-4.547738693467337	-4.547738693467337	-4.547738693467337	4.0954773869346734	4.0954773869346734	4.0954773869346734	7.858534015060584e-06	-0.0014398893108591437	5.0161947910964955e-06
1982	-4.547738693467337	-4.547738693467337	-4.547738693467337	4.145728643216081	4.145728643216081	4.145728643216081	6.888900431471254e-06	-0.0013749267673119903	4.382210136100184e-06
1983	-4.547738693467337	-4.547738693467337	-4.547738693467337	4.1959798994974875	4.1959798994974875	4.1959798994974875	6.0236759793517014e-06	-0.0013118097558617592	3.822044163825922e-06
1984	-4.547738693467337	-4.547738693467337	-4.547738693467337	4.246231155778895	4.246231155778895	4.246231155778895	5.253837329540026e-06	-0.0012505939230322838	3.3280002753599547e-06
1985	-4.547738693467337	-4.547738693467337	-4.547738693467337	4.296482412060302	4.296482412060302	4.296482412060302	4.570828911485557e-06	-0.0011913113994523883	2.8930403459526133e-06
1986	-4.547738693467337	-4.547738693467337	-4.547738693467337	4.3467336683417095	4.3467336683417095	4.3467336683417095	3.966583801184054e-06	-0.0011339816264808178	2.510793365217978e-06
1987	-4.547738693467337	-4.547738693467337	-4.547738693467337	4.396984924623116	4.396984924623116	4.396984924623116	3.4335361693069178e-06	-0.0010786197381094098	2.1754610770585714e-06
1988	-4.547738693467337	-4.547738693467337	-4.547738693467337	4.4472361809045236	4.4472361809045236	4.4472361809045236	2.9646262098297734e-06	-0.0010252499487251043	1.881812977444497e-06
1989	-4.547738693467337	-4.547738693467337	-4.547738693467337	4.49748743718593	4.49748743718593	4.49748743718593	2.5532984726034366e-06	-0.0009738420485518873	1.625119921300211e-06
1990	-4.547738693467337	-4.547738693467337	-4.547738693467337	4.547738693467338	4.547738693467338	4.547738693467338	2.1934945086984903e-06	-0.0009244090761058033	1.401132067258004e-06
1991	-4.547738693467337	-4.547738693467337	-4.547738693467337	4.597989949748744	4.597989949748744	4.597989949748744	1.879640707668207e-06	-0.0008769379346631467	1.2060272638336755e-06
1992	-4.547738693467337	-4.547738693467337	-4.547738693467337	4.648241206030152	4.648241206030152	4.648241206030152	1.6066321637732097e-06	-0.000831387413199991	1.0363825140302652e-06
1993	-4.547738693467337	-4.547738693467337	-4.547738693467337	4.698492462311558	4.698492462311558	4.698492462311558	1.3698133562907158e-06	-0.0007877430762164295	8.89132479642285e-07
1994	-4.547738693467337	-4.547738693467337	-4.547738693467337	4.748743718592966	4.748743718592966	4.748743718592966	1.1649563697500696e-06	-0.0007459649932570755	7.615493586854427e-07
1995	-4.547738693467337	-4.547738693467337	-4.547738693467337	4.798994974874372	4.798994974874372	4.798994974874372	9.882373155850464e-07	-0.0007060313364490867	6.511986612167675e-07
1996	-4.547738693467337	-4.547738693467337	-4.547738693467337	4.84924623115578	4.84924623115578	4.84924623115578	8.362115493485021e-07	-0.0006678908248431981	5.559222131523711e-07
1997	-4.547738693467337	-4.547738693467337	-4.547738693467337	4.899497487437186	4.899497487437186	4.899497487437186	7.057882091459041e-07	-0.0006314860074780881	4.738033680951048e-07
1998	-4.547738693467337	-4.547738693467337	-4.547738693467337	4.949748743718594	4.949748743718594	4.949748743718594	5.942045329111782e-07	-0.0005967940669506788	4.031506080082181e-07
[truncated: 38,001 more rows]
