# Supplementary material for: Stochastic representation of many-body quantum states
Source: Nat Commun. 2023 Jun 16;14:3601. doi: 10.1038/s41467-023-39244-4 (PMC10276005; doi:10.1038/s41467-023-39244-4)
Supplement: Supplementary file 2 — Source Data [file 41467_2023_39244_MOESM2_ESM.zip › figure_2_bosons_U=2.0.csv]

	x1_tau=0.0	x1_tau=0.02	x1_tau=1.0	x2_tau=0.0	x2_tau=0.02	x2_tau=1.0	psi_tau=0.0	psi_NN_tau=0.15	psi_NN_tau=3.0
0	-5.0	-5.0	-5.0	-5.0	-5.0	-5.0	6.945090494918164e-14	0.0017302469350397587	3.7742388769856916e-08
1	-5.0	-5.0	-5.0	-4.949748743718593	-4.949748743718593	-4.949748743718593	8.942961914649766e-14	0.0017820702632889152	4.524157759533409e-08
2	-5.0	-5.0	-5.0	-4.899497487437186	-4.899497487437186	-4.899497487437186	1.15515284115764e-13	0.0018336637876927853	5.415435921918288e-08
3	-5.0	-5.0	-5.0	-4.849246231155779	-4.849246231155779	-4.849246231155779	1.4966181118870181e-13	0.001884922618046403	6.473102587278845e-08
4	-5.0	-5.0	-5.0	-4.798994974874372	-4.798994974874372	-4.798994974874372	1.9445965051499214e-13	0.0019357649143785238	7.72623707234743e-08
5	-5.0	-5.0	-5.0	-4.748743718592965	-4.748743718592965	-4.748743718592965	2.53341230176662e-13	0.0019860155880451202	9.20864877684835e-08
6	-5.0	-5.0	-5.0	-4.698492462311558	-4.698492462311558	-4.698492462311558	3.3085070376827207e-13	0.002035600831732154	1.0959464447068967e-07
7	-5.0	-5.0	-5.0	-4.648241206030151	-4.648241206030151	-4.648241206030151	4.329972317434911e-13	0.0020843881648033857	1.3024011025208893e-07
8	-5.0	-5.0	-5.0	-4.597989949748744	-4.597989949748744	-4.597989949748744	5.677164423876603e-13	0.0021322439424693584	1.5454489243893477e-07
9	-5.0	-5.0	-5.0	-4.547738693467337	-4.547738693467337	-4.547738693467337	7.454715616831542e-13	0.002179014729335904	1.831115099548697e-07
10	-5.0	-5.0	-5.0	-4.49748743718593	-4.49748743718593	-4.49748743718593	9.80034309405051e-13	0.002224587369710207	2.1663105087554868e-07
11	-5.0	-5.0	-5.0	-4.447236180904523	-4.447236180904523	-4.447236180904523	1.2894964464465295e-12	0.0022688256576657295	2.5589773144929495e-07
12	-5.0	-5.0	-5.0	-4.396984924623116	-4.396984924623116	-4.396984924623116	1.697576326858144e-12	0.0023115931544452906	3.018186873759987e-07
13	-5.0	-5.0	-5.0	-4.346733668341709	-4.346733668341709	-4.346733668341709	2.235301559855738e-12	0.0023526670411229134	3.5543146736927156e-07
14	-5.0	-5.0	-5.0	-4.296482412060302	-4.296482412060302	-4.296482412060302	2.9431696425202032e-12	0.002391983289271593	4.179162260697922e-07
15	-5.0	-5.0	-5.0	-4.2462311557788945	-4.2462311557788945	-4.2462311557788945	3.873914039950269e-12	0.002429358661174774	4.906179356112261e-07
16	-5.0	-5.0	-5.0	-4.1959798994974875	-4.1959798994974875	-4.1959798994974875	5.096034679802063e-12	0.0024645933881402016	5.750574700869038e-07
17	-5.0	-5.0	-5.0	-4.1457286432160805	-4.1457286432160805	-4.1457286432160805	6.698290384501267e-12	0.002497590845450759	6.729613915013033e-07
18	-5.0	-5.0	-5.0	-4.0954773869346734	-4.0954773869346734	-4.0954773869346734	8.795397780526482e-12	0.002528122626245022	7.862737447794643e-07
19	-5.0	-5.0	-5.0	-4.045226130653266	-4.045226130653266	-4.045226130653266	1.1535238319035853e-11	0.002556073246523738	9.171893680104404e-07
20	-5.0	-5.0	-5.0	-3.9949748743718594	-3.9949748743718594	-3.9949748743718594	1.5107944084245763e-11	0.002581247827038169	1.0681712865334703e-06
21	-5.0	-5.0	-5.0	-3.9447236180904524	-3.9447236180904524	-3.9447236180904524	1.975731619682163e-11	0.0026034896727651358	1.2419808399499743e-06
22	-5.0	-5.0	-5.0	-3.8944723618090453	-3.8944723618090453	-3.8944723618090453	2.5795129275212215e-11	0.002622590633109212	1.4417086049434147e-06
23	-5.0	-5.0	-5.0	-3.8442211055276383	-3.8442211055276383	-3.8442211055276383	3.361899434767025e-11	0.0026384075172245502	1.6707996337572695e-06
24	-5.0	-5.0	-5.0	-3.7939698492462313	-3.7939698492462313	-3.7939698492462313	4.373459388790756e-11	0.0026507906150072813	1.933088469741051e-06
25	-5.0	-5.0	-5.0	-3.7437185929648242	-3.7437185929648242	-3.7437185929648242	5.678326968785194e-11	0.0026595378294587135	2.232829046988627e-06
26	-5.0	-5.0	-5.0	-3.693467336683417	-3.693467336683417	-3.693467336683417	7.357614082273498e-11	0.002664479659870267	2.574735390226124e-06
27	-5.0	-5.0	-5.0	-3.64321608040201	-3.64321608040201	-3.64321608040201	9.513615906365539e-11	0.002665469655767083	2.9640070806635777e-06
28	-5.0	-5.0	-5.0	-3.592964824120603	-3.592964824120603	-3.592964824120603	1.2274977709310575e-10	0.0026622822042554617	3.4063696148223244e-06
29	-5.0	-5.0	-5.0	-3.542713567839196	-3.542713567839196	-3.542713567839196	1.580302153573938e-10	0.002654832787811756	3.908114194928203e-06
30	-5.0	-5.0	-5.0	-3.492462311557789	-3.492462311557789	-3.492462311557789	2.0299467108613975e-10	0.0026428985875099897	4.476127742236713e-06
31	-5.0	-5.0	-5.0	-3.442211055276382	-3.442211055276382	-3.442211055276382	2.6015822272370386e-10	0.0026262972969561815	5.117927685205359e-06
32	-5.0	-5.0	-5.0	-3.391959798994975	-3.391959798994975	-3.391959798994975	3.326476494785964e-10	0.002604968147352338	5.84170584261301e-06
33	-5.0	-5.0	-5.0	-3.341708542713568	-3.341708542713568	-3.341708542713568	4.243389133897199e-10	0.0025786932092159986	6.6563443397171795e-06
34	-5.0	-5.0	-5.0	-3.291457286432161	-3.291457286432161	-3.291457286432161	5.40022644262963e-10	0.002547323005273938	7.5714715421781875e-06
35	-5.0	-5.0	-5.0	-3.241206030150754	-3.241206030150754	-3.241206030150754	6.856026293659356e-10	0.002510791877284646	8.597455234848894e-06
36	-5.0	-5.0	-5.0	-3.190954773869347	-3.190954773869347	-3.190954773869347	8.683330421808975e-10	0.002468856517225504	9.745461284182966e-06
37	-5.0	-5.0	-5.0	-3.14070351758794	-3.14070351758794	-3.14070351758794	1.0971009487266667e-09	0.002421512734144926	1.1027453183487523e-05
38	-5.0	-5.0	-5.0	-3.090452261306533	-3.090452261306533	-3.090452261306533	1.3827615050998724e-09	0.002368499292060733	1.2456209333322477e-05
39	-5.0	-5.0	-5.0	-3.040201005025126	-3.040201005025126	-3.040201005025126	1.7385342028305762e-09	0.0023098664823919535	1.4045340321899857e-05
40	-5.0	-5.0	-5.0	-2.9899497487437183	-2.9899497487437183	-2.9899497487437183	2.1804695235039337e-09	0.002245388925075531	1.58092789206421e-05
41	-5.0	-5.0	-5.0	-2.9396984924623113	-2.9396984924623113	-2.9396984924623113	2.727996421647296e-09	0.0021750873420387506	1.7763290088623762e-05
42	-5.0	-5.0	-5.0	-2.8894472361809043	-2.8894472361809043	-2.8894472361809043	3.4045621519768243e-09	0.0020987868774682283	1.992341276491061e-05
43	-5.0	-5.0	-5.0	-2.8391959798994972	-2.8391959798994972	-2.8391959798994972	4.238377076053451e-09	0.002016490325331688	2.2306499886326492e-05
44	-5.0	-5.0	-5.0	-2.78894472361809	-2.78894472361809	-2.78894472361809	5.263278201360796e-09	0.0019281894201412797	2.4930139261414297e-05
45	-5.0	-5.0	-5.0	-2.738693467336683	-2.738693467336683	-2.738693467336683	6.51972629415762e-09	0.0018336462089791894	2.7812584448838606e-05
46	-5.0	-5.0	-5.0	-2.688442211055276	-2.688442211055276	-2.688442211055276	8.055952431188083e-09	0.0017330831615254283	3.097274748142809e-05
47	-5.0	-5.0	-5.0	-2.638190954773869	-2.638190954773869	-2.638190954773869	9.929270772628542e-09	0.0016263246070593596	3.4430075174896047e-05
48	-5.0	-5.0	-5.0	-2.587939698492462	-2.587939698492462	-2.587939698492462	1.220757510042669e-08	0.0015134799759835005	3.8204496377147734e-05
49	-5.0	-5.0	-5.0	-2.537688442211055	-2.537688442211055	-2.537688442211055	1.4971037215894227e-08	0.0013944956008344889	4.231632919982076e-05
50	-5.0	-5.0	-5.0	-2.487437185929648	-2.487437185929648	-2.487437185929648	1.831402556393542e-08	0.0012693562312051654	4.6786037273705006e-05
51	-5.0	-5.0	-5.0	-2.437185929648241	-2.437185929648241	-2.437185929648241	2.2347262377189905e-08	0.0011382781667634845	5.1634291594382375e-05
52	-5.0	-5.0	-5.0	-2.386934673366834	-2.386934673366834	-2.386934673366834	2.7200237133304488e-08	0.001001229276880622	5.6881657656049356e-05
53	-5.0	-5.0	-5.0	-2.336683417085427	-2.336683417085427	-2.336683417085427	3.3023893108167207e-08	0.0008583151502534747	6.254851177800447e-05
54	-5.0	-5.0	-5.0	-2.28643216080402	-2.28643216080402	-2.28643216080402	3.99936021980233e-08	0.000709657440893352	6.865480827400461e-05
55	-5.0	-5.0	-5.0	-2.236180904522613	-2.236180904522613	-2.236180904522613	4.83124408815604e-08	0.0005553260562010109	7.521993393311277e-05
56	-5.0	-5.0	-5.0	-2.185929648241206	-2.185929648241206	-2.185929648241206	5.82147771058422e-08	0.00039536901749670506	8.226247155107558e-05
57	-5.0	-5.0	-5.0	-2.135678391959799	-2.135678391959799	-2.135678391959799	6.997017391548585e-08	0.00023015447368379682	8.979986159829423e-05
58	-5.0	-5.0	-5.0	-2.0854271356783918	-2.0854271356783918	-2.0854271356783918	8.388761071552717e-08	5.979834895697422e-05	9.784840221982449e-05
59	-5.0	-5.0	-5.0	-2.0351758793969847	-2.0351758793969847	-2.0351758793969847	1.00320017086146e-07	-0.00011557177640497684	0.00010642286360962316
60	-5.0	-5.0	-5.0	-1.9849246231155777	-1.9849246231155777	-1.9849246231155777	1.196691069854977e-07	-0.00029561901465058327	0.00011553612421266735
61	-5.0	-5.0	-5.0	-1.9346733668341707	-1.9346733668341707	-1.9346733668341707	1.4239049293605963e-07	-0.00048040313413366675	0.0001251991925528273
62	-5.0	-5.0	-5.0	-1.8844221105527637	-1.8844221105527637	-1.8844221105527637	1.6899905036295728e-07	-0.0006693204049952328	0.0001354206178802997
63	-5.0	-5.0	-5.0	-1.8341708542713566	-1.8341708542713566	-1.8341708542713566	2.0007449163979062e-07	-0.0008623680914752185	0.00014620651199948043
64	-5.0	-5.0	-5.0	-1.7839195979899496	-1.7839195979899496	-1.7839195979899496	2.362670976312878e-07	-0.0010590316960588098	0.00015756017819512635
65	-5.0	-5.0	-5.0	-1.7336683417085426	-1.7336683417085426	-1.7336683417085426	2.783035416734499e-07	-0.001259173033758998	0.0001694816310191527
66	-5.0	-5.0	-5.0	-1.6834170854271355	-1.6834170854271355	-1.6834170854271355	3.2699272711459777e-07	-0.0014624916948378086	0.00018196784367319196
67	-5.0	-5.0	-5.0	-1.6331658291457285	-1.6331658291457285	-1.6331658291457285	3.832315449165963e-07	-0.0016685579903423786	0.00019501209317240864
68	-5.0	-5.0	-5.0	-1.5829145728643215	-1.5829145728643215	-1.5829145728643215	4.480104425979337e-07	-0.0018770223250612617	0.00020860387303400785
69	-5.0	-5.0	-5.0	-1.5326633165829144	-1.5326633165829144	-1.5326633165829144	5.224186802574935e-07	-0.002087602624669671	0.00022272880596574396
70	-5.0	-5.0	-5.0	-1.4824120603015074	-1.4824120603015074	-1.4824120603015074	6.076491338744824e-07	-0.0022998068016022444	0.00023736842558719218
71	-5.0	-5.0	-5.0	-1.4321608040201004	-1.4321608040201004	-1.4321608040201004	7.050024909174112e-07	-0.0025134508032351732	0.00025249982718378305
72	-5.0	-5.0	-5.0	-1.3819095477386933	-1.3819095477386933	-1.3819095477386933	8.158906689498135e-07	-0.002727917628362775	0.0002680959878489375
73	-5.0	-5.0	-5.0	-1.3316582914572863	-1.3316582914572863	-1.3316582914572863	9.41839274880289e-07	-0.0029428405687212944	0.0002841252426151186
74	-5.0	-5.0	-5.0	-1.2814070351758793	-1.2814070351758793	-1.2814070351758793	1.0844889113027699e-06	-0.0031578876078128815	0.00030055156094022095
75	-5.0	-5.0	-5.0	-1.2311557788944723	-1.2311557788944723	-1.2311557788944723	1.2455951275797106e-06	-0.0033724678214639425	0.0003173345176037401
76	-5.0	-5.0	-5.0	-1.1809045226130652	-1.1809045226130652	-1.1809045226130652	1.4270268075322742e-06	-0.003586212173104286	0.0003344290889799595
77	-5.0	-5.0	-5.0	-1.1306532663316582	-1.1306532663316582	-1.1306532663316582	1.63076278342566e-06	-0.003798767225816846	0.00035178626421839
78	-5.0	-5.0	-5.0	-1.0804020100502512	-1.0804020100502512	-1.0804020100502512	1.8588864679788423e-06	-0.0040094549767673016	0.00036935272510163486
79	-5.0	-5.0	-5.0	-1.0301507537688441	-1.0301507537688441	-1.0301507537688441	2.113578302967796e-06	-0.004217997658997774	0.00038707134081050754
80	-5.0	-5.0	-5.0	-0.9798994974874367	-0.9798994974874367	-0.9798994974874367	2.397105835168448e-06	-0.004423900507390499	0.0004048809641972184
81	-5.0	-5.0	-5.0	-0.9296482412060296	-0.9296482412060296	-0.9296482412060296	2.711811248373087e-06	-0.004626688081771135	0.00042271739221177995
82	-5.0	-5.0	-5.0	-0.8793969849246226	-0.8793969849246226	-0.8793969849246226	3.060096204396312e-06	-0.004825749900192022	0.00044051313307136297
83	-5.0	-5.0	-5.0	-0.8291457286432156	-0.8291457286432156	-0.8291457286432156	3.4444038766349796e-06	-0.005020849872380495	0.00045819825027137995
84	-5.0	-5.0	-5.0	-0.7788944723618085	-0.7788944723618085	-0.7788944723618085	3.867198096996674e-06	-0.005211289506405592	0.0004757005663122982
85	-5.0	-5.0	-5.0	-0.7286432160804015	-0.7286432160804015	-0.7286432160804015	4.330939580839047e-06	-0.005396837368607521	0.0004929458373226225
86	-5.0	-5.0	-5.0	-0.6783919597989945	-0.6783919597989945	-0.6783919597989945	4.8380592447656655e-06	-0.005576843395829201	0.0005098587716929615
87	-5.0	-5.0	-5.0	-0.6281407035175874	-0.6281407035175874	-0.6281407035175874	5.390928688303708e-06	-0.005750973243266344	0.0005263634957373142
88	-5.0	-5.0	-5.0	-0.5778894472361804	-0.5778894472361804	-0.5778894472361804	5.991827972036653e-06	-0.005918719340115786	0.0005423835827969015
89	-5.0	-5.0	-5.0	-0.5276381909547734	-0.5276381909547734	-0.5276381909547734	6.642910890855139e-06	-0.006079762242734432	0.0005578433047048748
90	-5.0	-5.0	-5.0	-0.47738693467336635	-0.47738693467336635	-0.47738693467336635	7.3461680105756706e-06	-0.006233517546206713	0.0005726679228246212
91	-5.0	-5.0	-5.0	-0.4271356783919593	-0.4271356783919593	-0.4271356783919593	8.103387807999169e-06	-0.0063797058537602425	0.0005867842701263726
92	-5.0	-5.0	-5.0	-0.3768844221105523	-0.3768844221105523	-0.3768844221105523	8.916116327075555e-06	-0.00651799188926816	0.0006001212750561535
93	-5.0	-5.0	-5.0	-0.32663316582914526	-0.32663316582914526	-0.32663316582914526	9.785615835559528e-06	-0.006647864356637001	0.0006126109510660172
94	-5.0	-5.0	-5.0	-0.2763819095477382	-0.2763819095477382	-0.2763819095477382	1.0712823035583815e-05	-0.006769011728465557	0.0006241882219910622
95	-5.0	-5.0	-5.0	-0.2261306532663312	-0.2261306532663312	-0.2261306532663312	1.1698307446017443e-05	-0.006881248205900192	0.0006347926100715995
96	-5.0	-5.0	-5.0	-0.17587939698492416	-0.17587939698492416	-0.17587939698492416	1.2742230632319435e-05	-0.00698424456641078	0.0006443675374612212
97	-5.0	-5.0	-5.0	-0.12562814070351713	-0.12562814070351713	-0.12562814070351713	1.3844307008818707e-05	-0.007077545393258333	0.0006528617814183235
98	-5.0	-5.0	-5.0	-0.0753768844221101	-0.0753768844221101	-0.0753768844221101	1.5003766976954727e-05	-0.007161104120314121	0.000660229183267802
99	-5.0	-5.0	-5.0	-0.02512562814070307	-0.02512562814070307	-0.02512562814070307	1.6219323189097126e-05	-0.00723461527377367	0.0006664300453849137
100	-5.0	-5.0	-5.0	0.02512562814070396	0.02512562814070396	0.02512562814070396	1.7489140739377585e-05	-0.00729792844504118	0.000671430432703346
101	-5.0	-5.0	-5.0	0.07537688442211099	0.07537688442211099	0.07537688442211099	1.8810812078982836e-05	-0.00735091045498848	0.0006752031622454524
102	-5.0	-5.0	-5.0	0.12562814070351802	0.12562814070351802	0.12562814070351802	2.018133743232627e-05	-0.0073935408145189285	0.0006777274538762867
103	-5.0	-5.0	-5.0	0.17587939698492505	0.17587939698492505	0.17587939698492505	2.1597111451530317e-05	-0.007425582967698574	0.0006789901526644826
104	-5.0	-5.0	-5.0	0.22613065326633208	0.22613065326633208	0.22613065326633208	2.305391678920298e-05	-0.007447309326380491	0.0006789846229366958
105	-5.0	-5.0	-5.0	0.2763819095477391	0.2763819095477391	0.2763819095477391	2.454692519351142e-05	-0.007458334788680077	0.0006777116213925183
106	-5.0	-5.0	-5.0	0.32663316582914614	0.32663316582914614	0.32663316582914614	2.607070663545349e-05	-0.007459195796400309	0.0006751788896508515
107	-5.0	-5.0	-5.0	0.3768844221105532	0.3768844221105532	0.3768844221105532	2.7619246866916965e-05	-0.007449617143720388	0.0006714013288728893
108	-5.0	-5.0	-5.0	0.4271356783919602	0.4271356783919602	0.4271356783919602	2.918597368101896e-05	-0.007430005818605423	0.0006664007087238133
109	-5.0	-5.0	-5.0	0.47738693467336724	0.47738693467336724	0.47738693467336724	3.076379200526432e-05	-0.007400420028716326	0.000660205609165132
110	-5.0	-5.0	-5.0	0.5276381909547743	0.5276381909547743	0.5276381909547743	3.234512780566505e-05	-0.007361206691712141	0.00065285072196275
111	-5.0	-5.0	-5.0	0.5778894472361813	0.5778894472361813	0.5778894472361813	3.3921980618982625e-05	-0.007312794681638479	0.000644377083517611
112	-5.0	-5.0	-5.0	0.6281407035175883	0.6281407035175883	0.6281407035175883	3.548598436394278e-05	-0.007255351636558771	0.0006348313181661069
113	-5.0	-5.0	-5.0	0.6783919597989954	0.6783919597989954	0.6783919597989954	3.702847591420035e-05	-0.007189353462308645	0.0006242653471417725
114	-5.0	-5.0	-5.0	0.7286432160804024	0.7286432160804024	0.7286432160804024	3.8540570749812e-05	-0.007115351036190987	0.0006127360393293202
115	-5.0	-5.0	-5.0	0.7788944723618094	0.7788944723618094	0.7788944723618094	4.0013244843960805e-05	-0.0070338123477995396	0.0006003041053190827
116	-5.0	-5.0	-5.0	0.8291457286432165	0.8291457286432165	0.8291457286432165	4.143742179165868e-05	-0.006945476401597261	0.0005870347958989441
117	-5.0	-5.0	-5.0	0.8793969849246235	0.8793969849246235	0.8793969849246235	4.28040640510515e-05	-0.006850772071629763	0.0005729955737479031
118	-5.0	-5.0	-5.0	0.9296482412060305	0.9296482412060305	0.9296482412060305	4.410426704949475e-05	-0.006750506814569235	0.0005582574522122741
119	-5.0	-5.0	-5.0	0.9798994974874375	0.9798994974874375	0.9798994974874375	4.532935480918688e-05	-0.006645302753895521	0.0005428926669992507
120	-5.0	-5.0	-5.0	1.0301507537688446	1.0301507537688446	1.0301507537688446	4.64709756738636e-05	-0.006536020431667566	0.0005269754910841584
121	-5.0	-5.0	-5.0	1.0804020100502516	1.0804020100502516	1.0804020100502516	4.752119667138007e-05	-0.006423333194106817	0.0005105807795189321
122	-5.0	-5.0	-5.0	1.1306532663316586	1.1306532663316586	1.1306532663316586	4.84725950288548e-05	-0.006308203097432852	0.0004937837366014719
123	-5.0	-5.0	-5.0	1.1809045226130657	1.1809045226130657	1.1809045226130657	4.9318345368662825e-05	-0.00619144644588232	0.00047665933379903436
124	-5.0	-5.0	-5.0	1.2311557788944727	1.2311557788944727	1.2311557788944727	5.0052301155467664e-05	-0.006073919590562582	0.00045928158215247095
125	-5.0	-5.0	-5.0	1.2814070351758797	1.2814070351758797	1.2814070351758797	5.066906903643253e-05	-0.005956585053354502	0.0004417232412379235
126	-5.0	-5.0	-5.0	1.3316582914572868	1.3316582914572868	1.3316582914572868	5.1164074817746826e-05	-0.005840247962623835	0.0004240551788825542
127	-5.0	-5.0	-5.0	1.3819095477386938	1.3819095477386938	1.3819095477386938	5.15336199488773e-05	-0.00572572834789753	0.0004063460510224104
128	-5.0	-5.0	-5.0	1.4321608040201008	1.4321608040201008	1.4321608040201008	5.177492753901909e-05	-0.005614140070974827	0.0003886620106641203
129	-5.0	-5.0	-5.0	1.4824120603015079	1.4824120603015079	1.4824120603015079	5.1886177104927794e-05	-0.005506349727511406	0.0003710659802891314
130	-5.0	-5.0	-5.0	1.5326633165829149	1.5326633165829149	1.5326633165829149	5.186652744192205e-05	-0.005402945447713137	0.00035361750633455813
131	-5.0	-5.0	-5.0	1.582914572864322	1.582914572864322	1.582914572864322	5.171612721613069e-05	-0.005305016878992319	0.00033637284650467336
132	-5.0	-5.0	-5.0	1.633165829145729	1.633165829145729	1.633165829145729	5.143611309141575e-05	-0.00521312840282917	0.000319383863825351
133	-5.0	-5.0	-5.0	1.683417085427136	1.683417085427136	1.683417085427136	5.102859542398283e-05	-0.005128116346895695	0.0003026987542398274
134	-5.0	-5.0	-5.0	1.733668341708543	1.733668341708543	1.733668341708543	5.049663177652212e-05	-0.00505046034231782	0.0002863615227397531
135	-5.0	-5.0	-5.0	1.78391959798995	1.78391959798995	1.78391959798995	4.9844188716859515e-05	-0.0049810525961220264	0.00027041189605370164
136	-5.0	-5.0	-5.0	1.834170854271357	1.834170854271357	1.834170854271357	4.90760925687479e-05	-0.004920073784887791	0.0002548851480241865
137	-5.0	-5.0	-5.0	1.884422110552764	1.884422110552764	1.884422110552764	4.819796997008918e-05	-0.0048681297339499	0.00023981240519788116
138	-5.0	-5.0	-5.0	1.9346733668341711	1.9346733668341711	1.9346733668341711	4.721617926245965e-05	-0.0048253582790493965	0.00022522045765072107
139	-5.0	-5.0	-5.0	1.9849246231155782	1.9849246231155782	1.9849246231155782	4.613773388174107e-05	-0.00479211425408721	0.00021113172988407314
140	-5.0	-5.0	-5.0	2.035175879396985	2.035175879396985	2.035175879396985	4.497021903997925e-05	-0.004768528044223785	0.00019756483379751444
141	-5.0	-5.0	-5.0	2.085427135678392	2.085427135678392	2.085427135678392	4.372170308102503e-05	-0.0047545721754431725	0.00018453410302754492
142	-5.0	-5.0	-5.0	2.1356783919597992	2.1356783919597992	2.1356783919597992	4.240064495551988e-05	-0.004750069230794907	0.00017205024778377265
143	-5.0	-5.0	-5.0	2.1859296482412063	2.1859296482412063	2.1859296482412063	4.1015799293593646e-05	-0.004754938185214996	0.00016012025298550725
144	-5.0	-5.0	-5.0	2.2361809045226133	2.2361809045226133	2.2361809045226133	3.9576120556237175e-05	-0.004768902435898781	0.00014874755288474262
145	-5.0	-5.0	-5.0	2.2864321608040203	2.2864321608040203	2.2864321608040203	3.809066771944029e-05	-0.004791405517607927	0.00013793261314276606
146	-5.0	-5.0	-5.0	2.3366834170854274	2.3366834170854274	2.3366834170854274	3.656851089029693e-05	-0.00482218200340867	0.00012767275620717555
147	-5.0	-5.0	-5.0	2.3869346733668344	2.3869346733668344	2.3869346733668344	3.5018641173477914e-05	-0.004860452841967344	0.00011796260514529422
148	-5.0	-5.0	-5.0	2.4371859296482414	2.4371859296482414	2.4371859296482414	3.344988500242992e-05	-0.004905548878014088	0.00010879417095566168
149	-5.0	-5.0	-5.0	2.4874371859296485	2.4874371859296485	2.4874371859296485	3.187082402553376e-05	-0.0049567813985049725	0.00010015734005719423
150	-5.0	-5.0	-5.0	2.5376884422110555	2.5376884422110555	2.5376884422110555	3.02897214967753e-05	-0.0050133224576711655	9.203999798046425e-05
151	-5.0	-5.0	-5.0	2.5879396984924625	2.5879396984924625	2.5879396984924625	2.8714455967049765e-05	-0.005074308253824711	8.442815305897966e-05
152	-5.0	-5.0	-5.0	2.6381909547738696	2.6381909547738696	2.6381909547738696	2.715246290998434e-05	-0.005138774868100882	7.730646029813215e-05
153	-5.0	-5.0	-5.0	2.6884422110552766	2.6884422110552766	2.6884422110552766	2.5610684749118068e-05	-0.005205769557505846	7.065820682328194e-05
154	-5.0	-5.0	-5.0	2.7386934673366836	2.7386934673366836	2.7386934673366836	2.4095529585343e-05	-0.005274410359561443	6.446560291806236e-05
155	-5.0	-5.0	-5.0	2.7889447236180906	2.7889447236180906	2.7889447236180906	2.2612838758435753e-05	-0.0053436364978551865	5.871010580449365e-05
156	-5.0	-5.0	-5.0	2.8391959798994977	2.8391959798994977	2.8391959798994977	2.1167863217778605e-05	-0.005412486847490072	5.337248876458034e-05
157	-5.0	-5.0	-5.0	2.8894472361809047	2.8894472361809047	2.8894472361809047	1.9765248528124704e-05	-0.005479869898408651	4.84331430925522e-05
158	-5.0	-5.0	-5.0	2.9396984924623117	2.9396984924623117	2.9396984924623117	1.8409028199233157e-05	-0.005545095074921846	4.387215449241921e-05
159	-5.0	-5.0	-5.0	2.9899497487437188	2.9899497487437188	2.9899497487437188	1.710262490565841e-05	-0.0056069884449243546	3.966946678701788e-05
160	-5.0	-5.0	-5.0	3.0402010050251267	3.0402010050251267	3.0402010050251267	1.584885905670386e-05	-0.005664881318807602	3.580518750823103e-05
161	-5.0	-5.0	-5.0	3.090452261306533	3.090452261306533	3.090452261306533	1.4649964087811528e-05	-0.005717813037335873	3.2259540603263304e-05
162	-5.0	-5.0	-5.0	3.1407035175879408	3.1407035175879408	3.1407035175879408	1.3507607774217494e-05	-0.005765108857303858	2.901304469560273e-05
163	-5.0	-5.0	-5.0	3.190954773869347	3.190954773869347	3.190954773869347	1.242291881582216e-05	-0.005806137807667255	2.6046656785183586e-05
164	-5.0	-5.0	-5.0	3.241206030150755	3.241206030150755	3.241206030150755	1.1396517908696173e-05	-0.0058402493596076965	2.3341817723121494e-05
165	-5.0	-5.0	-5.0	3.291457286432161	3.291457286432161	3.291457286432161	1.042855250283938e-05	-0.005866864696145058	2.0880541342194192e-05
166	-5.0	-5.0	-5.0	3.341708542713569	3.341708542713569	3.341708542713569	9.518734446708751e-06	-0.005885619204491377	1.8645476302481256e-05
167	-5.0	-5.0	-5.0	3.391959798994975	3.391959798994975	3.391959798994975	8.66637973530063e-06	-0.005896174348890781	1.662000249780249e-05
168	-5.0	-5.0	-5.0	3.442211055276383	3.442211055276383	3.442211055276383	7.870449608602536e-06	-0.005898252595216036	1.4788165572099388e-05
169	-5.0	-5.0	-5.0	3.492462311557789	3.492462311557789	3.492462311557789	7.129592289225521e-06	-0.0058916471898555756	1.3134820619598031e-05
170	-5.0	-5.0	-5.0	3.542713567839197	3.542713567839197	3.542713567839197	6.44218470004527e-06	-0.0058762491680681705	1.164556397270644e-05
171	-5.0	-5.0	-5.0	3.592964824120603	3.592964824120603	3.592964824120603	5.806373562716872e-06	-0.005852126516401768	1.0306811418558937e-05
172	-5.0	-5.0	-5.0	3.643216080402011	3.643216080402011	3.643216080402011	5.220115343954883e-06	-0.0058192904107272625	9.105750905291643e-06
173	-5.0	-5.0	-5.0	3.693467336683417	3.693467336683417	3.693467336683417	4.681214586513755e-06	-0.005777892656624317	8.030356184463017e-06
174	-5.0	-5.0	-5.0	3.743718592964825	3.743718592964825	3.743718592964825	4.18736023396646e-06	-0.005728206131607294	7.069403636705829e-06
175	-5.0	-5.0	-5.0	3.7939698492462313	3.7939698492462313	3.7939698492462313	3.7361596309084032e-06	-0.005670415703207254	6.212402240635129e-06
176	-5.0	-5.0	-5.0	3.844221105527639	3.844221105527639	3.844221105527639	3.3251699515087236e-06	-0.005604919046163559	5.4496099437528756e-06
177	-5.0	-5.0	-5.0	3.8944723618090453	3.8944723618090453	3.8944723618090453	2.9519268779927786e-06	-0.005532062612473965	4.772005468112184e-06
178	-5.0	-5.0	-5.0	3.9447236180904532	3.9447236180904532	3.9447236180904532	2.6139704154655363e-06	-0.005452319514006376	4.171252385276603e-06
179	-5.0	-5.0	-5.0	3.9949748743718594	3.9949748743718594	3.9949748743718594	2.3088677895008997e-06	-0.0053661237470805645	3.6396759242052212e-06
180	-5.0	-5.0	-5.0	4.045226130653267	4.045226130653267	4.045226130653267	2.0342334273619217e-06	-0.005273953080177307	3.1702204523753608e-06
181	-5.0	-5.0	-5.0	4.0954773869346734	4.0954773869346734	4.0954773869346734	1.787746072041043e-06	-0.0051763784140348434	2.7564317406358896e-06
182	-5.0	-5.0	-5.0	4.145728643216081	4.145728643216081	4.145728643216081	1.567163120176003e-06	-0.005073858425021172	2.392418309682398e-06
183	-5.0	-5.0	-5.0	4.1959798994974875	4.1959798994974875	4.1959798994974875	1.3703323101620979e-06	-0.004966957960277796	2.0728034542116802e-06
184	-5.0	-5.0	-5.0	4.246231155778895	4.246231155778895	4.246231155778895	1.195200915468619e-06	-0.004856250714510679	1.7927187627719832e-06
185	-5.0	-5.0	-5.0	4.296482412060302	4.296482412060302	4.296482412060302	1.039822620457539e-06	-0.00474226800724864	1.5477393162655062e-06
186	-5.0	-5.0	-5.0	4.3467336683417095	4.3467336683417095	4.3467336683417095	9.02362272201609e-07	-0.004625468514859676	1.3338816415853216e-06
187	-5.0	-5.0	-5.0	4.396984924623116	4.396984924623116	4.396984924623116	7.81098712322217e-07	-0.004506430123001337	1.1475439123387332e-06
188	-5.0	-5.0	-5.0	4.4472361809045236	4.4472361809045236	4.4472361809045236	6.744258982082303e-07	-0.004385659471154213	9.854971949607716e-07
189	-5.0	-5.0	-5.0	4.49748743718593	4.49748743718593	4.49748743718593	5.808525236908342e-07	-0.00426358450204134	8.448404287264566e-07
190	-5.0	-5.0	-5.0	4.547738693467338	4.547738693467338	4.547738693467338	4.990003459253263e-07	-0.004140722099691629	7.229842253764218e-07
191	-5.0	-5.0	-5.0	4.597989949748744	4.597989949748744	4.597989949748744	4.276014184774164e-07	-0.004017468076199293	6.176136935209797e-07
192	-5.0	-5.0	-5.0	4.648241206030152	4.648241206030152	4.648241206030152	3.6549442103390553e-07	-0.0038942431565374136	5.266720677354897e-07
193	-5.0	-5.0	-5.0	4.698492462311558	4.698492462311558	4.698492462311558	3.116202643461537e-07	-0.003771391464397311	4.483301268010109e-07
194	-5.0	-5.0	-5.0	4.748743718592966	4.748743718592966	4.748743718592966	2.6501713552882115e-07	-0.0036492778453975916	3.809708175595006e-07
195	-5.0	-5.0	-5.0	4.798994974874372	4.798994974874372	4.798994974874372	2.248151341970428e-07	-0.0035282280296087265	3.2316199849447e-07
196	-5.0	-5.0	-5.0	4.84924623115578	4.84924623115578	4.84924623115578	1.9023063460482647e-07	-0.003408505581319332	2.736438489137072e-07
197	-5.0	-5.0	-5.0	4.899497487437186	4.899497487437186	4.899497487437186	1.6056049336683056e-07	-0.003290376625955105	2.313057763103643e-07
198	-5.0	-5.0	-5.0	4.949748743718594	4.949748743718594	4.949748743718594	1.3517620686874923e-07	-0.003174095181748271	1.9517511873345939e-07
199	-5.0	-5.0	-5.0	5.0	5.0	5.0	1.1351810740640268e-07	-0.0030598274897783995	1.643987559418747e-07
200	-4.949748743718593	-4.949748743718593	-4.949748743718593	-5.0	-5.0	-5.0	8.942961914649766e-14	0.0017829786520451307	4.436814293740099e-08
201	-4.949748743718593	-4.949748743718593	-4.949748743718593	-4.949748743718593	-4.949748743718593	-4.949748743718593	1.1450373853219524e-13	0.0018375703366473317	5.3155734036636204e-08
202	-4.949748743718593	-4.949748743718593	-4.949748743718593	-4.899497487437186	-4.899497487437186	-4.899497487437186	1.470708028658436e-13	0.0018919754074886441	6.359498883057313e-08
203	-4.949748743718593	-4.949748743718593	-4.949748743718593	-4.849246231155779	-4.849246231155779	-4.849246231155779	1.8949068123152912e-13	0.0019461370538920164	7.597770235179269e-08
204	-4.949748743718593	-4.949748743718593	-4.949748743718593	-4.798994974874372	-4.798994974874372	-4.798994974874372	2.4488530654515434e-13	0.0019998641218990088	9.064272177283783e-08
205	-4.949748743718593	-4.949748743718593	-4.949748743718593	-4.748743718592965	-4.748743718592965	-4.748743718592965	3.1738365435412435e-13	0.0020531180780380964	1.0798405725154225e-07
206	-4.949748743718593	-4.949748743718593	-4.949748743718593	-4.698492462311558	-4.698492462311558	-4.698492462311558	4.1244330179899237e-13	0.002105706837028265	1.2845737273892155e-07
207	-4.949748743718593	-4.949748743718593	-4.949748743718593	-4.648241206030151	-4.648241206030151	-4.648241206030151	5.372714547519379e-13	0.0021575544960796833	1.5259060148764547e-07
208	-4.949748743718593	-4.949748743718593	-4.949748743718593	-4.597989949748744	-4.597989949748744	-4.597989949748744	7.013747850005471e-13	0.0022085069213062525	1.8099170517871244e-07
209	-4.949748743718593	-4.949748743718593	-4.949748743718593	-4.547738693467337	-4.547738693467337	-4.547738693467337	9.172755674876963e-13	0.0022584127727895975	2.1436198949231766e-07
210	-4.949748743718593	-4.949748743718593	-4.949748743718593	-4.49748743718593	-4.49748743718593	-4.49748743718593	1.2014418570978588e-12	0.0023071758914738894	2.535063572395302e-07
211	-4.949748743718593	-4.949748743718593	-4.949748743718593	-4.447236180904523	-4.447236180904523	-4.447236180904523	1.5754922894101203e-12	0.002354605123400688	2.9934906820017204e-07
212	-4.949748743718593	-4.949748743718593	-4.949748743718593	-4.396984924623116	-4.396984924623116	-4.396984924623116	2.067752127105043e-12	0.0024005789309740067	3.529460457230016e-07
213	-4.949748743718593	-4.949748743718593	-4.949748743718593	-4.346733668341709	-4.346733668341709	-4.346733668341709	2.7152571207511588e-12	0.0024449496995657682	4.1550526930222986e-07
214	-4.949748743718593	-4.949748743718593	-4.949748743718593	-4.296482412060302	-4.296482412060302	-4.296482412060302	3.566326467397376e-12	0.0024874939117580652	4.883998485638585e-07
215	-4.949748743718593	-4.949748743718593	-4.949748743718593	-4.2462311557788945	-4.2462311557788945	-4.2462311557788945	4.6838566531471915e-12	0.00252814800478518	5.73195563902118e-07
216	-4.949748743718593	-4.949748743718593	-4.949748743718593	-4.1959798994974875	-4.1959798994974875	-4.1959798994974875	6.149525463667335e-12	0.0025667017325758934	6.716621783198207e-07
217	-4.949748743718593	-4.949748743718593	-4.949748743718593	-4.1457286432160805	-4.1457286432160805	-4.1457286432160805	8.069141358898022e-12	0.0026029571890830994	7.858094477342092e-07
218	-4.949748743718593	-4.949748743718593	-4.949748743718593	-4.0954773869346734	-4.0954773869346734	-4.0954773869346734	1.0579429394582876e-11	0.002636817516759038	9.179003654935514e-07
219	-4.949748743718593	-4.949748743718593	-4.949748743718593	-4.045226130653266	-4.045226130653266	-4.045226130653266	1.3856612861547347e-11	0.0026680873706936836	1.0704895885282895e-06
220	-4.949748743718593	-4.949748743718593	-4.949748743718593	-3.9949748743718594	-3.9949748743718594	-3.9949748743718594	1.8127232028951752e-11	0.002696556970477104	1.2464445262594381e-06
221	-4.949748743718593	-4.949748743718593	-4.949748743718593	-3.9447236180904524	-3.9447236180904524	-3.9447236180904524	2.3681740370076824e-11	0.0027220286428928375	1.4489800150840892e-06
222	-4.949748743718593	-4.949748743718593	-4.949748743718593	-3.8944723618090453	-3.8944723618090453	-3.8944723618090453	3.0891537319479775e-11	0.00274438108317554	1.6816933339214302e-06
223	-4.949748743718593	-4.949748743718593	-4.949748743718593	-3.8442211055276383	-3.8442211055276383	-3.8442211055276383	4.0230238232468256e-11	0.002763433614745736	1.9485983102640603e-06
224	-4.949748743718593	-4.949748743718593	-4.949748743718593	-3.7939698492462313	-3.7939698492462313	-3.7939698492462313	5.230015045496007e-11	0.002778995083644986	2.254158744108281e-06
225	-4.949748743718593	-4.949748743718593	-4.949748743718593	-3.7437185929648242	-3.7437185929648242	-3.7437185929648242	6.786512332442797e-11	0.0027909015771001577	2.6033337690023473e-06
226	-4.949748743718593	-4.949748743718593	-4.949748743718593	-3.693467336683417	-3.693467336683417	-3.693467336683417	8.78911739654228e-11	0.002798930974677205	3.001609911734704e-06
227	-4.949748743718593	-4.949748743718593	-4.949748743718593	-3.64321608040201	-3.64321608040201	-3.64321608040201	1.1359656474703158e-10	0.002802958944812417	3.455049636613694e-06
228	-4.949748743718593	-4.949748743718593	-4.949748743718593	-3.592964824120603	-3.592964824120603	-3.592964824120603	1.4651332740526598e-10	0.0028027729131281376	3.9703259062662255e-06
229	-4.949748743718593	-4.949748743718593	-4.949748743718593	-3.542713567839196	-3.542713567839196	-3.542713567839196	1.8856259855178805e-10	0.0027982124593108892	4.554772203846369e-06
230	-4.949748743718593	-4.949748743718593	-4.949748743718593	-3.492462311557789	-3.492462311557789	-3.492462311557789	2.421465572355045e-10	0.0027891183272004128	5.216420959186507e-06
231	-4.949748743718593	-4.949748743718593	-4.949748743718593	-3.442211055276382	-3.442211055276382	-3.442211055276382	3.1026024311184846e-10	0.002775335917249322	5.9640369727276266e-06
232	-4.949748743718593	-4.949748743718593	-4.949748743718593	-3.391959798994975	-3.391959798994975	-3.391959798994975	3.966270892361121e-10	0.0027566468343138695	6.807179943280062e-06
233	-4.949748743718593	-4.949748743718593	-4.949748743718593	-3.341708542713568	-3.341708542713568	-3.341708542713568	5.058626318726846e-10	0.0027328990399837494	7.756217200949322e-06
234	-4.949748743718593	-4.949748743718593	-4.949748743718593	-3.291457286432161	-3.291457286432161	-3.291457286432161	6.436715658005855e-10	0.002704029669985175	8.822383279039059e-06
235	-4.949748743718593	-4.949748743718593	-4.949748743718593	-3.241206030150754	-3.241206030150754	-3.241206030150754	8.170841013478724e-10	0.002669756533578038	1.0017791282734834e-05
236	-4.949748743718593	-4.949748743718593	-4.949748743718593	-3.190954773869347	-3.190954773869347	-3.190954773869347	1.034738451540129e-09	0.002630076836794615	1.1355480637575965e-05
237	-4.949748743718593	-4.949748743718593	-4.949748743718593	-3.14070351758794	-3.14070351758794	-3.14070351758794	1.3072172353972776e-09	0.002584776608273387	1.2849431186623406e-05
238	-4.949748743718593	-4.949748743718593	-4.949748743718593	-3.090452261306533	-3.090452261306533	-3.090452261306533	1.6474466255227524e-09	0.00253370706923306	1.4514593203784898e-05
239	-4.949748743718593	-4.949748743718593	-4.949748743718593	-3.040201005025126	-3.040201005025126	-3.040201005025126	2.071168190979753e-09	0.002476840978488326	1.6366871932405047e-05
240	-4.949748743718593	-4.949748743718593	-4.949748743718593	-2.9899497487437183	-2.9899497487437183	-2.9899497487437183	2.5974945830233294e-09	0.0024140330497175455	1.8423157598590478e-05
241	-4.949748743718593	-4.949748743718593	-4.949748743718593	-2.9396984924623113	-2.9396984924623113	-2.9396984924623113	3.2495614705741757e-09	0.002345155691727996	2.0701318135252222e-05
242	-4.949748743718593	-4.949748743718593	-4.949748743718593	-2.8894472361809043	-2.8894472361809043	-2.8894472361809043	4.0552894387282325e-09	0.002270185388624668	2.3220141883939505e-05
243	-4.949748743718593	-4.949748743718593	-4.949748743718593	-2.8391959798994972	-2.8391959798994972	-2.8391959798994972	5.048270896035365e-09	0.0021889708004891872	2.5999370336649008e-05
244	-4.949748743718593	-4.949748743718593	-4.949748743718593	-2.78894472361809	-2.78894472361809	-2.78894472361809	6.268798367535977e-09	0.0021015089005231857	2.905961446231231e-05
245	-4.949748743718593	-4.949748743718593	-4.949748743718593	-2.738693467336683	-2.738693467336683	-2.738693467336683	7.765051846524408e-09	0.0020077372901141644	3.242230377509259e-05
246	-4.949748743718593	-4.949748743718593	-4.949748743718593	-2.688442211055276	-2.688442211055276	-2.688442211055276	9.594464097050834e-09	0.0019076192984357476	3.610962085076608e-05
247	-4.949748743718593	-4.949748743718593	-4.949748743718593	-2.638190954773869	-2.638190954773869	-2.638190954773869	1.1825283891473098e-08	0.0018011444481089711	4.014439764432609e-05
248	-4.949748743718593	-4.949748743718593	-4.949748743718593	-2.587939698492462	-2.587939698492462	-2.587939698492462	1.4538358074479123e-08	0.0016882842173799872	4.4550091843120754e-05
249	-4.949748743718593	-4.949748743718593	-4.949748743718593	-2.537688442211055	-2.537688442211055	-2.537688442211055	1.7829153999575944e-08	0.0015691148582845926	4.935055039823055e-05
250	-4.949748743718593	-4.949748743718593	-4.949748743718593	-2.487437185929648	-2.487437185929648	-2.487437185929648	2.1810044209738803e-08	0.0014436346245929599	5.4569893109146506e-05
251	-4.949748743718593	-4.949748743718593	-4.949748743718593	-2.437185929648241	-2.437185929648241	-2.437185929648241	2.661287514566201e-08	0.0013118855422362685	6.0232458054088056e-05
252	-4.949748743718593	-4.949748743718593	-4.949748743718593	-2.386934673366834	-2.386934673366834	-2.386934673366834	3.239184106957297e-08	0.001173923839814961	6.636250327574089e-05
253	-4.949748743718593	-4.949748743718593	-4.949748743718593	-2.336683417085427	-2.336683417085427	-2.336683417085427	3.9326683189408604e-08	0.0010298185516148806	7.298407581401989e-05
254	-4.949748743718593	-4.949748743718593	-4.949748743718593	-2.28643216080402	-2.28643216080402	-2.28643216080402	4.7626232051074975e-08	0.0008797395275905728	8.012075704755262e-05
255	-4.949748743718593	-4.949748743718593	-4.949748743718593	-2.236180904522613	-2.236180904522613	-2.236180904522613	5.75323085255027e-08	0.0007237190147861838	8.779551717452705e-05
256	-4.949748743718593	-4.949748743718593	-4.949748743718593	-2.185929648241206	-2.185929648241206	-2.185929648241206	6.932399504098556e-08	0.0005618878058157861	9.603032231098041e-05
257	-4.949748743718593	-4.949748743718593	-4.949748743718593	-2.135678391959799	-2.135678391959799	-2.135678391959799	8.332228399041457e-08	0.00039448068127967417	0.00010484598897164688
258	-4.949748743718593	-4.949748743718593	-4.949748743718593	-2.0854271356783918	-2.0854271356783918	-2.0854271356783918	9.989510437366704e-08	0.00022157252533361316	0.00011426184937590733
259	-4.949748743718593	-4.949748743718593	-4.949748743718593	-2.0351758793969847	-2.0351758793969847	-2.0351758793969847	1.1946272062368397e-07	4.346788045950234e-05	0.00012429554772097617
260	-4.949748743718593	-4.949748743718593	-4.949748743718593	-1.9849246231155777	-1.9849246231155777	-1.9849246231155777	1.4250348913167838e-07	-0.00013965509424451739	0.00013496255269274116
261	-4.949748743718593	-4.949748743718593	-4.949748743718593	-1.9346733668341707	-1.9346733668341707	-1.9346733668341707	1.6955994817380882e-07	-0.00032758558518253267	0.0001462761574657634
262	-4.949748743718593	-4.949748743718593	-4.949748743718593	-1.8844221105527637	-1.8844221105527637	-1.8844221105527637	2.0124520571614182e-07	-0.0005200980813242495	0.00015824676665943116
263	-4.949748743718593	-4.949748743718593	-4.949748743718593	-1.8341708542713566	-1.8341708542713566	-1.8341708542713566	2.382495769369411e-07	-0.0007168178563006222	0.00017088194726966321
264	-4.949748743718593	-4.949748743718593	-4.949748743718593	-1.7839195979899496	-1.7839195979899496	-1.7839195979899496	2.8134740929425976e-07	-0.0009176222956739366	0.00018418596300762147
265	-4.949748743718593	-4.949748743718593	-4.949748743718593	-1.7336683417085426	-1.7336683417085426	-1.7336683417085426	3.314040176667589e-07	-0.001122026820667088	0.00019815938139799982
266	-4.949748743718593	-4.949748743718593	-4.949748743718593	-1.6834170854271355	-1.6834170854271355	-1.6834170854271355	3.8938263564223577e-07	-0.0013298625126481056	0.00021279905922710896
267	-4.949748743718593	-4.949748743718593	-4.949748743718593	-1.6331658291457285	-1.6331658291457285	-1.6331658291457285	4.5635127161408167e-07	-0.0015406503807753325	0.00022809756046626717
268	-4.949748743718593	-4.949748743718593	-4.949748743718593	-1.5829145728643215	-1.5829145728643215	-1.5829145728643215	5.334893402249373e-07	-0.0017541159177199006	0.00024404308351222426
269	-4.949748743718593	-4.949748743718593	-4.949748743718593	-1.5326633165829144	-1.5326633165829144	-1.5326633165829144	6.22093921188566e-07	-0.0019699737895280123	0.0002606192138046026
270	-4.949748743718593	-4.949748743718593	-4.949748743718593	-1.4824120603015074	-1.4824120603015074	-1.4824120603015074	7.23585479012088e-07	-0.002187618287280202	0.00027780464733950794
271	-4.949748743718593	-4.949748743718593	-4.949748743718593	-1.4321608040201004	-1.4321608040201004	-1.4321608040201004	8.395128590853001e-07	-0.002406736835837364	0.0002955731761176139
272	-4.949748743718593	-4.949748743718593	-4.949748743718593	-1.3819095477386933	-1.3819095477386933	-1.3819095477386933	9.715573585216775e-07	-0.002626903587952256	0.0003138933680020273
273	-4.949748743718593	-4.949748743718593	-4.949748743718593	-1.3316582914572863	-1.3316582914572863	-1.3316582914572863	1.1215356546076684e-06	-0.002847809111699462	0.0003327285230625421
274	-4.949748743718593	-4.949748743718593	-4.949748743718593	-1.2814070351758793	-1.2814070351758793	-1.2814070351758793	1.291401360378031e-06	-0.003068858291953802	0.0003520367608871311
275	-4.949748743718593	-4.949748743718593	-4.949748743718593	-1.2311557788944723	-1.2311557788944723	-1.2311557788944723	1.4832449663641343e-06	-0.0032895931508392096	0.00037177104968577623
276	-4.949748743718593	-4.949748743718593	-4.949748743718593	-1.1809045226130652	-1.1809045226130652	-1.1809045226130652	1.6992919206691146e-06	-0.003509657457470894	0.000391878915252164
277	-4.949748743718593	-4.949748743718593	-4.949748743718593	-1.1306532663316582	-1.1306532663316582	-1.1306532663316582	1.941898596932721e-06	-0.003728601848706603	0.0004123029357288033
278	-4.949748743718593	-4.949748743718593	-4.949748743718593	-1.0804020100502512	-1.0804020100502512	-1.0804020100502512	2.2135459021792376e-06	-0.00394577207043767	0.00043298094533383846
279	-4.949748743718593	-4.949748743718593	-4.949748743718593	-1.0301507537688441	-1.0301507537688441	-1.0301507537688441	2.516830284686663e-06	-0.00416072690859437	0.0004538457724265754
280	-4.949748743718593	-4.949748743718593	-4.949748743718593	-0.9798994974874367	-0.9798994974874367	-0.9798994974874367	2.854451916515756e-06	-0.0043731569312512875	0.0004748261417262256
281	-4.949748743718593	-4.949748743718593	-4.949748743718593	-0.9296482412060296	-0.9296482412060296	-0.9296482412060296	3.2291998467569146e-06	-0.004582370165735483	0.0004958465578965843
282	-4.949748743718593	-4.949748743718593	-4.949748743718593	-0.8793969849246226	-0.8793969849246226	-0.8793969849246226	3.6439339503489306e-06	-0.0047880313359200954	0.0005168278585188091
283	-4.949748743718593	-4.949748743718593	-4.949748743718593	-0.8291457286432156	-0.8291457286432156	-0.8291457286432156	4.101563533819449e-06	-0.004989441949874163	0.0005376877961680293
284	-4.949748743718593	-4.949748743718593	-4.949748743718593	-0.7788944723618085	-0.7788944723618085	-0.7788944723618085	4.605022503653965e-06	-0.005186361260712147	0.0005583413294516504
285	-4.949748743718593	-4.949748743718593	-4.949748743718593	-0.7286432160804015	-0.7286432160804015	-0.7286432160804015	5.157241055189921e-06	-0.00537815922871232	0.0005787013797089458
286	-4.949748743718593	-4.949748743718593	-4.949748743718593	-0.6783919597989945	-0.6783919597989945	-0.6783919597989945	5.761113899714e-06	-0.005564255174249411	0.0005986790638417006
287	-4.949748743718593	-4.949748743718593	-4.949748743718593	-0.6281407035175874	-0.6281407035175874	-0.6281407035175874	6.419465114338968e-06	-0.005744397174566984	0.000618184800259769
288	-4.949748743718593	-4.949748743718593	-4.949748743718593	-0.5778894472361804	-0.5778894472361804	-0.5778894472361804	7.135009772526885e-06	-0.005918014328926802	0.0006371287163347006
289	-4.949748743718593	-4.949748743718593	-4.949748743718593	-0.5276381909547734	-0.5276381909547734	-0.5276381909547734	7.910312591824835e-06	-0.00608463492244482	0.0006554211140610278
290	-4.949748743718593	-4.949748743718593	-4.949748743718593	-0.47738693467336635	-0.47738693467336635	-0.47738693467336635	8.747743918242223e-06	-0.006243723910301924	0.0006729736924171448
291	-4.949748743718593	-4.949748743718593	-4.949748743718593	-0.4271356783919593	-0.4271356783919593	-0.4271356783919593	9.649433452223973e-06	-0.00639508618041873	0.0006896998966112733
292	-4.949748743718593	-4.949748743718593	-4.949748743718593	-0.3768844221105523	-0.3768844221105523	-0.3768844221105523	1.061722220761833e-05	-0.006538114510476589	0.0007055156165733933
293	-4.949748743718593	-4.949748743718593	-4.949748743718593	-0.32663316582914526	-0.32663316582914526	-0.32663316582914526	1.165261328044027e-05	-0.0066726356744766235	0.000720340060070157
294	-4.949748743718593	-4.949748743718593	-4.949748743718593	-0.2763819095477382	-0.2763819095477382	-0.2763819095477382	1.2756722086444865e-05	-0.0067980652675032616	0.0007340962183661759
295	-4.949748743718593	-4.949748743718593	-4.949748743718593	-0.2261306532663312	-0.2261306532663312	-0.2261306532663312	1.3930226803261034e-05	-0.006913947872817516	0.0007467122050002217
296	-4.949748743718593	-4.949748743718593	-4.949748743718593	-0.17587939698492416	-0.17587939698492416	-0.17587939698492416	1.5173319821714739e-05	-0.007020444609224796	0.000758120440877974
297	-4.949748743718593	-4.949748743718593	-4.949748743718593	-0.12562814070351713	-0.12562814070351713	-0.12562814070351713	1.648566106958183e-05	-0.007116915192455053	0.0007682598079554737
298	-4.949748743718593	-4.949748743718593	-4.949748743718593	-0.0753768844221101	-0.0753768844221101	-0.0753768844221101	1.7866334116979646e-05	-0.007203025743365288	0.0007770756492391229
299	-4.949748743718593	-4.949748743718593	-4.949748743718593	-0.02512562814070307	-0.02512562814070307	-0.02512562814070307	1.9313806003666756e-05	-0.007278915960341692	0.0007845198269933462
300	-4.949748743718593	-4.949748743718593	-4.949748743718593	0.02512562814070396	0.02512562814070396	0.02512562814070396	2.0825891742589335e-05	-0.007344092708081007	0.0007905519451014698
301	-4.949748743718593	-4.949748743718593	-4.949748743718593	0.07537688442211099	0.07537688442211099	0.07537688442211099	2.239972444926819e-05	-0.007398324552923441	0.000795138708781451
302	-4.949748743718593	-4.949748743718593	-4.949748743718593	0.12562814070351802	0.12562814070351802	0.12562814070351802	2.4031732021576416e-05	-0.007441854104399681	0.0007982553797774017
303	-4.949748743718593	-4.949748743718593	-4.949748743718593	0.17587939698492505	0.17587939698492505	0.17587939698492505	2.5717621248034307e-05	-0.007474462501704693	0.0007998849032446742
304	-4.949748743718593	-4.949748743718593	-4.949748743718593	0.22613065326633208	0.22613065326633208	0.22613065326633208	2.7452370154338872e-05	-0.007495950907468796	0.0008000191883184016
305	-4.949748743718593	-4.949748743718593	-4.949748743718593	0.2763819095477391	0.2763819095477391	0.2763819095477391	2.923022930736828e-05	-0.007506547495722771	0.0007986579439602792
306	-4.949748743718593	-4.949748743718593	-4.949748743718593	0.32663316582914614	0.32663316582914614	0.32663316582914614	3.104473268384611e-05	-0.00750625878572464	0.000795810017734766
307	-4.949748743718593	-4.949748743718593	-4.949748743718593	0.3768844221105532	0.3768844221105532	0.3768844221105532	3.288871857830192e-05	-0.007495207712054253	0.000791491533163935
308	-4.949748743718593	-4.949748743718593	-4.949748743718593	0.4271356783919602	0.4271356783919602	0.4271356783919602	3.475436087361846e-05	-0.00747357914224267	0.0007857279269956052
309	-4.949748743718593	-4.949748743718593	-4.949748743718593	0.47738693467336724	0.47738693467336724	0.47738693467336724	3.663321082961007e-05	-0.0074415551498532295	0.0007785518537275493
310	-4.949748743718593	-4.949748743718593	-4.949748743718593	0.5276381909547743	0.5276381909547743	0.5276381909547743	3.851624936360363e-05	-0.007399473339319229	0.000770003825891763
311	-4.949748743718593	-4.949748743718593	-4.949748743718593	0.5778894472361813	0.5778894472361813	0.5778894472361813	4.039394960530048e-05	-0.007347686216235161	0.0007601314573548734
312	-4.949748743718593	-4.949748743718593	-4.949748743718593	0.6281407035175883	0.6281407035175883	0.6281407035175883	4.2256349310154434e-05	-0.007286606356501579	0.0007489894051104784
313	-4.949748743718593	-4.949748743718593	-4.949748743718593	0.6783919597989954	0.6783919597989954	0.6783919597989954	4.4093132515362615e-05	-0.007216470781713724	0.0007366382633335888
314	-4.949748743718593	-4.949748743718593	-4.949748743718593	0.7286432160804024	0.7286432160804024	0.7286432160804024	4.5893719624871434e-05	-0.007138109765946865	0.000723144446965307
315	-4.949748743718593	-4.949748743718593	-4.949748743718593	0.7788944723618094	0.7788944723618094	0.7788944723618094	4.76473649192567e-05	-0.007051939610391855	0.0007085796678438783
316	-4.949748743718593	-4.949748743718593	-4.949748743718593	0.8291457286432165	0.8291457286432165	0.8291457286432165	4.9343260307697704e-05	-0.006958543788641691	0.0006930201780050993
317	-4.949748743718593	-4.949748743718593	-4.949748743718593	0.8793969849246235	0.8793969849246235	0.8793969849246235	5.0970643977196216e-05	-0.0068586235865950584	0.0006765453144907951
318	-4.949748743718593	-4.949748743718593	-4.949748743718593	0.9296482412060305	0.9296482412060305	0.9296482412060305	5.251891245313531e-05	-0.006752991583198309	0.0006592386635020375
319	-4.949748743718593	-4.949748743718593	-4.949748743718593	0.9798994974874375	0.9798994974874375	0.9798994974874375	5.397773446931151e-05	-0.006642273627221584	0.0006411856156773865
320	-4.949748743718593	-4.949748743718593	-4.949748743718593	1.0301507537688446	1.0301507537688446	1.0301507537688446	5.533716495830929e-05	-0.006527382880449295	0.0006224735407158732
321	-4.949748743718593	-4.949748743718593	-4.949748743718593	1.0804020100502516	1.0804020100502516	1.0804020100502516	5.6587757417504616e-05	-0.006409151013940573	0.0006031905068084598
322	-4.949748743718593	-4.949748743718593	-4.949748743718593	1.1306532663316586	1.1306532663316586	1.1306532663316586	5.772067288436761e-05	-0.006288485135883093	0.0005834256298840046
323	-4.949748743718593	-4.949748743718593	-4.949748743718593	1.1809045226130657	1.1809045226130657	1.1809045226130657	5.8727783768564585e-05	-0.006166317034512758	0.0005632671527564526
324	-4.949748743718593	-4.949748743718593	-4.949748743718593	1.2311557788944727	1.2311557788944727	1.2311557788944727	5.960177083825512e-05	-0.006043553818017244	0.0005428027361631393
325	-4.949748743718593	-4.949748743718593	-4.949748743718593	1.2814070351758797	1.2814070351758797	1.2814070351758797	6.03362117436595e-05	-0.005921057891100645	0.0005221180617809296
326	-4.949748743718593	-4.949748743718593	-4.949748743718593	1.3316582914572868	1.3316582914572868	1.3316582914572868	6.092565958123523e-05	-0.005800048820674419	0.0005012975889258087
327	-4.949748743718593	-4.949748743718593	-4.949748743718593	1.3819095477386938	1.3819095477386938	1.3819095477386938	6.13657101545485e-05	-0.005681238137185574	0.00048042222624644637
328	-4.949748743718593	-4.949748743718593	-4.949748743718593	1.4321608040201008	1.4321608040201008	1.4321608040201008	6.16530567701959e-05	-0.005565665662288666	0.00045957014663144946
329	-4.949748743718593	-4.949748743718593	-4.949748743718593	1.4824120603015079	1.4824120603015079	1.4824120603015079	6.178553161516915e-05	-0.00545426644384861	0.0004388161760289222
330	-4.949748743718593	-4.949748743718593	-4.949748743718593	1.5326633165829149	1.5326633165829149	1.5326633165829149	6.176213299141214e-05	-0.005348013248294592	0.0004182309494353831
331	-4.949748743718593	-4.949748743718593	-4.949748743718593	1.582914572864322	1.582914572864322	1.582914572864322	6.158303792896076e-05	-0.005247710272669792	0.00039788096910342574
332	-4.949748743718593	-4.949748743718593	-4.949748743718593	1.633165829145729	1.633165829145729	1.633165829145729	6.124959995550185e-05	-0.005154093261808157	0.0003778280515689403
333	-4.949748743718593	-4.949748743718593	-4.949748743718593	1.683417085427136	1.683417085427136	1.683417085427136	6.076433206166046e-05	-0.005068035796284676	0.00035812935675494373
334	-4.949748743718593	-4.949748743718593	-4.949748743718593	1.733668341708543	1.733668341708543	1.733668341708543	6.0130875161908304e-05	-0.004990057088434696	0.00033883724245242774
335	-4.949748743718593	-4.949748743718593	-4.949748743718593	1.78391959798995	1.78391959798995	1.78391959798995	5.935395260478607e-05	-0.0049209073185920715	0.0003199988859705627
336	-4.949748743718593	-4.949748743718593	-4.949748743718593	1.834170854271357	1.834170854271357	1.834170854271357	5.843931152744658e-05	-0.0048611280508339405	0.0003016564587596804
337	-4.949748743718593	-4.949748743718593	-4.949748743718593	1.884422110552764	1.884422110552764	1.884422110552764	5.739365207299026e-05	-0.004810997750610113	0.00028384700999595225
338	-4.949748743718593	-4.949748743718593	-4.949748743718593	1.9346733668341711	1.9346733668341711	1.9346733668341711	5.622454568980999e-05	-0.004771039355546236	0.00026660237926989794
339	-4.949748743718593	-4.949748743718593	-4.949748743718593	1.9849246231155782	1.9849246231155782	1.9849246231155782	5.494034390593396e-05	-0.004741275683045387	0.00024994960404001176
340	-4.949748743718593	-4.949748743718593	-4.949748743718593	2.035175879396985	2.035175879396985	2.035175879396985	5.355007911463064e-05	-0.004721879493445158	0.00023391100694425404
341	-4.949748743718593	-4.949748743718593	-4.949748743718593	2.085427135678392	2.085427135678392	2.085427135678392	5.206335901760789e-05	-0.004712947644293308	0.00021850370103493333
342	-4.949748743718593	-4.949748743718593	-4.949748743718593	2.1356783919597992	2.1356783919597992	2.1356783919597992	5.0490256447167334e-05	-0.004714217036962509	0.00020374063751660287
343	-4.949748743718593	-4.949748743718593	-4.949748743718593	2.1859296482412063	2.1859296482412063	2.1859296482412063	4.884119632773866e-05	-0.004725564271211624	0.00018963046022690833
344	-4.949748743718593	-4.949748743718593	-4.949748743718593	2.2361809045226133	2.2361809045226133	2.2361809045226133	4.712684154030957e-05	-0.004746558144688606	0.00017617747653275728
345	-4.949748743718593	-4.949748743718593	-4.949748743718593	2.2864321608040203	2.2864321608040203	2.2864321608040203	4.535797942126701e-05	-0.004776760004460812	0.00016338245768565685
346	-4.949748743718593	-4.949748743718593	-4.949748743718593	2.3366834170854274	2.3366834170854274	2.3366834170854274	4.354541056180551e-05	-0.0048156846314668655	0.00015124253695830703
347	-4.949748743718593	-4.949748743718593	-4.949748743718593	2.3869346733668344	2.3869346733668344	2.3869346733668344	4.169984147784017e-05	-0.00486259488388896	0.00013975142792332917
348	-4.949748743718593	-4.949748743718593	-4.949748743718593	2.4371859296482414	2.4371859296482414	2.4371859296482414	3.983178259647007e-05	-0.00491695711389184	0.00012890007928945124
349	-4.949748743718593	-4.949748743718593	-4.949748743718593	2.4874371859296485	2.4874371859296485	2.4874371859296485	3.795145285723081e-05	-0.004977663047611713	0.00011867663124576211
350	-4.949748743718593	-4.949748743718593	-4.949748743718593	2.5376884422110555	2.5376884422110555	2.5376884422110555	3.606869205885453e-05	-0.0050438931211829185	0.00010906697571044788
351	-4.949748743718593	-4.949748743718593	-4.949748743718593	2.5879396984924625	2.5879396984924625	2.5879396984924625	3.41928818995498e-05	-0.005114789120852947	0.00010005466174334288
352	-4.949748743718593	-4.949748743718593	-4.949748743718593	2.6381909547738696	2.6381909547738696	2.6381909547738696	3.2332876465625176e-05	-0.005189369898289442	9.162174683297053e-05
353	-4.949748743718593	-4.949748743718593	-4.949748743718593	2.6884422110552766	2.6884422110552766	2.6884422110552766	3.049694272436353e-05	-0.005266544874757528	8.37485640658997e-05
354	-4.949748743718593	-4.949748743718593	-4.949748743718593	2.7386934673366836	2.7386934673366836	2.7386934673366836	2.869271137707901e-05	-0.005345216020941734	7.641421689186245e-05
355	-4.949748743718593	-4.949748743718593	-4.949748743718593	2.7889447236180906	2.7889447236180906	2.7889447236180906	2.692713823171882e-05	-0.005424371920526028	6.959687016205862e-05
356	-4.949748743718593	-4.949748743718593	-4.949748743718593	2.8391959798994977	2.8391959798994977	2.8391959798994977	2.520647606535833e-05	-0.0055030412040650845	6.327385926852003e-05
357	-4.949748743718593	-4.949748743718593	-4.949748743718593	2.8894472361809047	2.8894472361809047	2.8894472361809047	2.3536256769218853e-05	-0.005580033641308546	5.7422086683800444e-05
358	-4.949748743718593	-4.949748743718593	-4.949748743718593	2.9396984924623117	2.9396984924623117	2.9396984924623117	2.192128340566493e-05	-0.0056544276885688305	5.201804015086964e-05
359	-4.949748743718593	-4.949748743718593	-4.949748743718593	2.9899497487437188	2.9899497487437188	2.9899497487437188	2.0365631660717024e-05	-0.00572520587593317	4.7038080083439127e-05
360	-4.949748743718593	-4.949748743718593	-4.949748743718593	3.0402010050251267	3.0402010050251267	3.0402010050251267	1.887266004906502e-05	-0.00579151650890708	4.24587051384151e-05
361	-4.949748743718593	-4.949748743718593	-4.949748743718593	3.090452261306533	3.090452261306533	3.090452261306533	1.7445028122899378e-05	-0.005852426867932081	3.825655221589841e-05
362	-4.949748743718593	-4.949748743718593	-4.949748743718593	3.1407035175879408	3.1407035175879408	3.1407035175879408	1.608472185199499e-05	-0.005907218437641859	3.440861473791301e-05
363	-4.949748743718593	-4.949748743718593	-4.949748743718593	3.190954773869347	3.190954773869347	3.190954773869347	1.4793085280704157e-05	-0.005955110304057598	3.0892402719473466e-05
364	-4.949748743718593	-4.949748743718593	-4.949748743718593	3.241206030150755	3.241206030150755	3.241206030150755	1.3570857527589464e-05	-0.005995444022119045	2.7685960958478972e-05
365	-4.949748743718593	-4.949748743718593	-4.949748743718593	3.291457286432161	3.291457286432161	3.291457286432161	1.2418214174609405e-05	-0.006027791649103165	2.4768018192844465e-05
366	-4.949748743718593	-4.949748743718593	-4.949748743718593	3.341708542713569	3.341708542713569	3.341708542713569	1.1334812093839028e-05	-0.006051653064787388	2.211806713603437e-05
367	-4.949748743718593	-4.949748743718593	-4.949748743718593	3.391959798994975	3.391959798994975	3.391959798994975	1.0319836779081688e-05	-0.006066703237593174	1.9716429960681126e-05
368	-4.949748743718593	-4.949748743718593	-4.949748743718593	3.442211055276383	3.442211055276383	3.442211055276383	9.37205128548714e-06	-0.006072558928281069	1.754423647071235e-05
369	-4.949748743718593	-4.949748743718593	-4.949748743718593	3.492462311557789	3.492462311557789	3.492462311557789	8.489845930299306e-06	-0.006069133058190346	1.558356780151371e-05
370	-4.949748743718593	-4.949748743718593	-4.949748743718593	3.542713567839197	3.542713567839197	3.542713567839197	7.671287969798665e-06	-0.0060563902370631695	1.3817360922985245e-05
371	-4.949748743718593	-4.949748743718593	-4.949748743718593	3.592964824120603	3.592964824120603	3.592964824120603	6.914170538995324e-06	-0.006034243386238813	1.2229550520714838e-05
372	-4.949748743718593	-4.949748743718593	-4.949748743718593	3.643216080402011	3.643216080402011	3.643216080402011	6.216060219252724e-06	-0.006002794951200485	1.080495258065639e-05
373	-4.949748743718593	-4.949748743718593	-4.949748743718593	3.693467336683417	3.693467336683417	3.693467336683417	5.574342682428974e-06	-0.005962205585092306	9.529332601232454e-06
374	-4.949748743718593	-4.949748743718593	-4.949748743718593	3.743718592964825	3.743718592964825	3.743718592964825	4.986265946053513e-06	-0.005912821274250746	8.389391950913705e-06
375	-4.949748743718593	-4.949748743718593	-4.949748743718593	3.7939698492462313	3.7939698492462313	3.7939698492462313	4.448980860423848e-06	-0.005854853894561529	7.372703294095118e-06
376	-4.949748743718593	-4.949748743718593	-4.949748743718593	3.844221105527639	3.844221105527639	3.844221105527639	3.959578533404565e-06	-0.005788650829344988	6.467729690484703e-06
377	-4.949748743718593	-4.949748743718593	-4.949748743718593	3.8944723618090453	3.8944723618090453	3.8944723618090453	3.5151244804723474e-06	-0.005714693572372198	5.663775937136961e-06
378	-4.949748743718593	-4.949748743718593	-4.949748743718593	3.9447236180904532	3.9447236180904532	3.9447236180904532	3.112689364744935e-06	-0.005633416119962931	4.950965831085341e-06
379	-4.949748743718593	-4.949748743718593	-4.949748743718593	3.9949748743718594	3.9949748743718594	3.9949748743718594	2.749376263197416e-06	-0.005545280408114195	4.320201242080657e-06
380	-4.949748743718593	-4.949748743718593	-4.949748743718593	4.045226130653267	4.045226130653267	4.045226130653267	2.422344460095891e-06	-0.005450915079563856	3.763120275834808e-06
381	-4.949748743718593	-4.949748743718593	-4.949748743718593	4.0954773869346734	4.0954773869346734	4.0954773869346734	2.128829826222386e-06	-0.005350758321583271	3.2720729450375075e-06
382	-4.949748743718593	-4.949748743718593	-4.949748743718593	4.145728643216081	4.145728643216081	4.145728643216081	1.866161892319186e-06	-0.005245432257652283	2.8400727387634106e-06
383	-4.949748743718593	-4.949748743718593	-4.949748743718593	4.1959798994974875	4.1959798994974875	4.1959798994974875	1.6317777671739455e-06	-0.005135507322847843	2.4607447812741157e-06
384	-4.949748743718593	-4.949748743718593	-4.949748743718593	4.246231155778895	4.246231155778895	4.246231155778895	1.4232330849273263e-06	-0.005021535325795412	2.128317646565847e-06
385	-4.949748743718593	-4.949748743718593	-4.949748743718593	4.296482412060302	4.296482412060302	4.296482412060302	1.2382101927279066e-06	-0.004904087632894516	1.8375434365225374e-06
386	-4.949748743718593	-4.949748743718593	-4.949748743718593	4.3467336683417095	4.3467336683417095	4.3467336683417095	1.0745238091488045e-06	-0.004783742595463991	1.5836972124816384e-06
387	-4.949748743718593	-4.949748743718593	-4.949748743718593	4.396984924623116	4.396984924623116	4.396984924623116	9.301243963113751e-07	-0.004660998936742544	1.3625073052025982e-06
388	-4.949748743718593	-4.949748743718593	-4.949748743718593	4.4472361809045236	4.4472361809045236	4.4472361809045236	8.030994950211961e-07	-0.004536459222435951	1.1701440598699264e-06
389	-4.949748743718593	-4.949748743718593	-4.949748743718593	4.49748743718593	4.49748743718593	4.49748743718593	6.916732730715269e-07	-0.004410526715219021	1.0031654937847634e-06
390	-4.949748743718593	-4.949748743718593	-4.949748743718593	4.547738693467338	4.547738693467338	4.547738693467338	5.942045329111782e-07	-0.004283774644136429	8.585002433392219e-07
391	-4.949748743718593	-4.949748743718593	-4.949748743718593	4.597989949748744	4.597989949748744	4.597989949748744	5.091834168318412e-07	-0.004156565293669701	7.334016345339478e-07
392	-4.949748743718593	-4.949748743718593	-4.949748743718593	4.648241206030152	4.648241206030152	4.648241206030152	4.3522703642492076e-07	-0.004029382020235062	6.254294362406654e-07
393	-4.949748743718593	-4.949748743718593	-4.949748743718593	4.698492462311558	4.698492462311558	4.698492462311558	3.7107423899295176e-07	-0.0039025803562253714	5.324129119799181e-07
394	-4.949748743718593	-4.949748743718593	-4.949748743718593	4.748743718592966	4.748743718592966	4.748743718592966	3.155797075417717e-07	-0.003776542842388153	4.5243353952173493e-07
395	-4.949748743718593	-4.949748743718593	-4.949748743718593	4.798994974874372	4.798994974874372	4.798994974874372	2.6770757354726205e-07	-0.003651599632576108	3.837916153770493e-07
396	-4.949748743718593	-4.949748743718593	-4.949748743718593	4.84924623115578	4.84924623115578	4.84924623115578	2.265247034471383e-07	-0.0035280012525618076	3.24991958677856e-07
397	-4.949748743718593	-4.949748743718593	-4.949748743718593	4.899497487437186	4.899497487437186	4.899497487437186	1.9119380125499824e-07	-0.0034060704056173563	2.7471659791444836e-07
398	-4.949748743718593	-4.949748743718593	-4.949748743718593	4.949748743718594	4.949748743718594	4.949748743718594	1.60966451264077e-07	-0.0032860077917575836	2.318110290389086e-07
399	-4.949748743718593	-4.949748743718593	-4.949748743718593	5.0	5.0	5.0	1.3517620686874957e-07	-0.003168045310303569	1.952626291767956e-07
400	-4.899497487437186	-4.899497487437186	-4.899497487437186	-5.0	-5.0	-5.0	1.15515284115764e-13	0.0018352066399529576	5.2100997294246554e-08
401	-4.899497487437186	-4.899497487437186	-4.899497487437186	-4.949748743718593	-4.949748743718593	-4.949748743718593	1.470708028658436e-13	0.0018926301272585988	6.23859364168311e-08
402	-4.899497487437186	-4.899497487437186	-4.899497487437186	-4.899497487437186	-4.899497487437186	-4.899497487437186	1.8783134703004756e-13	0.001949933124706149	7.459815520860502e-08
403	-4.899497487437186	-4.899497487437186	-4.899497487437186	-4.849246231155779	-4.849246231155779	-4.849246231155779	2.4064574895618355e-13	0.0020070162136107683	8.907720427941968e-08
404	-4.899497487437186	-4.899497487437186	-4.899497487437186	-4.798994974874372	-4.798994974874372	-4.798994974874372	3.0927364476919384e-13	0.0020637684501707554	1.0621734958249363e-07
405	-4.899497487437186	-4.899497487437186	-4.899497487437186	-4.748743718592965	-4.748743718592965	-4.748743718592965	3.9867693199054417e-13	0.002120059682056308	1.2647699065837514e-07
406	-4.899497487437186	-4.899497487437186	-4.899497487437186	-4.698492462311558	-4.698492462311558	-4.698492462311558	5.15402191221452e-13	0.0021757474169135094	1.5038601475225732e-07
407	-4.899497487437186	-4.899497487437186	-4.899497487437186	-4.648241206030151	-4.648241206030151	-4.648241206030151	6.680812506800354e-13	0.002230737591162324	1.7855832368240954e-07
408	-4.899497487437186	-4.899497487437186	-4.899497487437186	-4.597989949748744	-4.597989949748744	-4.597989949748744	8.680847369504258e-13	0.0022848723456263542	2.1170060904296406e-07
409	-4.899497487437186	-4.899497487437186	-4.899497487437186	-4.547738693467337	-4.547738693467337	-4.547738693467337	1.1303731322896858e-12	0.0023380150087177753	2.5062823283406033e-07
410	-4.899497487437186	-4.899497487437186	-4.899497487437186	-4.49748743718593	-4.49748743718593	-4.49748743718593	1.4746020317579191e-12	0.00239002937451005	2.962764256153605e-07
411	-4.899497487437186	-4.899497487437186	-4.899497487437186	-4.447236180904523	-4.447236180904523	-4.447236180904523	1.926553549219216e-12	0.002440778072923422	3.4971952800333383e-07
412	-4.899497487437186	-4.899497487437186	-4.899497487437186	-4.396984924623116	-4.396984924623116	-4.396984924623116	2.519984868914157e-12	0.002490041311830282	4.12184249398706e-07
413	-4.899497487437186	-4.899497487437186	-4.899497487437186	-4.346733668341709	-4.346733668341709	-4.346733668341709	3.2990086310268825e-12	0.0025377641431987286	4.85074224343407e-07
414	-4.899497487437186	-4.899497487437186	-4.899497487437186	-4.296482412060302	-4.296482412060302	-4.296482412060302	4.321149194494073e-12	0.0025837337598204613	5.699849907614407e-07
415	-4.899497487437186	-4.899497487437186	-4.899497487437186	-4.2462311557788945	-4.2462311557788945	-4.2462311557788945	5.661255050277917e-12	0.0026277757715433836	6.687350264655834e-07
416	-4.899497487437186	-4.899497487437186	-4.899497487437186	-4.1959798994974875	-4.1959798994974875	-4.1959798994974875	7.416492197130748e-12	0.0026697160210460424	7.833811537238944e-07
417	-4.899497487437186	-4.899497487437186	-4.899497487437186	-4.1457286432160805	-4.1457286432160805	-4.1457286432160805	9.712697825641096e-12	0.002709413878619671	9.162578749055683e-07
418	-4.899497487437186	-4.899497487437186	-4.899497487437186	-4.0954773869346734	-4.0954773869346734	-4.0954773869346734	1.2712440156249232e-11	0.0027466746978461742	1.069994368663174e-06
419	-4.899497487437186	-4.899497487437186	-4.899497487437186	-4.045226130653266	-4.045226130653266	-4.045226130653266	1.6625211032965054e-11	0.002781335264444351	1.2475584298954345e-06
420	-4.899497487437186	-4.899497487437186	-4.899497487437186	-3.9949748743718594	-3.9949748743718594	-3.9949748743718594	2.1720275529614828e-11	0.002813205821439624	1.4522820492857136e-06
421	-4.899497487437186	-4.899497487437186	-4.899497487437186	-3.9447236180904524	-3.9447236180904524	-3.9447236180904524	2.8342820408538865e-11	0.002842074492946267	1.6879010900083813e-06
422	-4.899497487437186	-4.899497487437186	-4.899497487437186	-3.8944723618090453	-3.8944723618090453	-3.8944723618090453	3.693418422846092e-11	0.0028678257949650288	1.9585966128943255e-06
423	-4.899497487437186	-4.899497487437186	-4.899497487437186	-3.8442211055276383	-3.8442211055276383	-3.8442211055276383	4.805712011744839e-11	0.002890237607061863	2.2690321657137247e-06
424	-4.899497487437186	-4.899497487437186	-4.899497487437186	-3.7939698492462313	-3.7939698492462313	-3.7939698492462313	6.242724205957412e-11	0.0029091201722621918	2.6243976662954083e-06
425	-4.899497487437186	-4.899497487437186	-4.899497487437186	-3.7437185929648242	-3.7437185929648242	-3.7437185929648242	8.095204181308521e-11	0.0029243335593491793	3.0304572646855377e-06
426	-4.899497487437186	-4.899497487437186	-4.899497487437186	-3.693467336683417	-3.693467336683417	-3.693467336683417	1.0477914157474426e-10	0.002935619093477726	3.493591520964401e-06
427	-4.899497487437186	-4.899497487437186	-4.899497487437186	-3.64321608040201	-3.64321608040201	-3.64321608040201	1.3535577296759545e-10	0.0029428049456328154	4.020853793917922e-06
428	-4.899497487437186	-4.899497487437186	-4.899497487437186	-3.592964824120603	-3.592964824120603	-3.592964824120603	1.7450185199936974e-10	0.0029457537457346916	4.619999799615471e-06
429	-4.899497487437186	-4.899497487437186	-4.899497487437186	-3.542713567839196	-3.542713567839196	-3.542713567839196	2.2449945879064134e-10	0.0029443001840263605	5.299564236338483e-06
430	-4.899497487437186	-4.899497487437186	-4.899497487437186	-3.492462311557789	-3.492462311557789	-3.492462311557789	2.882020368094004e-10	0.002938159741461277	6.068898528610589e-06
431	-4.899497487437186	-4.899497487437186	-4.899497487437186	-3.442211055276382	-3.442211055276382	-3.442211055276382	3.691672058617317e-10	0.0029272560495883226	6.93820175001747e-06
432	-4.899497487437186	-4.899497487437186	-4.899497487437186	-3.391959798994975	-3.391959798994975	-3.391959798994975	4.718177428640362e-10	0.0029113981872797012	7.91860293247737e-06
433	-4.899497487437186	-4.899497487437186	-4.899497487437186	-3.341708542713568	-3.341708542713568	-3.341708542713568	6.016360308041507e-10	0.0028904180508106947	9.02217834664043e-06
434	-4.899497487437186	-4.899497487437186	-4.899497487437186	-3.291457286432161	-3.291457286432161	-3.291457286432161	7.65398114986991e-10	0.0028641168028116226	1.0262019713991322e-05
435	-4.899497487437186	-4.899497487437186	-4.899497487437186	-3.241206030150754	-3.241206030150754	-3.241206030150754	9.714544413472778e-10	0.002832356607541442	1.165223784482805e-05
436	-4.899497487437186	-4.899497487437186	-4.899497487437186	-3.190954773869347	-3.190954773869347	-3.190954773869347	1.230065387548062e-09	0.002795059233903885	1.320803949056426e-05
437	-4.899497487437186	-4.899497487437186	-4.899497487437186	-3.14070351758794	-3.14070351758794	-3.14070351758794	1.5538008350707664e-09	0.002752001164481044	1.4945723705750424e-05
438	-4.899497487437186	-4.899497487437186	-4.899497487437186	-3.090452261306533	-3.090452261306533	-3.090452261306533	1.9580142683099837e-09	0.002703037578612566	1.688273550826125e-05
439	-4.899497487437186	-4.899497487437186	-4.899497487437186	-3.040201005025126	-3.040201005025126	-3.040201005025126	2.46140322039579e-09	0.002648151246830821	1.9037635865970515e-05
440	-4.899497487437186	-4.899497487437186	-4.899497487437186	-2.9899497487437183	-2.9899497487437183	-2.9899497487437183	3.086669306742306e-09	0.0025871077086776495	2.143014717148617e-05
441	-4.899497487437186	-4.899497487437186	-4.899497487437186	-2.9396984924623113	-2.9396984924623113	-2.9396984924623113	3.861292583121386e-09	0.002519879722967744	2.4081144147203304e-05
442	-4.899497487437186	-4.899497487437186	-4.899497487437186	-2.8894472361809043	-2.8894472361809043	-2.8894472361809043	4.818436516793261e-09	0.002446284983307123	2.7012571081286296e-05
443	-4.899497487437186	-4.899497487437186	-4.899497487437186	-2.8391959798994972	-2.8391959798994972	-2.8391959798994972	5.998001441876671e-09	0.002366361441090703	3.024752550118137e-05
444	-4.899497487437186	-4.899497487437186	-4.899497487437186	-2.78894472361809	-2.78894472361809	-2.78894472361809	7.447845951384363e-09	0.002279973356053233	3.3810116292443126e-05
445	-4.899497487437186	-4.899497487437186	-4.899497487437186	-2.738693467336683	-2.738693467336683	-2.738693467336683	9.225197217691843e-09	0.0021870199125260115	3.7725414586020634e-05
446	-4.899497487437186	-4.899497487437186	-4.899497487437186	-2.688442211055276	-2.688442211055276	-2.688442211055276	1.139827268116279e-08	0.002087563741952181	4.201942283543758e-05
447	-4.899497487437186	-4.899497487437186	-4.899497487437186	-2.638190954773869	-2.638190954773869	-2.638190954773869	1.4048136844064896e-08	0.001981559908017516	4.671890565077774e-05
448	-4.899497487437186	-4.899497487437186	-4.899497487437186	-2.587939698492462	-2.587939698492462	-2.587939698492462	1.7270817984352053e-08	0.001868942636065185	5.1851322496077046e-05
449	-4.899497487437186	-4.899497487437186	-4.899497487437186	-2.537688442211055	-2.537688442211055	-2.537688442211055	2.1179710381373513e-08	0.0017497696680948138	5.744470763602294e-05
450	-4.899497487437186	-4.899497487437186	-4.899497487437186	-2.487437185929648	-2.487437185929648	-2.487437185929648	2.590828803241744e-08	0.0016240315744653344	6.352738273562863e-05
451	-4.899497487437186	-4.899497487437186	-4.899497487437186	-2.437185929648241	-2.437185929648241	-2.437185929648241	3.1613155734159136e-08	0.0014917487278580666	7.012796413619071e-05
452	-4.899497487437186	-4.899497487437186	-4.899497487437186	-2.386934673366834	-2.386934673366834	-2.386934673366834	3.8477462695766895e-08	0.001353090745396912	7.72749845054932e-05
453	-4.899497487437186	-4.899497487437186	-4.899497487437186	-2.336683417085427	-2.336683417085427	-2.336683417085427	4.671470242130522e-08	0.0012079367879778147	8.499675459461287e-05
454	-4.899497487437186	-4.899497487437186	-4.899497487437186	-2.28643216080402	-2.28643216080402	-2.28643216080402	5.6572920321980584e-08	0.0010565387783572078	9.332113404525444e-05
455	-4.899497487437186	-4.899497487437186	-4.899497487437186	-2.236180904522613	-2.236180904522613	-2.236180904522613	6.833934726302967e-08	0.0008989592897705734	0.00010227518214378506
456	-4.899497487437186	-4.899497487437186	-4.899497487437186	-2.185929648241206	-2.185929648241206	-2.185929648241206	8.23454728834651e-08	0.0007354186964221299	0.00011188499047420919
457	-4.899497487437186	-4.899497487437186	-4.899497487437186	-2.135678391959799	-2.135678391959799	-2.135678391959799	9.897256691949083e-08	0.0005658636800944805	0.0001221751153934747
458	-4.899497487437186	-4.899497487437186	-4.899497487437186	-2.0854271356783918	-2.0854271356783918	-2.0854271356783918	1.1865764979084962e-07	0.000390786852221936	0.00013316857803147286
459	-4.899497487437186	-4.899497487437186	-4.899497487437186	-2.0351758793969847	-2.0351758793969847	-2.0351758793969847	1.4189990526214372e-07	0.0002099958946928382	0.0001448864204576239
460	-4.899497487437186	-4.899497487437186	-4.899497487437186	-1.9849246231155777	-1.9849246231155777	-1.9849246231155777	1.692675179744496e-07	2.3983995561138727e-05	0.00015734712360426784
461	-4.899497487437186	-4.899497487437186	-4.899497487437186	-1.9346733668341707	-1.9346733668341707	-1.9346733668341707	2.0140490698666604e-07	-0.0001670736528467387	0.00017056668002624065
462	-4.899497487437186	-4.899497487437186	-4.899497487437186	-1.8844221105527637	-1.8844221105527637	-1.8844221105527637	2.390403131325188e-07	-0.000362969032721594	0.000184557749889791
463	-4.899497487437186	-4.899497487437186	-4.899497487437186	-1.8341708542713566	-1.8341708542713566	-1.8341708542713566	2.8299368298815386e-07	-0.000563440378755331	0.00019932964642066509
464	-4.899497487437186	-4.899497487437186	-4.899497487437186	-1.7839195979899496	-1.7839195979899496	-1.7839195979899496	3.3418477560310085e-07	-0.0007681899005547166	0.00021488791389856488
465	-4.899497487437186	-4.899497487437186	-4.899497487437186	-1.7336683417085426	-1.7336683417085426	-1.7336683417085426	3.9364139997419606e-07	-0.0009768225718289614	0.0002312337455805391
466	-4.899497487437186	-4.899497487437186	-4.899497487437186	-1.6834170854271355	-1.6834170854271355	-1.6834170854271355	4.625076716988844e-07	-0.0011889849556609988	0.00024836388183757663
467	-4.899497487437186	-4.899497487437186	-4.899497487437186	-1.6331658291457285	-1.6331658291457285	-1.6331658291457285	5.420521565599005e-07	-0.001404558657668531	0.0002662703627720475
468	-4.899497487437186	-4.899497487437186	-4.899497487437186	-1.5829145728643215	-1.5829145728643215	-1.5829145728643215	6.336757472695173e-07	-0.0016228931490331888	0.0002849398006219417
469	-4.899497487437186	-4.899497487437186	-4.899497487437186	-1.5326633165829144	-1.5326633165829144	-1.5326633165829144	7.389190976177141e-07	-0.0018437375547364354	0.00030435362714342773
470	-4.899497487437186	-4.899497487437186	-4.899497487437186	-1.4824120603015074	-1.4824120603015074	-1.4824120603015074	8.594694162840311e-07	-0.002066811081022024	0.00032448742422275245
471	-4.899497487437186	-4.899497487437186	-4.899497487437186	-1.4321608040201004	-1.4321608040201004	-1.4321608040201004	9.971664011269179e-07	-0.002291477983817458	0.0003453110111877322
472	-4.899497487437186	-4.899497487437186	-4.899497487437186	-1.3819095477386933	-1.3819095477386933	-1.3819095477386933	1.1540070744744652e-06	-0.002517431043088436	0.00036678803735412657
473	-4.899497487437186	-4.899497487437186	-4.899497487437186	-1.3316582914572863	-1.3316582914572863	-1.3316582914572863	1.3321492614965047e-06	-0.0027441801503300667	0.0003888762730639428
474	-4.899497487437186	-4.899497487437186	-4.899497487437186	-1.2814070351758793	-1.2814070351758793	-1.2814070351758793	1.5339134378943475e-06	-0.002971155568957329	0.00041152688208967447
475	-4.899497487437186	-4.899497487437186	-4.899497487437186	-1.2311557788944723	-1.2311557788944723	-1.2311557788944723	1.7617826607073498e-06	-0.0031982234213501215	0.0004346853820607066
476	-4.899497487437186	-4.899497487437186	-4.899497487437186	-1.1809045226130652	-1.1809045226130652	-1.1809045226130652	2.018400287848057e-06	-0.003424481488764286	0.000458290713140741
477	-4.899497487437186	-4.899497487437186	-4.899497487437186	-1.1306532663316582	-1.1306532663316582	-1.1306532663316582	2.3065651889000665e-06	-0.0036496464163064957	0.0004822758201044053
478	-4.899497487437186	-4.899497487437186	-4.899497487437186	-1.0804020100502512	-1.0804020100502512	-1.0804020100502512	2.629224152599751e-06	-0.003873363370075822	0.0005065682926215231
479	-4.899497487437186	-4.899497487437186	-4.899497487437186	-1.0301507537688441	-1.0301507537688441	-1.0301507537688441	2.989461206097266e-06	-0.0040947687812149525	0.0005310897249728441
480	-4.899497487437186	-4.899497487437186	-4.899497487437186	-0.9798994974874367	-0.9798994974874367	-0.9798994974874367	3.390483578315695e-06	-0.004313727840781212	0.000555756560061127
481	-4.899497487437186	-4.899497487437186	-4.899497487437186	-0.9296482412060296	-0.9296482412060296	-0.9296482412060296	3.835604065168819e-06	-0.004529551602900028	0.0005804806132800877
482	-4.899497487437186	-4.899497487437186	-4.899497487437186	-0.8793969849246226	-0.8793969849246226	-0.8793969849246226	4.328219588601602e-06	-0.00474159000441432	0.0006051689269952476
483	-4.899497487437186	-4.899497487437186	-4.899497487437186	-0.8291457286432156	-0.8291457286432156	-0.8291457286432156	4.871785784766676e-06	-0.004949568770825863	0.0006297252839431167
484	-4.899497487437186	-4.899497487437186	-4.899497487437186	-0.7788944723618085	-0.7788944723618085	-0.7788944723618085	5.469787509336819e-06	-0.005152909550815821	0.0006540497997775674
485	-4.899497487437186	-4.899497487437186	-4.899497487437186	-0.7286432160804015	-0.7286432160804015	-0.7286432160804015	6.125705209943588e-06	-0.005350842140614986	0.0006780400290153921
486	-4.899497487437186	-4.899497487437186	-4.899497487437186	-0.6783919597989945	-0.6783919597989945	-0.6783919597989945	6.842977186740083e-06	-0.005543220322579145	0.0007015918381512165
487	-4.899497487437186	-4.899497487437186	-4.899497487437186	-0.6281407035175874	-0.6281407035175874	-0.6281407035175874	7.624957841546603e-06	-0.005729304626584053	0.0007245996384881437
488	-4.899497487437186	-4.899497487437186	-4.899497487437186	-0.5778894472361804	-0.5778894472361804	-0.5778894472361804	8.474872103091348e-06	-0.005908769555389881	0.0007469572010450065
489	-4.899497487437186	-4.899497487437186	-4.899497487437186	-0.5276381909547734	-0.5276381909547734	-0.5276381909547734	9.395766309336455e-06	-0.006081005558371544	0.0007685594609938562
490	-4.899497487437186	-4.899497487437186	-4.899497487437186	-0.47738693467336635	-0.47738693467336635	-0.47738693467336635	1.0390455926302948e-05	-0.006245557684451342	0.0007893016445450485
491	-4.899497487437186	-4.899497487437186	-4.899497487437186	-0.4271356783919593	-0.4271356783919593	-0.4271356783919593	1.1461470584394017e-05	-0.0064020040445029736	0.0008090818300843239
492	-4.899497487437186	-4.899497487437186	-4.899497487437186	-0.3768844221105523	-0.3768844221105523	-0.3768844221105523	1.2610997015893565e-05	-0.0065499115735292435	0.000827800715342164
493	-4.899497487437186	-4.899497487437186	-4.899497487437186	-0.32663316582914526	-0.32663316582914526	-0.32663316582914526	1.38408205787565e-05	-0.006688880268484354	0.0008453626651316881
494	-4.899497487437186	-4.899497487437186	-4.899497487437186	-0.2763819095477382	-0.2763819095477382	-0.2763819095477382	1.515226614945932e-05	-0.006818403024226427	0.0008616761770099401
495	-4.899497487437186	-4.899497487437186	-4.899497487437186	-0.2261306532663312	-0.2261306532663312	-0.2261306532663312	1.6546139258825527e-05	-0.0069383056834340096	0.0008766560931690037
496	-4.899497487437186	-4.899497487437186	-4.899497487437186	-0.17587939698492416	-0.17587939698492416	-0.17587939698492416	1.802266842655347e-05	-0.007048160303384066	0.0008902222034521401
497	-4.899497487437186	-4.899497487437186	-4.899497487437186	-0.12562814070351713	-0.12562814070351713	-0.12562814070351713	1.958144971979187e-05	-0.007147603668272495	0.0009023018646985292
498	-4.899497487437186	-4.899497487437186	-4.899497487437186	-0.0753768844221101	-0.0753768844221101	-0.0753768844221101	2.122139461570937e-05	-0.007236462086439133	0.0009128297679126263
499	-4.899497487437186	-4.899497487437186	-4.899497487437186	-0.02512562814070307	-0.02512562814070307	-0.02512562814070307	2.294068228489757e-05	-0.007314433343708515	0.0009217483457177877
500	-4.899497487437186	-4.899497487437186	-4.899497487437186	0.02512562814070396	0.02512562814070396	0.02512562814070396	2.4736717429157926e-05	-0.007381283212453127	0.00092900893650949
501	-4.899497487437186	-4.899497487437186	-4.899497487437186	0.07537688442211099	0.07537688442211099	0.07537688442211099	2.66060948015877e-05	-0.007436796091496944	0.0009345717262476683
502	-4.899497487437186	-4.899497487437186	-4.899497487437186	0.12562814070351802	0.12562814070351802	0.12562814070351802	2.8544571507132827e-05	-0.007481000851839781	0.0009384064469486475
503	-4.899497487437186	-4.899497487437186	-4.899497487437186	0.17587939698492505	0.17587939698492505	0.17587939698492505	3.0547048126634924e-05	-0.007513771764934063	0.000940492085646838
504	-4.899497487437186	-4.899497487437186	-4.899497487437186	0.22613065326633208	0.22613065326633208	0.22613065326633208	3.260755962614364e-05	-0.007535102311521769	0.0009408179903402925
505	-4.899497487437186	-4.899497487437186	-4.899497487437186	0.2763819095477391	0.2763819095477391	0.2763819095477391	3.471927690579857e-05	-0.0075449831783771515	0.0009393831714987755
506	-4.899497487437186	-4.899497487437186	-4.899497487437186	0.32663316582914614	0.32663316582914614	0.32663316582914614	3.687451970948645e-05	-0.007543299347162247	0.000936196418479085
507	-4.899497487437186	-4.899497487437186	-4.899497487437186	0.3768844221105532	0.3768844221105532	0.3768844221105532	3.9064781459040724e-05	-0.007530525792390108	0.0009312766487710178
508	-4.899497487437186	-4.899497487437186	-4.899497487437186	0.4271356783919602	0.4271356783919602	0.4271356783919602	4.1280766396983376e-05	-0.007506610359996557	0.0009246521512977779
509	-4.899497487437186	-4.899497487437186	-4.899497487437186	0.47738693467336724	0.47738693467336724	0.47738693467336724	4.351243922244355e-05	-0.007471916265785694	0.0009163611684925854
510	-4.899497487437186	-4.899497487437186	-4.899497487437186	0.5276381909547743	0.5276381909547743	0.5276381909547743	4.5749087189336987e-05	-0.007426672615110874	0.0009064499754458666
511	-4.899497487437186	-4.899497487437186	-4.899497487437186	0.5778894472361813	0.5778894472361813	0.5778894472361813	4.7979394408198994e-05	-0.007371175102889538	0.0008949743933044374
512	-4.899497487437186	-4.899497487437186	-4.899497487437186	0.6281407035175883	0.6281407035175883	0.6281407035175883	5.0191527857831116e-05	-0.007306071929633617	0.0008819976937957108
513	-4.899497487437186	-4.899497487437186	-4.899497487437186	0.6783919597989954	0.6783919597989954	0.6783919597989954	5.237323437519988e-05	-0.007231492083519697	0.0008675907156430185
514	-4.899497487437186	-4.899497487437186	-4.899497487437186	0.7286432160804024	0.7286432160804024	0.7286432160804024	5.451194765720679e-05	-0.007148368749767542	0.0008518310496583581
515	-4.899497487437186	-4.899497487437186	-4.899497487437186	0.7788944723618094	0.7788944723618094	0.7788944723618094	5.65949040816247e-05	-0.0070569925010204315	0.0008348028059117496
516	-4.899497487437186	-4.899497487437186	-4.899497487437186	0.8291457286432165	0.8291457286432165	0.8291457286432165	5.8609265942309746e-05	-0.0069582583382725716	0.0008165952167473733
517	-4.899497487437186	-4.899497487437186	-4.899497487437186	0.8793969849246235	0.8793969849246235	0.8793969849246235	6.0542250501295174e-05	-0.006852749269455671	0.0007973017636686563
518	-4.899497487437186	-4.899497487437186	-4.899497487437186	0.9296482412060305	0.9296482412060305	0.9296482412060305	6.238126309282877e-05	-0.006741287652403116	0.0007770202355459332
519	-4.899497487437186	-4.899497487437186	-4.899497487437186	0.9798994974874375	0.9798994974874375	0.9798994974874375	6.41140323766785e-05	-0.00662477919831872	0.0007558509823866189
520	-4.899497487437186	-4.899497487437186	-4.899497487437186	1.0301507537688446	1.0301507537688446	1.0301507537688446	6.572874573437871e-05	-0.00650389026850462	0.0007338968571275473
521	-4.899497487437186	-4.899497487437186	-4.899497487437186	1.0804020100502516	1.0804020100502516	1.0804020100502516	6.721418273607e-05	-0.006379715166985989	0.000711261760443449
522	-4.899497487437186	-4.899497487437186	-4.899497487437186	1.1306532663316586	1.1306532663316586	1.1306532663316586	6.855984457990995e-05	-0.0062530552968382835	0.0006880502915009856
523	-4.899497487437186	-4.899497487437186	-4.899497487437186	1.1809045226130657	1.1809045226130657	1.1809045226130657	6.9756077422458e-05	-0.006125100888311863	0.000664366758428514
524	-4.899497487437186	-4.899497487437186	-4.899497487437186	1.2311557788944727	1.2311557788944727	1.2311557788944727	7.07941875777051e-05	-0.005996722262352705	0.0006403142469935119
525	-4.899497487437186	-4.899497487437186	-4.899497487437186	1.2814070351758797	1.2814070351758797	1.2814070351758797	7.166654666418545e-05	-0.005868918728083372	0.0006159943295642734
526	-4.899497487437186	-4.899497487437186	-4.899497487437186	1.3316582914572868	1.3316582914572868	1.3316582914572868	7.236668492245655e-05	-0.0057428814470767975	0.000591506133787334
527	-4.899497487437186	-4.899497487437186	-4.899497487437186	1.3819095477386938	1.3819095477386938	1.3819095477386938	7.288937110666452e-05	-0.005619408562779427	0.0005669457605108619
528	-4.899497487437186	-4.899497487437186	-4.899497487437186	1.4321608040201008	1.4321608040201008	1.4321608040201008	7.323067757040838e-05	-0.00549965538084507	0.0005424055270850658
529	-4.899497487437186	-4.899497487437186	-4.899497487437186	1.4824120603015079	1.4824120603015079	1.4824120603015079	7.338802941422108e-05	-0.0053847311064600945	0.0005179737927392125
530	-4.899497487437186	-4.899497487437186	-4.899497487437186	1.5326633165829149	1.5326633165829149	1.5326633165829149	7.336023683441275e-05	-0.005275395233184099	0.0004937341436743736
531	-4.899497487437186	-4.899497487437186	-4.899497487437186	1.582914572864322	1.582914572864322	1.582914572864322	7.314751010478949e-05	-0.005172512959688902	0.00046976545127108693
532	-4.899497487437186	-4.899497487437186	-4.899497487437186	1.633165829145729	1.633165829145729	1.633165829145729	7.275145692736496e-05	-0.005077151115983725	0.0004461409989744425
533	-4.899497487437186	-4.899497487437186	-4.899497487437186	1.683417085427136	1.683417085427136	1.683417085427136	7.217506219875582e-05	-0.0049900272861123085	0.0004229284531902522
534	-4.899497487437186	-4.899497487437186	-4.899497487437186	1.733668341708543	1.733668341708543	1.733668341708543	7.14226505484695e-05	-0.00491176825016737	0.00040019009611569345
535	-4.899497487437186	-4.899497487437186	-4.899497487437186	1.78391959798995	1.78391959798995	1.78391959798995	7.049983230675331e-05	-0.0048432303592562675	0.00037798183620907366
536	-4.899497487437186	-4.899497487437186	-4.899497487437186	1.834170854271357	1.834170854271357	1.834170854271357	6.941343384630348e-05	-0.004784774035215378	0.0003563537902664393
537	-4.899497487437186	-4.899497487437186	-4.899497487437186	1.884422110552764	1.884422110552764	1.884422110552764	6.817141350756109e-05	-0.004736906383186579	0.0003353501087985933
538	-4.899497487437186	-4.899497487437186	-4.899497487437186	1.9346733668341711	1.9346733668341711	1.9346733668341711	6.678276455576436e-05	-0.00469987140968442	0.0003150088887196034
539	-4.899497487437186	-4.899497487437186	-4.899497487437186	1.9849246231155782	1.9849246231155782	1.9849246231155782	6.52574068243309e-05	-0.004673964809626341	0.00029536226065829396
540	-4.899497487437186	-4.899497487437186	-4.899497487437186	2.035175879396985	2.035175879396985	2.035175879396985	6.360606886932362e-05	-0.0046593016013503075	0.0002764368546195328
541	-4.899497487437186	-4.899497487437186	-4.899497487437186	2.085427135678392	2.085427135678392	2.085427135678392	6.1840162590492e-05	-0.004655787721276283	0.0002582533925306052
542	-4.899497487437186	-4.899497487437186	-4.899497487437186	2.1356783919597992	2.1356783919597992	2.1356783919597992	5.997165236349773e-05	-0.004663409665226936	0.00024082756135612726
543	-4.899497487437186	-4.899497487437186	-4.899497487437186	2.1859296482412063	2.1859296482412063	2.1859296482412063	5.801292077433443e-05	-0.004681698977947235	0.00022416969295591116
544	-4.899497487437186	-4.899497487437186	-4.899497487437186	2.2361809045226133	2.2361809045226133	2.2361809045226133	5.5976633050621154e-05	-0.004710462875664234	0.00020828534616157413
545	-4.899497487437186	-4.899497487437186	-4.899497487437186	2.2864321608040203	2.2864321608040203	2.2864321608040203	5.3875602246441466e-05	-0.004749022889882326	0.00019317569967824966
546	-4.899497487437186	-4.899497487437186	-4.899497487437186	2.3366834170854274	2.3366834170854274	2.3366834170854274	5.172265715976528e-05	-0.004796892870217562	0.00017883762484416366
547	-4.899497487437186	-4.899497487437186	-4.899497487437186	2.3869346733668344	2.3869346733668344	2.3869346733668344	4.953051484720438e-05	-0.0048533049412071705	0.0001652640785323456
548	-4.899497487437186	-4.899497487437186	-4.899497487437186	2.4371859296482414	2.4371859296482414	2.4371859296482414	4.7311659453695774e-05	-0.00491739995777607	0.00015244453970808536
549	-4.899497487437186	-4.899497487437186	-4.899497487437186	2.4874371859296485	2.4874371859296485	2.4874371859296485	4.507822889914312e-05	-0.0049883523024618626	0.00014036521315574646
550	-4.899497487437186	-4.899497487437186	-4.899497487437186	2.5376884422110555	2.5376884422110555	2.5376884422110555	4.284191076506854e-05	-0.005065274890512228	0.00012900971341878176
551	-4.899497487437186	-4.899497487437186	-4.899497487437186	2.5879396984924625	2.5879396984924625	2.5879396984924625	4.0613848507311294e-05	-0.005146903917193413	0.00011835883924504742
552	-4.899497487437186	-4.899497487437186	-4.899497487437186	2.6381909547738696	2.6381909547738696	2.6381909547738696	3.84045588913429e-05	-0.005232362076640129	0.000108391534013208
553	-4.899497487437186	-4.899497487437186	-4.899497487437186	2.6884422110552766	2.6884422110552766	2.6884422110552766	3.622386131049781e-05	-0.005320415366441011	9.908478386932984e-05
554	-4.899497487437186	-4.899497487437186	-4.899497487437186	2.7386934673366836	2.7386934673366836	2.7386934673366836	3.408081940989051e-05	-0.005410057492554188	9.04140470083803e-05
555	-4.899497487437186	-4.899497487437186	-4.899497487437186	2.7889447236180906	2.7889447236180906	2.7889447236180906	3.198369520530768e-05	-0.005499945487827063	8.235364657593891e-05
556	-4.899497487437186	-4.899497487437186	-4.899497487437186	2.8391959798994977	2.8391959798994977	2.8391959798994977	2.9939915661855498e-05	-0.005589135456830263	7.487694529118016e-05
557	-4.899497487437186	-4.899497487437186	-4.899497487437186	2.8894472361809047	2.8894472361809047	2.8894472361809047	2.79560514860501e-05	-0.0056764231994748116	6.795677472837269e-05
558	-4.899497487437186	-4.899497487437186	-4.899497487437186	2.9396984924623117	2.9396984924623117	2.9396984924623117	2.603780769122491e-05	-0.005760782398283482	6.156547897262499e-05
559	-4.899497487437186	-4.899497487437186	-4.899497487437186	2.9899497487437188	2.9899497487437188	2.9899497487437188	2.4190025322805753e-05	-0.005841121543198824	5.567518746829592e-05
560	-4.899497487437186	-4.899497487437186	-4.899497487437186	3.0402010050251267	3.0402010050251267	3.0402010050251267	2.241669357968953e-05	-0.0059165372513234615	5.0258200644748285e-05
561	-4.899497487437186	-4.899497487437186	-4.899497487437186	3.090452261306533	3.090452261306533	3.090452261306533	2.0720971442450632e-05	-0.005986030679196119	4.5287008106242865e-05
562	-4.899497487437186	-4.899497487437186	-4.899497487437186	3.1407035175879408	3.1407035175879408	3.1407035175879408	1.9105217819465614e-05	-0.006048816721886396	4.0734455978963524e-05
563	-4.899497487437186	-4.899497487437186	-4.899497487437186	3.190954773869347	3.190954773869347	3.190954773869347	1.7571029148666582e-05	-0.006104136351495981	3.657403067336418e-05
564	-4.899497487437186	-4.899497487437186	-4.899497487437186	3.241206030150755	3.241206030150755	3.241206030150755	1.611928334521106e-05	-0.0061513823457062244	3.277980795246549e-05
565	-4.899497487437186	-4.899497487437186	-4.899497487437186	3.291457286432161	3.291457286432161	3.291457286432161	1.4750188963003884e-05	-0.00618989672511816	2.9326709409360774e-05
566	-4.899497487437186	-4.899497487437186	-4.899497487437186	3.341708542713569	3.341708542713569	3.341708542713569	1.3463338439277352e-05	-0.006219243165105581	2.6190504286205396e-05
567	-4.899497487437186	-4.899497487437186	-4.899497487437186	3.391959798994975	3.391959798994975	3.391959798994975	1.2257764314447574e-05	-0.006239124573767185	2.3347969545284286e-05
568	-4.899497487437186	-4.899497487437186	-4.899497487437186	3.442211055276383	3.442211055276383	3.442211055276383	1.1131997361939289e-05	-0.0062492042779922485	2.0776811652467586e-05
569	-4.899497487437186	-4.899497487437186	-4.899497487437186	3.492462311557789	3.492462311557789	3.492462311557789	1.0084125622070303e-05	-0.0062493267469108105	1.8455859390087426e-05
570	-4.899497487437186	-4.899497487437186	-4.899497487437186	3.542713567839197	3.542713567839197	3.542713567839197	9.11185340766031e-06	-0.00623940397053957	1.6364961993531324e-05
571	-4.899497487437186	-4.899497487437186	-4.899497487437186	3.592964824120603	3.592964824120603	3.592964824120603	8.212559433944726e-06	-0.006219474598765373	1.448512830393156e-05
572	-4.899497487437186	-4.899497487437186	-4.899497487437186	3.643216080402011	3.643216080402011	3.643216080402011	7.383353318762909e-06	-0.00618969788774848	1.2798417628800962e-05
573	-4.899497487437186	-4.899497487437186	-4.899497487437186	3.693467336683417	3.693467336683417	3.693467336683417	6.6211297980597005e-06	-0.006150191184133291	1.1287997949693818e-05
574	-4.899497487437186	-4.899497487437186	-4.899497487437186	3.743718592964825	3.743718592964825	3.743718592964825	5.9226201038066155e-06	-0.006101223640143871	9.938146831700578e-06
575	-4.899497487437186	-4.899497487437186	-4.899497487437186	3.7939698492462313	3.7939698492462313	3.7939698492462313	5.284440054034681e-06	-0.0060431924648582935	8.734173206903506e-06
576	-4.899497487437186	-4.899497487437186	-4.899497487437186	3.844221105527639	3.844221105527639	3.844221105527639	4.703134505510916e-06	-0.0059764268808066845	7.662428288313095e-06
577	-4.899497487437186	-4.899497487437186	-4.899497487437186	3.8944723618090453	3.8944723618090453	3.8944723618090453	4.1752179167057754e-06	-0.005901454947888851	6.710266916343244e-06
578	-4.899497487437186	-4.899497487437186	-4.899497487437186	3.9447236180904532	3.9447236180904532	3.9447236180904532	3.697210860389022e-06	-0.005818701349198818	5.866004812560277e-06
579	-4.899497487437186	-4.899497487437186	-4.899497487437186	3.9949748743718594	3.9949748743718594	3.9949748743718594	3.2656724100773345e-06	-0.005728732328861952	5.118877652421361e-06
580	-4.899497487437186	-4.899497487437186	-4.899497487437186	4.045226130653267	4.045226130653267	4.045226130653267	2.877228401557061e-06	-0.005632145795971155	4.45899240730796e-06
581	-4.899497487437186	-4.899497487437186	-4.899497487437186	4.0954773869346734	4.0954773869346734	4.0954773869346734	2.5285956390554364e-06	-0.005529505666345358	3.877295966958627e-06
582	-4.899497487437186	-4.899497487437186	-4.899497487437186	4.145728643216081	4.145728643216081	4.145728643216081	2.2166021748497512e-06	-0.005421367473900318	3.3655223887762986e-06
583	-4.899497487437186	-4.899497487437186	-4.899497487437186	4.1959798994974875	4.1959798994974875	4.1959798994974875	1.938203840982985e-06	-0.005308385472744703	2.91612582259404e-06
584	-4.899497487437186	-4.899497487437186	-4.899497487437186	4.246231155778895	4.246231155778895	4.246231155778895	1.6904972523296283e-06	-0.005191182252019644	2.522274598959484e-06
585	-4.899497487437186	-4.899497487437186	-4.899497487437186	4.296482412060302	4.296482412060302	4.296482412060302	1.4707295317828416e-06	-0.005070267245173454	2.177756414312171e-06
586	-4.899497487437186	-4.899497487437186	-4.899497487437186	4.3467336683417095	4.3467336683417095	4.3467336683417095	1.27630503124616e-06	-0.004946310073137283	1.876978899417736e-06
587	-4.899497487437186	-4.899497487437186	-4.899497487437186	4.396984924623116	4.396984924623116	4.396984924623116	1.1047893369969864e-06	-0.004819829948246479	1.6148831036844058e-06
588	-4.899497487437186	-4.899497487437186	-4.899497487437186	4.4472361809045236	4.4472361809045236	4.4472361809045236	9.539108555432884e-07	-0.004691471345722675	1.3869356507711927e-06
589	-4.899497487437186	-4.899497487437186	-4.899497487437186	4.49748743718593	4.49748743718593	4.49748743718593	8.215602771044755e-07	-0.004561631474643946	1.1890604127984261e-06
590	-4.899497487437186	-4.899497487437186	-4.899497487437186	4.547738693467338	4.547738693467338	4.547738693467338	7.057882091459022e-07	-0.004430912435054779	1.0176202067668783e-06
591	-4.899497487437186	-4.899497487437186	-4.899497487437186	4.597989949748744	4.597989949748744	4.597989949748744	6.048012628443761e-07	-0.004299713298678398	8.693626227795903e-07
592	-4.899497487437186	-4.899497487437186	-4.899497487437186	4.648241206030152	4.648241206030152	4.648241206030152	5.169568618153484e-07	-0.004168498795479536	7.413967750835582e-07
593	-4.899497487437186	-4.899497487437186	-4.899497487437186	4.698492462311558	4.698492462311558	4.698492462311558	4.4075702572628516e-07	-0.004037696402519941	6.311520905910584e-07
594	-4.899497487437186	-4.899497487437186	-4.899497487437186	4.748743718592966	4.748743718592966	4.748743718592966	3.7484136234615664e-07	-0.003907641861587763	5.363556851989415e-07
595	-4.899497487437186	-4.899497487437186	-4.899497487437186	4.798994974874372	4.798994974874372	4.798994974874372	3.1797948087507033e-07	-0.0037787065375596285	4.549943071197049e-07
596	-4.899497487437186	-4.899497487437186	-4.899497487437186	4.84924623115578	4.84924623115578	4.84924623115578	2.6906301772887083e-07	-0.003651165636256337	3.852967438433552e-07
597	-4.899497487437186	-4.899497487437186	-4.899497487437186	4.899497487437186	4.899497487437186	4.899497487437186	2.270974439162145e-07	-0.003525340463966131	3.2570110874985403e-07
598	-4.899497487437186	-4.899497487437186	-4.899497487437186	4.949748743718594	4.949748743718594	4.949748743718594	1.9119380125499776e-07	-0.0034014477860182524	2.7484000497679517e-07
599	-4.899497487437186	-4.899497487437186	-4.899497487437186	5.0	5.0	5.0	1.6056049336683056e-07	-0.0032796827144920826	2.3151342531946284e-07
600	-4.849246231155779	-4.849246231155779	-4.849246231155779	-5.0	-5.0	-5.0	1.4966181118870181e-13	0.0018868204206228256	6.111739736525124e-08
601	-4.849246231155779	-4.849246231155779	-4.849246231155779	-4.949748743718593	-4.949748743718593	-4.949748743718593	1.8949068123152912e-13	0.0019471381092444062	7.314076810871484e-08
602	-4.849246231155779	-4.849246231155779	-4.849246231155779	-4.899497487437186	-4.899497487437186	-4.899497487437186	2.4064574895618355e-13	0.002007394563406706	8.74099654879501e-08
603	-4.849246231155779	-4.849246231155779	-4.849246231155779	-4.849246231155779	-4.849246231155779	-4.849246231155779	3.065653937193418e-13	0.0020674830302596092	1.0431962493839819e-07
604	-4.849246231155779	-4.849246231155779	-4.849246231155779	-4.798994974874372	-4.798994974874372	-4.798994974874372	3.9177486899454934e-13	0.0021273118909448385	1.24327840467231e-07
605	-4.849246231155779	-4.849246231155779	-4.849246231155779	-4.748743718592965	-4.748743718592965	-4.748743718592965	5.022322731946193e-13	0.0021867207251489162	1.479669151649432e-07
606	-4.849246231155779	-4.849246231155779	-4.849246231155779	-4.698492462311558	-4.698492462311558	-4.698492462311558	6.457822982692768e-13	0.002245586132630706	1.7585220746241248e-07
607	-4.849246231155779	-4.849246231155779	-4.849246231155779	-4.648241206030151	-4.648241206030151	-4.648241206030151	8.327499472249481e-13	0.002303794724866748	2.086962780367685e-07
608	-4.849246231155779	-4.849246231155779	-4.849246231155779	-4.597989949748744	-4.597989949748744	-4.597989949748744	1.076715490926312e-12	0.00236122845672071	2.473194911090104e-07
609	-4.849246231155779	-4.849246231155779	-4.849246231155779	-4.547738693467337	-4.547738693467337	-4.547738693467337	1.3955233980025396e-12	0.0024176782462745905	2.9266806222949526e-07
610	-4.849246231155779	-4.849246231155779	-4.849246231155779	-4.49748743718593	-4.49748743718593	-4.49748743718593	1.812592392290319e-12	0.002473055385053158	3.45826975944874e-07
611	-4.849246231155779	-4.849246231155779	-4.849246231155779	-4.447236180904523	-4.447236180904523	-4.447236180904523	2.358611865432434e-12	0.0025271649938076735	4.080425810570887e-07
612	-4.849246231155779	-4.849246231155779	-4.849246231155779	-4.396984924623116	-4.396984924623116	-4.396984924623116	3.073732438088705e-12	0.0025798860006034374	4.807379809790291e-07
613	-4.849246231155779	-4.849246231155779	-4.849246231155779	-4.346733668341709	-4.346733668341709	-4.346733668341709	4.010386531435817e-12	0.002631033770740032	5.655408017446462e-07
614	-4.849246231155779	-4.849246231155779	-4.849246231155779	-4.296482412060302	-4.296482412060302	-4.296482412060302	5.236909588633662e-12	0.0026804921217262745	6.643023198193987e-07
615	-4.849246231155779	-4.849246231155779	-4.849246231155779	-4.2462311557788945	-4.2462311557788945	-4.2462311557788945	6.842175509805473e-12	0.0027280214708298445	7.791305165483209e-07
616	-4.849246231155779	-4.849246231155779	-4.849246231155779	-4.1959798994974875	-4.1959798994974875	-4.1959798994974875	8.941512632495457e-12	0.00277348211966455	9.124113944380952e-07
617	-4.849246231155779	-4.849246231155779	-4.849246231155779	-4.1457286432160805	-4.1457286432160805	-4.1457286432160805	1.1684231200305768e-11	0.0028167387936264277	1.0668512686606846e-06
618	-4.849246231155779	-4.849246231155779	-4.849246231155779	-4.0954773869346734	-4.0954773869346734	-4.0954773869346734	1.5263172050979115e-11	0.0028575249016284943	1.245499561264296e-06
619	-4.849246231155779	-4.849246231155779	-4.849246231155779	-4.045226130653266	-4.045226130653266	-4.045226130653266	1.9926781934834165e-11	0.0028957047034054995	1.4517991075990722e-06
620	-4.849246231155779	-4.849246231155779	-4.849246231155779	-3.9949748743718594	-3.9949748743718594	-3.9949748743718594	2.5994336576527866e-11	0.0029311180114746094	1.689612759037118e-06
621	-4.849246231155779	-4.849246231155779	-4.849246231155779	-3.9447236180904524	-3.9447236180904524	-3.9447236180904524	3.3875071906344073e-11	0.0029635385144501925	1.9632730072771665e-06
622	-4.849246231155779	-4.849246231155779	-4.849246231155779	-3.8944723618090453	-3.8944723618090453	-3.8944723618090453	4.409215089407401e-11	0.0029927934519946575	2.277630983371637e-06
623	-4.849246231155779	-4.849246231155779	-4.849246231155779	-3.8442211055276383	-3.8442211055276383	-3.8442211055276383	5.731259272638843e-11	0.0030186683870851994	2.638095338625135e-06
624	-4.849246231155779	-4.849246231155779	-4.849246231155779	-3.7939698492462313	-3.7939698492462313	-3.7939698492462313	7.438452783256162e-11	0.0030410371255129576	3.05068829220545e-06
625	-4.849246231155779	-4.849246231155779	-4.849246231155779	-3.7437185929648242	-3.7437185929648242	-3.7437185929648242	9.638342219775338e-11	0.003059635404497385	3.5220975860283943e-06
626	-4.849246231155779	-4.849246231155779	-4.849246231155779	-3.693467336683417	-3.693467336683417	-3.693467336683417	1.246692437766955e-10	0.003074274631217122	4.059726506966399e-06
627	-4.849246231155779	-4.849246231155779	-4.849246231155779	-3.64321608040201	-3.64321608040201	-3.64321608040201	1.609569294319246e-10	0.003084810683503747	4.671763235819526e-06
628	-4.849246231155779	-4.849246231155779	-4.849246231155779	-3.592964824120603	-3.592964824120603	-3.592964824120603	2.0740295994616774e-10	0.003091026097536087	5.3672129070037045e-06
629	-4.849246231155779	-4.849246231155779	-4.849246231155779	-3.542713567839196	-3.542713567839196	-3.542713567839196	2.66711370969033e-10	0.003092816099524498	6.155983101052698e-06
630	-4.849246231155779	-4.849246231155779	-4.849246231155779	-3.492462311557789	-3.492462311557789	-3.492462311557789	3.422631271961783e-10	0.0030897841788828373	7.048931365716271e-06
631	-4.849246231155779	-4.849246231155779	-4.849246231155779	-3.442211055276382	-3.442211055276382	-3.442211055276382	4.382734736890182e-10	0.003081975504755974	8.05791569291614e-06
632	-4.849246231155779	-4.849246231155779	-4.849246231155779	-3.391959798994975	-3.391959798994975	-3.391959798994975	5.59982659947596e-10	0.0030690752901136875	9.1958609118592e-06
633	-4.849246231155779	-4.849246231155779	-4.849246231155779	-3.341708542713568	-3.341708542713568	-3.341708542713568	7.138863166640055e-10	0.003050978993996978	1.0476803254277911e-05
634	-4.849246231155779	-4.849246231155779	-4.849246231155779	-3.291457286432161	-3.291457286432161	-3.291457286432161	9.0801275876199e-10	0.0030274682212620974	1.1915964932995848e-05
635	-4.849246231155779	-4.849246231155779	-4.849246231155779	-3.241206030150754	-3.241206030150754	-3.241206030150754	1.1522555969292962e-09	0.0029983860440552235	1.352976050839061e-05
636	-4.849246231155779	-4.849246231155779	-4.849246231155779	-3.190954773869347	-3.190954773869347	-3.190954773869347	1.4587712672240073e-09	0.002963596722111106	1.533587601443287e-05
637	-4.849246231155779	-4.849246231155779	-4.849246231155779	-3.14070351758794	-3.14070351758794	-3.14070351758794	1.8424524360263576e-09	0.002922917017713189	1.735328078211751e-05
638	-4.849246231155779	-4.849246231155779	-4.849246231155779	-3.090452261306533	-3.090452261306533	-3.090452261306533	2.3214897041555394e-09	0.002876264275982976	1.9602284737629816e-05
639	-4.849246231155779	-4.849246231155779	-4.849246231155779	-3.040201005025126	-3.040201005025126	-3.040201005025126	2.918035614141483e-09	0.002823424991220236	2.2104515664977953e-05
640	-4.849246231155779	-4.849246231155779	-4.849246231155779	-2.9899497487437183	-2.9899497487437183	-2.9899497487437183	3.658986648558478e-09	0.002764360513538122	2.4882943762349896e-05
641	-4.849246231155779	-4.849246231155779	-4.849246231155779	-2.9396984924623113	-2.9396984924623113	-2.9396984924623113	4.576900679538221e-09	0.0026988997124135494	2.796190165099688e-05
642	-4.849246231155779	-4.849246231155779	-4.849246231155779	-2.8894472361809043	-2.8894472361809043	-2.8894472361809043	5.711069168057394e-09	0.0026269955560564995	3.136699160677381e-05
643	-4.849246231155779	-4.849246231155779	-4.849246231155779	-2.8391959798994972	-2.8391959798994972	-2.8391959798994972	7.108765286701467e-09	0.0025485227815806866	3.512515831971541e-05
644	-4.849246231155779	-4.849246231155779	-4.849246231155779	-2.78894472361809	-2.78894472361809	-2.78894472361809	8.826691013043556e-09	0.002463348675519228	3.926454883185215e-05
645	-4.849246231155779	-4.849246231155779	-4.849246231155779	-2.738693467336683	-2.738693467336683	-2.738693467336683	1.0932648064567816e-08	0.002371440175920725	4.381445251055993e-05
646	-4.849246231155779	-4.849246231155779	-4.849246231155779	-2.688442211055276	-2.688442211055276	-2.688442211055276	1.3507459261581559e-08	0.002272795420140028	4.8805242840899155e-05
647	-4.849246231155779	-4.849246231155779	-4.849246231155779	-2.638190954773869	-2.638190954773869	-2.638190954773869	1.6647168441708588e-08	0.002167442347854376	5.426823554444127e-05
648	-4.849246231155779	-4.849246231155779	-4.849246231155779	-2.587939698492462	-2.587939698492462	-2.587939698492462	2.046554832608602e-08	0.00205519562587142	6.0235572163946927e-05
649	-4.849246231155779	-4.849246231155779	-4.849246231155779	-2.537688442211055	-2.537688442211055	-2.537688442211055	2.5096946658528623e-08	0.0019361894810572267	6.674007454421371e-05
650	-4.849246231155779	-4.849246231155779	-4.849246231155779	-2.487437185929648	-2.487437185929648	-2.487437185929648	3.06995013972402e-08	0.0018103420734405518	7.381495379377156e-05
651	-4.849246231155779	-4.849246231155779	-4.849246231155779	-2.437185929648241	-2.437185929648241	-2.437185929648241	3.745875561442376e-08	0.0016777710989117622	8.149374480126426e-05
652	-4.849246231155779	-4.849246231155779	-4.849246231155779	-2.386934673366834	-2.386934673366834	-2.386934673366834	4.559170192110018e-08	0.001538419397547841	8.980998245533556e-05
653	-4.849246231155779	-4.849246231155779	-4.849246231155779	-2.336683417085427	-2.336683417085427	-2.336683417085427	5.535128454122586e-08	0.0013925243401899934	9.879696881398559e-05
654	-4.849246231155779	-4.849246231155779	-4.849246231155779	-2.28643216080402	-2.28643216080402	-2.28643216080402	6.703138446129949e-08	0.0012400044361129403	0.00010848741658264771
655	-4.849246231155779	-4.849246231155779	-4.849246231155779	-2.236180904522613	-2.236180904522613	-2.236180904522613	8.097230922425207e-08	0.0010811153333634138	0.00011891328904312104
656	-4.849246231155779	-4.849246231155779	-4.849246231155779	-2.185929648241206	-2.185929648241206	-2.185929648241206	9.756680376290634e-08	0.0009158006287179887	0.00013010531256441027
657	-4.849246231155779	-4.849246231155779	-4.849246231155779	-2.135678391959799	-2.135678391959799	-2.135678391959799	1.1726659202467562e-07	0.0007444649818353355	0.00014209261280484498
658	-4.849246231155779	-4.849246231155779	-4.849246231155779	-2.0854271356783918	-2.0854271356783918	-2.0854271356783918	1.4058945087932704e-07	0.0005671594990417361	0.00015490247460547835
659	-4.849246231155779	-4.849246231155779	-4.849246231155779	-2.0351758793969847	-2.0351758793969847	-2.0351758793969847	1.6812680779343212e-07	0.0003839057171717286	0.00016855979629326612
660	-4.849246231155779	-4.849246231155779	-4.849246231155779	-1.9849246231155777	-1.9849246231155777	-1.9849246231155777	2.00551841887397e-07	0.00019518844783306122	0.00018308675498701632
661	-4.849246231155779	-4.849246231155779	-4.849246231155779	-1.9346733668341707	-1.9346733668341707	-1.9346733668341707	2.386280541811738e-07	1.0828412086993922e-06	0.00019850248645525426
662	-4.849246231155779	-4.849246231155779	-4.849246231155779	-1.8844221105527637	-1.8844221105527637	-1.8844221105527637	2.832182570373227e-07	-0.0001981040113605559	0.00021482234296854585
663	-4.849246231155779	-4.849246231155779	-4.849246231155779	-1.8341708542713566	-1.8341708542713566	-1.8341708542713566	3.352939150252051e-07	-0.00040208655991591513	0.0002320578059880063
664	-4.849246231155779	-4.849246231155779	-4.849246231155779	-1.7839195979899496	-1.7839195979899496	-1.7839195979899496	3.9594474971262285e-07	-0.0006105827051214874	0.0002502158749848604
665	-4.849246231155779	-4.849246231155779	-4.849246231155779	-1.7336683417085426	-1.7336683417085426	-1.7336683417085426	4.663884993597879e-07	-0.0008233580156229436	0.00026929861633107066
666	-4.849246231155779	-4.849246231155779	-4.849246231155779	-1.6834170854271355	-1.6834170854271355	-1.6834170854271355	5.479807013359459e-07	-0.0010399522725492716	0.00028930295957252383
667	-4.849246231155779	-4.849246231155779	-4.849246231155779	-1.6331658291457285	-1.6331658291457285	-1.6331658291457285	6.422243405722791e-07	-0.001260077697224915	0.00031022008624859154
668	-4.849246231155779	-4.849246231155779	-4.849246231155779	-1.5829145728643215	-1.5829145728643215	-1.5829145728643215	7.507791818635018e-07	-0.0014832165325060487	0.0003320351243019104
669	-4.849246231155779	-4.849246231155779	-4.849246231155779	-1.5326633165829144	-1.5326633165829144	-1.5326633165829144	8.754705777843393e-07	-0.0017091812333092093	0.00035472691524773836
670	-4.849246231155779	-4.849246231155779	-4.849246231155779	-1.4824120603015074	-1.4824120603015074	-1.4824120603015074	1.0182975179399582e-06	-0.001937446533702314	0.000378267839550972
671	-4.849246231155779	-4.849246231155779	-4.849246231155779	-1.4321608040201004	-1.4321608040201004	-1.4321608040201004	1.18143965986045e-06	-0.0021675569005310535	0.0004026230308227241
672	-4.849246231155779	-4.849246231155779	-4.849246231155779	-1.3819095477386933	-1.3819095477386933	-1.3819095477386933	1.367263057810202e-06	-0.0023992701899260283	0.00042775095789693296
673	-4.849246231155779	-4.849246231155779	-4.849246231155779	-1.3316582914572863	-1.3316582914572863	-1.3316582914572863	1.5783242839308124e-06	-0.0026317681185901165	0.00045360231888480484
674	-4.849246231155779	-4.849246231155779	-4.849246231155779	-1.2814070351758793	-1.2814070351758793	-1.2814070351758793	1.8173726173647667e-06	-0.0028648071456700563	0.0004801212053280324
675	-4.849246231155779	-4.849246231155779	-4.849246231155779	-1.2311557788944723	-1.2311557788944723	-1.2311557788944723	2.0873499622717596e-06	-0.003097791923210025	0.0005072440835647285
676	-4.849246231155779	-4.849246231155779	-4.849246231155779	-1.1809045226130652	-1.1809045226130652	-1.1809045226130652	2.391388145949165e-06	-0.0033304665703326464	0.0005349001730792224
677	-4.849246231155779	-4.849246231155779	-4.849246231155779	-1.1306532663316582	-1.1306532663316582	-1.1306532663316582	2.7328032446218707e-06	-0.0035619831178337336	0.0005630114465020597
678	-4.849246231155779	-4.849246231155779	-4.849246231155779	-1.0804020100502512	-1.0804020100502512	-1.0804020100502512	3.1150865878871745e-06	-0.0037920710165053606	0.0005914937937632203
679	-4.849246231155779	-4.849246231155779	-4.849246231155779	-1.0301507537688441	-1.0301507537688441	-1.0301507537688441	3.5418921042625028e-06	-0.004020077176392078	0.0006202556542120874
680	-4.849246231155779	-4.849246231155779	-4.849246231155779	-0.9798994974874367	-0.9798994974874367	-0.9798994974874367	4.017019690689848e-06	-0.004245459567755461	0.0006491994136013091
681	-4.849246231155779	-4.849246231155779	-4.849246231155779	-0.9296482412060296	-0.9296482412060296	-0.9296482412060296	4.5443943189938805e-06	-0.004467794671654701	0.0006782222189940512
682	-4.849246231155779	-4.849246231155779	-4.849246231155779	-0.8793969849246226	-0.8793969849246226	-0.8793969849246226	5.128040632814818e-06	-0.004686389118432999	0.0007072155131027102
683	-4.849246231155779	-4.849246231155779	-4.849246231155779	-0.8291457286432156	-0.8291457286432156	-0.8291457286432156	5.772052839896866e-06	-0.004900864325463772	0.0007360665476880968
684	-4.849246231155779	-4.849246231155779	-4.849246231155779	-0.7788944723618085	-0.7788944723618085	-0.7788944723618085	6.480559767035792e-06	-0.005110476166009903	0.0007646584417670965
685	-4.849246231155779	-4.849246231155779	-4.849246231155779	-0.7286432160804015	-0.7286432160804015	-0.7286432160804015	7.2576850184345945e-06	-0.005314847454428673	0.0007928708801046014
686	-4.849246231155779	-4.849246231155779	-4.849246231155779	-0.6783919597989945	-0.6783919597989945	-0.6783919597989945	8.107502262345647e-06	-0.005513335112482309	0.0008205818594433367
687	-4.849246231155779	-4.849246231155779	-4.849246231155779	-0.6281407035175874	-0.6281407035175874	-0.6281407035175874	9.033985765022071e-06	-0.005705420859158039	0.0008476674556732178
688	-4.849246231155779	-4.849246231155779	-4.849246231155779	-0.5778894472361804	-0.5778894472361804	-0.5778894472361804	1.0040956394141282e-05	-0.005890669301152229	0.0008740026969462633
689	-4.849246231155779	-4.849246231155779	-4.849246231155779	-0.5276381909547734	-0.5276381909547734	-0.5276381909547734	1.11320234246155e-05	-0.006068501155823469	0.0008994638337753713
690	-4.849246231155779	-4.849246231155779	-4.849246231155779	-0.47738693467336635	-0.47738693467336635	-0.47738693467336635	1.2310522596315237e-05	-0.006238470785319805	0.0009239280479960144
691	-4.849246231155779	-4.849246231155779	-4.849246231155779	-0.4271356783919593	-0.4271356783919593	-0.4271356783919593	1.3579450993589655e-05	-0.006400042679160833	0.0009472746751271188
692	-4.849246231155779	-4.849246231155779	-4.849246231155779	-0.3768844221105523	-0.3768844221105523	-0.3768844221105523	1.494139943811898e-05	-0.006552792154252529	0.0009693865431472659
693	-4.849246231155779	-4.849246231155779	-4.849246231155779	-0.32663316582914526	-0.32663316582914526	-0.32663316582914526	1.6398483206819058e-05	-0.00669620418921113	0.000990151078440249
694	-4.849246231155779	-4.849246231155779	-4.849246231155779	-0.2763819095477382	-0.2763819095477382	-0.2763819095477382	1.7952272002215094e-05	-0.006830036174505949	0.001009459956549108
695	-4.849246231155779	-4.849246231155779	-4.849246231155779	-0.2261306532663312	-0.2261306532663312	-0.2261306532663312	1.9603720210690824e-05	-0.006953647825866938	0.001027212361805141
696	-4.849246231155779	-4.849246231155779	-4.849246231155779	-0.17587939698492416	-0.17587939698492416	-0.17587939698492416	2.135309858095058e-05	-0.007066825870424509	0.0010433130664750934
697	-4.849246231155779	-4.849246231155779	-4.849246231155779	-0.12562814070351713	-0.12562814070351713	-0.12562814070351713	2.3199928537514113e-05	-0.007169220596551895	0.0010576762724667788
698	-4.849246231155779	-4.849246231155779	-4.849246231155779	-0.0753768844221101	-0.0753768844221101	-0.0753768844221101	2.5142920408754906e-05	-0.007260601967573166	0.0010702232830226421
699	-4.849246231155779	-4.849246231155779	-4.849246231155779	-0.02512562814070307	-0.02512562814070307	-0.02512562814070307	2.717991689270327e-05	-0.007340606302022934	0.0010808863444253802
700	-4.849246231155779	-4.849246231155779	-4.849246231155779	0.02512562814070396	0.02512562814070396	0.02512562814070396	2.9307843103634625e-05	-0.007408992387354374	0.001089606899768114
701	-4.849246231155779	-4.849246231155779	-4.849246231155779	0.07537688442211099	0.07537688442211099	0.07537688442211099	3.152266453578654e-05	-0.0074655888602137566	0.0010963367531076074
702	-4.849246231155779	-4.849246231155779	-4.849246231155779	0.12562814070351802	0.12562814070351802	0.12562814070351802	3.381935424530407e-05	-0.007510503754019737	0.0011010393500328064
703	-4.849246231155779	-4.849246231155779	-4.849246231155779	0.17587939698492505	0.17587939698492505	0.17587939698492505	3.619187048618255e-05	-0.0075432490557432175	0.0011036890791729093
704	-4.849246231155779	-4.849246231155779	-4.849246231155779	0.22613065326633208	0.22613065326633208	0.22613065326633208	3.863314593970563e-05	-0.007564026862382889	0.001104271737858653
705	-4.849246231155779	-4.849246231155779	-4.849246231155779	0.2763819095477391	0.2763819095477391	0.2763819095477391	4.113508954955043e-05	-0.007572878152132034	0.0011027849977836013
706	-4.849246231155779	-4.849246231155779	-4.849246231155779	0.32663316582914614	0.32663316582914614	0.32663316582914614	4.368860181703805e-05	-0.00756973959505558	0.0010992389870807528
707	-4.849246231155779	-4.849246231155779	-4.849246231155779	0.3768844221105532	0.3768844221105532	0.3768844221105532	4.628360422447516e-05	-0.007554925046861172	0.001093653729185462
708	-4.849246231155779	-4.849246231155779	-4.849246231155779	0.4271356783919602	0.4271356783919602	0.4271356783919602	4.890908324154641e-05	-0.007528459653258324	0.0010860618203878403
709	-4.849246231155779	-4.849246231155779	-4.849246231155779	0.47738693467336724	0.47738693467336724	0.47738693467336724	5.155314913351115e-05	-0.007490747608244419	0.001076506800018251
710	-4.849246231155779	-4.849246231155779	-4.849246231155779	0.5276381909547743	0.5276381909547743	0.5276381909547743	5.420310953457485e-05	-0.007441903930157423	0.0010650426847860217
711	-4.849246231155779	-4.849246231155779	-4.849246231155779	0.5778894472361813	0.5778894472361813	0.5778894472361813	5.68455574800401e-05	-0.007382463663816452	0.0010517338523641229
712	-4.849246231155779	-4.849246231155779	-4.849246231155779	0.6281407035175883	0.6281407035175883	0.6281407035175883	5.946647331213988e-05	-0.007312801666557789	0.0010366537608206272
713	-4.849246231155779	-4.849246231155779	-4.849246231155779	0.6783919597989954	0.6783919597989954	0.6783919597989954	6.20513395928052e-05	-0.007233478128910065	0.00101988494861871
714	-4.849246231155779	-4.849246231155779	-4.849246231155779	0.7286432160804024	0.7286432160804024	0.7286432160804024	6.458526787840832e-05	-0.007145162671804428	0.0010015182197093964
715	-4.849246231155779	-4.849246231155779	-4.849246231155779	0.7788944723618094	0.7788944723618094	0.7788944723618094	6.705313594337462e-05	-0.007048309780657291	0.0009816515957936645
716	-4.849246231155779	-4.849246231155779	-4.849246231155779	0.8291457286432165	0.8291457286432165	0.8291457286432165	6.943973378816174e-05	-0.00694377301260829	0.0009603893267922103
717	-4.849246231155779	-4.849246231155779	-4.849246231155779	0.8793969849246235	0.8793969849246235	0.8793969849246235	7.172991653902793e-05	-0.0068321372382342815	0.0009378410177305341
718	-4.849246231155779	-4.849246231155779	-4.849246231155779	0.9296482412060305	0.9296482412060305	0.9296482412060305	7.390876214850658e-05	-0.00671454519033432	0.0009141212212853134
719	-4.849246231155779	-4.849246231155779	-4.849246231155779	0.9798994974874375	0.9798994974874375	0.9798994974874375	7.596173164231403e-05	-0.006591550540179014	0.0008893477497622371
720	-4.849246231155779	-4.849246231155779	-4.849246231155779	1.0301507537688446	1.0301507537688446	1.0301507537688446	7.787482953561199e-05	-0.006464182399213314	0.0008636412094347179
721	-4.849246231155779	-4.849246231155779	-4.849246231155779	1.0804020100502516	1.0804020100502516	1.0804020100502516	7.963476196332608e-05	-0.006333644967526197	0.0008371237199753523
722	-4.849246231155779	-4.849246231155779	-4.849246231155779	1.1306532663316586	1.1306532663316586	1.1306532663316586	8.122909003880209e-05	-0.006200787611305714	0.0008099183905869722
723	-4.849246231155779	-4.849246231155779	-4.849246231155779	1.1809045226130657	1.1809045226130657	1.1809045226130657	8.264637597454301e-05	-0.0060665360651910305	0.0007821478648111224
724	-4.849246231155779	-4.849246231155779	-4.849246231155779	1.2311557788944727	1.2311557788944727	1.2311557788944727	8.38763195689887e-05	-0.005932232365012169	0.0007539334474131465
725	-4.849246231155779	-4.849246231155779	-4.849246231155779	1.2814070351758797	1.2814070351758797	1.2814070351758797	8.490988278387302e-05	-0.005798746831715107	0.0007253948133438826
726	-4.849246231155779	-4.849246231155779	-4.849246231155779	1.3316582914572868	1.3316582914572868	1.3316582914572868	8.573940030593915e-05	-0.005667395889759064	0.0006966487853787839
727	-4.849246231155779	-4.849246231155779	-4.849246231155779	1.3819095477386938	1.3819095477386938	1.3819095477386938	8.635867420175117e-05	-0.005538977216929197	0.0006678085774183273
728	-4.849246231155779	-4.849246231155779	-4.849246231155779	1.4321608040201008	1.4321608040201008	1.4321608040201008	8.676305103084305e-05	-0.0054148160852491856	0.0006389831542037427
729	-4.849246231155779	-4.849246231155779	-4.849246231155779	1.4824120603015079	1.4824120603015079	1.4824120603015079	8.694948007521432e-05	-0.005295981653034687	0.0006102770566940308
730	-4.849246231155779	-4.849246231155779	-4.849246231155779	1.5326633165829149	1.5326633165829149	1.5326633165829149	8.691655166594961e-05	-0.005183382425457239	0.000581788772251457
731	-4.849246231155779	-4.849246231155779	-4.849246231155779	1.582914572864322	1.582914572864322	1.582914572864322	8.666451493342452e-05	-0.005078076850622892	0.0005536117241717875
732	-4.849246231155779	-4.849246231155779	-4.849246231155779	1.633165829145729	1.633165829145729	1.633165829145729	8.61952746684522e-05	-0.004980824422091246	0.0005258324090391397
733	-4.849246231155779	-4.849246231155779	-4.849246231155779	1.683417085427136	1.683417085427136	1.683417085427136	8.551236734968937e-05	-0.0048927427269518375	0.0004985310370102525
734	-4.849246231155779	-4.849246231155779	-4.849246231155779	1.733668341708543	1.733668341708543	1.733668341708543	8.462091675933445e-05	-0.004814330488443375	0.00047178129898384213
735	-4.849246231155779	-4.849246231155779	-4.849246231155779	1.78391959798995	1.78391959798995	1.78391959798995	8.352756996631877e-05	-0.004746499005705118	0.00044564958079718053
736	-4.849246231155779	-4.849246231155779	-4.849246231155779	1.834170854271357	1.834170854271357	1.834170854271357	8.224041479578649e-05	-0.00468951603397727	0.00042019542888738215
737	-4.849246231155779	-4.849246231155779	-4.849246231155779	1.884422110552764	1.884422110552764	1.884422110552764	8.07688802181375e-05	-0.004644032102078199	0.00039547114283777773
738	-4.849246231155779	-4.849246231155779	-4.849246231155779	1.9346733668341711	1.9346733668341711	1.9346733668341711	7.912362137341146e-05	-0.00461043743416667	0.0003715221246238798
739	-4.849246231155779	-4.849246231155779	-4.849246231155779	1.9849246231155782	1.9849246231155782	1.9849246231155782	7.731639119133687e-05	-0.0045888288877904415	0.0003483866457827389
740	-4.849246231155779	-4.849246231155779	-4.849246231155779	2.035175879396985	2.035175879396985	2.035175879396985	7.535990076899698e-05	-0.004579342436045408	0.00032609657500870526
741	-4.849246231155779	-4.849246231155779	-4.849246231155779	2.085427135678392	2.085427135678392	2.085427135678392	7.326767082296173e-05	-0.004581913352012634	0.00030467670876532793
742	-4.849246231155779	-4.849246231155779	-4.849246231155779	2.1356783919597992	2.1356783919597992	2.1356783919597992	7.105387663832004e-05	-0.004596310202032328	0.00028414593543857336
743	-4.849246231155779	-4.849246231155779	-4.849246231155779	2.1859296482412063	2.1859296482412063	2.1859296482412063	6.873318899202233e-05	-0.004622235894203186	0.0002645168569870293
744	-4.849246231155779	-4.849246231155779	-4.849246231155779	2.2361809045226133	2.2361809045226133	2.2361809045226133	6.632061353229043e-05	-0.004659351427108049	0.00024579642922617495
745	-4.849246231155779	-4.849246231155779	-4.849246231155779	2.2864321608040203	2.2864321608040203	2.2864321608040203	6.383133105082196e-05	-0.004707005340605974	0.00022798638383392245
746	-4.849246231155779	-4.849246231155779	-4.849246231155779	2.3366834170854274	2.3366834170854274	2.3366834170854274	6.1280540992534e-05	-0.004764577839523554	0.00021108340297359973
747	-4.849246231155779	-4.849246231155779	-4.849246231155779	2.3869346733668344	2.3869346733668344	2.3869346733668344	5.868331041218674e-05	-0.004831200465559959	0.00019507951219566166
748	-4.849246231155779	-4.849246231155779	-4.849246231155779	2.4371859296482414	2.4371859296482414	2.4371859296482414	5.605443041287722e-05	-0.004906084388494492	0.00017996256065089256
749	-4.849246231155779	-4.849246231155779	-4.849246231155779	2.4874371859296485	2.4874371859296485	2.4874371859296485	5.340828189338633e-05	-0.004988096654415131	0.00016571675951126963
750	-4.849246231155779	-4.849246231155779	-4.849246231155779	2.5376884422110555	2.5376884422110555	2.5376884422110555	5.075871219561607e-05	-0.005076374392956495	0.00015232281293720007
751	-4.849246231155779	-4.849246231155779	-4.849246231155779	2.5879396984924625	2.5879396984924625	2.5879396984924625	4.8118923986234546e-05	-0.005169659852981567	0.0001397585147060454
752	-4.849246231155779	-4.849246231155779	-4.849246231155779	2.6381909547738696	2.6381909547738696	2.6381909547738696	4.5501377434776484e-05	-0.005266815423965454	0.00012799917021766305
753	-4.849246231155779	-4.849246231155779	-4.849246231155779	2.6884422110552766	2.6884422110552766	2.6884422110552766	4.291770647051566e-05	-0.005366719327867031	0.00011701789480866864
754	-4.849246231155779	-4.849246231155779	-4.849246231155779	2.7386934673366836	2.7386934673366836	2.7386934673366836	4.0378649619004536e-05	-0.005468031391501427	0.0001067859266186133
755	-4.849246231155779	-4.849246231155779	-4.849246231155779	2.7889447236180906	2.7889447236180906	2.7889447236180906	3.789399564254832e-05	-0.005569580011069775	9.72731359070167e-05
756	-4.849246231155779	-4.849246231155779	-4.849246231155779	2.8391959798994977	2.8391959798994977	2.8391959798994977	3.54725439428855e-05	-0.005670118611305952	8.844833791954443e-05
757	-4.849246231155779	-4.849246231155779	-4.849246231155779	2.8894472361809047	2.8894472361809047	2.8894472361809047	3.312207943424638e-05	-0.0057685114443302155	8.027959847822785e-05
758	-4.849246231155779	-4.849246231155779	-4.849246231155779	2.9396984924623117	2.9396984924623117	2.9396984924623117	3.0849361365332e-05	-0.005863634869456291	7.273437222465873e-05
759	-4.849246231155779	-4.849246231155779	-4.849246231155779	2.9899497487437188	2.9899497487437188	2.9899497487437188	2.8660125363404645e-05	-0.005954233463853598	6.57799537293613e-05
760	-4.849246231155779	-4.849246231155779	-4.849246231155779	3.0402010050251267	3.0402010050251267	3.0402010050251267	2.655909779558851e-05	-0.006039396394044161	5.9383761254139245e-05
761	-4.849246231155779	-4.849246231155779	-4.849246231155779	3.090452261306533	3.090452261306533	3.090452261306533	2.4550021393774976e-05	-0.006118166726082563	5.3513387683779e-05
762	-4.849246231155779	-4.849246231155779	-4.849246231155779	3.1407035175879408	3.1407035175879408	3.1407035175879408	2.263569097148104e-05	-0.006189602427184582	4.813692794414237e-05
763	-4.849246231155779	-4.849246231155779	-4.849246231155779	3.190954773869347	3.190954773869347	3.190954773869347	2.0817997974069903e-05	-0.006252945866435766	4.322313179727644e-05
764	-4.849246231155779	-4.849246231155779	-4.849246231155779	3.241206030150755	3.241206030150755	3.241206030150755	1.909798254755659e-05	-0.006307567469775677	3.87414766009897e-05
765	-4.849246231155779	-4.849246231155779	-4.849246231155779	3.291457286432161	3.291457286432161	3.291457286432161	1.7475891784738826e-05	-0.006352787371724844	3.466242196736857e-05
766	-4.849246231155779	-4.849246231155779	-4.849246231155779	3.341708542713569	3.341708542713569	3.341708542713569	1.5951242808898615e-05	-0.006388166919350624	3.095740612479858e-05
767	-4.849246231155779	-4.849246231155779	-4.849246231155779	3.391959798994975	3.391959798994975	3.391959798994975	1.4522889382584619e-05	-0.006413291674107313	2.75990751106292e-05
768	-4.849246231155779	-4.849246231155779	-4.849246231155779	3.442211055276383	3.442211055276383	3.442211055276383	1.3189090779307916e-05	-0.006427989806979895	2.4561139071010984e-05
769	-4.849246231155779	-4.849246231155779	-4.849246231155779	3.492462311557789	3.492462311557789	3.492462311557789	1.1947581726359599e-05	-0.006431924179196358	2.181862510042265e-05
770	-4.849246231155779	-4.849246231155779	-4.849246231155779	3.542713567839197	3.542713567839197	3.542713567839197	1.0795642314127644e-05	-0.006425243336707354	1.9347780835232697e-05
771	-4.849246231155779	-4.849246231155779	-4.849246231155779	3.592964824120603	3.592964824120603	3.592964824120603	9.730166867898195e-06	-0.006407851353287697	1.7126203601947054e-05
772	-4.849246231155779	-4.849246231155779	-4.849246231155779	3.643216080402011	3.643216080402011	3.643216080402011	8.747730888772582e-06	-0.006379932165145874	1.5132719454413746e-05
773	-4.849246231155779	-4.849246231155779	-4.849246231155779	3.693467336683417	3.693467336683417	3.693467336683417	7.84465528770797e-06	-0.006341674365103245	1.3347476851777174e-05
774	-4.849246231155779	-4.849246231155779	-4.849246231155779	3.743718592964825	3.743718592964825	3.743718592964825	7.017067257618265e-06	-0.006293351761996746	1.175191664515296e-05
775	-4.849246231155779	-4.849246231155779	-4.849246231155779	3.7939698492462313	3.7939698492462313	3.7939698492462313	6.260957250014324e-06	-0.006235418375581503	1.0328699318051804e-05
776	-4.849246231155779	-4.849246231155779	-4.849246231155779	3.844221105527639	3.844221105527639	3.844221105527639	5.57223164213695e-06	-0.00616823835298419	9.061713171831798e-06
777	-4.849246231155779	-4.849246231155779	-4.849246231155779	3.8944723618090453	3.8944723618090453	3.8944723618090453	4.9467607955974276e-06	-0.006092386785894632	7.93602885096334e-06
778	-4.849246231155779	-4.849246231155779	-4.849246231155779	3.9447236180904532	3.9447236180904532	3.9447236180904532	4.380422316174119e-06	-0.00600824598222971	6.937852504051989e-06
779	-4.849246231155779	-4.849246231155779	-4.849246231155779	3.9949748743718594	3.9949748743718594	3.9949748743718594	3.869139424985546e-06	-0.00591650977730751	6.054470304661663e-06
780	-4.849246231155779	-4.849246231155779	-4.849246231155779	4.045226130653267	4.045226130653267	4.045226130653267	3.4089144424894387e-06	-0.005817790515720844	5.2741970648639835e-06
781	-4.849246231155779	-4.849246231155779	-4.849246231155779	4.0954773869346734	4.0954773869346734	4.0954773869346734	2.995857467737604e-06	-0.005712646059691906	4.58634212918696e-06
782	-4.849246231155779	-4.849246231155779	-4.849246231155779	4.145728643216081	4.145728643216081	4.145728643216081	2.6262104054752608e-06	-0.005601719953119755	3.981139343522955e-06
783	-4.849246231155779	-4.849246231155779	-4.849246231155779	4.1959798994974875	4.1959798994974875	4.1959798994974875	2.2963665527696547e-06	-0.005485676694661379	3.449674977673567e-06
784	-4.849246231155779	-4.849246231155779	-4.849246231155779	4.246231155778895	4.246231155778895	4.246231155778895	2.002886004925999e-06	-0.0053651886992156506	2.983876811413211e-06
785	-4.849246231155779	-4.849246231155779	-4.849246231155779	4.296482412060302	4.296482412060302	4.296482412060302	1.7425071778021202e-06	-0.00524084223434329	2.576404767751228e-06
786	-4.849246231155779	-4.849246231155779	-4.849246231155779	4.3467336683417095	4.3467336683417095	4.3467336683417095	1.5121547707792385e-06	-0.005113245919346809	2.220649093942484e-06
787	-4.849246231155779	-4.849246231155779	-4.849246231155779	4.396984924623116	4.396984924623116	4.396984924623116	1.3089445122807647e-06	-0.0049830093048512936	1.910632818180602e-06
788	-4.849246231155779	-4.849246231155779	-4.849246231155779	4.4472361809045236	4.4472361809045236	4.4472361809045236	1.130185038681108e-06	-0.004850776866078377	1.6409958334406838e-06
789	-4.849246231155779	-4.849246231155779	-4.849246231155779	4.49748743718593	4.49748743718593	4.49748743718593	9.733772586426273e-07	-0.00471697049215436	1.4069216831558151e-06
790	-4.849246231155779	-4.849246231155779	-4.849246231155779	4.547738693467338	4.547738693467338	4.547738693467338	8.362115493485028e-07	-0.0045822192914783955	1.2041099353155005e-06
791	-4.849246231155779	-4.849246231155779	-4.849246231155779	4.597989949748744	4.597989949748744	4.597989949748744	7.165631197821171e-07	-0.004446983803063631	1.0287154736943194e-06
792	-4.849246231155779	-4.849246231155779	-4.849246231155779	4.648241206030152	4.648241206030152	4.648241206030152	6.124858601535242e-07	-0.004311697091907263	8.773213835411298e-07
793	-4.849246231155779	-4.849246231155779	-4.849246231155779	4.698492462311558	4.698492462311558	4.698492462311558	5.222049767802413e-07	-0.004176790360361338	7.468879061889311e-07
794	-4.849246231155779	-4.849246231155779	-4.849246231155779	4.748743718592966	4.748743718592966	4.748743718592966	4.4410868913024776e-07	-0.0040426552295684814	6.34727598480822e-07
795	-4.849246231155779	-4.849246231155779	-4.849246231155779	4.798994974874372	4.798994974874372	4.798994974874372	3.767392412028759e-07	-0.0039096674881875515	5.384596306612366e-07
796	-4.849246231155779	-4.849246231155779	-4.849246231155779	4.84924623115578	4.84924623115578	4.84924623115578	3.1878345374982144e-07	-0.0037781286519020796	4.5598946485370107e-07
797	-4.849246231155779	-4.849246231155779	-4.849246231155779	4.899497487437186	4.899497487437186	4.899497487437186	2.690630177288718e-07	-0.0036483407020568848	3.8547025837942783e-07
798	-4.849246231155779	-4.849246231155779	-4.849246231155779	4.949748743718594	4.949748743718594	4.949748743718594	2.2652470344713848e-07	-0.003520508762449026	3.2528450333302317e-07
799	-4.849246231155779	-4.849246231155779	-4.849246231155779	5.0	5.0	5.0	1.902306346048271e-07	-0.0033948863856494427	2.740129332323704e-07
800	-4.798994974874372	-4.798994974874372	-4.798994974874372	-5.0	-5.0	-5.0	1.9445965051499214e-13	0.0019376155687496066	7.162019244333351e-08
801	-4.798994974874372	-4.798994974874372	-4.798994974874372	-4.949748743718593	-4.949748743718593	-4.949748743718593	2.4488530654515434e-13	0.00200088694691658	8.565963582896075e-08
802	-4.798994974874372	-4.798994974874372	-4.798994974874372	-4.899497487437186	-4.899497487437186	-4.899497487437186	3.0927364476919384e-13	0.002064158907160163	1.0231274671923529e-07
803	-4.798994974874372	-4.798994974874372	-4.798994974874372	-4.849246231155779	-4.849246231155779	-4.849246231155779	3.9177486899454934e-13	0.0021273631136864424	1.2203751964534604e-07
804	-4.798994974874372	-4.798994974874372	-4.798994974874372	-4.798994974874372	-4.798994974874372	-4.798994974874372	4.978343197829604e-13	0.002190304221585393	1.4536506398599158e-07
805	-4.798994974874372	-4.798994974874372	-4.798994974874372	-4.748743718592965	-4.748743718592965	-4.748743718592965	6.346022430749654e-13	0.0022529144771397114	1.7291300480337668e-07
806	-4.798994974874372	-4.798994974874372	-4.798994974874372	-4.698492462311558	-4.698492462311558	-4.698492462311558	8.114709369130012e-13	0.0023150525521486998	2.0539458489565732e-07
807	-4.798994974874372	-4.798994974874372	-4.798994974874372	-4.648241206030151	-4.648241206030151	-4.648241206030151	1.0407773060608448e-12	0.0023765654768794775	2.4363583861486404e-07
808	-4.798994974874372	-4.798994974874372	-4.798994974874372	-4.597989949748744	-4.597989949748744	-4.597989949748744	1.3387195818236802e-12	0.0024373310152441263	2.8858718792434956e-07
809	-4.798994974874372	-4.798994974874372	-4.798994974874372	-4.547738693467337	-4.547738693467337	-4.547738693467337	1.7265505095303481e-12	0.002497214125469327	3.413448723676993e-07
810	-4.798994974874372	-4.798994974874372	-4.798994974874372	-4.49748743718593	-4.49748743718593	-4.49748743718593	2.2321263460443468e-12	0.0025560169015079737	4.031659273096011e-07
811	-4.798994974874372	-4.798994974874372	-4.798994974874372	-4.447236180904523	-4.447236180904523	-4.447236180904523	2.891912366242563e-12	0.0026136143133044243	4.7549360715493094e-07
812	-4.798994974874372	-4.798994974874372	-4.798994974874372	-4.396984924623116	-4.396984924623116	-4.396984924623116	3.753572243507464e-12	0.002669862238690257	5.599756605079165e-07
813	-4.798994974874372	-4.798994974874372	-4.798994974874372	-4.346733668341709	-4.346733668341709	-4.346733668341709	4.879301838295151e-12	0.0027246105019003153	6.584971856682387e-07
814	-4.798994974874372	-4.798994974874372	-4.798994974874372	-4.296482412060302	-4.296482412060302	-4.296482412060302	6.350109027757486e-12	0.0027776078786700964	7.732006110927614e-07
815	-4.798994974874372	-4.798994974874372	-4.798994974874372	-4.2462311557788945	-4.2462311557788945	-4.2462311557788945	8.271291935470352e-12	0.002828755881637335	9.065272479347186e-07
816	-4.798994974874372	-4.798994974874372	-4.798994974874372	-4.1959798994974875	-4.1959798994974875	-4.1959798994974875	1.0779430281146385e-11	0.0028778233099728823	1.0612386631692061e-06
817	-4.798994974874372	-4.798994974874372	-4.798994974874372	-4.1457286432160805	-4.1457286432160805	-4.1457286432160805	1.4051280926859578e-11	0.002924720523878932	1.2404673270793865e-06
818	-4.798994974874372	-4.798994974874372	-4.798994974874372	-4.0954773869346734	-4.0954773869346734	-4.0954773869346734	1.8315061808981166e-11	0.0029691653326153755	1.447743102289678e-06
819	-4.798994974874372	-4.798994974874372	-4.798994974874372	-4.045226130653266	-4.045226130653266	-4.045226130653266	2.3864721520340488e-11	0.0030110017396509647	1.68705139458325e-06
820	-4.798994974874372	-4.798994974874372	-4.798994974874372	-3.9949748743718594	-3.9949748743718594	-3.9949748743718594	3.107792854580406e-11	0.0030500534921884537	1.962863507287693e-06
821	-4.798994974874372	-4.798994974874372	-4.798994974874372	-3.9447236180904524	-3.9447236180904524	-3.9447236180904524	4.043867879776391e-11	0.003086125710979104	2.280195531056961e-06
822	-4.798994974874372	-4.798994974874372	-4.798994974874372	-3.8944723618090453	-3.8944723618090453	-3.8944723618090453	5.2565617470694153e-11	0.003119021188467741	2.6446623451192863e-06
823	-4.798994974874372	-4.798994974874372	-4.798994974874372	-3.8442211055276383	-3.8442211055276383	-3.8442211055276383	6.824740678097658e-11	0.003148539923131466	3.062529003727832e-06
824	-4.798994974874372	-4.798994974874372	-4.798994974874372	-3.7939698492462313	-3.7939698492462313	-3.7939698492462313	8.848675097201733e-11	0.00317446980625391	3.5407645100349328e-06
825	-4.798994974874372	-4.798994974874372	-4.798994974874372	-3.7437185929648242	-3.7437185929648242	-3.7437185929648242	1.1455502079841341e-10	0.0031966185197234154	4.087115939910291e-06
826	-4.798994974874372	-4.798994974874372	-4.798994974874372	-3.693467336683417	-3.693467336683417	-3.693467336683417	1.480598089651704e-10	0.003214814467355609	4.710159828391625e-06
827	-4.798994974874372	-4.798994974874372	-4.798994974874372	-3.64321608040201	-3.64321608040201	-3.64321608040201	1.910282037229927e-10	0.0032288336660712957	5.41937652087654e-06
828	-4.798994974874372	-4.798994974874372	-4.798994974874372	-3.592964824120603	-3.592964824120603	-3.592964824120603	2.460090986077878e-10	0.0032384381629526615	6.225203378562583e-06
829	-4.798994974874372	-4.798994974874372	-4.798994974874372	-3.542713567839196	-3.542713567839196	-3.542713567839196	3.161984712271301e-10	0.0032435499597340822	7.139121862564934e-06
830	-4.798994974874372	-4.798994974874372	-4.798994974874372	-3.492462311557789	-3.492462311557789	-3.492462311557789	4.055922724247236e-10	0.0032438896596431732	8.173720743798185e-06
831	-4.798994974874372	-4.798994974874372	-4.798994974874372	-3.442211055276382	-3.442211055276382	-3.442211055276382	5.191723786025653e-10	0.003239256329834461	9.342732482764404e-06
832	-4.798994974874372	-4.798994974874372	-4.798994974874372	-3.391959798994975	-3.391959798994975	-3.391959798994975	6.63131983812557e-10	0.0032295002602040768	1.0661158739821985e-05
833	-4.798994974874372	-4.798994974874372	-4.798994974874372	-3.341708542713568	-3.341708542713568	-3.341708542713568	8.451478533263176e-10	0.003214453114196658	1.2145281289122067e-05
834	-4.798994974874372	-4.798994974874372	-4.798994974874372	-3.291457286432161	-3.291457286432161	-3.291457286432161	1.0747080347347345e-09	0.003193821758031845	1.3812755241815466e-05
835	-4.798994974874372	-4.798994974874372	-4.798994974874372	-3.241206030150754	-3.241206030150754	-3.241206030150754	1.363504932786942e-09	0.003167597344145179	1.5682635421399027e-05
836	-4.798994974874372	-4.798994974874372	-4.798994974874372	-3.190954773869347	-3.190954773869347	-3.190954773869347	1.7259051047027614e-09	0.003135520964860916	1.777545185177587e-05
837	-4.798994974874372	-4.798994974874372	-4.798994974874372	-3.14070351758794	-3.14070351758794	-3.14070351758794	2.1795087254050956e-09	0.0030973993707448244	2.0113247956032865e-05
838	-4.798994974874372	-4.798994974874372	-4.798994974874372	-3.090452261306533	-3.090452261306533	-3.090452261306533	2.7458134052961296e-09	0.0030532130040228367	2.2719608750776388e-05
839	-4.798994974874372	-4.798994974874372	-4.798994974874372	-3.040201005025126	-3.040201005025126	-3.040201005025126	3.4509989106560106e-09	0.003002654993906617	2.5619667212595232e-05
840	-4.798994974874372	-4.798994974874372	-4.798994974874372	-2.9899497487437183	-2.9899497487437183	-2.9899497487437183	4.32685132680326e-09	0.002945768181234598	2.884015702875331e-05
841	-4.798994974874372	-4.798994974874372	-4.798994974874372	-2.9396984924623113	-2.9396984924623113	-2.9396984924623113	5.411847298560226e-09	0.002882239641621709	3.240934893256053e-05
842	-4.798994974874372	-4.798994974874372	-4.798994974874372	-2.8894472361809043	-2.8894472361809043	-2.8894472361809043	6.752421155282674e-09	0.0028121196664869785	3.6357076169224456e-05
843	-4.798994974874372	-4.798994974874372	-4.798994974874372	-2.8391959798994972	-2.8391959798994972	-2.8391959798994972	8.404439943714034e-09	0.002735213842242956	4.071468356414698e-05
844	-4.798994974874372	-4.798994974874372	-4.798994974874372	-2.78894472361809	-2.78894472361809	-2.78894472361809	1.0434913605950364e-08	0.002651505870744586	4.5514971134252846e-05
845	-4.798994974874372	-4.798994974874372	-4.798994974874372	-2.738693467336683	-2.738693467336683	-2.738693467336683	1.2923969695152507e-08	0.002560833003371954	5.079209586256184e-05
846	-4.798994974874372	-4.798994974874372	-4.798994974874372	-2.688442211055276	-2.688442211055276	-2.688442211055276	1.596712404902848e-08	0.0024632029235363007	5.658146983478218e-05
847	-4.798994974874372	-4.798994974874372	-4.798994974874372	-2.638190954773869	-2.638190954773869	-2.638190954773869	1.967788065769924e-08	0.0023586389143019915	6.291962927207351e-05
848	-4.798994974874372	-4.798994974874372	-4.798994974874372	-2.587939698492462	-2.587939698492462	-2.587939698492462	2.419069547114872e-08	0.0022469600662589073	6.984410720178857e-05
849	-4.798994974874372	-4.798994974874372	-4.798994974874372	-2.537688442211055	-2.537688442211055	-2.537688442211055	2.9664339980045677e-08	0.0021283007226884365	7.739330612821504e-05
850	-4.798994974874372	-4.798994974874372	-4.798994974874372	-2.487437185929648	-2.487437185929648	-2.487437185929648	3.62857009453408e-08	0.002002500230446458	8.560602145735174e-05
851	-4.798994974874372	-4.798994974874372	-4.798994974874372	-2.437185929648241	-2.437185929648241	-2.437185929648241	4.427405250520464e-08	0.0018697604537010193	9.452154336031526e-05
852	-4.798994974874372	-4.798994974874372	-4.798994974874372	-2.386934673366834	-2.386934673366834	-2.386934673366834	5.388583589744637e-08	0.0017300547333434224	0.00010417912562843412
853	-4.798994974874372	-4.798994974874372	-4.798994974874372	-2.336683417085427	-2.336683417085427	-2.336683417085427	6.541998003447504e-08	0.0015834217192605138	0.00011461786925792694
854	-4.798994974874372	-4.798994974874372	-4.798994974874372	-2.28643216080402	-2.28643216080402	-2.28643216080402	7.922379297945341e-08	0.0014300085604190826	0.0001258761913049966
855	-4.798994974874372	-4.798994974874372	-4.798994974874372	-2.236180904522613	-2.236180904522613	-2.236180904522613	9.569944981358588e-08	0.0012699448270723224	0.000137991679366678
856	-4.798994974874372	-4.798994974874372	-4.798994974874372	-2.185929648241206	-2.185929648241206	-2.185929648241206	1.153110962703926e-07	0.0011031838366761804	0.0001510004949523136
857	-4.798994974874372	-4.798994974874372	-4.798994974874372	-2.135678391959799	-2.135678391959799	-2.135678391959799	1.385925796613523e-07	0.000930019305087626	0.00016493702423758805
858	-4.798994974874372	-4.798994974874372	-4.798994974874372	-2.0854271356783918	-2.0854271356783918	-2.0854271356783918	1.6615580885577093e-07	0.0007506716065108776	0.00017983348516281694
859	-4.798994974874372	-4.798994974874372	-4.798994974874372	-2.0351758793969847	-2.0351758793969847	-2.0351758793969847	1.9869973324998963e-07	0.0005651789251714945	0.00019571951997932047
860	-4.798994974874372	-4.798994974874372	-4.798994974874372	-1.9849246231155777	-1.9849246231155777	-1.9849246231155777	2.3701991663571758e-07	0.00037377289845608175	0.00021262149675749242
861	-4.798994974874372	-4.798994974874372	-4.798994974874372	-1.9346733668341707	-1.9346733668341707	-1.9346733668341707	2.820186655568113e-07	0.00017686933279037476	0.00023056224745232612
862	-4.798994974874372	-4.798994974874372	-4.798994974874372	-1.8844221105527637	-1.8844221105527637	-1.8844221105527637	3.347156530743679e-07	-2.555021819716785e-05	0.0002495603694114834
863	-4.798994974874372	-4.798994974874372	-4.798994974874372	-1.8341708542713566	-1.8341708542713566	-1.8341708542713566	3.962589578417628e-07	-0.0002329489216208458	0.0002696299634408206
864	-4.798994974874372	-4.798994974874372	-4.798994974874372	-1.7839195979899496	-1.7839195979899496	-1.7839195979899496	4.6793641508910904e-07	-0.00044525350676849484	0.00029077977524138987
865	-4.798994974874372	-4.798994974874372	-4.798994974874372	-1.7336683417085426	-1.7336683417085426	-1.7336683417085426	5.511871506707155e-07	-0.0006618633051402867	0.0003130130935460329
866	-4.798994974874372	-4.798994974874372	-4.798994974874372	-1.6834170854271355	-1.6834170854271355	-1.6834170854271355	6.476131419650074e-07	-0.0008827185374684632	0.0003363269497640431
867	-4.798994974874372	-4.798994974874372	-4.798994974874372	-1.6331658291457285	-1.6331658291457285	-1.6331658291457285	7.589906204542969e-07	-0.0011072007473558187	0.00036071191425435245
868	-4.798994974874372	-4.798994974874372	-4.798994974874372	-1.5829145728643215	-1.5829145728643215	-1.5829145728643215	8.872811006744146e-07	-0.0013351354282349348	0.00038615145604126155
869	-4.798994974874372	-4.798994974874372	-4.798994974874372	-1.5326633165829144	-1.5326633165829144	-1.5326633165829144	1.0346417894427252e-06	-0.001566091668792069	0.0004126217099837959
870	-4.798994974874372	-4.798994974874372	-4.798994974874372	-1.4824120603015074	-1.4824120603015074	-1.4824120603015074	1.203435098490517e-06	-0.00179948506411165	0.0004400910984259099
871	-4.798994974874372	-4.798994974874372	-4.798994974874372	-1.4321608040201004	-1.4321608040201004	-1.4321608040201004	1.3962369535973943e-06	-0.002035056706517935	0.00046851980732753873
872	-4.798994974874372	-4.798994974874372	-4.798994974874372	-1.3819095477386933	-1.3819095477386933	-1.3819095477386933	1.6158435649156565e-06	-0.002272191224619746	0.0004978601937182248
873	-4.798994974874372	-4.798994974874372	-4.798994974874372	-1.3316582914572863	-1.3316582914572863	-1.3316582914572863	1.865276297347703e-06	-0.0025104896631091833	0.0005280555924400687
874	-4.798994974874372	-4.798994974874372	-4.798994974874372	-1.2814070351758793	-1.2814070351758793	-1.2814070351758793	2.1477842576554175e-06	-0.002749448176473379	0.0005590412765741348
875	-4.798994974874372	-4.798994974874372	-4.798994974874372	-1.2311557788944723	-1.2311557788944723	-1.2311557788944723	2.4668441975662233e-06	-0.002988671651110053	0.0005907438462600112
876	-4.798994974874372	-4.798994974874372	-4.798994974874372	-1.1809045226130652	-1.1809045226130652	-1.1809045226130652	2.8261573206766285e-06	-0.0032274445984512568	0.000623081112280488
877	-4.798994974874372	-4.798994974874372	-4.798994974874372	-1.1306532663316582	-1.1306532663316582	-1.1306532663316582	3.2296425766448884e-06	-0.003465423360466957	0.000655963143799454
878	-4.798994974874372	-4.798994974874372	-4.798994974874372	-1.0804020100502512	-1.0804020100502512	-1.0804020100502512	3.681426030206803e-06	-0.003701847745105624	0.0006892914534546435
879	-4.798994974874372	-4.798994974874372	-4.798994974874372	-1.0301507537688441	-1.0301507537688441	-1.0301507537688441	4.185825906094554e-06	-0.003936263266950846	0.0007229598704725504
880	-4.798994974874372	-4.798994974874372	-4.798994974874372	-0.9798994974874367	-0.9798994974874367	-0.9798994974874367	4.747332935054584e-06	-0.004168237093836069	0.0007568549481220543
881	-4.798994974874372	-4.798994974874372	-4.798994974874372	-0.9296482412060296	-0.9296482412060296	-0.9296482412060296	5.370585661783646e-06	-0.004396986681967974	0.0007908567786216736
882	-4.798994974874372	-4.798994974874372	-4.798994974874372	-0.8793969849246226	-0.8793969849246226	-0.8793969849246226	6.060340423493757e-06	-0.004622122272849083	0.0008248384110629559
883	-4.798994974874372	-4.798994974874372	-4.798994974874372	-0.8291457286432156	-0.8291457286432156	-0.8291457286432156	6.821435768513792e-06	-0.004842977039515972	0.0008586686453782022
884	-4.798994974874372	-4.798994974874372	-4.798994974874372	-0.7788944723618085	-0.7788944723618085	-0.7788944723618085	7.65875115810695e-06	-0.005059011280536652	0.000892209995072335
885	-4.798994974874372	-4.798994974874372	-4.798994974874372	-0.7286432160804015	-0.7286432160804015	-0.7286432160804015	8.577159881481253e-06	-0.005269556771963835	0.0009253228199668229
886	-4.798994974874372	-4.798994974874372	-4.798994974874372	-0.6783919597989945	-0.6783919597989945	-0.6783919597989945	9.581476213394602e-06	-0.005474307108670473	0.0009578634635545313
887	-4.798994974874372	-4.798994974874372	-4.798994974874372	-0.6281407035175874	-0.6281407035175874	-0.6281407035175874	1.0676396955016115e-05	-0.005672446917742491	0.000989686930552125
888	-4.798994974874372	-4.798994974874372	-4.798994974874372	-0.5778894472361804	-0.5778894472361804	-0.5778894472361804	1.1866437620596697e-05	-0.005863448604941368	0.0010206467704847455
889	-4.798994974874372	-4.798994974874372	-4.798994974874372	-0.5276381909547734	-0.5276381909547734	-0.5276381909547734	1.3155863663388795e-05	-0.006047050468623638	0.0010505977552384138
890	-4.798994974874372	-4.798994974874372	-4.798994974874372	-0.47738693467336635	-0.47738693467336635	-0.47738693467336635	1.4548617272066625e-05	-0.006222298834472895	0.0010793952969834208
891	-4.798994974874372	-4.798994974874372	-4.798994974874372	-0.4271356783919593	-0.4271356783919593	-0.4271356783919593	1.6048240411137463e-05	-0.006388872861862183	0.0011068979511037469
892	-4.798994974874372	-4.798994974874372	-4.798994974874372	-0.3768844221105523	-0.3768844221105523	-0.3768844221105523	1.765779492260261e-05	-0.006546413525938988	0.0011329671833664179
893	-4.798994974874372	-4.798994974874372	-4.798994974874372	-0.32663316582914526	-0.32663316582914526	-0.32663316582914526	1.9379780648161133e-05	-0.0066942572593688965	0.0011574705131351948
894	-4.798994974874372	-4.798994974874372	-4.798994974874372	-0.2763819095477382	-0.2763819095477382	-0.2763819095477382	2.121605266798087e-05	-0.006832178682088852	0.001180280465632677
895	-4.798994974874372	-4.798994974874372	-4.798994974874372	-0.2261306532663312	-0.2261306532663312	-0.2261306532663312	2.3167738879682777e-05	-0.006959464866667986	0.0012012774823233485
896	-4.798994974874372	-4.798994974874372	-4.798994974874372	-0.17587939698492416	-0.17587939698492416	-0.17587939698492416	2.5235159255738555e-05	-0.007076000329107046	0.0012203489895910025
897	-4.798994974874372	-4.798994974874372	-4.798994974874372	-0.12562814070351713	-0.12562814070351713	-0.12562814070351713	2.7417748214959223e-05	-0.0071813189424574375	0.0012373931240290403
898	-4.798994974874372	-4.798994974874372	-4.798994974874372	-0.0753768844221101	-0.0753768844221101	-0.0753768844221101	2.9713981620204177e-05	-0.007275023031979799	0.0012523169862106442
899	-4.798994974874372	-4.798994974874372	-4.798994974874372	-0.02512562814070307	-0.02512562814070307	-0.02512562814070307	3.2121309966097704e-05	-0.007356924470514059	0.0012650392018258572
900	-4.798994974874372	-4.798994974874372	-4.798994974874372	0.02512562814070396	0.02512562814070396	0.02512562814070396	3.463609934393823e-05	-0.007426799274981022	0.0012754902709275484
901	-4.798994974874372	-4.798994974874372	-4.798994974874372	0.07537688442211099	0.07537688442211099	0.07537688442211099	3.7253581763095235e-05	-0.007484234869480133	0.0012836118694394827
902	-4.798994974874372	-4.798994974874372	-4.798994974874372	0.12562814070351802	0.12562814070351802	0.12562814070351802	3.996781636653686e-05	-0.007529475260525942	0.0012893608072772622
903	-4.798994974874372	-4.798994974874372	-4.798994974874372	0.17587939698492505	0.17587939698492505	0.17587939698492505	4.2771663000923965e-05	-0.007562124170362949	0.0012927039060741663
904	-4.798994974874372	-4.798994974874372	-4.798994974874372	0.22613065326633208	0.22613065326633208	0.22613065326633208	4.565676948793234e-05	-0.007582128047943115	0.0012936246348544955
905	-4.798994974874372	-4.798994974874372	-4.798994974874372	0.2763819095477391	0.2763819095477391	0.2763819095477391	4.861357379299075e-05	-0.0075897169299423695	0.0012921183370053768
906	-4.798994974874372	-4.798994974874372	-4.798994974874372	0.32663316582914614	0.32663316582914614	0.32663316582914614	5.163132210125944e-05	-0.007584826089441776	0.0012881950242444873
907	-4.798994974874372	-4.798994974874372	-4.798994974874372	0.3768844221105532	0.3768844221105532	0.3768844221105532	5.469810359022956e-05	-0.007567652501165867	0.0012818770483136177
908	-4.798994974874372	-4.798994974874372	-4.798994974874372	0.4271356783919602	0.4271356783919602	0.4271356783919602	5.780090243661601e-05	-0.007538252044469118	0.00127320212777704
909	-4.798994974874372	-4.798994974874372	-4.798994974874372	0.47738693467336724	0.47738693467336724	0.47738693467336724	6.09256673160669e-05	-0.007497046608477831	0.0012622193899005651
910	-4.798994974874372	-4.798994974874372	-4.798994974874372	0.5276381909547743	0.5276381909547743	0.5276381909547743	6.405739835240102e-05	-0.0074443151243031025	0.0012489913497120142
911	-4.798994974874372	-4.798994974874372	-4.798994974874372	0.5778894472361813	0.5778894472361813	0.5778894472361813	6.718025115427421e-05	-0.0073804836720228195	0.0012335918145254254
912	-4.798994974874372	-4.798994974874372	-4.798994974874372	0.6281407035175883	0.6281407035175883	0.6281407035175883	7.027765724780461e-05	-0.00730604724958539	0.0012161064660176635
913	-4.798994974874372	-4.798994974874372	-4.798994974874372	0.6783919597989954	0.6783919597989954	0.6783919597989954	7.333245988083226e-05	-0.007221461273729801	0.0011966314632445574
914	-4.798994974874372	-4.798994974874372	-4.798994974874372	0.7286432160804024	0.7286432160804024	0.7286432160804024	7.632706384569615e-05	-0.0071272943168878555	0.001175271812826395
915	-4.798994974874372	-4.798994974874372	-4.798994974874372	0.7788944723618094	0.7788944723618094	0.7788944723618094	7.924359765051542e-05	-0.0070245834067463875	0.0011521419510245323
916	-4.798994974874372	-4.798994974874372	-4.798994974874372	0.8291457286432165	0.8291457286432165	0.8291457286432165	8.206408607186195e-05	-0.00691370340064168	0.0011273641139268875
917	-4.798994974874372	-4.798994974874372	-4.798994974874372	0.8793969849246235	0.8793969849246235	0.8793969849246235	8.477063085216932e-05	-0.006795569323003292	0.0011010657763108611
918	-4.798994974874372	-4.798994974874372	-4.798994974874372	0.9296482412060305	0.9296482412060305	0.9296482412060305	8.734559707063052e-05	-0.006671187933534384	0.0010733810486271977
919	-4.798994974874372	-4.798994974874372	-4.798994974874372	0.9798994974874375	0.9798994974874375	0.9798994974874375	8.977180252347768e-05	-0.006541535258293152	0.0010444483486935496
920	-4.798994974874372	-4.798994974874372	-4.798994974874372	1.0301507537688446	1.0301507537688446	1.0301507537688446	9.20327073044049e-05	-0.006407327018678188	0.0010144083062186837
921	-4.798994974874372	-4.798994974874372	-4.798994974874372	1.0804020100502516	1.0804020100502516	1.0804020100502516	9.411260068345577e-05	-0.0062698605470359325	0.0009834044612944126
922	-4.798994974874372	-4.798994974874372	-4.798994974874372	1.1306532663316586	1.1306532663316586	1.1306532663316586	9.599678234674501e-05	-0.006130065768957138	0.0009515811107121408
923	-4.798994974874372	-4.798994974874372	-4.798994974874372	1.1809045226130657	1.1809045226130657	1.1809045226130657	9.767173508238586e-05	-0.005989240016788244	0.0009190821438096464
924	-4.798994974874372	-4.798994974874372	-4.798994974874372	1.2311557788944727	1.2311557788944727	1.2311557788944727	9.912528608097659e-05	-0.005848645232617855	0.0008860506932251155
925	-4.798994974874372	-4.798994974874372	-4.798994974874372	1.2814070351758797	1.2814070351758797	1.2814070351758797	0.00010034675416149593	-0.0057090334594249725	0.0008526267483830452
926	-4.798994974874372	-4.798994974874372	-4.798994974874372	1.3316582914572868	1.3316582914572868	1.3316582914572868	0.00010132708043347043	-0.005571883637458086	0.0008189482032321393
927	-4.798994974874372	-4.798994974874372	-4.798994974874372	1.3819095477386938	1.3819095477386938	1.3819095477386938	0.00010205894016031506	-0.005438320338726044	0.0007851477712392807
928	-4.798994974874372	-4.798994974874372	-4.798994974874372	1.4321608040201008	1.4321608040201008	1.4321608040201008	0.00010253683389188402	-0.005309583619236946	0.0007513545569963753
929	-4.798994974874372	-4.798994974874372	-4.798994974874372	1.4824120603015079	1.4824120603015079	1.4824120603015079	0.00010275715628026343	-0.005186632741242647	0.0007176910294219851
930	-4.798994974874372	-4.798994974874372	-4.798994974874372	1.5326633165829149	1.5326633165829149	1.5326633165829149	0.00010271824137428475	-0.005070649553090334	0.0006842737202532589
931	-4.798994974874372	-4.798994974874372	-4.798994974874372	1.582914572864322	1.582914572864322	1.582914572864322	0.0001024203835967712	-0.004962668754160404	0.0006512125255540013
932	-4.798994974874372	-4.798994974874372	-4.798994974874372	1.633165829145729	1.633165829145729	1.633165829145729	0.00010186583403503055	-0.004863684065639973	0.0006186099490150809
933	-4.798994974874372	-4.798994974874372	-4.798994974874372	1.683417085427136	1.683417085427136	1.683417085427136	0.00010105877210997114	-0.0047745658084750175	0.000586560636293143
934	-4.798994974874372	-4.798994974874372	-4.798994974874372	1.733668341708543	1.733668341708543	1.733668341708543	0.00010000525312260038	-0.004696120973676443	0.0005551516078412533
935	-4.798994974874372	-4.798994974874372	-4.798994974874372	1.78391959798995	1.78391959798995	1.78391959798995	9.871313259876704e-05	-0.004628987517207861	0.0005244615022093058
936	-4.798994974874372	-4.798994974874372	-4.798994974874372	1.834170854271357	1.834170854271357	1.834170854271357	9.71919687543446e-05	-0.004573874641209841	0.0004945608088746667
937	-4.798994974874372	-4.798994974874372	-4.798994974874372	1.884422110552764	1.884422110552764	1.884422110552764	9.54529047747027e-05	-0.004531170707195997	0.00046551169361919165
938	-4.798994974874372	-4.798994974874372	-4.798994974874372	1.9346733668341711	1.9346733668341711	1.9346733668341711	9.350853293617846e-05	-0.004501298535615206	0.00043736788211390376
939	-4.798994974874372	-4.798994974874372	-4.798994974874372	1.9849246231155782	1.9849246231155782	1.9849246231155782	9.137274288626485e-05	-0.004484355449676514	0.000410175125580281
940	-4.798994974874372	-4.798994974874372	-4.798994974874372	2.035175879396985	2.035175879396985	2.035175879396985	8.906055663751698e-05	-0.004480475559830666	0.00038397134630940855
941	-4.798994974874372	-4.798994974874372	-4.798994974874372	2.085427135678392	2.085427135678392	2.085427135678392	8.658795301323524e-05	-0.004489566665142775	0.0003587861137930304
942	-4.798994974874372	-4.798994974874372	-4.798994974874372	2.1356783919597992	2.1356783919597992	2.1356783919597992	8.397168440776629e-05	-0.004511499311774969	0.0003346422454342246
943	-4.798994974874372	-4.798994974874372	-4.798994974874372	2.1859296482412063	2.1859296482412063	2.1859296482412063	8.122908878923142e-05	-0.004545741714537144	0.0003115550789516419
944	-4.798994974874372	-4.798994974874372	-4.798994974874372	2.2361809045226133	2.2361809045226133	2.2361809045226133	7.837789987763118e-05	-0.004591918084770441	0.0002895331708714366
945	-4.798994974874372	-4.798994974874372	-4.798994974874372	2.2864321608040203	2.2864321608040203	2.2864321608040203	7.543605837805677e-05	-0.00464944401755929	0.0002685790532268584
946	-4.798994974874372	-4.798994974874372	-4.798994974874372	2.3366834170854274	2.3366834170854274	2.3366834170854274	7.242152704003565e-05	-0.00471755675971508	0.000248689204454422
947	-4.798994974874372	-4.798994974874372	-4.798994974874372	2.3869346733668344	2.3869346733668344	2.3869346733668344	6.935211215401582e-05	-0.004795242100954056	0.00022985466057434678
948	-4.798994974874372	-4.798994974874372	-4.798994974874372	2.4371859296482414	2.4371859296482414	2.4371859296482414	6.624529388994688e-05	-0.004881665110588074	0.00021206152450758964
949	-4.798994974874372	-4.798994974874372	-4.798994974874372	2.4874371859296485	2.4874371859296485	2.4874371859296485	6.311806763709176e-05	-0.004975723102688789	0.00019529147539287806
950	-4.798994974874372	-4.798994974874372	-4.798994974874372	2.5376884422110555	2.5376884422110555	2.5376884422110555	5.9986798225597984e-05	-0.00507625425234437	0.00017952229245565832
951	-4.798994974874372	-4.798994974874372	-4.798994974874372	2.5879396984924625	2.5879396984924625	2.5879396984924625	5.686708860649207e-05	-0.0051821027882397175	0.00016472797142341733
952	-4.798994974874372	-4.798994974874372	-4.798994974874372	2.6381909547738696	2.6381909547738696	2.6381909547738696	5.3773664245465186e-05	-0.005291888955980539	0.0001508798450231552
953	-4.798994974874372	-4.798994974874372	-4.798994974874372	2.6884422110552766	2.6884422110552766	2.6884422110552766	5.0720274154993665e-05	-0.0054043917916715145	0.00013794649566989392
954	-4.798994974874372	-4.798994974874372	-4.798994974874372	2.7386934673366836	2.7386934673366836	2.7386934673366836	4.7719609156753876e-05	-0.0055183838121593	0.00012589426478371024
955	-4.798994974874372	-4.798994974874372	-4.798994974874372	2.7889447236180906	2.7889447236180906	2.7889447236180906	4.47832376393713e-05	-0.0056324307806789875	0.00011468791490187868
956	-4.798994974874372	-4.798994974874372	-4.798994974874372	2.8391959798994977	2.8391959798994977	2.8391959798994977	4.1921558762189425e-05	-0.005745242815464735	0.00010429093526909128
957	-4.798994974874372	-4.798994974874372	-4.798994974874372	2.8894472361809047	2.8894472361809047	2.8894472361809047	3.9143772760174834e-05	-0.005855594761669636	9.466588380746543e-05
958	-4.798994974874372	-4.798994974874372	-4.798994974874372	2.9396984924623117	2.9396984924623117	2.9396984924623117	3.645786773369819e-05	-0.005962146911770105	8.577460539527237e-05
959	-4.798994974874372	-4.798994974874372	-4.798994974874372	2.9899497487437188	2.9899497487437188	2.9899497487437188	3.387062206424636e-05	-0.0060638911090791225	7.757875573588535e-05
960	-4.798994974874372	-4.798994974874372	-4.798994974874372	3.0402010050251267	3.0402010050251267	3.0402010050251267	3.138762138665052e-05	-0.0061596352607011795	7.00400341884233e-05
961	-4.798994974874372	-4.798994974874372	-4.798994974874372	3.090452261306533	3.090452261306533	3.090452261306533	2.9013288872675795e-05	-0.006248357240110636	6.312043842626736e-05
962	-4.798994974874372	-4.798994974874372	-4.798994974874372	3.1407035175879408	3.1407035175879408	3.1407035175879408	2.675092744131162e-05	-0.0063291373662650585	5.678245361195877e-05
963	-4.798994974874372	-4.798994974874372	-4.798994974874372	3.190954773869347	3.190954773869347	3.190954773869347	2.460277240835583e-05	-0.006401174236088991	5.0989365263376385e-05
964	-4.798994974874372	-4.798994974874372	-4.798994974874372	3.241206030150755	3.241206030150755	3.241206030150755	2.2570053021485168e-05	-0.006463735830038786	4.5705295633524656e-05
965	-4.798994974874372	-4.798994974874372	-4.798994974874372	3.291457286432161	3.291457286432161	3.291457286432161	2.0653061295707263e-05	-0.006516227498650551	4.0895509300753474e-05
966	-4.798994974874372	-4.798994974874372	-4.798994974874372	3.341708542713569	3.341708542713569	3.341708542713569	1.8851226565868242e-05	-0.0065580676309764385	3.652643135865219e-05
967	-4.798994974874372	-4.798994974874372	-4.798994974874372	3.391959798994975	3.391959798994975	3.391959798994975	1.716319420511132e-05	-0.006588960997760296	3.256584022892639e-05
968	-4.798994974874372	-4.798994974874372	-4.798994974874372	3.442211055276383	3.442211055276383	3.442211055276383	1.558690701765327e-05	-0.006608657073229551	2.8982838557567447e-05
969	-4.798994974874372	-4.798994974874372	-4.798994974874372	3.492462311557789	3.492462311557789	3.492462311557789	1.4119687897415901e-05	-0.006616896949708462	2.574802601884585e-05
970	-4.798994974874372	-4.798994974874372	-4.798994974874372	3.542713567839197	3.542713567839197	3.542713567839197	1.2758322447066237e-05	-0.006613743491470814	2.2833444745629095e-05
971	-4.798994974874372	-4.798994974874372	-4.798994974874372	3.592964824120603	3.592964824120603	3.592964824120603	1.1499140370917724e-05	-0.006599164102226496	2.0212701201671734e-05
972	-4.798994974874372	-4.798994974874372	-4.798994974874372	3.643216080402011	3.643216080402011	3.643216080402011	1.0338094585906571e-05	-0.006573374383151531	1.7860877051134594e-05
973	-4.798994974874372	-4.798994974874372	-4.798994974874372	3.693467336683417	3.693467336683417	3.693467336683417	9.270837133573549e-06	-0.006536577362567186	1.5754585547256283e-05
974	-4.798994974874372	-4.798994974874372	-4.798994974874372	3.743718592964825	3.743718592964825	3.743718592964825	8.292791118895279e-06	-0.006489176768809557	1.387196607538499e-05
975	-4.798994974874372	-4.798994974874372	-4.798994974874372	3.7939698492462313	3.7939698492462313	3.7939698492462313	7.39921804544841e-06	-0.006431475281715393	1.2192589565529488e-05
976	-4.798994974874372	-4.798994974874372	-4.798994974874372	3.844221105527639	3.844221105527639	3.844221105527639	6.5852800575852645e-06	-0.006364060565829277	1.0697474863263778e-05
977	-4.798994974874372	-4.798994974874372	-4.798994974874372	3.8944723618090453	3.8944723618090453	3.8944723618090453	5.846096736279262e-06	-0.0062873768620193005	9.36902142711915e-06
978	-4.798994974874372	-4.798994974874372	-4.798994974874372	3.9447236180904532	3.9447236180904532	3.9447236180904532	5.176796223682218e-06	-0.006202001590281725	8.190975677280221e-06
979	-4.798994974874372	-4.798994974874372	-4.798994974874372	3.9949748743718594	3.9949748743718594	3.9949748743718594	4.5725605702916885e-06	-0.006108598317950964	7.148351869545877e-06
980	-4.798994974874372	-4.798994974874372	-4.798994974874372	4.045226130653267	4.045226130653267	4.045226130653267	4.0286653064414314e-06	-0.006007712334394455	6.22737206867896e-06
981	-4.798994974874372	-4.798994974874372	-4.798994974874372	4.0954773869346734	4.0954773869346734	4.0954773869346734	3.540513335530758e-06	-0.005900165066123009	5.415433406597003e-06
982	-4.798994974874372	-4.798994974874372	-4.798994974874372	4.145728643216081	4.145728643216081	4.145728643216081	3.1036633293225543e-06	-0.005786500405520201	4.701019406638807e-06
983	-4.798994974874372	-4.798994974874372	-4.798994974874372	4.1959798994974875	4.1959798994974875	4.1959798994974875	2.7138528754796885e-06	-0.005667412653565407	4.073618129041279e-06
984	-4.798994974874372	-4.798994974874372	-4.798994974874372	4.246231155778895	4.246231155778895	4.246231155778895	2.3670166843226424e-06	-0.005543646402657032	3.523709665387287e-06
985	-4.798994974874372	-4.798994974874372	-4.798994974874372	4.296482412060302	4.296482412060302	4.296482412060302	2.0593002059355036e-06	-0.005415833555161953	3.0426351713686017e-06
986	-4.798994974874372	-4.798994974874372	-4.798994974874372	4.3467336683417095	4.3467336683417095	4.3467336683417095	1.7870690408286963e-06	-0.005284585058689117	2.6225993678963277e-06
987	-4.798994974874372	-4.798994974874372	-4.798994974874372	4.396984924623116	4.396984924623116	4.396984924623116	1.5469145482073249e-06	-0.005150569602847099	2.2565504878002685e-06
988	-4.798994974874372	-4.798994974874372	-4.798994974874372	4.4472361809045236	4.4472361809045236	4.4472361809045236	1.3356560664712295e-06	-0.005014420486986637	1.9381652691663476e-06
989	-4.798994974874372	-4.798994974874372	-4.798994974874372	4.49748743718593	4.49748743718593	4.49748743718593	1.1503401619864937e-06	-0.004876624792814255	1.6617601659163483e-06
990	-4.798994974874372	-4.798994974874372	-4.798994974874372	4.547738693467338	4.547738693467338	4.547738693467338	9.882373155850438e-07	-0.004737826529890299	1.4222609934222419e-06
991	-4.798994974874372	-4.798994974874372	-4.798994974874372	4.597989949748744	4.597989949748744	4.597989949748744	8.468364428743252e-07	-0.00459844246506691	1.2151301689300453e-06
992	-4.798994974874372	-4.798994974874372	-4.798994974874372	4.648241206030152	4.648241206030152	4.648241206030152	7.238376254710652e-07	-0.004459028132259846	1.0363355613662861e-06
993	-4.798994974874372	-4.798994974874372	-4.798994974874372	4.698492462311558	4.698492462311558	4.698492462311558	6.171434068813158e-07	-0.004319989122450352	8.822885888548626e-07
994	-4.798994974874372	-4.798994974874372	-4.798994974874372	4.748743718592966	4.748743718592966	4.748743718592966	5.248489800409812e-07	-0.004181727766990662	7.498182981180435e-07
995	-4.798994974874372	-4.798994974874372	-4.798994974874372	4.798994974874372	4.798994974874372	4.798994974874372	4.4523156453881225e-07	-0.004044646862894297	6.361137820931617e-07
996	-4.798994974874372	-4.798994974874372	-4.798994974874372	4.84924623115578	4.84924623115578	4.84924623115578	3.7673924120287463e-07	-0.003908980172127485	5.387028068071231e-07
997	-4.798994974874372	-4.798994974874372	-4.798994974874372	4.899497487437186	4.899497487437186	4.899497487437186	3.1797948087507033e-07	-0.0037751193158328533	4.554048587124271e-07
998	-4.798994974874372	-4.798994974874372	-4.798994974874372	4.949748743718594	4.949748743718594	4.949748743718594	2.677075735472613e-07	-0.0036432903725653887	3.843105105261202e-07
999	-4.798994974874372	-4.798994974874372	-4.798994974874372	5.0	5.0	5.0	2.248151341970428e-07	-0.0035137319937348366	3.23743961416767e-07
1000	-4.748743718592965	-4.748743718592965	-4.748743718592965	-5.0	-5.0	-5.0	2.53341230176662e-13	0.0019874409772455692	8.384333227695606e-08
1001	-4.748743718592965	-4.748743718592965	-4.748743718592965	-4.949748743718593	-4.949748743718593	-4.949748743718593	3.1738365435412435e-13	0.0020537283271551132	1.0021855700870219e-07
1002	-4.748743718592965	-4.748743718592965	-4.748743718592965	-4.899497487437186	-4.899497487437186	-4.899497487437186	3.9867693199054417e-13	0.0021201390773057938	1.1963165036377177e-07
1003	-4.748743718592965	-4.748743718592965	-4.748743718592965	-4.849246231155779	-4.849246231155779	-4.849246231155779	5.022322731946193e-13	0.0021864334121346474	1.4261325986808515e-07
1004	-4.748743718592965	-4.748743718592965	-4.748743718592965	-4.798994974874372	-4.798994974874372	-4.798994974874372	6.346022430749654e-13	0.002252636244520545	1.6977870131995587e-07
1005	-4.748743718592965	-4.748743718592965	-4.748743718592965	-4.748743718592965	-4.748743718592965	-4.748743718592965	8.043650387739626e-13	0.002318514510989189	2.018429796635246e-07
1006	-4.748743718592965	-4.748743718592965	-4.748743718592965	-4.698492462311558	-4.698492462311558	-4.698492462311558	1.022758930893345e-12	0.002383951097726822	2.3963170292518043e-07
1007	-4.748743718592965	-4.748743718592965	-4.748743718592965	-4.648241206030151	-4.648241206030151	-4.648241206030151	1.304511680782847e-12	0.002448899205774069	2.84100934777598e-07
1008	-4.748743718592965	-4.748743718592965	-4.748743718592965	-4.597989949748744	-4.597989949748744	-4.597989949748744	1.6689223877897678e-12	0.002513077575713396	3.3635018326094723e-07
1009	-4.748743718592965	-4.748743718592965	-4.748743718592965	-4.547738693467337	-4.547738693467337	-4.547738693467337	2.141269184616477e-12	0.0025764540769159794	3.976472271460807e-07
1010	-4.748743718592965	-4.748743718592965	-4.748743718592965	-4.49748743718593	-4.49748743718593	-4.49748743718593	2.7546362826472043e-12	0.0026387772522866726	4.69446064244039e-07
1011	-4.748743718592965	-4.748743718592965	-4.748743718592965	-4.447236180904523	-4.447236180904523	-4.447236180904523	3.5522790414596943e-12	0.002699993085116148	5.534152478503529e-07
1012	-4.748743718592965	-4.748743718592965	-4.748743718592965	-4.396984924623116	-4.396984924623116	-4.396984924623116	4.590677168234597e-12	0.0027598582673817873	6.514600272566895e-07
1013	-4.748743718592965	-4.748743718592965	-4.748743718592965	-4.346733668341709	-4.346733668341709	-4.346733668341709	5.943465250294198e-12	0.0028182147070765495	7.657581591047347e-07
1014	-4.748743718592965	-4.748743718592965	-4.748743718592965	-4.296482412060302	-4.296482412060302	-4.296482412060302	7.706478269819808e-12	0.002874907571822405	8.987867090581858e-07
1015	-4.748743718592965	-4.748743718592965	-4.748743718592965	-4.2462311557788945	-4.2462311557788945	-4.2462311557788945	1.0004209544799638e-11	0.0029297731816768646	1.0533669865253614e-06
1016	-4.748743718592965	-4.748743718592965	-4.748743718592965	-4.1959798994974875	-4.1959798994974875	-4.1959798994974875	1.2998052051169107e-11	0.002982598962262273	1.2326888736424735e-06
1017	-4.748743718592965	-4.748743718592965	-4.748743718592965	-4.1457286432160805	-4.1457286432160805	-4.1457286432160805	1.6896784091334394e-11	0.003033251268789172	1.4403743762159138e-06
1018	-4.748743718592965	-4.748743718592965	-4.748743718592965	-4.0954773869346734	-4.0954773869346734	-4.0954773869346734	2.1969870037733435e-11	0.0030814188066869974	1.6804993947516778e-06
1019	-4.748743718592965	-4.748743718592965	-4.748743718592965	-4.045226130653266	-4.045226130653266	-4.045226130653266	2.8564280176945602e-11	0.0031270592007786036	1.9576700651668943e-06
1020	-4.748743718592965	-4.748743718592965	-4.748743718592965	-3.9949748743718594	-3.9949748743718594	-3.9949748743718594	3.7125694872726807e-11	0.0031698921229690313	2.2770516352466075e-06
1021	-4.748743718592965	-4.748743718592965	-4.748743718592965	-3.9447236180904524	-3.9447236180904524	-3.9447236180904524	4.822515235500821e-11	0.0032097334042191505	2.6444422474014573e-06
1022	-4.748743718592965	-4.748743718592965	-4.748743718592965	-3.8944723618090453	-3.8944723618090453	-3.8944723618090453	6.25924321139701e-11	0.0032463702373206615	3.066327735723462e-06
1023	-4.748743718592965	-4.748743718592965	-4.748743718592965	-3.8442211055276383	-3.8442211055276383	-3.8442211055276383	8.115774355254419e-11	0.0032796249724924564	3.5499479054124095e-06
1024	-4.748743718592965	-4.748743718592965	-4.748743718592965	-3.7939698492462313	-3.7939698492462313	-3.7939698492462313	1.0510361940901125e-10	0.0033092908561229706	4.103358151041903e-06
1025	-4.748743718592965	-4.748743718592965	-4.748743718592965	-3.7437185929648242	-3.7437185929648242	-3.7437185929648242	1.359293034645006e-10	0.0033351387828588486	4.735512902698247e-06
1026	-4.748743718592965	-4.748743718592965	-4.748743718592965	-3.693467336683417	-3.693467336683417	-3.693467336683417	1.75530380931545e-10	0.0033570011146366596	5.456326562125469e-06
1027	-4.748743718592965	-4.748743718592965	-4.748743718592965	-3.64321608040201	-3.64321608040201	-3.64321608040201	2.2629693715030833e-10	0.0033746238332241774	6.276758085732581e-06
1028	-4.748743718592965	-4.748743718592965	-4.748743718592965	-3.592964824120603	-3.592964824120603	-3.592964824120603	2.912341559356386e-10	0.0033879000693559647	7.208878741948865e-06
1029	-4.748743718592965	-4.748743718592965	-4.748743718592965	-3.542713567839196	-3.542713567839196	-3.542713567839196	3.74109993807034e-10	0.0033964456524699926	8.265963515441399e-06
1030	-4.748743718592965	-4.748743718592965	-4.748743718592965	-3.492462311557789	-3.492462311557789	-3.492462311557789	4.796354014593876e-10	0.003400202840566635	9.46257478062762e-06
1031	-4.748743718592965	-4.748743718592965	-4.748743718592965	-3.442211055276382	-3.442211055276382	-3.442211055276382	6.136835204014531e-10	0.0033989669755101204	1.0814609595399816e-05
1032	-4.748743718592965	-4.748743718592965	-4.748743718592965	-3.391959798994975	-3.391959798994975	-3.391959798994975	7.835553717383633e-10	0.0033924838062375784	1.2339422028162517e-05
1033	-4.748743718592965	-4.748743718592965	-4.748743718592965	-3.341708542713568	-3.341708542713568	-3.341708542713568	9.983007860737082e-10	0.0033805351704359055	1.4055858628125861e-05
1034	-4.748743718592965	-4.748743718592965	-4.748743718592965	-3.291457286432161	-3.291457286432161	-3.291457286432161	1.2691047078632405e-09	0.003363106632605195	1.5984369383659214e-05
1035	-4.748743718592965	-4.748743718592965	-4.748743718592965	-3.241206030150754	-3.241206030150754	-3.241206030150754	1.6097505520101818e-09	0.003339830320328474	1.8147014998248778e-05
1036	-4.748743718592965	-4.748743718592965	-4.748743718592965	-3.190954773869347	-3.190954773869347	-3.190954773869347	2.037174000415574e-09	0.0033106233458966017	2.056760058621876e-05
1037	-4.748743718592965	-4.748743718592965	-4.748743718592965	-3.14070351758794	-3.14070351758794	-3.14070351758794	2.572122503733428e-09	0.0032752573024481535	2.3271652025869116e-05
1038	-4.748743718592965	-4.748743718592965	-4.748743718592965	-3.090452261306533	-3.090452261306533	-3.090452261306533	3.239937796697778e-09	0.0032336809672415257	2.6286526917829178e-05
1039	-4.748743718592965	-4.748743718592965	-4.748743718592965	-3.040201005025126	-3.040201005025126	-3.040201005025126	4.071480936792872e-09	0.003185603767633438	2.9641381843248382e-05
1040	-4.748743718592965	-4.748743718592965	-4.748743718592965	-2.9899497487437183	-2.9899497487437183	-2.9899497487437183	5.1042217219693464e-09	0.0031310066115111113	3.3367236028425395e-05
1041	-4.748743718592965	-4.748743718592965	-4.748743718592965	-2.9396984924623113	-2.9396984924623113	-2.9396984924623113	6.3835168120399895e-09	0.0030696385074406862	3.7496898585231975e-05
1042	-4.748743718592965	-4.748743718592965	-4.748743718592965	-2.8894472361809043	-2.8894472361809043	-2.8894472361809043	7.964103439631652e-09	0.003001438220962882	4.2065024899784476e-05
1043	-4.748743718592965	-4.748743718592965	-4.748743718592965	-2.8391959798994972	-2.8391959798994972	-2.8391959798994972	9.911838208834912e-09	0.0029263589531183243	4.710802386398427e-05
1044	-4.748743718592965	-4.748743718592965	-4.748743718592965	-2.78894472361809	-2.78894472361809	-2.78894472361809	1.2305713089625377e-08	0.0028442367911338806	5.2664072427432984e-05
1045	-4.748743718592965	-4.748743718592965	-4.748743718592965	-2.738693467336683	-2.738693467336683	-2.738693467336683	1.5240183256890788e-08	0.002754996530711651	5.877283547306433e-05
1046	-4.748743718592965	-4.748743718592965	-4.748743718592965	-2.688442211055276	-2.688442211055276	-2.688442211055276	1.8827843812808533e-08	0.002658609766513109	6.547556404257193e-05
1047	-4.748743718592965	-4.748743718592965	-4.748743718592965	-2.638190954773869	-2.638190954773869	-2.638190954773869	2.3202494572732385e-08	0.002554871141910553	7.281480066012591e-05
1048	-4.748743718592965	-4.748743718592965	-4.748743718592965	-2.587939698492462	-2.587939698492462	-2.587939698492462	2.8522633873078832e-08	0.0024439834523946047	8.083433931460604e-05
1049	-4.748743718592965	-4.748743718592965	-4.748743718592965	-2.537688442211055	-2.537688442211055	-2.537688442211055	3.4975423642924496e-08	0.0023258747532963753	8.957886893767864e-05
1050	-4.748743718592965	-4.748743718592965	-4.748743718592965	-2.487437185929648	-2.487437185929648	-2.487437185929648	4.278116861946335e-08	0.002200427232310176	9.909370419336483e-05
1051	-4.748743718592965	-4.748743718592965	-4.748743718592965	-2.437185929648241	-2.437185929648241	-2.437185929648241	5.219835241434326e-08	0.0020677351858466864	0.00010942479275399819
1052	-4.748743718592965	-4.748743718592965	-4.748743718592965	-2.386934673366834	-2.386934673366834	-2.386934673366834	6.352927197033e-08	0.001927723758853972	0.0001206179877044633
1053	-4.748743718592965	-4.748743718592965	-4.748743718592965	-2.336683417085427	-2.336683417085427	-2.336683417085427	7.712630958879545e-08	0.0017806319519877434	0.00013271905481815338
1054	-4.748743718592965	-4.748743718592965	-4.748743718592965	-2.28643216080402	-2.28643216080402	-2.28643216080402	9.339887794991958e-08	0.0016263588331639767	0.0001457730249967426
1055	-4.748743718592965	-4.748743718592965	-4.748743718592965	-2.236180904522613	-2.236180904522613	-2.236180904522613	1.1282106817355362e-07	0.0014652214013040066	0.00015982400509528816
1056	-4.748743718592965	-4.748743718592965	-4.748743718592965	-2.185929648241206	-2.185929648241206	-2.185929648241206	1.3594002376123273e-07	0.0012972275726497173	0.00017491448670625687
1057	-4.748743718592965	-4.748743718592965	-4.748743718592965	-2.135678391959799	-2.135678391959799	-2.135678391959799	1.63385054004308e-07	0.0011225371854379773	0.00019108493870589882
1058	-4.748743718592965	-4.748743718592965	-4.748743718592965	-2.0854271356783918	-2.0854271356783918	-2.0854271356783918	1.9587748893603528e-07	0.0009412057115696371	0.0002083734580082819
1059	-4.748743718592965	-4.748743718592965	-4.748743718592965	-2.0351758793969847	-2.0351758793969847	-2.0351758793969847	2.3424126396262662e-07	0.0007536121993325651	0.00022681501286569983
1060	-4.748743718592965	-4.748743718592965	-4.748743718592965	-1.9849246231155777	-1.9849246231155777	-1.9849246231155777	2.7941420577488077e-07	0.000559784471988678	0.0002464409335516393
1061	-4.748743718592965	-4.748743718592965	-4.748743718592965	-1.9346733668341707	-1.9346733668341707	-1.9346733668341707	3.3245997190306677e-07	0.0003601221542339772	0.0002672786358743906
1062	-4.748743718592965	-4.748743718592965	-4.748743718592965	-1.8844221105527637	-1.8844221105527637	-1.8844221105527637	3.945805742697583e-07	0.00015479180729016662	0.0002893503406085074
1063	-4.748743718592965	-4.748743718592965	-4.748743718592965	-1.8341708542713566	-1.8341708542713566	-1.8341708542713566	4.671293923185451e-07	-5.5982811318244785e-05	0.0003126732481177896
1064	-4.748743718592965	-4.748743718592965	-4.748743718592965	-1.7839195979899496	-1.7839195979899496	-1.7839195979899496	5.516245538274538e-07	-0.0002717187744565308	0.0003372584469616413
1065	-4.748743718592965	-4.748743718592965	-4.748743718592965	-1.7336683417085426	-1.7336683417085426	-1.7336683417085426	6.497625315197227e-07	-0.0004922877997159958	0.00036311056464910507
1066	-4.748743718592965	-4.748743718592965	-4.748743718592965	-1.6834170854271355	-1.6834170854271355	-1.6834170854271355	7.634317713271649e-07	-0.0007171905017457902	0.0003902270400431007
1067	-4.748743718592965	-4.748743718592965	-4.748743718592965	-1.6331658291457285	-1.6331658291457285	-1.6331658291457285	8.947261340202314e-07	-0.0009461324079893529	0.00041859791963361204
1068	-4.748743718592965	-4.748743718592965	-4.748743718592965	-1.5829145728643215	-1.5829145728643215	-1.5829145728643215	1.0459578963922993e-06	-0.0011785973329097033	0.00044820463517680764
1069	-4.748743718592965	-4.748743718592965	-4.748743718592965	-1.5326633165829144	-1.5326633165829144	-1.5326633165829144	1.2196700218998386e-06	-0.0014143979642540216	0.00047902067308314145
1070	-4.748743718592965	-4.748743718592965	-4.748743718592965	-1.4824120603015074	-1.4824120603015074	-1.4824120603015074	1.4186473743730043e-06	-0.0016529865097254515	0.000511010002810508
1071	-4.748743718592965	-4.748743718592965	-4.748743718592965	-1.4321608040201004	-1.4321608040201004	-1.4321608040201004	1.6459265130131425e-06	-0.0018937945133075118	0.0005441273096948862
1072	-4.748743718592965	-4.748743718592965	-4.748743718592965	-1.3819095477386933	-1.3819095477386933	-1.3819095477386933	1.9048036734038035e-06	-0.0021364998538047075	0.000578317791223526
1073	-4.748743718592965	-4.748743718592965	-4.748743718592965	-1.3316582914572863	-1.3316582914572863	-1.3316582914572863	2.1988405088189034e-06	-0.002380529185757041	0.0006135168368928134
1074	-4.748743718592965	-4.748743718592965	-4.748743718592965	-1.2814070351758793	-1.2814070351758793	-1.2814070351758793	2.5318671399605754e-06	-0.002625293331220746	0.0006496493006125093
1075	-4.748743718592965	-4.748743718592965	-4.748743718592965	-1.2311557788944723	-1.2311557788944723	-1.2311557788944723	2.9079820407310373e-06	-0.002870459808036685	0.0006866311305202544
1076	-4.748743718592965	-4.748743718592965	-4.748743718592965	-1.1809045226130652	-1.1809045226130652	-1.1809045226130652	3.3315482741289123e-06	-0.0031154926400631666	0.0007243668078444898
1077	-4.748743718592965	-4.748743718592965	-4.748743718592965	-1.1306532663316582	-1.1306532663316582	-1.1306532663316582	3.8071855872807534e-06	-0.0033595943823456764	0.0007627523154951632
1078	-4.748743718592965	-4.748743718592965	-4.748743718592965	-1.0804020100502512	-1.0804020100502512	-1.0804020100502512	4.339757879383799e-06	-0.003602457232773304	0.000801673682872206
1079	-4.748743718592965	-4.748743718592965	-4.748743718592965	-1.0301507537688441	-1.0301507537688441	-1.0301507537688441	4.93435557230422e-06	-0.003843340091407299	0.0008410076261498034
1080	-4.748743718592965	-4.748743718592965	-4.748743718592965	-0.9798994974874367	-0.9798994974874367	-0.9798994974874367	5.59627244200375e-06	-0.004081721883267164	0.0008806224795989692
1081	-4.748743718592965	-4.748743718592965	-4.748743718592965	-0.9296482412060296	-0.9296482412060296	-0.9296482412060296	6.330976510960937e-06	-0.004317000042647123	0.0009203784284181893
1082	-4.748743718592965	-4.748743718592965	-4.748743718592965	-0.8793969849246226	-0.8793969849246226	-0.8793969849246226	7.144074658208993e-06	-0.004548569209873676	0.0009601280326023698
1083	-4.748743718592965	-4.748743718592965	-4.748743718592965	-0.8291457286432156	-0.8291457286432156	-0.8291457286432156	8.041270675163216e-06	-0.004775819834321737	0.0009997179731726646
1084	-4.748743718592965	-4.748743718592965	-4.748743718592965	-0.7788944723618085	-0.7788944723618085	-0.7788944723618085	9.028316582374427e-06	-0.0049982997588813305	0.0010389885865151882
1085	-4.748743718592965	-4.748743718592965	-4.748743718592965	-0.7286432160804015	-0.7286432160804015	-0.7286432160804015	1.0110957124664245e-05	-0.005215244367718697	0.00107777607627213
1086	-4.748743718592965	-4.748743718592965	-4.748743718592965	-0.6783919597989945	-0.6783919597989945	-0.6783919597989945	1.1294867479301713e-05	-0.005425966810435057	0.001115913619287312
1087	-4.748743718592965	-4.748743718592965	-4.748743718592965	-0.6281407035175874	-0.6281407035175874	-0.6281407035175874	1.2585584343036704e-05	-0.005630048457533121	0.0011532304342836142
1088	-4.748743718592965	-4.748743718592965	-4.748743718592965	-0.5778894472361804	-0.5778894472361804	-0.5778894472361804	1.3988430707493736e-05	-0.005826945416629314	0.0011895556235685945
1089	-4.748743718592965	-4.748743718592965	-4.748743718592965	-0.5276381909547734	-0.5276381909547734	-0.5276381909547734	1.55084347867223e-05	-0.00601593405008316	0.001224719686433673
1090	-4.748743718592965	-4.748743718592965	-4.748743718592965	-0.47738693467336635	-0.47738693467336635	-0.47738693467336635	1.7150243723154844e-05	-0.006196511443704367	0.0012585519580170512
1091	-4.748743718592965	-4.748743718592965	-4.748743718592965	-0.4271356783919593	-0.4271356783919593	-0.4271356783919593	1.8918032865898497e-05	-0.0063682128675282	0.0012908868957310915
1092	-4.748743718592965	-4.748743718592965	-4.748743718592965	-0.3768844221105523	-0.3768844221105523	-0.3768844221105523	2.0815411584763426e-05	-0.0065305051393806934	0.0013215621002018452
1093	-4.748743718592965	-4.748743718592965	-4.748743718592965	-0.32663316582914526	-0.32663316582914526	-0.32663316582914526	2.2845326750864317e-05	-0.006682731211185455	0.0013504213420674205
1094	-4.748743718592965	-4.748743718592965	-4.748743718592965	-0.2763819095477382	-0.2763819095477382	-0.2763819095477382	2.500996517581327e-05	-0.006824575364589691	0.0013773143291473389
1095	-4.748743718592965	-4.748743718592965	-4.748743718592965	-0.2261306532663312	-0.2261306532663312	-0.2261306532663312	2.7310656451965758e-05	-0.006955600343644619	0.001402100082486868
1096	-4.748743718592965	-4.748743718592965	-4.748743718592965	-0.17587939698492416	-0.17587939698492416	-0.17587939698492416	2.97477777712197e-05	-0.007075198460370302	0.0014246467035263777
1097	-4.748743718592965	-4.748743718592965	-4.748743718592965	-0.12562814070351713	-0.12562814070351713	-0.12562814070351713	3.232066241477686e-05	-0.007183185778558254	0.0014448323054239154
1098	-4.748743718592965	-4.748743718592965	-4.748743718592965	-0.0753768844221101	-0.0753768844221101	-0.0753768844221101	3.502751369639883e-05	-0.007279235869646072	0.0014625473413616419
1099	-4.748743718592965	-4.748743718592965	-4.748743718592965	-0.02512562814070307	-0.02512562814070307	-0.02512562814070307	3.7865326202584554e-05	-0.0073628812097013	0.0014776953030377626
1100	-4.748743718592965	-4.748743718592965	-4.748743718592965	0.02512562814070396	0.02512562814070396	0.02512562814070396	4.08298162006793e-05	-0.007433864753693342	0.0014901927206665277
1101	-4.748743718592965	-4.748743718592965	-4.748743718592965	0.07537688442211099	0.07537688442211099	0.07537688442211099	4.391536307662298e-05	-0.007492142729461193	0.0014999706763774157
1102	-4.748743718592965	-4.748743718592965	-4.748743718592965	0.12562814070351802	0.12562814070351802	0.12562814070351802	4.7114963614946215e-05	-0.007537424098700285	0.0015069755027070642
1103	-4.748743718592965	-4.748743718592965	-4.748743718592965	0.17587939698492505	0.17587939698492505	0.17587939698492505	5.042020084260813e-05	-0.007569655776023865	0.001511168316937983
1104	-4.748743718592965	-4.748743718592965	-4.748743718592965	0.22613065326633208	0.22613065326633208	0.22613065326633208	5.3821229024151164e-05	-0.007588755805045366	0.0015125267673283815
1105	-4.748743718592965	-4.748743718592965	-4.748743718592965	0.2763819095477391	0.2763819095477391	0.2763819095477391	5.7306776218265346e-05	-0.00759474840015173	0.0015110449166968465
1106	-4.748743718592965	-4.748743718592965	-4.748743718592965	0.32663316582914614	0.32663316582914614	0.32663316582914614	6.086416558616607e-05	-0.007587705738842487	0.0015067319618538022
1107	-4.748743718592965	-4.748743718592965	-4.748743718592965	0.3768844221105532	0.3768844221105532	0.3768844221105532	6.447935638232457e-05	-0.007567752152681351	0.0014996128156781197
1108	-4.748743718592965	-4.748743718592965	-4.748743718592965	0.4271356783919602	0.4271356783919602	0.4271356783919602	6.81370052613713e-05	-0.007535031996667385	0.0014897298533469439
1109	-4.748743718592965	-4.748743718592965	-4.748743718592965	0.47738693467336724	0.47738693467336724	0.47738693467336724	7.182054820592509e-05	-0.007490198593586683	0.0014771393034607172
1110	-4.748743718592965	-4.748743718592965	-4.748743718592965	0.5276381909547743	0.5276381909547743	0.5276381909547743	7.551230302431833e-05	-0.007433113642036915	0.0014619127614423633
1111	-4.748743718592965	-4.748743718592965	-4.748743718592965	0.5778894472361813	0.5778894472361813	0.5778894472361813	7.919359199136757e-05	-0.007364305667579174	0.0014441357925534248
1112	-4.748743718592965	-4.748743718592965	-4.748743718592965	0.6281407035175883	0.6281407035175883	0.6281407035175883	8.284488381706886e-05	-0.007284635677933693	0.001423907233402133
1113	-4.748743718592965	-4.748743718592965	-4.748743718592965	0.6783919597989954	0.6783919597989954	0.6783919597989954	8.644595373572083e-05	-0.007194234058260918	0.0014013380277901888
1114	-4.748743718592965	-4.748743718592965	-4.748743718592965	0.7286432160804024	0.7286432160804024	0.7286432160804024	8.997606012039133e-05	-0.0070940107107162476	0.0013765509938821197
1115	-4.748743718592965	-4.748743718592965	-4.748743718592965	0.7788944723618094	0.7788944723618094	0.7788944723618094	9.341413565407778e-05	-0.006984751205891371	0.001349679077975452
1116	-4.748743718592965	-4.748743718592965	-4.748743718592965	0.8291457286432165	0.8291457286432165	0.8291457286432165	9.673899073868439e-05	-0.0068670581094920635	0.0013208640739321709
1117	-4.748743718592965	-4.748743718592965	-4.748743718592965	0.8793969849246235	0.8793969849246235	0.8793969849246235	9.992952650519763e-05	-0.006741959135979414	0.001290254876948893
1118	-4.748743718592965	-4.748743718592965	-4.748743718592965	0.9296482412060305	0.9296482412060305	0.9296482412060305	0.00010296495451189678	-0.006610367447137833	0.0012580082984641194
1119	-4.748743718592965	-4.748743718592965	-4.748743718592965	0.9798994974874375	0.9798994974874375	0.9798994974874375	0.00010582501999009138	-0.006473143585026264	0.001224285806529224
1120	-4.748743718592965	-4.748743718592965	-4.748743718592965	1.0301507537688446	1.0301507537688446	1.0301507537688446	0.00010849022532579105	-0.006331644486635923	0.0011892522452399135
1121	-4.748743718592965	-4.748743718592965	-4.748743718592965	1.0804020100502516	1.0804020100502516	1.0804020100502516	0.00011094205035674416	-0.006186827551573515	0.0011530749034136534
1122	-4.748743718592965	-4.748743718592965	-4.748743718592965	1.1306532663316586	1.1306532663316586	1.1306532663316586	0.0001131631660219006	-0.006039781961590052	0.0011159233981743455
1123	-4.748743718592965	-4.748743718592965	-4.748743718592965	1.1809045226130657	1.1809045226130657	1.1809045226130657	0.0001151376379274684	-0.005891972687095404	0.0010779662989079952
1124	-4.748743718592965	-4.748743718592965	-4.748743718592965	1.2311557788944727	1.2311557788944727	1.2311557788944727	0.00011685111649155678	-0.005744279827922583	0.0010393710108473897
1125	-4.748743718592965	-4.748743718592965	-4.748743718592965	1.2814070351758797	1.2814070351758797	1.2814070351758797	0.00011829101049737372	-0.005598345305770636	0.0010003017960116267
1126	-4.748743718592965	-4.748743718592965	-4.748743718592965	1.3316582914572868	1.3316582914572868	1.3316582914572868	0.00011944664112072826	-0.0054552205838263035	0.0009609206463210285
1127	-4.748743718592965	-4.748743718592965	-4.748743718592965	1.3819095477386938	1.3819095477386938	1.3819095477386938	0.00012030937379705234	-0.005316063296049833	0.0009213841403834522
1128	-4.748743718592965	-4.748743718592965	-4.748743718592965	1.4321608040201008	1.4321608040201008	1.4321608040201008	0.00012087272565050156	-0.005182294640690088	0.0008818429196253419
1129	-4.748743718592965	-4.748743718592965	-4.748743718592965	1.4824120603015079	1.4824120603015079	1.4824120603015079	0.0001211324466155589	-0.005055037327110767	0.0008424419211223722
1130	-4.748743718592965	-4.748743718592965	-4.748743718592965	1.5326633165829149	1.5326633165829149	1.5326633165829149	0.0001210865728312253	-0.004935547709465027	0.0008033178164623678
1131	-4.748743718592965	-4.748743718592965	-4.748743718592965	1.582914572864322	1.582914572864322	1.582914572864322	0.00012073545136946919	-0.004824808333069086	0.000764600292313844
1132	-4.748743718592965	-4.748743718592965	-4.748743718592965	1.633165829145729	1.633165829145729	1.633165829145729	0.000120081735862375	-0.0047239940613508224	0.0007264097803272307
1133	-4.748743718592965	-4.748743718592965	-4.748743718592965	1.683417085427136	1.683417085427136	1.683417085427136	0.00011913035310505936	-0.0046338471584022045	0.0006888582720421255
1134	-4.748743718592965	-4.748743718592965	-4.748743718592965	1.733668341708543	1.733668341708543	1.733668341708543	0.00011788844122230277	-0.0045553878881037235	0.0006520481547340751
1135	-4.748743718592965	-4.748743718592965	-4.748743718592965	1.78391959798995	1.78391959798995	1.78391959798995	0.00011636526048442972	-0.004489252809435129	0.0006160727934911847
1136	-4.748743718592965	-4.748743718592965	-4.748743718592965	1.834170854271357	1.834170854271357	1.834170854271357	0.00011457207833107229	-0.0044361287727952	0.0005810151342302561
1137	-4.748743718592965	-4.748743718592965	-4.748743718592965	1.884422110552764	1.884422110552764	1.884422110552764	0.00011252203059956259	-0.004396394360810518	0.0005469486932270229
1138	-4.748743718592965	-4.748743718592965	-4.748743718592965	1.9346733668341711	1.9346733668341711	1.9346733668341711	0.00011022996134826681	-0.0043707177974283695	0.0005139376735314727
1139	-4.748743718592965	-4.748743718592965	-4.748743718592965	1.9849246231155782	1.9849246231155782	1.9849246231155782	0.00010771224400585808	-0.004358871839940548	0.0004820359463337809
1140	-4.748743718592965	-4.748743718592965	-4.748743718592965	2.035175879396985	2.035175879396985	2.035175879396985	0.00010498658685842161	-0.0043611372821033	0.0004512886516749859
1141	-4.748743718592965	-4.748743718592965	-4.748743718592965	2.085427135678392	2.085427135678392	2.085427135678392	0.00010207182610207717	-0.004377451259642839	0.00042173158726654947
1142	-4.748743718592965	-4.748743718592965	-4.748743718592965	2.1356783919597992	2.1356783919597992	2.1356783919597992	9.898770983590047e-05	-0.0044073848985135555	0.00039339164504781365
1143	-4.748743718592965	-4.748743718592965	-4.748743718592965	2.1859296482412063	2.1859296482412063	2.1859296482412063	9.575467644651055e-05	-0.004450765438377857	0.0003662875678855926
1144	-4.748743718592965	-4.748743718592965	-4.748743718592965	2.2361809045226133	2.2361809045226133	2.2361809045226133	9.239363084175021e-05	-0.004506791941821575	0.00034043003688566387
1145	-4.748743718592965	-4.748743718592965	-4.748743718592965	2.2864321608040203	2.2864321608040203	2.2864321608040203	8.892572192815e-05	-0.004574915394186974	0.00031582239898853004
1146	-4.748743718592965	-4.748743718592965	-4.748743718592965	2.3366834170854274	2.3366834170854274	2.3366834170854274	8.537212459872497e-05	-0.004654398653656244	0.0002924612199421972
1147	-4.748743718592965	-4.748743718592965	-4.748743718592965	2.3869346733668344	2.3869346733668344	2.3869346733668344	8.175382930901578e-05	-0.004744089208543301	0.0002703363134060055
1148	-4.748743718592965	-4.748743718592965	-4.748743718592965	2.4371859296482414	2.4371859296482414	2.4371859296482414	7.809144207639206e-05	-0.004842987284064293	0.0002494317595846951
1149	-4.748743718592965	-4.748743718592965	-4.748743718592965	2.4874371859296485	2.4874371859296485	2.4874371859296485	7.44049974478542e-05	-0.0049499147571623325	0.00022972660372033715
1150	-4.748743718592965	-4.748743718592965	-4.748743718592965	2.5376884422110555	2.5376884422110555	2.5376884422110555	7.07137866531426e-05	-0.005063725169748068	0.00021119504526723176
1151	-4.748743718592965	-4.748743718592965	-4.748743718592965	2.5879396984924625	2.5879396984924625	2.5879396984924625	6.703620280176177e-05	-0.0051830243319272995	0.00019380687444936484
1152	-4.748743718592965	-4.748743718592965	-4.748743718592965	2.6381909547738696	2.6381909547738696	2.6381909547738696	6.338960460377472e-05	-0.005306444130837917	0.00017752882558852434
1153	-4.748743718592965	-4.748743718592965	-4.748743718592965	2.6884422110552766	2.6884422110552766	2.6884422110552766	5.979019970424065e-05	-0.005432672332972288	0.0001623241842025891
1154	-4.748743718592965	-4.748743718592965	-4.748743718592965	2.7386934673366836	2.7386934673366836	2.7386934673366836	5.6252948329111165e-05	-0.00556024257093668	0.00014815379108767956
1155	-4.748743718592965	-4.748743718592965	-4.748743718592965	2.7889447236180906	2.7889447236180906	2.7889447236180906	5.279148755502003e-05	-0.00568770244717598	0.0001349764788756147
1156	-4.748743718592965	-4.748743718592965	-4.748743718592965	2.8391959798994977	2.8391959798994977	2.8391959798994977	4.94180761448333e-05	-0.005813762545585632	0.00012274955224711448
1157	-4.748743718592965	-4.748743718592965	-4.748743718592965	2.8894472361809047	2.8894472361809047	2.8894472361809047	4.614355954240333e-05	-0.005936896428465843	0.00011142919538542628
1158	-4.748743718592965	-4.748743718592965	-4.748743718592965	2.9396984924623117	2.9396984924623117	2.9396984924623117	4.2977354300065474e-05	-0.006055882200598717	0.00010097080667037517
1159	-4.748743718592965	-4.748743718592965	-4.748743718592965	2.9899497487437188	2.9899497487437188	2.9899497487437188	3.992745092633346e-05	-0.006169523578137159	9.13293770281598e-05
1160	-4.748743718592965	-4.748743718592965	-4.748743718592965	3.0402010050251267	3.0402010050251267	3.0402010050251267	3.7000433893143465e-05	-0.006276597268879414	8.24601884232834e-05
1161	-4.748743718592965	-4.748743718592965	-4.748743718592965	3.090452261306533	3.090452261306533	3.090452261306533	3.420151733483039e-05	-0.006376099772751331	7.431858102791011e-05
1162	-4.748743718592965	-4.748743718592965	-4.748743718592965	3.1407035175879408	3.1407035175879408	3.1407035175879408	3.153459480656712e-05	-0.0064669703133404255	6.68606226099655e-05
1163	-4.748743718592965	-4.748743718592965	-4.748743718592965	3.190954773869347	3.190954773869347	3.190954773869347	2.9002301348878066e-05	-0.006548338569700718	6.004322858643718e-05
1164	-4.748743718592965	-4.748743718592965	-4.748743718592965	3.241206030150755	3.241206030150755	3.241206030150755	2.6606086026563937e-05	-0.006619463209062815	5.382433664635755e-05
1165	-4.748743718592965	-4.748743718592965	-4.748743718592965	3.291457286432161	3.291457286432161	3.291457286432161	2.4346293073480273e-05	-0.006679760292172432	4.8163128667511046e-05
1166	-4.748743718592965	-4.748743718592965	-4.748743718592965	3.341708542713569	3.341708542713569	3.341708542713569	2.2222249776709805e-05	-0.006728684064000845	4.3020227167289704e-05
1167	-4.748743718592965	-4.748743718592965	-4.748743718592965	3.391959798994975	3.391959798994975	3.391959798994975	2.023235927165148e-05	-0.006765850819647312	3.835779716609977e-05
1168	-4.748743718592965	-4.748743718592965	-4.748743718592965	3.442211055276383	3.442211055276383	3.442211055276383	1.8374196489655605e-05	-0.0067909699864685535	3.413952799746767e-05
1169	-4.748743718592965	-4.748743718592965	-4.748743718592965	3.492462311557789	3.492462311557789	3.492462311557789	1.664460559787725e-05	-0.0068039074540138245	3.0330897061503492e-05
1170	-4.748743718592965	-4.748743718592965	-4.748743718592965	3.542713567839197	3.542713567839197	3.542713567839197	1.5039797392458647e-05	-0.006804669741541147	2.6899044314632192e-05
1171	-4.748743718592965	-4.748743718592965	-4.748743718592965	3.592964824120603	3.592964824120603	3.592964824120603	1.3555445246311315e-05	-0.006793252192437649	2.3812957806512713e-05
1172	-4.748743718592965	-4.748743718592965	-4.748743718592965	3.643216080402011	3.643216080402011	3.643216080402011	1.2186778366913935e-05	-0.006769851315766573	2.104334816976916e-05
1173	-4.748743718592965	-4.748743718592965	-4.748743718592965	3.693467336683417	3.693467336683417	3.693467336683417	1.0928671283063439e-05	-0.006734841503202915	1.8562719560577534e-05
1174	-4.748743718592965	-4.748743718592965	-4.748743718592965	3.743718592964825	3.743718592964825	3.743718592964825	9.775728647986995e-06	-0.006688508205115795	1.6345367839676328e-05
1175	-4.748743718592965	-4.748743718592965	-4.748743718592965	3.7939698492462313	3.7939698492462313	3.7939698492462313	8.72236461554767e-06	-0.006631332449615002	1.4367267795023508e-05
1176	-4.748743718592965	-4.748743718592965	-4.748743718592965	3.844221105527639	3.844221105527639	3.844221105527639	7.762876212720684e-06	-0.0065637752413749695	1.2606094060174655e-05
1177	-4.748743718592965	-4.748743718592965	-4.748743718592965	3.8944723618090453	3.8944723618090453	3.8944723618090453	6.8915102918131366e-06	-0.006486416328698397	1.1041144716728013e-05
1178	-4.748743718592965	-4.748743718592965	-4.748743718592965	3.9447236180904532	3.9447236180904532	3.9447236180904532	6.102523797241753e-06	-0.006399902049452066	9.653296729084104e-06
1179	-4.748743718592965	-4.748743718592965	-4.748743718592965	3.9949748743718594	3.9949748743718594	3.9949748743718594	5.390237221793473e-06	-0.00630491878837347	8.424914994975552e-06
1180	-4.748743718592965	-4.748743718592965	-4.748743718592965	4.045226130653267	4.045226130653267	4.045226130653267	4.749081254388202e-06	-0.006202047225087881	7.339789135585306e-06
1181	-4.748743718592965	-4.748743718592965	-4.748743718592965	4.0954773869346734	4.0954773869346734	4.0954773869346734	4.173636734179736e-06	-0.0060920813120901585	6.383086656569503e-06
1182	-4.748743718592965	-4.748743718592965	-4.748743718592965	4.145728643216081	4.145728643216081	4.145728643216081	3.6586681235715684e-06	-0.005975719075649977	5.541251084650867e-06
1183	-4.748743718592965	-4.748743718592965	-4.748743718592965	4.1959798994974875	4.1959798994974875	4.1959798994974875	3.199150795053317e-06	-0.005853672046214342	4.801909653906478e-06
1184	-4.748743718592965	-4.748743718592965	-4.748743718592965	4.246231155778895	4.246231155778895	4.246231155778895	2.790292493736031e-06	-0.005726637784391642	4.1538537516316865e-06
1185	-4.748743718592965	-4.748743718592965	-4.748743718592965	4.296482412060302	4.296482412060302	4.296482412060302	2.4275493895029313e-06	-0.0055953278206288815	3.5868893064616714e-06
1186	-4.748743718592965	-4.748743718592965	-4.748743718592965	4.3467336683417095	4.3467336683417095	4.3467336683417095	2.106637170510254e-06	-0.005460440181195736	3.0918383799871663e-06
1187	-4.748743718592965	-4.748743718592965	-4.748743718592965	4.396984924623116	4.396984924623116	4.396984924623116	1.823537654340079e-06	-0.005322606768459082	2.66039501184423e-06
1188	-4.748743718592965	-4.748743718592965	-4.748743718592965	4.4472361809045236	4.4472361809045236	4.4472361809045236	1.5745014055757345e-06	-0.005182475782930851	2.2851127141620964e-06
1189	-4.748743718592965	-4.748743718592965	-4.748743718592965	4.49748743718593	4.49748743718593	4.49748743718593	1.3560468502367478e-06	-0.005040674936026335	1.9592987428040942e-06
1190	-4.748743718592965	-4.748743718592965	-4.748743718592965	4.547738693467338	4.547738693467338	4.547738693467338	1.1649563697500708e-06	-0.004897750914096832	1.676975784903334e-06
1191	-4.748743718592965	-4.748743718592965	-4.748743718592965	4.597989949748744	4.597989949748744	4.597989949748744	9.982698413679011e-07	-0.00475422153249383	1.432798399036983e-06
1192	-4.748743718592965	-4.748743718592965	-4.748743718592965	4.648241206030152	4.648241206030152	4.648241206030152	8.532760695825941e-07	-0.004610599018633366	1.2220161806908436e-06
1193	-4.748743718592965	-4.748743718592965	-4.748743718592965	4.698492462311558	4.698492462311558	4.698492462311558	7.27502525514329e-07	-0.004467364400625229	1.0404023669252638e-06
1194	-4.748743718592965	-4.748743718592965	-4.748743718592965	4.748743718592966	4.748743718592966	4.748743718592966	6.187037797632345e-07	-0.0043249125592410564	8.84220071384334e-07
1195	-4.748743718592965	-4.748743718592965	-4.748743718592965	4.798994974874372	4.798994974874372	4.798994974874372	5.248489800409831e-07	-0.0041835978627204895	7.501575396418048e-07
1196	-4.748743718592965	-4.748743718592965	-4.748743718592965	4.84924623115578	4.84924623115578	4.84924623115578	4.441086891302479e-07	-0.004043792374432087	6.353015464810596e-07
1197	-4.748743718592965	-4.748743718592965	-4.748743718592965	4.899497487437186	4.899497487437186	4.899497487437186	3.74841362346158e-07	-0.0039058022666722536	5.370827125261712e-07
1198	-4.748743718592965	-4.748743718592965	-4.748743718592965	4.949748743718594	4.949748743718594	4.949748743718594	3.1557970754177203e-07	-0.0037698978558182716	4.532503226073459e-07
1199	-4.748743718592965	-4.748743718592965	-4.748743718592965	5.0	5.0	5.0	2.6501713552882216e-07	-0.003636319888755679	3.8182969319677795e-07
1200	-4.698492462311558	-4.698492462311558	-4.698492462311558	-5.0	-5.0	-5.0	3.3085070376827207e-13	0.0020361493807286024	9.80551035922872e-08
1201	-4.698492462311558	-4.698492462311558	-4.698492462311558	-4.949748743718593	-4.949748743718593	-4.949748743718593	4.1244330179899237e-13	0.0021055140532553196	1.1713380132505335e-07
1202	-4.698492462311558	-4.698492462311558	-4.698492462311558	-4.899497487437186	-4.899497487437186	-4.899497487437186	5.15402191221452e-13	0.0021750389132648706	1.3973892976082425e-07
1203	-4.698492462311558	-4.698492462311558	-4.698492462311558	-4.849246231155779	-4.849246231155779	-4.849246231155779	6.457822982692768e-13	0.002244570292532444	1.6648456835355319e-07
1204	-4.698492462311558	-4.698492462311558	-4.698492462311558	-4.798994974874372	-4.798994974874372	-4.798994974874372	8.114709369130012e-13	0.0023140416014939547	1.9808241802365956e-07
1205	-4.698492462311558	-4.698492462311558	-4.698492462311558	-4.748743718592965	-4.748743718592965	-4.748743718592965	1.022758930893345e-12	0.002383287763223052	2.353590673465078e-07
1206	-4.698492462311558	-4.698492462311558	-4.698492462311558	-4.698492462311558	-4.698492462311558	-4.698492462311558	1.2930883177230542e-12	0.0024521590676158667	2.7926890311391617e-07
1207	-4.698492462311558	-4.698492462311558	-4.698492462311558	-4.648241206030151	-4.648241206030151	-4.648241206030151	1.6400293003506804e-12	0.0025205272249877453	3.30916350321786e-07
1208	-4.698492462311558	-4.698492462311558	-4.698492462311558	-4.597989949748744	-4.597989949748744	-4.597989949748744	2.08655397363154e-12	0.0025882800109684467	3.915717456948187e-07
1209	-4.698492462311558	-4.698492462311558	-4.698492462311558	-4.547738693467337	-4.547738693467337	-4.547738693467337	2.6626931195765875e-12	0.002655175980180502	4.626989209555177e-07
1210	-4.698492462311558	-4.698492462311558	-4.698492462311558	-4.49748743718593	-4.49748743718593	-4.49748743718593	3.407685976251395e-12	0.002721165306866169	5.459766612148087e-07
1211	-4.698492462311558	-4.698492462311558	-4.698492462311558	-4.447236180904523	-4.447236180904523	-4.447236180904523	4.372762479649237e-12	0.0027860396075993776	6.433311341424996e-07
1212	-4.698492462311558	-4.698492462311558	-4.698492462311558	-4.396984924623116	-4.396984924623116	-4.396984924623116	5.624734432321888e-12	0.0028496314771473408	7.569605600110663e-07
1213	-4.698492462311558	-4.698492462311558	-4.698492462311558	-4.346733668341709	-4.346733668341709	-4.346733668341709	7.25061802143378e-12	0.002911740681156516	8.893791232367221e-07
1214	-4.698492462311558	-4.698492462311558	-4.698492462311558	-4.296482412060302	-4.296482412060302	-4.296482412060302	9.363567070465875e-12	0.002972215414047241	1.0434439445816679e-06
1215	-4.698492462311558	-4.698492462311558	-4.698492462311558	-4.2462311557788945	-4.2462311557788945	-4.2462311557788945	1.2110466715938184e-11	0.0030308871064335108	1.222409309775685e-06
1216	-4.698492462311558	-4.698492462311558	-4.698492462311558	-4.1959798994974875	-4.1959798994974875	-4.1959798994974875	1.5681623636325324e-11	0.0030875732190907	1.4299550912255654e-06
1217	-4.698492462311558	-4.698492462311558	-4.698492462311558	-4.1457286432160805	-4.1457286432160805	-4.1457286432160805	2.032309479785646e-11	0.0031420376617461443	1.6702590528439032e-06
1218	-4.698492462311558	-4.698492462311558	-4.698492462311558	-4.0954773869346734	-4.0954773869346734	-4.0954773869346734	2.6352325747410726e-11	0.0031941146589815617	1.9480228274915135e-06
1219	-4.698492462311558	-4.698492462311558	-4.698492462311558	-4.045226130653266	-4.045226130653266	-4.045226130653266	3.4177926221311944e-11	0.003243622835725546	2.268556272611022e-06
1220	-4.698492462311558	-4.698492462311558	-4.698492462311558	-3.9949748743718594	-3.9949748743718594	-3.9949748743718594	4.432460038043065e-11	0.0032903584651649	2.6378197617304977e-06
1221	-4.698492462311558	-4.698492462311558	-4.698492462311558	-3.9447236180904524	-3.9447236180904524	-3.9447236180904524	5.7464477205759007e-11	0.0033341143280267715	3.062498308281647e-06
1222	-4.698492462311558	-4.698492462311558	-4.698492462311558	-3.8944723618090453	-3.8944723618090453	-3.8944723618090453	7.445636018243556e-11	0.0033746089320629835	3.5500720514392015e-06
1223	-4.698492462311558	-4.698492462311558	-4.698492462311558	-3.8442211055276383	-3.8442211055276383	-3.8442211055276383	9.639474191164199e-11	0.0034117521718144417	4.108891516807489e-06
1224	-4.698492462311558	-4.698492462311558	-4.698492462311558	-3.7939698492462313	-3.7939698492462313	-3.7939698492462313	1.2467081716376397e-10	0.003445257665589452	4.74825219498598e-06
1225	-4.698492462311558	-4.698492462311558	-4.698492462311558	-3.7437185929648242	-3.7437185929648242	-3.7437185929648242	1.6104818648335813e-10	0.003474986646324396	5.47847821508185e-06
1226	-4.698492462311558	-4.698492462311558	-4.698492462311558	-3.693467336683417	-3.693467336683417	-3.693467336683417	2.0775648204589626e-10	0.003500610589981079	6.311007837211946e-06
1227	-4.698492462311558	-4.698492462311558	-4.698492462311558	-3.64321608040201	-3.64321608040201	-3.64321608040201	2.6760677918423287e-10	0.0035219904966652393	7.258493496919982e-06
1228	-4.698492462311558	-4.698492462311558	-4.698492462311558	-3.592964824120603	-3.592964824120603	-3.592964824120603	3.44133392768639e-10	0.0035389212425798178	8.334861377079505e-06
1229	-4.698492462311558	-4.698492462311558	-4.698492462311558	-3.542713567839196	-3.542713567839196	-3.542713567839196	4.417675100033511e-10	0.0035511748865246773	9.555434189678635e-06
1230	-4.698492462311558	-4.698492462311558	-4.698492462311558	-3.492462311557789	-3.492462311557789	-3.492462311557789	5.660490932047449e-10	0.0035585351288318634	1.0937022125290241e-05
1231	-4.698492462311558	-4.698492462311558	-4.698492462311558	-3.442211055276382	-3.442211055276382	-3.442211055276382	7.238846109282058e-10	0.0035608112812042236	1.249798879143782e-05
1232	-4.698492462311558	-4.698492462311558	-4.698492462311558	-3.391959798994975	-3.391959798994975	-3.391959798994975	9.238594363899969e-10	0.0035577791277319193	1.4258363080443814e-05
1233	-4.698492462311558	-4.698492462311558	-4.698492462311558	-3.341708542713568	-3.341708542713568	-3.341708542713568	1.1766152007969885e-09	0.003549253335222602	1.6239941032836214e-05
1234	-4.698492462311558	-4.698492462311558	-4.698492462311558	-3.291457286432161	-3.291457286432161	-3.291457286432161	1.4953040170123983e-09	0.0035349999088793993	1.8466327674104832e-05
1235	-4.698492462311558	-4.698492462311558	-4.698492462311558	-3.241206030150754	-3.241206030150754	-3.241206030150754	1.8961333050549247e-09	0.003514867974445224	2.0963043425581418e-05
1236	-4.698492462311558	-4.698492462311558	-4.698492462311558	-3.190954773869347	-3.190954773869347	-3.190954773869347	2.3990169615587093e-09	0.0034887599758803844	2.3757600501994602e-05
1237	-4.698492462311558	-4.698492462311558	-4.698492462311558	-3.14070351758794	-3.14070351758794	-3.14070351758794	3.028350823036808e-09	0.0034563392400741577	2.6879530196310952e-05
1238	-4.698492462311558	-4.698492462311558	-4.698492462311558	-3.090452261306533	-3.090452261306533	-3.090452261306533	3.813932775201523e-09	0.003417502623051405	3.0360497476067394e-05
1239	-4.698492462311558	-4.698492462311558	-4.698492462311558	-3.040201005025126	-3.040201005025126	-3.040201005025126	4.79205044912362e-09	0.003372066654264927	3.4234224585816264e-05
1240	-4.698492462311558	-4.698492462311558	-4.698492462311558	-2.9899497487437183	-2.9899497487437183	-2.9899497487437183	6.00676220347964e-09	0.0033198532182723284	3.85366402042564e-05
1241	-4.698492462311558	-4.698492462311558	-4.698492462311558	-2.9396984924623113	-2.9396984924623113	-2.9396984924623113	7.511399995227807e-09	0.0032608979381620884	4.330576484790072e-05
1242	-4.698492462311558	-4.698492462311558	-4.698492462311558	-2.8894472361809043	-2.8894472361809043	-2.8894472361809043	9.37032575268459e-09	0.003194868564605713	4.858174725086428e-05
1243	-4.698492462311558	-4.698492462311558	-4.698492462311558	-2.8391959798994972	-2.8391959798994972	-2.8391959798994972	1.1660975936594895e-08	0.0031217578798532486	5.440683162305504e-05
1244	-4.698492462311558	-4.698492462311558	-4.698492462311558	-2.78894472361809	-2.78894472361809	-2.78894472361809	1.4476232043661208e-08	0.0030413740314543247	6.0825263062724844e-05
1245	-4.698492462311558	-4.698492462311558	-4.698492462311558	-2.738693467336683	-2.738693467336683	-2.738693467336683	1.7927157794528345e-08	0.0029537538066506386	6.78831129334867e-05
1246	-4.698492462311558	-4.698492462311558	-4.698492462311558	-2.688442211055276	-2.688442211055276	-2.688442211055276	2.214614655836965e-08	0.0028586743865162134	7.562829705420882e-05
1247	-4.698492462311558	-4.698492462311558	-4.698492462311558	-2.638190954773869	-2.638190954773869	-2.638190954773869	2.7290525084170385e-08	0.002756162779405713	8.411024464294314e-05
1248	-4.698492462311558	-4.698492462311558	-4.698492462311558	-2.587939698492462	-2.587939698492462	-2.587939698492462	3.3546661699818876e-08	0.0026462306268513203	9.337986557511613e-05
1249	-4.698492462311558	-4.698492462311558	-4.698492462311558	-2.537688442211055	-2.537688442211055	-2.537688442211055	4.113462864895089e-08	0.002528721932321787	0.00010348919022362679
1250	-4.698492462311558	-4.698492462311558	-4.698492462311558	-2.487437185929648	-2.487437185929648	-2.487437185929648	5.031346898615566e-08	0.002403747523203492	0.00011449102021288127
1251	-4.698492462311558	-4.698492462311558	-4.698492462311558	-2.437185929648241	-2.437185929648241	-2.437185929648241	6.138711824753186e-08	0.0022711746860295534	0.00012643885565921664
1252	-4.698492462311558	-4.698492462311558	-4.698492462311558	-2.386934673366834	-2.386934673366834	-2.386934673366834	7.471102974064595e-08	0.0021311675664037466	0.0001393862476106733
1253	-4.698492462311558	-4.698492462311558	-4.698492462311558	-2.336683417085427	-2.336683417085427	-2.336683417085427	9.069954952412428e-08	0.0019837962463498116	0.0001533866161480546
1254	-4.698492462311558	-4.698492462311558	-4.698492462311558	-2.28643216080402	-2.28643216080402	-2.28643216080402	1.0983408272750597e-07	0.0018289885483682156	0.00016849262465257198
1255	-4.698492462311558	-4.698492462311558	-4.698492462311558	-2.236180904522613	-2.236180904522613	-2.236180904522613	1.3267208654298918e-07	0.0016669640317559242	0.00018475588876754045
1256	-4.698492462311558	-4.698492462311558	-4.698492462311558	-2.185929648241206	-2.185929648241206	-2.185929648241206	1.5985691674577136e-07	0.0014979059342294931	0.00020222629245836288
1257	-4.698492462311558	-4.698492462311558	-4.698492462311558	-2.135678391959799	-2.135678391959799	-2.135678391959799	1.9212854371654752e-07	0.001321663148701191	0.00022095137683209032
1258	-4.698492462311558	-4.698492462311558	-4.698492462311558	-2.0854271356783918	-2.0854271356783918	-2.0854271356783918	2.3033514040903664e-07	0.0011386796832084656	0.00024097594723571092
1259	-4.698492462311558	-4.698492462311558	-4.698492462311558	-2.0351758793969847	-2.0351758793969847	-2.0351758793969847	2.7544552831070865e-07	0.0009490898228250444	0.000262341316556558
1260	-4.698492462311558	-4.698492462311558	-4.698492462311558	-1.9849246231155777	-1.9849246231155777	-1.9849246231155777	3.28562448004077e-07	0.0007529999129474163	0.00028508470859378576
1261	-4.698492462311558	-4.698492462311558	-4.698492462311558	-1.9346733668341707	-1.9346733668341707	-1.9346733668341707	3.9093659831381324e-07	0.0005507278256118298	0.00030923853046260774
1262	-4.698492462311558	-4.698492462311558	-4.698492462311558	-1.8844221105527637	-1.8844221105527637	-1.8844221105527637	4.639813621468568e-07	0.0003425254253670573	0.0003348296449985355
1263	-4.698492462311558	-4.698492462311558	-4.698492462311558	-1.8341708542713566	-1.8341708542713566	-1.8341708542713566	5.492881079989458e-07	0.00012866273755207658	0.00036187886144034564
1264	-4.698492462311558	-4.698492462311558	-4.698492462311558	-1.7839195979899496	-1.7839195979899496	-1.7839195979899496	6.486419238014787e-07	-9.048062202055007e-05	0.00039040014962665737
1265	-4.698492462311558	-4.698492462311558	-4.698492462311558	-1.7336683417085426	-1.7336683417085426	-1.7336683417085426	7.6403760451164e-07	-0.00031468807719647884	0.0004203996795695275
1266	-4.698492462311558	-4.698492462311558	-4.698492462311558	-1.6834170854271355	-1.6834170854271355	-1.6834170854271355	8.976956769188804e-07	-0.0005436597857624292	0.0004518756759352982
1267	-4.698492462311558	-4.698492462311558	-4.698492462311558	-1.6331658291457285	-1.6331658291457285	-1.6331658291457285	1.0520782049960654e-06	-0.0007767258211970329	0.0004848175449296832
1268	-4.698492462311558	-4.698492462311558	-4.698492462311558	-1.5829145728643215	-1.5829145728643215	-1.5829145728643215	1.229904077349724e-06	-0.001013854518532753	0.0005192050593905151
1269	-4.698492462311558	-4.698492462311558	-4.698492462311558	-1.5326633165829144	-1.5326633165829144	-1.5326633165829144	1.4341634356571542e-06	-0.0012542885961011052	0.0005550082423724234
1270	-4.698492462311558	-4.698492462311558	-4.698492462311558	-1.4824120603015074	-1.4824120603015074	-1.4824120603015074	1.668130860310022e-06	-0.0014978012768551707	0.0005921863485127687
1271	-4.698492462311558	-4.698492462311558	-4.698492462311558	-1.4321608040201004	-1.4321608040201004	-1.4321608040201004	1.935376887861364e-06	-0.0017438381910324097	0.0006306880968622863
1272	-4.698492462311558	-4.698492462311558	-4.698492462311558	-1.3819095477386933	-1.3819095477386933	-1.3819095477386933	2.2397773954938833e-06	-0.0019920249469578266	0.0006704507395625114
1273	-4.698492462311558	-4.698492462311558	-4.698492462311558	-1.3316582914572863	-1.3316582914572863	-1.3316582914572863	2.5855203519311563e-06	-0.002241625916212797	0.0007114001200534403
1274	-4.698492462311558	-4.698492462311558	-4.698492462311558	-1.2814070351758793	-1.2814070351758793	-1.2814070351758793	2.977109403463707e-06	-0.002492237603291869	0.0007534500909969211
1275	-4.698492462311558	-4.698492462311558	-4.698492462311558	-1.2311557788944723	-1.2311557788944723	-1.2311557788944723	3.4193637396238166e-06	-0.0027433959767222404	0.0007965035038068891
1276	-4.698492462311558	-4.698492462311558	-4.698492462311558	-1.1809045226130652	-1.1809045226130652	-1.1809045226130652	3.917413667152768e-06	-0.002994423732161522	0.0008404508116655052
1277	-4.698492462311558	-4.698492462311558	-4.698492462311558	-1.1306532663316582	-1.1306532663316582	-1.1306532663316582	4.4766913149312715e-06	-0.003244731342419982	0.0008851714665070176
1278	-4.698492462311558	-4.698492462311558	-4.698492462311558	-1.0804020100502512	-1.0804020100502512	-1.0804020100502512	5.102915898147161e-06	-0.003493772353976965	0.0009305337443947792
1279	-4.698492462311558	-4.698492462311558	-4.698492462311558	-1.0301507537688441	-1.0301507537688441	-1.0301507537688441	5.802072988750697e-06	-0.0037411502562463284	0.0009763952111825347
1280	-4.698492462311558	-4.698492462311558	-4.698492462311558	-0.9798994974874367	-0.9798994974874367	-0.9798994974874367	6.580387272675678e-06	-0.003985832445323467	0.0010226026643067598
1281	-4.698492462311558	-4.698492462311558	-4.698492462311558	-0.9296482412060296	-0.9296482412060296	-0.9296482412060296	7.444288323682432e-06	-0.004227514378726482	0.001068994402885437
1282	-4.698492462311558	-4.698492462311558	-4.698492462311558	-0.8793969849246226	-0.8793969849246226	-0.8793969849246226	8.400368990062186e-06	-0.004465601872652769	0.0011153985979035497
1283	-4.698492462311558	-4.698492462311558	-4.698492462311558	-0.8291457286432156	-0.8291457286432156	-0.8291457286432156	9.455336074575646e-06	-0.00469922786578536	0.0011616372503340244
1284	-4.698492462311558	-4.698492462311558	-4.698492462311558	-0.7788944723618085	-0.7788944723618085	-0.7788944723618085	1.061595309025442e-05	-0.00492795230820775	0.0012075246777385473
1285	-4.698492462311558	-4.698492462311558	-4.698492462311558	-0.7286432160804015	-0.7286432160804015	-0.7286432160804015	1.1888974995006235e-05	-0.005151094403117895	0.001252870075404644
1286	-4.698492462311558	-4.698492462311558	-4.698492462311558	-0.6783919597989945	-0.6783919597989945	-0.6783919597989945	1.3281074945778698e-05	-0.005367838777601719	0.001297477982006967
1287	-4.698492462311558	-4.698492462311558	-4.698492462311558	-0.6281407035175874	-0.6281407035175874	-0.6281407035175874	1.4798763267256007e-05	-0.005578082054853439	0.0013411503750830889
1288	-4.698492462311558	-4.698492462311558	-4.698492462311558	-0.5778894472361804	-0.5778894472361804	-0.5778894472361804	1.644829899901864e-05	-0.005780579522252083	0.0013836876023560762
1289	-4.698492462311558	-4.698492462311558	-4.698492462311558	-0.5276381909547734	-0.5276381909547734	-0.5276381909547734	1.8235594566520764e-05	-0.00597515981644392	0.0014248901279643178
1290	-4.698492462311558	-4.698492462311558	-4.698492462311558	-0.47738693467336635	-0.47738693467336635	-0.47738693467336635	2.0166114312262743e-05	-0.006161056458950043	0.001464559813030064
1291	-4.698492462311558	-4.698492462311558	-4.698492462311558	-0.4271356783919593	-0.4271356783919593	-0.4271356783919593	2.2244767820696593e-05	-0.006337623577564955	0.001502501661889255
1292	-4.698492462311558	-4.698492462311558	-4.698492462311558	-0.3768844221105523	-0.3768844221105523	-0.3768844221105523	2.4475799169681358e-05	-0.006504477001726627	0.0015385260339826345
1293	-4.698492462311558	-4.698492462311558	-4.698492462311558	-0.32663316582914526	-0.32663316582914526	-0.32663316582914526	2.6862673438182076e-05	-0.006661022547632456	0.0015724485274404287
1294	-4.698492462311558	-4.698492462311558	-4.698492462311558	-0.2763819095477382	-0.2763819095477382	-0.2763819095477382	2.940796198943149e-05	-0.006806738208979368	0.0016040935879573226
1295	-4.698492462311558	-4.698492462311558	-4.698492462311558	-0.2261306532663312	-0.2261306532663312	-0.2261306532663312	3.211322822567238e-05	-0.006941285450011492	0.0016332948580384254
1296	-4.698492462311558	-4.698492462311558	-4.698492462311558	-0.17587939698492416	-0.17587939698492416	-0.17587939698492416	3.497891566938313e-05	-0.007064064033329487	0.0016598965739831328
1297	-4.698492462311558	-4.698492462311558	-4.698492462311558	-0.12562814070351713	-0.12562814070351713	-0.12562814070351713	3.8004240361004975e-05	-0.007174493279308081	0.0016837551956996322
1298	-4.698492462311558	-4.698492462311558	-4.698492462311558	-0.0753768844221101	-0.0753768844221101	-0.0753768844221101	4.118708966916059e-05	-0.00727262906730175	0.0017047410365194082
1299	-4.698492462311558	-4.698492462311558	-4.698492462311558	-0.02512562814070307	-0.02512562814070307	-0.02512562814070307	4.452392968095646e-05	-0.007357821334153414	0.001722739776596427
1300	-4.698492462311558	-4.698492462311558	-4.698492462311558	0.02512562814070396	0.02512562814070396	0.02512562814070396	4.800972337239496e-05	-0.00742994574829936	0.0017376515315845609
1301	-4.698492462311558	-4.698492462311558	-4.698492462311558	0.07537688442211099	0.07537688442211099	0.07537688442211099	5.163786174798439e-05	-0.007488508243113756	0.0017493951600044966
1302	-4.698492462311558	-4.698492462311558	-4.698492462311558	0.12562814070351802	0.12562814070351802	0.12562814070351802	5.540011008090117e-05	-0.007533801253885031	0.0017579043051227927
1303	-4.698492462311558	-4.698492462311558	-4.698492462311558	0.17587939698492505	0.17587939698492505	0.17587939698492505	5.9286571278039585e-05	-0.007565238047391176	0.0017631324008107185
1304	-4.698492462311558	-4.698492462311558	-4.698492462311558	0.22613065326633208	0.22613065326633208	0.22613065326633208	6.328566823658087e-05	-0.0075831301510334015	0.0017650520894676447
1305	-4.698492462311558	-4.698492462311558	-4.698492462311558	0.2763819095477391	0.2763819095477391	0.2763819095477391	6.738414685013782e-05	-0.007587166968733072	0.0017636531265452504
1306	-4.698492462311558	-4.698492462311558	-4.698492462311558	0.32663316582914614	0.32663316582914614	0.32663316582914614	7.156710106421071e-05	-0.007577568758279085	0.0017589445924386382
1307	-4.698492462311558	-4.698492462311558	-4.698492462311558	0.3768844221105532	0.3768844221105532	0.3768844221105532	7.581802107512817e-05	-0.007554522715508938	0.001750954776071012
1308	-4.698492462311558	-4.698492462311558	-4.698492462311558	0.4271356783919602	0.4271356783919602	0.4271356783919602	8.011886541775045e-05	-0.007518292870372534	0.0017397303599864244
1309	-4.698492462311558	-4.698492462311558	-4.698492462311558	0.47738693467336724	0.47738693467336724	0.47738693467336724	8.445015730027771e-05	-0.00746900262311101	0.0017253354890272021
1310	-4.698492462311558	-4.698492462311558	-4.698492462311558	0.5276381909547743	0.5276381909547743	0.5276381909547743	8.87911051261604e-05	-0.007407125551253557	0.001707851653918624
1311	-4.698492462311558	-4.698492462311558	-4.698492462311558	0.5778894472361813	0.5778894472361813	0.5778894472361813	9.3119746701199e-05	-0.007333209738135338	0.0016873781569302082
1312	-4.698492462311558	-4.698492462311558	-4.698492462311558	0.6281407035175883	0.6281407035175883	0.6281407035175883	9.74131161673743e-05	-0.007247543893754482	0.0016640288522467017
1313	-4.698492462311558	-4.698492462311558	-4.698492462311558	0.6783919597989954	0.6783919597989954	0.6783919597989954	0.00010164743224357273	-0.007150955963879824	0.001637931214645505
1314	-4.698492462311558	-4.698492462311558	-4.698492462311558	0.7286432160804024	0.7286432160804024	0.7286432160804024	0.0001057983058976281	-0.007044089492410421	0.0016092289006337523
1315	-4.698492462311558	-4.698492462311558	-4.698492462311558	0.7788944723618094	0.7788944723618094	0.7788944723618094	0.00010984096513484352	-0.0069277323782444	0.0015780748799443245
1316	-4.698492462311558	-4.698492462311558	-4.698492462311558	0.8291457286432165	0.8291457286432165	0.8291457286432165	0.00011375049417634354	-0.006802678573876619	0.0015446346951648593
1317	-4.698492462311558	-4.698492462311558	-4.698492462311558	0.8793969849246235	0.8793969849246235	0.8793969849246235	0.00011750208392698934	-0.00666988268494606	0.001509081688709557
1318	-4.698492462311558	-4.698492462311558	-4.698492462311558	0.9296482412060305	0.9296482412060305	0.9296482412060305	0.00012107129030741601	-0.006530563812702894	0.001471598749049008
1319	-4.698492462311558	-4.698492462311558	-4.698492462311558	0.9798994974874375	0.9798994974874375	0.9798994974874375	0.0001244342967574264	-0.006385398097336292	0.0014323730720207095
1320	-4.698492462311558	-4.698492462311558	-4.698492462311558	1.0301507537688446	1.0301507537688446	1.0301507537688446	0.0001275681770168054	-0.00623589800670743	0.0013915980234742165
1321	-4.698492462311558	-4.698492462311558	-4.698492462311558	1.0804020100502516	1.0804020100502516	1.0804020100502516	0.00013045115416148622	-0.006083106622099876	0.0013494687154889107
1322	-4.698492462311558	-4.698492462311558	-4.698492462311558	1.1306532663316586	1.1306532663316586	1.1306532663316586	0.0001330628518231672	-0.005928332917392254	0.0013061831705272198
1323	-4.698492462311558	-4.698492462311558	-4.698492462311558	1.1809045226130657	1.1809045226130657	1.1809045226130657	0.00013538453355235988	-0.00577282952144742	0.0012619384797289968
1324	-4.698492462311558	-4.698492462311558	-4.698492462311558	1.2311557788944727	1.2311557788944727	1.2311557788944727	0.00013739932639987375	-0.005617968738079071	0.0012169306864961982
1325	-4.698492462311558	-4.698492462311558	-4.698492462311558	1.2814070351758797	1.2814070351758797	1.2814070351758797	0.00013909242498925795	-0.0054649305529892445	0.0011713526910170913
1326	-4.698492462311558	-4.698492462311558	-4.698492462311558	1.3316582914572868	1.3316582914572868	1.3316582914572868	0.00014045127262996322	-0.005315331742167473	0.0011253937846049666
1327	-4.698492462311558	-4.698492462311558	-4.698492462311558	1.3819095477386938	1.3819095477386938	1.3819095477386938	0.00014146571637311351	-0.005170333199203014	0.001079237088561058
1328	-4.698492462311558	-4.698492462311558	-4.698492462311558	1.4321608040201008	1.4321608040201008	1.4321608040201008	0.00014212813333196016	-0.005031293258070946	0.0010330600198358297
1329	-4.698492462311558	-4.698492462311558	-4.698492462311558	1.4824120603015079	1.4824120603015079	1.4824120603015079	0.0001424335260686784	-0.004899461753666401	0.0009870326612144709
1330	-4.698492462311558	-4.698492462311558	-4.698492462311558	1.5326633165829149	1.5326633165829149	1.5326633165829149	0.00014237958537789905	-0.004776220768690109	0.0009413152583874762
1331	-4.698492462311558	-4.698492462311558	-4.698492462311558	1.582914572864322	1.582914572864322	1.582914572864322	0.00014196671936364235	-0.004662593360990286	0.0008960604318417609
1332	-4.698492462311558	-4.698492462311558	-4.698492462311558	1.633165829145729	1.633165829145729	1.633165829145729	0.00014119804829750205	-0.00455968314781785	0.0008514099172316492
1333	-4.698492462311558	-4.698492462311558	-4.698492462311558	1.683417085427136	1.683417085427136	1.683417085427136	0.00014007936534870006	-0.00446880329400301	0.000807495613116771
1334	-4.698492462311558	-4.698492462311558	-4.698492462311558	1.733668341708543	1.733668341708543	1.733668341708543	0.00013861906387735014	-0.004390350542962551	0.0007644380675628781
1335	-4.698492462311558	-4.698492462311558	-4.698492462311558	1.78391959798995	1.78391959798995	1.78391959798995	0.0001368280325673544	-0.004325357731431723	0.0007223467691801488
1336	-4.698492462311558	-4.698492462311558	-4.698492462311558	1.834170854271357	1.834170854271357	1.834170854271357	0.00013471952023165243	-0.0042745075188577175	0.000681320670992136
1337	-4.698492462311558	-4.698492462311558	-4.698492462311558	1.884422110552764	1.884422110552764	1.884422110552764	0.00013230897263769538	-0.004238252993673086	0.0006414459785446525
1338	-4.698492462311558	-4.698492462311558	-4.698492462311558	1.9346733668341711	1.9346733668341711	1.9346733668341711	0.00012961384416379263	-0.00421690009534359	0.000602798827458173
1339	-4.698492462311558	-4.698492462311558	-4.698492462311558	1.9849246231155782	1.9849246231155782	1.9849246231155782	0.00012665338749757356	-0.004210739862173796	0.0005654430715367198
1340	-4.698492462311558	-4.698492462311558	-4.698492462311558	2.035175879396985	2.035175879396985	2.035175879396985	0.000123448424918097	-0.0042197867296636105	0.0005294324364513159
1341	-4.698492462311558	-4.698492462311558	-4.698492462311558	2.085427135678392	2.085427135678392	2.085427135678392	0.00012002110495688107	-0.004243796691298485	0.0004948092973791063
1342	-4.698492462311558	-4.698492462311558	-4.698492462311558	2.1356783919597992	2.1356783919597992	2.1356783919597992	0.00011639464840608728	-0.004282613750547171	0.00046160619240254164
1343	-4.698492462311558	-4.698492462311558	-4.698492462311558	2.1859296482412063	2.1859296482412063	2.1859296482412063	0.00011259308773214915	-0.004335631616413593	0.0004298458225093782
1344	-4.698492462311558	-4.698492462311558	-4.698492462311558	2.2361809045226133	2.2361809045226133	2.2361809045226133	0.0001086410039602571	-0.00440242700278759	0.00039954105159267783
1345	-4.698492462311558	-4.698492462311558	-4.698492462311558	2.2864321608040203	2.2864321608040203	2.2864321608040203	0.00010456326502134616	-0.004482072312384844	0.0003706967399921268
1346	-4.698492462311558	-4.698492462311558	-4.698492462311558	2.3366834170854274	2.3366834170854274	2.3366834170854274	0.00010038476940255621	-0.004573682323098183	0.0003433092497289181
1347	-4.698492462311558	-4.698492462311558	-4.698492462311558	2.3869346733668344	2.3869346733668344	2.3869346733668344	9.613019872032563e-05	-0.004676179960370064	0.000317367201205343
1348	-4.698492462311558	-4.698492462311558	-4.698492462311558	2.4371859296482414	2.4371859296482414	2.4371859296482414	9.182378254967237e-05	-0.004788601770997047	0.0002928527246695012
1349	-4.698492462311558	-4.698492462311558	-4.698492462311558	2.4874371859296485	2.4874371859296485	2.4874371859296485	8.74890785024778e-05	-0.00490949209779501	0.0002697414020076394
1350	-4.698492462311558	-4.698492462311558	-4.698492462311558	2.5376884422110555	2.5376884422110555	2.5376884422110555	8.31487701614065e-05	-0.005037625785917044	0.0002480036928318441
1351	-4.698492462311558	-4.698492462311558	-4.698492462311558	2.5879396984924625	2.5879396984924625	2.5879396984924625	7.882448505490491e-05	-0.005171454045921564	0.00022760457068216056
1352	-4.698492462311558	-4.698492462311558	-4.698492462311558	2.6381909547738696	2.6381909547738696	2.6381909547738696	7.453663441336562e-05	-0.005309599917382002	0.0002085053565679118
1353	-4.698492462311558	-4.698492462311558	-4.698492462311558	2.6884422110552766	2.6884422110552766	2.6884422110552766	7.030427598798471e-05	-0.005450481083244085	0.00019066344248130918
1354	-4.698492462311558	-4.698492462311558	-4.698492462311558	2.7386934673366836	2.7386934673366836	2.7386934673366836	6.614500075283713e-05	-0.005592627450823784	0.00017403316451236606
1355	-4.698492462311558	-4.698492462311558	-4.698492462311558	2.7889447236180906	2.7889447236180906	2.7889447236180906	6.207484385754679e-05	-0.0057344804517924786	0.00015856661775615066
1356	-4.698492462311558	-4.698492462311558	-4.698492462311558	2.8391959798994977	2.8391959798994977	2.8391959798994977	5.810821976219584e-05	-0.005874685477465391	0.0001442138891434297
1357	-4.698492462311558	-4.698492462311558	-4.698492462311558	2.8894472361809047	2.8894472361809047	2.8894472361809047	5.4257881076423537e-05	-0.006011597812175751	0.00013092391600366682
1358	-4.698492462311558	-4.698492462311558	-4.698492462311558	2.9396984924623117	2.9396984924623117	2.9396984924623117	5.0534900248505734e-05	-0.0061440179124474525	0.00011864460975630209
1359	-4.698492462311558	-4.698492462311558	-4.698492462311558	2.9899497487437188	2.9899497487437188	2.9899497487437188	4.6948672913815895e-05	-0.006270488724112511	0.00010732337977970019
1360	-4.698492462311558	-4.698492462311558	-4.698492462311558	3.0402010050251267	3.0402010050251267	3.0402010050251267	4.3506941420332484e-05	-0.006389817222952843	9.690783190308139e-05
1361	-4.698492462311558	-4.698492462311558	-4.698492462311558	3.090452261306533	3.090452261306533	3.090452261306533	4.0215836805262006e-05	-0.006500776391476393	8.734584116609767e-05
1362	-4.698492462311558	-4.698492462311558	-4.698492462311558	3.1407035175879408	3.1407035175879408	3.1407035175879408	3.707993730347428e-05	-0.006602438632398844	7.858590834075585e-05
1363	-4.698492462311558	-4.698492462311558	-4.698492462311558	3.190954773869347	3.190954773869347	3.190954773869347	3.410234132602917e-05	-0.006693912670016289	7.05776474205777e-05
1364	-4.698492462311558	-4.698492462311558	-4.698492462311558	3.241206030150755	3.241206030150755	3.241206030150755	3.1284752755034155e-05	-0.006774288136512041	6.327177106868476e-05
1365	-4.698492462311558	-4.698492462311558	-4.698492462311558	3.291457286432161	3.291457286432161	3.291457286432161	2.8627576357691058e-05	-0.006843063049018383	5.662050170940347e-05
1366	-4.698492462311558	-4.698492462311558	-4.698492462311558	3.341708542713569	3.341708542713569	3.341708542713569	2.6130021124855312e-05	-0.006899620406329632	5.057765883975662e-05
1367	-4.698492462311558	-4.698492462311558	-4.698492462311558	3.391959798994975	3.391959798994975	3.391959798994975	2.37902093840943e-05	-0.006943556014448404	4.5098910050000995e-05
1368	-4.698492462311558	-4.698492462311558	-4.698492462311558	3.442211055276383	3.442211055276383	3.442211055276383	2.1605289619665307e-05	-0.0069746156223118305	4.0141701902030036e-05
1369	-4.698492462311558	-4.698492462311558	-4.698492462311558	3.492462311557789	3.492462311557789	3.492462311557789	1.9571551047117736e-05	-0.006992679089307785	3.566555096767843e-05
1370	-4.698492462311558	-4.698492462311558	-4.698492462311558	3.542713567839197	3.542713567839197	3.542713567839197	1.7684538133017085e-05	-0.006997719407081604	3.1631887395633385e-05
1371	-4.698492462311558	-4.698492462311558	-4.698492462311558	3.592964824120603	3.592964824120603	3.592964824120603	1.5939163415095906e-05	-0.006989852525293827	2.8004369596601464e-05
1372	-4.698492462311558	-4.698492462311558	-4.698492462311558	3.643216080402011	3.643216080402011	3.643216080402011	1.4329817159388042e-05	-0.006969270296394825	2.474861867085565e-05
1373	-4.698492462311558	-4.698492462311558	-4.698492462311558	3.693467336683417	3.693467336683417	3.693467336683417	1.2850472583179475e-05	-0.006936281453818083	2.1832369384355843e-05
1374	-4.698492462311558	-4.698492462311558	-4.698492462311558	3.743718592964825	3.743718592964825	3.743718592964825	1.149478557070451e-05	-0.006891294848173857	1.922544470289722e-05
1375	-4.698492462311558	-4.698492462311558	-4.698492462311558	3.7939698492462313	3.7939698492462313	3.7939698492462313	1.0256188007616912e-05	-0.006834798492491245	1.6899663023650646e-05
1376	-4.698492462311558	-4.698492462311558	-4.698492462311558	3.844221105527639	3.844221105527639	3.844221105527639	9.127974055978847e-06	-0.006767326965928078	1.4828797247901093e-05
1377	-4.698492462311558	-4.698492462311558	-4.698492462311558	3.8944723618090453	3.8944723618090453	3.8944723618090453	8.103378879994486e-06	-0.006689493078738451	1.2988543858227786e-05
1378	-4.698492462311558	-4.698492462311558	-4.698492462311558	3.9447236180904532	3.9447236180904532	3.9447236180904532	7.175649510670032e-06	-0.006601986940950155	1.1356449249433354e-05
1379	-4.698492462311558	-4.698492462311558	-4.698492462311558	3.9949748743718594	3.9949748743718594	3.9949748743718594	6.338107702330572e-06	-0.006505487486720085	9.91180058917962e-06
1380	-4.698492462311558	-4.698492462311558	-4.698492462311558	4.045226130653267	4.045226130653267	4.045226130653267	5.584204783368273e-06	-0.006400677841156721	8.635556696390267e-06
1381	-4.698492462311558	-4.698492462311558	-4.698492462311558	4.0954773869346734	4.0954773869346734	4.0954773869346734	4.907568636251647e-06	-0.006288450676947832	7.510288014600519e-06
1382	-4.698492462311558	-4.698492462311558	-4.698492462311558	4.145728643216081	4.145728643216081	4.145728643216081	4.302043056754214e-06	-0.006169393192976713	6.520073384308489e-06
1383	-4.698492462311558	-4.698492462311558	-4.698492462311558	4.1959798994974875	4.1959798994974875	4.1959798994974875	3.761719839167265e-06	-0.006044379901140928	5.650369075738126e-06
1384	-4.698492462311558	-4.698492462311558	-4.698492462311558	4.246231155778895	4.246231155778895	4.246231155778895	3.280964013011105e-06	-0.005914089735597372	4.888008788839215e-06
1385	-4.698492462311558	-4.698492462311558	-4.698492462311558	4.296482412060302	4.296482412060302	4.296482412060302	2.8544327179483615e-06	-0.005779357627034187	4.221008566673845e-06
1386	-4.698492462311558	-4.698492462311558	-4.698492462311558	4.3467336683417095	4.3467336683417095	4.3467336683417095	2.477088248071314e-06	-0.005640789400786161	3.6385813473316375e-06
1387	-4.698492462311558	-4.698492462311558	-4.698492462311558	4.396984924623116	4.396984924623116	4.396984924623116	2.1442058256225993e-06	-0.005499132908880711	3.130963932562736e-06
1388	-4.698492462311558	-4.698492462311558	-4.698492462311558	4.4472361809045236	4.4472361809045236	4.4472361809045236	1.8513766788699126e-06	-0.005355083383619785	2.6894028906099265e-06
1389	-4.698492462311558	-4.698492462311558	-4.698492462311558	4.49748743718593	4.49748743718593	4.49748743718593	1.5945070008148033e-06	-0.005209197290241718	2.3060290459397947e-06
1390	-4.698492462311558	-4.698492462311558	-4.698492462311558	4.547738693467338	4.547738693467338	4.547738693467338	1.3698133562907125e-06	-0.0050621116533875465	1.9738145056180656e-06
1391	-4.698492462311558	-4.698492462311558	-4.698492462311558	4.597989949748744	4.597989949748744	4.597989949748744	1.1738150864665504e-06	-0.004914391785860062	1.6864742065081373e-06
1392	-4.698492462311558	-4.698492462311558	-4.698492462311558	4.648241206030152	4.648241206030152	4.648241206030152	1.0033242334802655e-06	-0.004766529891639948	1.438422259525396e-06
1393	-4.698492462311558	-4.698492462311558	-4.698492462311558	4.698492462311558	4.698492462311558	4.698492462311558	8.554334755030394e-07	-0.0046190302819013596	1.2246870255694375e-06
1394	-4.698492462311558	-4.698492462311558	-4.698492462311558	4.748743718592966	4.748743718592966	4.748743718592966	7.275025255143263e-07	-0.004472297616302967	1.0408740536149708e-06
1395	-4.698492462311558	-4.698492462311558	-4.698492462311558	4.798994974874372	4.798994974874372	4.798994974874372	6.171434068813158e-07	-0.004326729569584131	8.83088034697721e-07
1396	-4.698492462311558	-4.698492462311558	-4.698492462311558	4.84924623115578	4.84924623115578	4.84924623115578	5.222049767802396e-07	-0.004182673990726471	7.479021633116645e-07
1397	-4.698492462311558	-4.698492462311558	-4.698492462311558	4.899497487437186	4.899497487437186	4.899497487437186	4.4075702572628516e-07	-0.004040466155856848	6.322939043457154e-07
1398	-4.698492462311558	-4.698492462311558	-4.698492462311558	4.949748743718594	4.949748743718594	4.949748743718594	3.7107423899295086e-07	-0.003900425974279642	5.336158892532694e-07
1399	-4.698492462311558	-4.698492462311558	-4.698492462311558	5.0	5.0	5.0	3.116202643461537e-07	-0.003762743901461363	4.495445864449721e-07
1400	-4.648241206030151	-4.648241206030151	-4.648241206030151	-5.0	-5.0	-5.0	4.329972317434911e-13	0.002083545085042715	1.1456444326540804e-07
1401	-4.648241206030151	-4.648241206030151	-4.648241206030151	-4.949748743718593	-4.949748743718593	-4.949748743718593	5.372714547519379e-13	0.0021560578607022762	1.3676904586645833e-07
1402	-4.648241206030151	-4.648241206030151	-4.648241206030151	-4.899497487437186	-4.899497487437186	-4.899497487437186	6.680812506800354e-13	0.0022287750616669655	1.6306242400787596e-07
1403	-4.648241206030151	-4.648241206030151	-4.648241206030151	-4.849246231155779	-4.849246231155779	-4.849246231155779	8.327499472249481e-13	0.002301624743267894	1.9415402618960798e-07
1404	-4.648241206030151	-4.648241206030151	-4.648241206030151	-4.798994974874372	-4.798994974874372	-4.798994974874372	1.0407773060608448e-12	0.0023744157515466213	2.3086573719410808e-07
1405	-4.648241206030151	-4.648241206030151	-4.648241206030151	-4.748743718592965	-4.748743718592965	-4.748743718592965	1.304511680782847e-12	0.0024470395874232054	2.741519438131945e-07
1406	-4.648241206030151	-4.648241206030151	-4.648241206030151	-4.698492462311558	-4.698492462311558	-4.698492462311558	1.6400293003506804e-12	0.0025194447953253984	3.2511417202840676e-07
1407	-4.648241206030151	-4.648241206030151	-4.648241206030151	-4.648241206030151	-4.648241206030151	-4.648241206030151	2.0682824135253537e-12	0.0025913326535373926	3.8502605548274005e-07
1408	-4.648241206030151	-4.648241206030151	-4.648241206030151	-4.597989949748744	-4.597989949748744	-4.597989949748744	2.6165954545861395e-12	0.002662705723196268	4.5535333015322976e-07
1409	-4.648241206030151	-4.648241206030151	-4.648241206030151	-4.547738693467337	-4.547738693467337	-4.547738693467337	3.3206103957963414e-12	0.002733251778408885	5.377838192544004e-07
1410	-4.648241206030151	-4.648241206030151	-4.648241206030151	-4.49748743718593	-4.49748743718593	-4.49748743718593	4.226810138765554e-12	0.00280297314748168	6.342522169688891e-07
1411	-4.648241206030151	-4.648241206030151	-4.648241206030151	-4.447236180904523	-4.447236180904523	-4.447236180904523	5.395783501648963e-12	0.002871586475521326	7.469786282854329e-07
1412	-4.648241206030151	-4.648241206030151	-4.648241206030151	-4.396984924623116	-4.396984924623116	-4.396984924623116	6.906438696621957e-12	0.0029389741830527782	8.784957117313752e-07
1413	-4.648241206030151	-4.648241206030151	-4.648241206030151	-4.346733668341709	-4.346733668341709	-4.346733668341709	8.861426102894722e-12	0.003004974452778697	1.0316998668713495e-06
1414	-4.648241206030151	-4.648241206030151	-4.648241206030151	-4.296482412060302	-4.296482412060302	-4.296482412060302	1.1394097945157553e-11	0.0030693227890878916	1.2098815886929515e-06
1415	-4.648241206030151	-4.648241206030151	-4.648241206030151	-4.2462311557788945	-4.2462311557788945	-4.2462311557788945	1.4677414945677862e-11	0.0031319130212068558	1.4167885638016742e-06
1416	-4.648241206030151	-4.648241206030151	-4.648241206030151	-4.1959798994974875	-4.1959798994974875	-4.1959798994974875	1.8935311394768544e-11	0.0031925321090966463	1.6566590375077794e-06
1417	-4.648241206030151	-4.648241206030151	-4.648241206030151	-4.1457286432160805	-4.1457286432160805	-4.1457286432160805	2.4457154218161336e-11	0.003250973066315055	1.9343012809258653e-06
1418	-4.648241206030151	-4.648241206030151	-4.648241206030151	-4.0954773869346734	-4.0954773869346734	-4.0954773869346734	3.1616082998983806e-11	0.0033070577774196863	2.2551296297024237e-06
1419	-4.648241206030151	-4.648241206030151	-4.648241206030151	-4.045226130653266	-4.045226130653266	-4.045226130653266	4.089220175034053e-11	0.0033605811186134815	2.6252571387885837e-06
1420	-4.648241206030151	-4.648241206030151	-4.648241206030151	-3.9949748743718594	-3.9949748743718594	-3.9949748743718594	5.2901815548979746e-11	0.0034113230649381876	3.051544354093494e-06
1421	-4.648241206030151	-4.648241206030151	-4.648241206030151	-3.9447236180904524	-3.9447236180904524	-3.9447236180904524	6.843417282693411e-11	0.0034590577706694603	3.5416856007941533e-06
1422	-4.648241206030151	-4.648241206030151	-4.648241206030151	-3.8944723618090453	-3.8944723618090453	-3.8944723618090453	8.849749502065224e-11	0.003503589890897274	4.104296749574132e-06
1423	-4.648241206030151	-4.648241206030151	-4.648241206030151	-3.8442211055276383	-3.8442211055276383	-3.8442211055276383	1.1437645824854608e-10	0.003544699866324663	4.748986611957662e-06
1424	-4.648241206030151	-4.648241206030151	-4.648241206030151	-3.7939698492462313	-3.7939698492462313	-3.7939698492462313	1.4770374663301366e-10	0.003582222620025277	5.486458576342557e-06
1425	-4.648241206030151	-4.648241206030151	-4.648241206030151	-3.7437185929648242	-3.7437185929648242	-3.7437185929648242	1.9054883478083233e-10	0.003615905065089464	6.328599738480989e-06
1426	-4.648241206030151	-4.648241206030151	-4.648241206030151	-3.693467336683417	-3.693467336683417	-3.693467336683417	2.455277898307575e-10	0.003645475720986724	7.288582310138736e-06
1427	-4.648241206030151	-4.648241206030151	-4.648241206030151	-3.64321608040201	-3.64321608040201	-3.64321608040201	3.15938624430621e-10	0.0036707811523228884	8.380977305932902e-06
1428	-4.648241206030151	-4.648241206030151	-4.648241206030151	-3.592964824120603	-3.592964824120603	-3.592964824120603	4.059275949980312e-10	0.003691547317430377	9.621820936445147e-06
1429	-4.648241206030151	-4.648241206030151	-4.648241206030151	-3.542713567839196	-3.542713567839196	-3.542713567839196	5.206928393862585e-10	0.003707624739035964	1.1028766493836883e-05
1430	-4.648241206030151	-4.648241206030151	-4.648241206030151	-3.492462311557789	-3.492462311557789	-3.492462311557789	6.667328998786933e-10	0.003718674648553133	1.2621186215255875e-05
1431	-4.648241206030151	-4.648241206030151	-4.648241206030151	-3.442211055276382	-3.442211055276382	-3.442211055276382	8.521489967257174e-10	0.0037246819119900465	1.442023494746536e-05
1432	-4.648241206030151	-4.648241206030151	-4.648241206030151	-3.391959798994975	-3.391959798994975	-3.391959798994975	1.0870114194374273e-09	0.0037252160254865885	1.6449010217911564e-05
1433	-4.648241206030151	-4.648241206030151	-4.648241206030151	-3.341708542713568	-3.341708542713568	-3.341708542713568	1.3838021021920515e-09	0.0037201903760433197	1.873262044682633e-05
1434	-4.648241206030151	-4.648241206030151	-4.648241206030151	-3.291457286432161	-3.291457286432161	-3.291457286432161	1.7579473589861377e-09	0.0037094061262905598	2.1298321371432394e-05
1435	-4.648241206030151	-4.648241206030151	-4.648241206030151	-3.241206030150754	-3.241206030150754	-3.241206030150754	2.2284568842172597e-09	0.00369263649918139	2.4175518774427474e-05
1436	-4.648241206030151	-4.648241206030151	-4.648241206030151	-3.190954773869347	-3.190954773869347	-3.190954773869347	2.818687482649593e-09	0.0036696300376206636	2.7395970391808078e-05
1437	-4.648241206030151	-4.648241206030151	-4.648241206030151	-3.14070351758794	-3.14070351758794	-3.14070351758794	3.557252582127169e-09	0.0036402856931090355	3.099377136095427e-05
1438	-4.648241206030151	-4.648241206030151	-4.648241206030151	-3.090452261306533	-3.090452261306533	-3.090452261306533	4.479101400165285e-09	0.003604377154260874	3.500548336887732e-05
1439	-4.648241206030151	-4.648241206030151	-4.648241206030151	-3.040201005025126	-3.040201005025126	-3.040201005025126	5.62679467160628e-09	0.003561789635568857	3.947005097870715e-05
1440	-4.648241206030151	-4.648241206030151	-4.648241206030151	-2.9899497487437183	-2.9899497487437183	-2.9899497487437183	7.052007079894378e-09	0.0035123564302921295	4.442899444256909e-05
1441	-4.648241206030151	-4.648241206030151	-4.648241206030151	-2.9396984924623113	-2.9396984924623113	-2.9396984924623113	8.817289939513907e-09	0.0034557702019810677	4.992626782041043e-05
1442	-4.648241206030151	-4.648241206030151	-4.648241206030151	-2.8894472361809043	-2.8894472361809043	-2.8894472361809043	1.0998131209423492e-08	0.0033920551650226116	5.600829899776727e-05
1443	-4.648241206030151	-4.648241206030151	-4.648241206030151	-2.8391959798994972	-2.8391959798994972	-2.8391959798994972	1.3685353519960462e-08	0.003321086522191763	6.272397877182811e-05
1444	-4.648241206030151	-4.648241206030151	-4.648241206030151	-2.78894472361809	-2.78894472361809	-2.78894472361809	1.6987894495100514e-08	0.0032427336554974318	7.01245226082392e-05
1445	-4.648241206030151	-4.648241206030151	-4.648241206030151	-2.738693467336683	-2.738693467336683	-2.738693467336683	2.1036017155957463e-08	0.003156820544973016	7.82633142080158e-05
1446	-4.648241206030151	-4.648241206030151	-4.648241206030151	-2.688442211055276	-2.688442211055276	-2.688442211055276	2.598500148735164e-08	0.003063357900828123	8.719584729988128e-05
1447	-4.648241206030151	-4.648241206030151	-4.648241206030151	-2.638190954773869	-2.638190954773869	-2.638190954773869	3.201937120249692e-08	0.0029621922876685858	9.697948553366587e-05
1448	-4.648241206030151	-4.648241206030151	-4.648241206030151	-2.587939698492462	-2.587939698492462	-2.587939698492462	3.9357712193325114e-08	0.002853326965123415	0.00010767325875349343
1449	-4.648241206030151	-4.648241206030151	-4.648241206030151	-2.537688442211055	-2.537688442211055	-2.537688442211055	4.82581409236011e-08	0.00273676379583776	0.0001193376665469259
1450	-4.648241206030151	-4.648241206030151	-4.648241206030151	-2.487437185929648	-2.487437185929648	-2.487437185929648	5.9024481902363096e-08	0.002612307434901595	0.00013203399430494756
1451	-4.648241206030151	-4.648241206030151	-4.648241206030151	-2.437185929648241	-2.437185929648241	-2.437185929648241	7.201321313633721e-08	0.0024802780244499445	0.00014582450967282057
1452	-4.648241206030151	-4.648241206030151	-4.648241206030151	-2.386934673366834	-2.386934673366834	-2.386934673366834	8.764123684961486e-08	0.0023402925580739975	0.00016077153850346804
1453	-4.648241206030151	-4.648241206030151	-4.648241206030151	-2.336683417085427	-2.336683417085427	-2.336683417085427	1.0639452950544609e-07	0.002192809944972396	0.0001769373775459826
1454	-4.648241206030151	-4.648241206030151	-4.648241206030151	-2.28643216080402	-2.28643216080402	-2.28643216080402	1.2883771998125084e-07	0.002037652535364032	0.0001943834504345432
1455	-4.648241206030151	-4.648241206030151	-4.648241206030151	-2.236180904522613	-2.236180904522613	-2.236180904522613	1.556246373364402e-07	0.0018750206800177693	0.0002131700748577714
1456	-4.648241206030151	-4.648241206030151	-4.648241206030151	-2.185929648241206	-2.185929648241206	-2.185929648241206	1.8750985967246494e-07	0.0017047572182491422	0.00023335560399573296
1457	-4.648241206030151	-4.648241206030151	-4.648241206030151	-2.135678391959799	-2.135678391959799	-2.135678391959799	2.253612828197988e-07	0.0015274393372237682	0.0002549957425799221
1458	-4.648241206030151	-4.648241206030151	-4.648241206030151	-2.0854271356783918	-2.0854271356783918	-2.0854271356783918	2.701737117165774e-07	0.00134288112167269	0.0002781431539915502
1459	-4.648241206030151	-4.648241206030151	-4.648241206030151	-2.0351758793969847	-2.0351758793969847	-2.0351758793969847	3.2308345811449625e-07	0.0011515143560245633	0.0003028466599062085
1460	-4.648241206030151	-4.648241206030151	-4.648241206030151	-1.9849246231155777	-1.9849246231155777	-1.9849246231155777	3.8538390544572706e-07	0.0009534006239846349	0.00032914988696575165
1461	-4.648241206030151	-4.648241206030151	-4.648241206030151	-1.9346733668341707	-1.9346733668341707	-1.9346733668341707	4.5854197515147913e-07	0.0007487032562494278	0.0003570916596800089
1462	-4.648241206030151	-4.648241206030151	-4.648241206030151	-1.8844221105527637	-1.8844221105527637	-1.8844221105527637	5.442153984208347e-07	0.0005377624183893204	0.00038670393405482173
1463	-4.648241206030151	-4.648241206030151	-4.648241206030151	-1.8341708542713566	-1.8341708542713566	-1.8341708542713566	6.4427066311798e-07	0.0003210351860616356	0.000418012059526518
1464	-4.648241206030151	-4.648241206030151	-4.648241206030151	-1.7839195979899496	-1.7839195979899496	-1.7839195979899496	7.608014677923828e-07	9.848763875197619e-05	0.0004510331491474062
1465	-4.648241206030151	-4.648241206030151	-4.648241206030151	-1.7336683417085426	-1.7336683417085426	-1.7336683417085426	8.961474732977262e-07	-0.00012929124932270497	0.00048577573033981025
1466	-4.648241206030151	-4.648241206030151	-4.648241206030151	-1.6834170854271355	-1.6834170854271355	-1.6834170854271355	1.0529130980581427e-06	-0.0003620673669502139	0.0005222387262620032
1467	-4.648241206030151	-4.648241206030151	-4.648241206030151	-1.6331658291457285	-1.6331658291457285	-1.6331658291457285	1.2339860559351732e-06	-0.0005992522346787155	0.000560411368496716
1468	-4.648241206030151	-4.648241206030151	-4.648241206030151	-1.5829145728643215	-1.5829145728643215	-1.5829145728643215	1.442555286653008e-06	-0.0008407228742726147	0.0006002714508213103
1469	-4.648241206030151	-4.648241206030151	-4.648241206030151	-1.5326633165829144	-1.5326633165829144	-1.5326633165829144	1.68212787869659e-06	-0.0010859022149816155	0.0006417852710001171
1470	-4.648241206030151	-4.648241206030151	-4.648241206030151	-1.4824120603015074	-1.4824120603015074	-1.4824120603015074	1.956544534552464e-06	-0.0013341399608179927	0.0006849071942269802
1471	-4.648241206030151	-4.648241206030151	-4.648241206030151	-1.4321608040201004	-1.4321608040201004	-1.4321608040201004	2.2699930793437068e-06	-0.0015853188233450055	0.0007295790128409863
1472	-4.648241206030151	-4.648241206030151	-4.648241206030151	-1.3819095477386933	-1.3819095477386933	-1.3819095477386933	2.627019467723352e-06	-0.001838782336562872	0.0007757292478345335
1473	-4.648241206030151	-4.648241206030151	-4.648241206030151	-1.3316582914572863	-1.3316582914572863	-1.3316582914572863	3.032535701905913e-06	-0.002093774499371648	0.0008232727413997054
1474	-4.648241206030151	-4.648241206030151	-4.648241206030151	-1.2814070351758793	-1.2814070351758793	-1.2814070351758793	3.4918240376509143e-06	-0.0023502467665821314	0.000872111355420202
1475	-4.648241206030151	-4.648241206030151	-4.648241206030151	-1.2311557788944723	-1.2311557788944723	-1.2311557788944723	4.010536826701275e-06	-0.0026071020402014256	0.0009221330983564258
1476	-4.648241206030151	-4.648241206030151	-4.648241206030151	-1.1809045226130652	-1.1809045226130652	-1.1809045226130652	4.594691325542098e-06	-0.0028641412500292063	0.0009732121834531426
1477	-4.648241206030151	-4.648241206030151	-4.648241206030151	-1.1306532663316582	-1.1306532663316582	-1.1306532663316582	5.250658793339955e-06	-0.0031206572894006968	0.0010252095526084304
1478	-4.648241206030151	-4.648241206030151	-4.648241206030151	-1.0804020100502512	-1.0804020100502512	-1.0804020100502512	5.985147208494877e-06	-0.0033759577199816704	0.0010779732838273048
1479	-4.648241206030151	-4.648241206030151	-4.648241206030151	-1.0301507537688441	-1.0301507537688441	-1.0301507537688441	6.805176955259689e-06	-0.003629446029663086	0.0011313387658447027
1480	-4.648241206030151	-4.648241206030151	-4.648241206030151	-0.9798994974874367	-0.9798994974874367	-0.9798994974874367	7.718048871088394e-06	-0.003880710108205676	0.0011851286981254816
1481	-4.648241206030151	-4.648241206030151	-4.648241206030151	-0.9296482412060296	-0.9296482412060296	-0.9296482412060296	8.73130410328981e-06	-0.0041286232881248	0.001239155768416822
1482	-4.648241206030151	-4.648241206030151	-4.648241206030151	-0.8793969849246226	-0.8793969849246226	-0.8793969849246226	9.852675301422873e-06	-0.004373009782284498	0.0012932210229337215
1483	-4.648241206030151	-4.648241206030151	-4.648241206030151	-0.8291457286432156	-0.8291457286432156	-0.8291457286432156	1.1090028770548505e-05	-0.0046129776164889336	0.001347118173725903
1484	-4.648241206030151	-4.648241206030151	-4.648241206030151	-0.7788944723618085	-0.7788944723618085	-0.7788944723618085	1.2451297330387316e-05	-0.0048478818498551846	0.0014006310375407338
1485	-4.648241206030151	-4.648241206030151	-4.648241206030151	-0.7286432160804015	-0.7286432160804015	-0.7286432160804015	1.3944403766544691e-05	-0.005077215377241373	0.0014535378431901336
1486	-4.648241206030151	-4.648241206030151	-4.648241206030151	-0.6783919597989945	-0.6783919597989945	-0.6783919597989945	1.5577174921604365e-05	-0.00530005618929863	0.0015056115807965398
1487	-4.648241206030151	-4.648241206030151	-4.648241206030151	-0.6281407035175874	-0.6281407035175874	-0.6281407035175874	1.735724665477349e-05	-0.005516099743545055	0.0015566216316074133
1488	-4.648241206030151	-4.648241206030151	-4.648241206030151	-0.5778894472361804	-0.5778894472361804	-0.5778894472361804	1.929196009692724e-05	-0.005724259652197361	0.0016063343500718474
1489	-4.648241206030151	-4.648241206030151	-4.648241206030151	-0.5276381909547734	-0.5276381909547734	-0.5276381909547734	2.1388249840691442e-05	-0.00592421879991889	0.0016545181861147285
1490	-4.648241206030151	-4.648241206030151	-4.648241206030151	-0.47738693467336635	-0.47738693467336635	-0.47738693467336635	2.3652524929248686e-05	-0.0061151860281825066	0.0017009408911690116
1491	-4.648241206030151	-4.648241206030151	-4.648241206030151	-0.4271356783919593	-0.4271356783919593	-0.4271356783919593	2.609054373879997e-05	-0.006296724546700716	0.0017453747568652034
1492	-4.648241206030151	-4.648241206030151	-4.648241206030151	-0.3768844221105523	-0.3768844221105523	-0.3768844221105523	2.8707284083344977e-05	-0.006468122359365225	0.0017875975463539362
1493	-4.648241206030151	-4.648241206030151	-4.648241206030151	-0.32663316582914526	-0.32663316582914526	-0.32663316582914526	3.150681010135767e-05	-0.006628910079598427	0.001827394007705152
1494	-4.648241206030151	-4.648241206030151	-4.648241206030151	-0.2763819095477382	-0.2763819095477382	-0.2763819095477382	3.449213770622521e-05	-0.006778406444936991	0.0018645578529685736
1495	-4.648241206030151	-4.648241206030151	-4.648241206030151	-0.2261306532663312	-0.2261306532663312	-0.2261306532663312	3.766510058979957e-05	-0.006916203070431948	0.001898893155157566
1496	-4.648241206030151	-4.648241206030151	-4.648241206030151	-0.17587939698492416	-0.17587939698492416	-0.17587939698492416	4.1026218954647764e-05	-0.007041739299893379	0.001930217375047505
1497	-4.648241206030151	-4.648241206030151	-4.648241206030151	-0.12562814070351713	-0.12562814070351713	-0.12562814070351713	4.457457330906118e-05	-0.007154705934226513	0.0019583613611757755
1498	-4.648241206030151	-4.648241206030151	-4.648241206030151	-0.0753768844221101	-0.0753768844221101	-0.0753768844221101	4.8307685783176716e-05	-0.007254726253449917	0.0019831720273941755
1499	-4.648241206030151	-4.648241206030151	-4.648241206030151	-0.02512562814070307	-0.02512562814070307	-0.02512562814070307	5.222141150854414e-05	-0.007341304793953896	0.0020045132841914892
1500	-4.648241206030151	-4.648241206030151	-4.648241206030151	0.02512562814070396	0.02512562814070396	0.02512562814070396	5.6309842641514466e-05	-0.007413966115564108	0.0020222673192620277
1501	-4.648241206030151	-4.648241206030151	-4.648241206030151	0.07537688442211099	0.07537688442211099	0.07537688442211099	6.0565227597995884e-05	-0.007472900673747063	0.0020363365765661
1502	-4.648241206030151	-4.648241206030151	-4.648241206030151	0.12562814070351802	0.12562814070351802	0.12562814070351802	6.497790799940804e-05	-0.007517626043409109	0.0020466421265155077
1503	-4.648241206030151	-4.648241206030151	-4.648241206030151	0.17587939698492505	0.17587939698492505	0.17587939698492505	6.95362757041452e-05	-0.007548090536147356	0.0020531276240944862
1504	-4.648241206030151	-4.648241206030151	-4.648241206030151	0.22613065326633208	0.22613065326633208	0.22613065326633208	7.422675211389026e-05	-0.007564358413219452	0.0020557574462145567
1505	-4.648241206030151	-4.648241206030151	-4.648241206030151	0.2763819095477391	0.2763819095477391	0.2763819095477391	7.903379169948692e-05	-0.0075661418959498405	0.002054518787190318
1506	-4.648241206030151	-4.648241206030151	-4.648241206030151	0.32663316582914614	0.32663316582914614	0.32663316582914614	8.393991138809765e-05	-0.007553757168352604	0.0020494188647717237
1507	-4.648241206030151	-4.648241206030151	-4.648241206030151	0.3768844221105532	0.3768844221105532	0.3768844221105532	8.892574709498565e-05	-0.0075271716341376305	0.0020404888782650232
1508	-4.648241206030151	-4.648241206030151	-4.648241206030151	0.4271356783919602	0.4271356783919602	0.4271356783919602	9.397013827404431e-05	-0.007486806716769934	0.002027780981734395
1509	-4.648241206030151	-4.648241206030151	-4.648241206030151	0.47738693467336724	0.47738693467336724	0.47738693467336724	9.905024090736884e-05	-0.007432879880070686	0.002011367818340659
1510	-4.648241206030151	-4.648241206030151	-4.648241206030151	0.5276381909547743	0.5276381909547743	0.5276381909547743	0.00010414166886349263	-0.007365657016634941	0.0019913427531719208
1511	-4.648241206030151	-4.648241206030151	-4.648241206030151	0.5778894472361813	0.5778894472361813	0.5778894472361813	0.00010921866303560306	-0.007285739295184612	0.0019678191747516394
1512	-4.648241206030151	-4.648241206030151	-4.648241206030151	0.6281407035175883	0.6281407035175883	0.6281407035175883	0.00011425428713557556	-0.007193912751972675	0.0019409280503168702
1513	-4.648241206030151	-4.648241206030151	-4.648241206030151	0.6783919597989954	0.6783919597989954	0.6783919597989954	0.00011922064847852319	-0.007090442348271608	0.0019108176929876208
1514	-4.648241206030151	-4.648241206030151	-4.648241206030151	0.7286432160804024	0.7286432160804024	0.7286432160804024	0.00012408914155802547	-0.006976280361413956	0.0018776524811983109
1515	-4.648241206030151	-4.648241206030151	-4.648241206030151	0.7788944723618094	0.7788944723618094	0.7788944723618094	0.00012883071169700227	-0.006852220743894577	0.0018416109960526228
1516	-4.648241206030151	-4.648241206030151	-4.648241206030151	0.8291457286432165	0.8291457286432165	0.8291457286432165	0.00013341613557618792	-0.006719142664223909	0.0018028846243396401
1517	-4.648241206030151	-4.648241206030151	-4.648241206030151	0.8793969849246235	0.8793969849246235	0.8793969849246235	0.0001378163150039524	-0.006578150205314159	0.0017616747645661235
1518	-4.648241206030151	-4.648241206030151	-4.648241206030151	0.9296482412060305	0.9296482412060305	0.9296482412060305	0.00014200257990982398	-0.006430201698094606	0.001718193874694407
1519	-4.648241206030151	-4.648241206030151	-4.648241206030151	0.9798994974874375	0.9798994974874375	0.9798994974874375	0.00014594699623052864	-0.006276686210185289	0.0016726600006222725
1520	-4.648241206030151	-4.648241206030151	-4.648241206030151	1.0301507537688446	1.0301507537688446	1.0301507537688446	0.00014962267412140984	-0.006118566729128361	0.0016252977075055242
1521	-4.648241206030151	-4.648241206030151	-4.648241206030151	1.0804020100502516	1.0804020100502516	1.0804020100502516	0.00015300407177580935	-0.005957276560366154	0.0015763351693749428
1522	-4.648241206030151	-4.648241206030151	-4.648241206030151	1.1306532663316586	1.1306532663316586	1.1306532663316586	0.00015606729007654175	-0.005794114898890257	0.0015260027721524239
1523	-4.648241206030151	-4.648241206030151	-4.648241206030151	1.1809045226130657	1.1809045226130657	1.1809045226130657	0.0001587903533409875	-0.0056304014287889	0.001474531483836472
1524	-4.648241206030151	-4.648241206030151	-4.648241206030151	1.2311557788944727	1.2311557788944727	1.2311557788944727	0.00016115347155624268	-0.005467684473842382	0.0014221490127965808
1525	-4.648241206030151	-4.648241206030151	-4.648241206030151	1.2814070351758797	1.2814070351758797	1.2814070351758797	0.00016313927973242247	-0.0053072585724294186	0.0013690819032490253
1526	-4.648241206030151	-4.648241206030151	-4.648241206030151	1.3316582914572868	1.3316582914572868	1.3316582914572868	0.00016473305032739272	-0.005150733515620232	0.0013155507622286677
1527	-4.648241206030151	-4.648241206030151	-4.648241206030151	1.3819095477386938	1.3819095477386938	1.3819095477386938	0.00016592287510920444	-0.004999458324164152	0.0012617704924196005
1528	-4.648241206030151	-4.648241206030151	-4.648241206030151	1.4321608040201008	1.4321608040201008	1.4321608040201008	0.00016669981331533345	-0.00485472334548831	0.001207948662340641
1529	-4.648241206030151	-4.648241206030151	-4.648241206030151	1.4824120603015079	1.4824120603015079	1.4824120603015079	0.00016705800353032757	-0.004718113224953413	0.001154283992946148
1530	-4.648241206030151	-4.648241206030151	-4.648241206030151	1.5326633165829149	1.5326633165829149	1.5326633165829149	0.0001669947373236056	-0.004590863361954689	0.0011009651934728026
1531	-4.648241206030151	-4.648241206030151	-4.648241206030151	1.582914572864322	1.582914572864322	1.582914572864322	0.00016651049335332684	-0.004474289249628782	0.0010481708450242877
1532	-4.648241206030151	-4.648241206030151	-4.648241206030151	1.633165829145729	1.633165829145729	1.633165829145729	0.00016560893133563595	-0.004369337577372789	0.0009960675379261374
1533	-4.648241206030151	-4.648241206030151	-4.648241206030151	1.683417085427136	1.683417085427136	1.683417085427136	0.00016429684598557088	-0.00427729869261384	0.0009448100463487208
1534	-4.648241206030151	-4.648241206030151	-4.648241206030151	1.733668341708543	1.733668341708543	1.733668341708543	0.00016258408174049378	-0.004199068993330002	0.0008945402805693448
1535	-4.648241206030151	-4.648241206030151	-4.648241206030151	1.78391959798995	1.78391959798995	1.78391959798995	0.0001604834097631412	-0.004135420545935631	0.0008453874615952373
1536	-4.648241206030151	-4.648241206030151	-4.648241206030151	1.834170854271357	1.834170854271357	1.834170854271357	0.0001580103693738621	-0.004087102599442005	0.0007974674226716161
1537	-4.648241206030151	-4.648241206030151	-4.648241206030151	1.884422110552764	1.884422110552764	1.884422110552764	0.00015518307666582574	-0.0040546017698943615	0.0007508823182433844
1538	-4.648241206030151	-4.648241206030151	-4.648241206030151	1.9346733668341711	1.9346733668341711	1.9346733668341711	0.00015202200359976247	-0.004038067534565926	0.0007057219045236707
1539	-4.648241206030151	-4.648241206030151	-4.648241206030151	1.9849246231155782	1.9849246231155782	1.9849246231155782	0.0001485497313446526	-0.004038086626678705	0.0006620617932640016
1540	-4.648241206030151	-4.648241206030151	-4.648241206030151	2.035175879396985	2.035175879396985	2.035175879396985	0.00014479068201817094	-0.004054304677993059	0.0006199659546837211
1541	-4.648241206030151	-4.648241206030151	-4.648241206030151	2.085427135678392	2.085427135678392	2.085427135678392	0.00014077083327830036	-0.0040868367068469524	0.0005794844473712146
1542	-4.648241206030151	-4.648241206030151	-4.648241206030151	2.1356783919597992	2.1356783919597992	2.1356783919597992	0.000136517420420394	-0.00413511460646987	0.0005406565614975989
1543	-4.648241206030151	-4.648241206030151	-4.648241206030151	2.1859296482412063	2.1859296482412063	2.1859296482412063	0.00013205863073958808	-0.004198675509542227	0.000503509072586894
1544	-4.648241206030151	-4.648241206030151	-4.648241206030151	2.2361809045226133	2.2361809045226133	2.2361809045226133	0.0001274232949268235	-0.004276963882148266	0.0004680583660956472
1545	-4.648241206030151	-4.648241206030151	-4.648241206030151	2.2864321608040203	2.2864321608040203	2.2864321608040203	0.00012264058018021307	-0.004369010683149099	0.0004343106411397457
1546	-4.648241206030151	-4.648241206030151	-4.648241206030151	2.3366834170854274	2.3366834170854274	2.3366834170854274	0.00011773968953676717	-0.004473889246582985	0.00040226237615570426
1547	-4.648241206030151	-4.648241206030151	-4.648241206030151	2.3869346733668344	2.3869346733668344	2.3869346733668344	0.0001127495716693335	-0.004590316209942102	0.000371901027392596
1548	-4.648241206030151	-4.648241206030151	-4.648241206030151	2.4371859296482414	2.4371859296482414	2.4371859296482414	0.00010769864505862297	-0.004717190284281969	0.0003432062512729317
1549	-4.648241206030151	-4.648241206030151	-4.648241206030151	2.4874371859296485	2.4874371859296485	2.4874371859296485	0.00010261454005054696	-0.0048531400971114635	0.00031615019543096423
1550	-4.648241206030151	-4.648241206030151	-4.648241206030151	2.5376884422110555	2.5376884422110555	2.5376884422110555	9.752386185614467e-05	-0.0049965293146669865	0.00029069851734675467
1551	-4.648241206030151	-4.648241206030151	-4.648241206030151	2.5879396984924625	2.5879396984924625	2.5879396984924625	9.245197705737064e-05	-0.005146026611328125	0.0002668110537342727
1552	-4.648241206030151	-4.648241206030151	-4.648241206030151	2.6381909547738696	2.6381909547738696	2.6381909547738696	8.74228256596637e-05	-0.005299907643347979	0.00024444289738312364
1553	-4.648241206030151	-4.648241206030151	-4.648241206030151	2.6884422110552766	2.6884422110552766	2.6884422110552766	8.245876019437913e-05	-0.005456582177430391	0.0002235446299891919
1554	-4.648241206030151	-4.648241206030151	-4.648241206030151	2.7386934673366836	2.7386934673366836	2.7386934673366836	7.758041283346517e-05	-0.005614518187940121	0.00020406318071763963
1555	-4.648241206030151	-4.648241206030151	-4.648241206030151	2.7889447236180906	2.7889447236180906	2.7889447236180906	7.28065909472744e-05	-0.005771900061517954	0.00018594284483697265
1556	-4.648241206030151	-4.648241206030151	-4.648241206030151	2.8391959798994977	2.8391959798994977	2.8391959798994977	6.81542010253361e-05	-0.005927189718931913	0.00016912554565351456
1557	-4.648241206030151	-4.648241206030151	-4.648241206030151	2.8894472361809047	2.8894472361809047	2.8894472361809047	6.363820039939367e-05	-0.006078997626900673	0.00015355173673015088
1558	-4.648241206030151	-4.648241206030151	-4.648241206030151	2.9396984924623117	2.9396984924623117	2.9396984924623117	5.9271575766818414e-05	-0.006225709803402424	0.00013916072202846408
1559	-4.648241206030151	-4.648241206030151	-4.648241206030151	2.9899497487437188	2.9899497487437188	2.9899497487437188	5.506534711796556e-05	-0.0063658966682851315	0.00012589112157002091
1560	-4.648241206030151	-4.648241206030151	-4.648241206030151	3.0402010050251267	3.0402010050251267	3.0402010050251267	5.102859532886502e-05	-0.0064982702024281025	0.000113681897346396
1561	-4.648241206030151	-4.648241206030151	-4.648241206030151	3.090452261306533	3.090452261306533	3.090452261306533	4.7168511394930525e-05	-0.0066217281855642796	0.00010247207683278248
1562	-4.648241206030151	-4.648241206030151	-4.648241206030151	3.1407035175879408	3.1407035175879408	3.1407035175879408	4.34904650545667e-05	-0.006735040340572596	9.220153879141435e-05
1563	-4.648241206030151	-4.648241206030151	-4.648241206030151	3.190954773869347	3.190954773869347	3.190954773869347	3.9998090384514955e-05	-0.006837289314717054	8.281142072519287e-05
1564	-4.648241206030151	-4.648241206030151	-4.648241206030151	3.241206030150755	3.241206030150755	3.241206030150755	3.669338584082679e-05	-0.00692777382209897	7.424410432577133e-05
1565	-4.648241206030151	-4.648241206030151	-4.648241206030151	3.291457286432161	3.291457286432161	3.291457286432161	3.357682616847198e-05	-0.007005637977272272	6.644371751463041e-05
1566	-4.648241206030151	-4.648241206030151	-4.648241206030151	3.341708542713569	3.341708542713569	3.341708542713569	3.064748360548093e-05	-0.007070467341691256	5.9356265410315245e-05
1567	-4.648241206030151	-4.648241206030151	-4.648241206030151	3.391959798994975	3.391959798994975	3.391959798994975	2.7903155859904434e-05	-0.007121762726455927	5.2929888624930754e-05
1568	-4.648241206030151	-4.648241206030151	-4.648241206030151	3.442211055276383	3.442211055276383	3.442211055276383	2.5340498434560218e-05	-0.007159349508583546	4.711478322860785e-05
1569	-4.648241206030151	-4.648241206030151	-4.648241206030151	3.492462311557789	3.492462311557789	3.492462311557789	2.2955159009750214e-05	-0.00718298926949501	4.186354635749012e-05
1570	-4.648241206030151	-4.648241206030151	-4.648241206030151	3.542713567839197	3.542713567839197	3.542713567839197	2.0741911761612028e-05	-0.007192820776253939	3.713108162628487e-05
1571	-4.648241206030151	-4.648241206030151	-4.648241206030151	3.592964824120603	3.592964824120603	3.592964824120603	1.8694789687068426e-05	-0.007188850548118353	3.287478830316104e-05
1572	-4.648241206030151	-4.648241206030151	-4.648241206030151	3.643216080402011	3.643216080402011	3.643216080402011	1.6807213218925128e-05	-0.0071713863871991634	2.905442306655459e-05
1573	-4.648241206030151	-4.648241206030151	-4.648241206030151	3.693467336683417	3.693467336683417	3.693467336683417	1.5072113640185892e-05	-0.007140741683542728	2.5632187316659838e-05
1574	-4.648241206030151	-4.648241206030151	-4.648241206030151	3.743718592964825	3.743718592964825	3.743718592964825	1.3482050038996749e-05	-0.007097389083355665	2.2572747184312902e-05
1575	-4.648241206030151	-4.648241206030151	-4.648241206030151	3.7939698492462313	3.7939698492462313	3.7939698492462313	1.2029318779153464e-05	-0.00704180309548974	1.984305890800897e-05
1576	-4.648241206030151	-4.648241206030151	-4.648241206030151	3.844221105527639	3.844221105527639	3.844221105527639	1.0706054690655371e-05	-0.006974611431360245	1.741239793773275e-05
1577	-4.648241206030151	-4.648241206030151	-4.648241206030151	3.8944723618090453	3.8944723618090453	3.8944723618090453	9.504323405858403e-06	-0.006896457634866238	1.5252280718414113e-05
1578	-4.648241206030151	-4.648241206030151	-4.648241206030151	3.9447236180904532	3.9447236180904532	3.9447236180904532	8.416204475500727e-06	-0.006808122154325247	1.3336378287931439e-05
1579	-4.648241206030151	-4.648241206030151	-4.648241206030151	3.9949748743718594	3.9949748743718594	3.9949748743718594	7.433865092105456e-06	-0.006710273213684559	1.1640416232694406e-05
1580	-4.648241206030151	-4.648241206030151	-4.648241206030151	4.045226130653267	4.045226130653267	4.045226130653267	6.549624423545355e-06	-0.006603667978197336	1.0142063729290385e-05
1581	-4.648241206030151	-4.648241206030151	-4.648241206030151	4.0954773869346734	4.0954773869346734	4.0954773869346734	5.756008715143892e-06	-0.006489169783890247	8.820888069749344e-06
1582	-4.648241206030151	-4.648241206030151	-4.648241206030151	4.145728643216081	4.145728643216081	4.145728643216081	5.045797453484623e-06	-0.006367559544742107	7.658210051886272e-06
1583	-4.648241206030151	-4.648241206030151	-4.648241206030151	4.1959798994974875	4.1959798994974875	4.1959798994974875	4.412060998643765e-06	-0.006239620037376881	6.63697937852703e-06
1584	-4.648241206030151	-4.648241206030151	-4.648241206030151	4.246231155778895	4.246231155778895	4.246231155778895	3.848190183924942e-06	-0.006106153130531311	5.7417446441832e-06
1585	-4.648241206030151	-4.648241206030151	-4.648241206030151	4.296482412060302	4.296482412060302	4.296482412060302	3.3479184539429273e-06	-0.0059679290279746056	4.958451881975634e-06
1586	-4.648241206030151	-4.648241206030151	-4.648241206030151	4.3467336683417095	4.3467336683417095	4.3467336683417095	2.905337164059502e-06	-0.005825717002153397	4.274440925655654e-06
1587	-4.648241206030151	-4.648241206030151	-4.648241206030151	4.396984924623116	4.396984924623116	4.396984924623116	2.5149046980560555e-06	-0.005680263973772526	3.6782596453122096e-06
1588	-4.648241206030151	-4.648241206030151	-4.648241206030151	4.4472361809045236	4.4472361809045236	4.4472361809045236	2.171450078123572e-06	-0.005532226525247097	3.1596348435414257e-06
1589	-4.648241206030151	-4.648241206030151	-4.648241206030151	4.49748743718593	4.49748743718593	4.49748743718593	1.8701717435488329e-06	-0.005382231902331114	2.7093306016467977e-06
1590	-4.648241206030151	-4.648241206030151	-4.648241206030151	4.547738693467338	4.547738693467338	4.547738693467338	1.60663216377321e-06	-0.005230992566794157	2.319099621672649e-06
1591	-4.648241206030151	-4.648241206030151	-4.648241206030151	4.597989949748744	4.597989949748744	4.597989949748744	1.3767489297564671e-06	-0.005079031456261873	1.9815647647192236e-06
1592	-4.648241206030151	-4.648241206030151	-4.648241206030151	4.648241206030152	4.648241206030152	4.648241206030152	1.1767829367407115e-06	-0.004926867317408323	1.690168915047252e-06
1593	-4.648241206030151	-4.648241206030151	-4.648241206030151	4.698492462311558	4.698492462311558	4.698492462311558	1.003324233480268e-06	-0.004775044973939657	1.4390755040949443e-06
1594	-4.648241206030151	-4.648241206030151	-4.648241206030151	4.748743718592966	4.748743718592966	4.748743718592966	8.532760695825933e-07	-0.004623974673449993	1.2231254231664934e-06
1595	-4.648241206030151	-4.648241206030151	-4.648241206030151	4.798994974874372	4.798994974874372	4.798994974874372	7.238376254710672e-07	-0.004474069457501173	1.037745732901385e-06
1596	-4.648241206030151	-4.648241206030151	-4.648241206030151	4.84924623115578	4.84924623115578	4.84924623115578	6.124858601535238e-07	-0.004325751215219498	8.789120329311118e-07
1597	-4.648241206030151	-4.648241206030151	-4.648241206030151	4.899497487437186	4.899497487437186	4.899497487437186	5.169568618153499e-07	-0.004179259296506643	7.430755886161933e-07
1598	-4.648241206030151	-4.648241206030151	-4.648241206030151	4.949748743718594	4.949748743718594	4.949748743718594	4.352270364249208e-07	-0.004034988582134247	6.271273491620377e-07
1599	-4.648241206030151	-4.648241206030151	-4.648241206030151	5.0	5.0	5.0	3.6549442103390654e-07	-0.003893111599609256	5.283387736199074e-07
1600	-4.597989949748744	-4.597989949748744	-4.597989949748744	-5.0	-5.0	-5.0	5.677164423876603e-13	0.0021294266916811466	1.3372489604535076e-07
1601	-4.597989949748744	-4.597989949748744	-4.597989949748744	-4.949748743718593	-4.949748743718593	-4.949748743718593	7.013747850005471e-13	0.0022051380947232246	1.5954037735355087e-07
1602	-4.597989949748744	-4.597989949748744	-4.597989949748744	-4.899497487437186	-4.899497487437186	-4.899497487437186	8.680847369504258e-13	0.0022811435628682375	1.9009104335054872e-07
1603	-4.597989949748744	-4.597989949748744	-4.597989949748744	-4.849246231155779	-4.849246231155779	-4.849246231155779	1.076715490926312e-12	0.0023573075886815786	2.2619528294853808e-07
1604	-4.597989949748744	-4.597989949748744	-4.597989949748744	-4.798994974874372	-4.798994974874372	-4.798994974874372	1.3387195818236802e-12	0.0024335493799299	2.6880096015702293e-07
1605	-4.597989949748744	-4.597989949748744	-4.597989949748744	-4.748743718592965	-4.748743718592965	-4.748743718592965	1.6689223877897678e-12	0.002509675221517682	3.1900850672172965e-07
1606	-4.597989949748744	-4.597989949748744	-4.597989949748744	-4.698492462311558	-4.698492462311558	-4.698492462311558	2.08655397363154e-12	0.0025856175925582647	3.780869803904352e-07
1607	-4.597989949748744	-4.597989949748744	-4.597989949748744	-4.648241206030151	-4.648241206030151	-4.648241206030151	2.6165954545861395e-12	0.0026611252687871456	4.475041066598351e-07
1608	-4.597989949748744	-4.597989949748744	-4.597989949748744	-4.597989949748744	-4.597989949748744	-4.597989949748744	3.2915324360585275e-12	0.0027361433021724224	5.289472824188124e-07
1609	-4.597989949748744	-4.597989949748744	-4.597989949748744	-4.547738693467337	-4.547738693467337	-4.547738693467337	4.153633821028264e-12	0.0028104493394494057	6.243597567845427e-07
1610	-4.597989949748744	-4.597989949748744	-4.597989949748744	-4.49748743718593	-4.49748743718593	-4.49748743718593	5.25790665980077e-12	0.002883963519707322	7.35967830678419e-07
1611	-4.597989949748744	-4.597989949748744	-4.597989949748744	-4.447236180904523	-4.447236180904523	-4.447236180904523	6.675918310565558e-12	0.002956417854875326	8.663262178743025e-07
1612	-4.597989949748744	-4.597989949748744	-4.597989949748744	-4.396984924623116	-4.396984924623116	-4.396984924623116	8.500727873003456e-12	0.003027725499123335	1.0183485983361606e-06
1613	-4.597989949748744	-4.597989949748744	-4.597989949748744	-4.346733668341709	-4.346733668341709	-4.346733668341709	1.085323192159771e-11	0.003097662003710866	1.195365484818467e-06
1614	-4.597989949748744	-4.597989949748744	-4.597989949748744	-4.296482412060302	-4.296482412060302	-4.296482412060302	1.3890307715409522e-11	0.0031659898813813925	1.4011601479069213e-06
1615	-4.597989949748744	-4.597989949748744	-4.597989949748744	-4.2462311557788945	-4.2462311557788945	-4.2462311557788945	1.7815233526062908e-11	0.003232591785490513	1.6400429103669012e-06
1616	-4.597989949748744	-4.597989949748744	-4.597989949748744	-4.1959798994974875	-4.1959798994974875	-4.1959798994974875	2.289098432504571e-11	0.0032972856424748898	1.916881956276484e-06
1617	-4.597989949748744	-4.597989949748744	-4.597989949748744	-4.1457286432160805	-4.1457286432160805	-4.1457286432160805	2.9457146297017146e-11	0.003359813243150711	2.2372075818566373e-06
1618	-4.597989949748744	-4.597989949748744	-4.597989949748744	-4.0954773869346734	-4.0954773869346734	-4.0954773869346734	3.795137074861458e-11	0.003419960383325815	2.607240503493813e-06
1619	-4.597989949748744	-4.597989949748744	-4.597989949748744	-4.045226130653266	-4.045226130653266	-4.045226130653266	4.893650306233444e-11	0.003477615537121892	3.034004748769803e-06
1620	-4.597989949748744	-4.597989949748744	-4.597989949748744	-3.9949748743718594	-3.9949748743718594	-3.9949748743718594	6.313478244221624e-11	0.0035324397031217813	3.525384272506926e-06
1621	-4.597989949748744	-4.597989949748744	-4.597989949748744	-3.9447236180904524	-3.9447236180904524	-3.9447236180904524	8.147082138006639e-11	0.003584380727261305	4.0902209548221435e-06
1622	-4.597989949748744	-4.597989949748744	-4.597989949748744	-3.8944723618090453	-3.8944723618090453	-3.8944723618090453	1.0512544921528537e-10	0.0036330358125269413	4.7384137360495515e-06
1623	-4.597989949748744	-4.597989949748744	-4.597989949748744	-3.8442211055276383	-3.8442211055276383	-3.8442211055276383	1.356029522250126e-10	0.0036783087998628616	5.481006610352779e-06
1624	-4.597989949748744	-4.597989949748744	-4.597989949748744	-3.7939698492462313	-3.7939698492462313	-3.7939698492462313	1.7481477495243022e-10	0.003719951491802931	6.330296855594497e-06
1625	-4.597989949748744	-4.597989949748744	-4.597989949748744	-3.7437185929648242	-3.7437185929648242	-3.7437185929648242	2.2518337680426781e-10	0.003757712198421359	7.299940534721827e-06
1626	-4.597989949748744	-4.597989949748744	-4.597989949748744	-3.693467336683417	-3.693467336683417	-3.693467336683417	2.897706784148109e-10	0.003791371127590537	8.405084372498095e-06
1627	-4.597989949748744	-4.597989949748744	-4.597989949748744	-3.64321608040201	-3.64321608040201	-3.64321608040201	3.7243639916373865e-10	0.0038206714671105146	9.66247171163559e-06
1628	-4.597989949748744	-4.597989949748744	-4.597989949748744	-3.592964824120603	-3.592964824120603	-3.592964824120603	4.780325969039777e-10	0.0038454679306596518	1.10905393739813e-05
1629	-4.597989949748744	-4.597989949748744	-4.597989949748744	-3.542713567839196	-3.542713567839196	-3.542713567839196	6.126418906446234e-10	0.0038654927629977465	1.270958182431059e-05
1630	-4.597989949748744	-4.597989949748744	-4.597989949748744	-3.492462311557789	-3.492462311557789	-3.492462311557789	7.838681944938173e-10	0.0038804737851023674	1.4541870768880472e-05
1631	-4.597989949748744	-4.597989949748744	-4.597989949748744	-3.442211055276382	-3.442211055276382	-3.442211055276382	1.0011903346770417e-09	0.0038902051746845245	1.6611737009952776e-05
1632	-4.597989949748744	-4.597989949748744	-4.597989949748744	-3.391959798994975	-3.391959798994975	-3.391959798994975	1.2763906787137094e-09	0.003894513240084052	1.8945760530186817e-05
1633	-4.597989949748744	-4.597989949748744	-4.597989949748744	-3.341708542713568	-3.341708542713568	-3.341708542713568	1.6240728937493194e-09	0.0038932154420763254	2.1572823243332095e-05
1634	-4.597989949748744	-4.597989949748744	-4.597989949748744	-3.291457286432161	-3.291457286432161	-3.291457286432161	2.0622851847783304e-09	0.00388595974072814	2.4524291802663356e-05
1635	-4.597989949748744	-4.597989949748744	-4.597989949748744	-3.241206030150754	-3.241206030150754	-3.241206030150754	2.613267855546482e-09	0.003872639499604702	2.7834026695927605e-05
1636	-4.597989949748744	-4.597989949748744	-4.597989949748744	-3.190954773869347	-3.190954773869347	-3.190954773869347	3.304346793942791e-09	0.003853056114166975	3.153858779114671e-05
1637	-4.597989949748744	-4.597989949748744	-4.597989949748744	-3.14070351758794	-3.14070351758794	-3.14070351758794	4.168997513142718e-09	0.003826950443908572	3.567725434550084e-05
1638	-4.597989949748744	-4.597989949748744	-4.597989949748744	-3.090452261306533	-3.090452261306533	-3.090452261306533	5.2481076763638695e-09	0.0037941797636449337	4.02921432396397e-05
1639	-4.597989949748744	-4.597989949748744	-4.597989949748744	-3.040201005025126	-3.040201005025126	-3.040201005025126	6.591469585072292e-09	0.0037545585073530674	4.542816895991564e-05
1640	-4.597989949748744	-4.597989949748744	-4.597989949748744	-2.9899497487437183	-2.9899497487437183	-2.9899497487437183	8.259537895627734e-09	0.0037079104222357273	5.113318911753595e-05
1641	-4.597989949748744	-4.597989949748744	-4.597989949748744	-2.9396984924623113	-2.9396984924623113	-2.9396984924623113	1.0325491812942671e-08	0.003654098603874445	5.745794624090195e-05
1642	-4.597989949748744	-4.597989949748744	-4.597989949748744	-2.8894472361809043	-2.8894472361809043	-2.8894472361809043	1.2877645142237083e-08	0.003592877648770809	6.445598410209641e-05
1643	-4.597989949748744	-4.597989949748744	-4.597989949748744	-2.8391959798994972	-2.8391959798994972	-2.8391959798994972	1.6022251794777076e-08	0.0035242142621427774	7.218374958029017e-05
1644	-4.597989949748744	-4.597989949748744	-4.597989949748744	-2.78894472361809	-2.78894472361809	-2.78894472361809	1.9886758554501556e-08	0.0034480213653296232	8.070045441854745e-05
1645	-4.597989949748744	-4.597989949748744	-4.597989949748744	-2.738693467336683	-2.738693467336683	-2.738693467336683	2.4623561011823864e-08	0.0033640977926552296	9.006776963360608e-05
1646	-4.597989949748744	-4.597989949748744	-4.597989949748744	-2.688442211055276	-2.688442211055276	-2.688442211055276	3.041432242685737e-08	0.003272321308031678	0.00010034988372353837
1647	-4.597989949748744	-4.597989949748744	-4.597989949748744	-2.638190954773869	-2.638190954773869	-2.638190954773869	3.747491873930741e-08	0.003172655589878559	0.00011161318980157375
1648	-4.597989949748744	-4.597989949748744	-4.597989949748744	-2.587939698492462	-2.587939698492462	-2.587939698492462	4.606107581141304e-08	0.003065158613026142	0.00012392601638566703
1649	-4.597989949748744	-4.597989949748744	-4.597989949748744	-2.537688442211055	-2.537688442211055	-2.537688442211055	5.6474767060589256e-08	0.002949576126411557	0.00013735848187934607
1650	-4.597989949748744	-4.597989949748744	-4.597989949748744	-2.487437185929648	-2.487437185929648	-2.487437185929648	6.907144066832143e-08	0.0028260922990739346	0.00015198165783658624
1651	-4.597989949748744	-4.597989949748744	-4.597989949748744	-2.437185929648241	-2.437185929648241	-2.437185929648241	8.426814527229898e-08	0.0026945362333208323	0.00016786785272415727
1652	-4.597989949748744	-4.597989949748744	-4.597989949748744	-2.386934673366834	-2.386934673366834	-2.386934673366834	1.0255262116468538e-07	0.002554967999458313	0.00018508944776840508
1653	-4.597989949748744	-4.597989949748744	-4.597989949748744	-2.336683417085427	-2.336683417085427	-2.336683417085427	1.244934202130502e-07	0.0024075505789369345	0.000203718853299506
1654	-4.597989949748744	-4.597989949748744	-4.597989949748744	-2.28643216080402	-2.28643216080402	-2.28643216080402	1.5075111165579652e-07	0.0022521321661770344	0.00022382762108463794
1655	-4.597989949748744	-4.597989949748744	-4.597989949748744	-2.236180904522613	-2.236180904522613	-2.236180904522613	1.8209062225290878e-07	0.0020889965817332268	0.00024548606597818434
1656	-4.597989949748744	-4.597989949748744	-4.597989949748744	-2.185929648241206	-2.185929648241206	-2.185929648241206	2.1939474764349783e-07	0.0019180858507752419	0.00026876232004724443
1657	-4.597989949748744	-4.597989949748744	-4.597989949748744	-2.135678391959799	-2.135678391959799	-2.135678391959799	2.6367885682777515e-07	0.001739594736136496	0.0002937215904239565
1658	-4.597989949748744	-4.597989949748744	-4.597989949748744	-2.0854271356783918	-2.0854271356783918	-2.0854271356783918	3.1610679312431564e-07	0.0015537863364443183	0.0003204255481250584
1659	-4.597989949748744	-4.597989949748744	-4.597989949748744	-2.0351758793969847	-2.0351758793969847	-2.0351758793969847	3.780079524567643e-07	0.0013607884757220745	0.00034893141128122807
1660	-4.597989949748744	-4.597989949748744	-4.597989949748744	-1.9849246231155777	-1.9849246231155777	-1.9849246231155777	4.5089549314763133e-07	0.0011606074403971434	0.0003792908973991871
1661	-4.597989949748744	-4.597989949748744	-4.597989949748744	-1.9346733668341707	-1.9346733668341707	-1.9346733668341707	5.364856003549901e-07	0.0009537265286780894	0.00041154990321956575
1662	-4.597989949748744	-4.597989949748744	-4.597989949748744	-1.8844221105527637	-1.8844221105527637	-1.8844221105527637	6.367176927782832e-07	0.0007402831106446683	0.000445746467448771
1663	-4.597989949748744	-4.597989949748744	-4.597989949748744	-1.8341708542713566	-1.8341708542713566	-1.8341708542713566	7.537754192824845e-07	0.0005206922069191933	0.0004819111491087824
1664	-4.597989949748744	-4.597989949748744	-4.597989949748744	-1.7839195979899496	-1.7839195979899496	-1.7839195979899496	8.901082487689051e-07	0.0002951518981717527	0.0005200651939958334
1665	-4.597989949748744	-4.597989949748744	-4.597989949748744	-1.7336683417085426	-1.7336683417085426	-1.7336683417085426	1.048453408222601e-06	6.387508619809523e-05	0.0005602196324616671
1666	-4.597989949748744	-4.597989949748744	-4.597989949748744	-1.6834170854271355	-1.6834170854271355	-1.6834170854271355	1.2318578718195844e-06	-0.00017251382814720273	0.0006023750174790621
1667	-4.597989949748744	-4.597989949748744	-4.597989949748744	-1.6331658291457285	-1.6331658291457285	-1.6331658291457285	1.4437000488909944e-06	-0.00041371083352714777	0.0006465199985541403
1668	-4.597989949748744	-4.597989949748744	-4.597989949748744	-1.5829145728643215	-1.5829145728643215	-1.5829145728643215	1.6877107612199363e-06	-0.0006592951249331236	0.0006926304195076227
1669	-4.597989949748744	-4.597989949748744	-4.597989949748744	-1.5326633165829144	-1.5326633165829144	-1.5326633165829144	1.967993041600193e-06	-0.0009089296218007803	0.0007406689692288637
1670	-4.597989949748744	-4.597989949748744	-4.597989949748744	-1.4824120603015074	-1.4824120603015074	-1.4824120603015074	2.2890402270375337e-06	-0.0011620043078437448	0.0007905843085609376
1671	-4.597989949748744	-4.597989949748744	-4.597989949748744	-1.4321608040201004	-1.4321608040201004	-1.4321608040201004	2.655751762860377e-06	-0.001418094732798636	0.0008423105464316905
1672	-4.597989949748744	-4.597989949748744	-4.597989949748744	-1.3819095477386933	-1.3819095477386933	-1.3819095477386933	3.073446079971361e-06	-0.0016766568878665566	0.000895766424946487
1673	-4.597989949748744	-4.597989949748744	-4.597989949748744	-1.3316582914572863	-1.3316582914572863	-1.3316582914572863	3.5478698583524255e-06	-0.0019371825037524104	0.000950855144765228
1674	-4.597989949748744	-4.597989949748744	-4.597989949748744	-1.2814070351758793	-1.2814070351758793	-1.2814070351758793	4.0852029477419e-06	-0.0021990416571497917	0.0010074644815176725
1675	-4.597989949748744	-4.597989949748744	-4.597989949748744	-1.2311557788944723	-1.2311557788944723	-1.2311557788944723	4.692058183280354e-06	-0.0024618578609079123	0.0010654655052348971
1676	-4.597989949748744	-4.597989949748744	-4.597989949748744	-1.1809045226130652	-1.1809045226130652	-1.1809045226130652	5.375475312117857e-06	-0.0027247031684964895	0.0011247146176174283
1677	-4.597989949748744	-4.597989949748744	-4.597989949748744	-1.1306532663316582	-1.1306532663316582	-1.1306532663316582	6.142908238779492e-06	-0.0029872311279177666	0.0011850513983517885
1678	-4.597989949748744	-4.597989949748744	-4.597989949748744	-1.0804020100502512	-1.0804020100502512	-1.0804020100502512	7.002204804774988e-06	-0.0032486217096447945	0.0012463013408705592
1679	-4.597989949748744	-4.597989949748744	-4.597989949748744	-1.0301507537688441	-1.0301507537688441	-1.0301507537688441	7.961578343702997e-06	-0.003508319379761815	0.0013082738732919097
1680	-4.597989949748744	-4.597989949748744	-4.597989949748744	-0.9798994974874367	-0.9798994974874367	-0.9798994974874367	9.02957029896997e-06	-0.003765733912587166	0.0013707656180486083
1681	-4.597989949748744	-4.597989949748744	-4.597989949748744	-0.9296482412060296	-0.9296482412060296	-0.9296482412060296	1.0215003258999412e-05	-0.004019987769424915	0.0014335595769807696
1682	-4.597989949748744	-4.597989949748744	-4.597989949748744	-0.8793969849246226	-0.8793969849246226	-0.8793969849246226	1.1526923855897843e-05	-0.004270562902092934	0.0014964252477511764
1683	-4.597989949748744	-4.597989949748744	-4.597989949748744	-0.8291457286432156	-0.8291457286432156	-0.8291457286432156	1.2974535088990527e-05	-0.00451682647690177	0.001559124095365405
1684	-4.597989949748744	-4.597989949748744	-4.597989949748744	-0.7788944723618085	-0.7788944723618085	-0.7788944723618085	1.4567117774954238e-05	-0.00475803017616272	0.0016214054776355624
1685	-4.597989949748744	-4.597989949748744	-4.597989949748744	-0.7286432160804015	-0.7286432160804015	-0.7286432160804015	1.6313940991365263e-05	-0.0049933078698813915	0.0016830121167004108
1686	-4.597989949748744	-4.597989949748744	-4.597989949748744	-0.6783919597989945	-0.6783919597989945	-0.6783919597989945	1.8224161569587282e-05	-0.005222170148044825	0.0017436807975172997
1687	-4.597989949748744	-4.597989949748744	-4.597989949748744	-0.6281407035175874	-0.6281407035175874	-0.6281407035175874	2.030671290454184e-05	-0.005443722940981388	0.0018031426006928086
1688	-4.597989949748744	-4.597989949748744	-4.597989949748744	-0.5778894472361804	-0.5778894472361804	-0.5778894472361804	2.2570183580742946e-05	-0.005657634697854519	0.001861126977019012
1689	-4.597989949748744	-4.597989949748744	-4.597989949748744	-0.5276381909547734	-0.5276381909547734	-0.5276381909547734	2.5022686562925834e-05	-0.0058628772385418415	0.0019173631444573402
1690	-4.597989949748744	-4.597989949748744	-4.597989949748744	-0.47738693467336635	-0.47738693467336635	-0.47738693467336635	2.767171996171867e-05	-0.006058987695723772	0.0019715814851224422
1691	-4.597989949748744	-4.597989949748744	-4.597989949748744	-0.4271356783919593	-0.4271356783919593	-0.4271356783919593	3.052402065534701e-05	-0.006245279219001532	0.0020235152915120125
1692	-4.597989949748744	-4.597989949748744	-4.597989949748744	-0.3768844221105523	-0.3768844221105523	-0.3768844221105523	3.358541232180892e-05	-0.006421048194169998	0.002072906354442239
1693	-4.597989949748744	-4.597989949748744	-4.597989949748744	-0.32663316582914526	-0.32663316582914526	-0.32663316582914526	3.686064970611028e-05	-0.006585809402167797	0.0021195020526647568
1694	-4.597989949748744	-4.597989949748744	-4.597989949748744	-0.2763819095477382	-0.2763819095477382	-0.2763819095477382	4.0353261207214026e-05	-0.006738861557096243	0.0021630602423101664
1695	-4.597989949748744	-4.597989949748744	-4.597989949748744	-0.2261306532663312	-0.2261306532663312	-0.2261306532663312	4.406539211209525e-05	-0.006879901513457298	0.0022033529821783304
1696	-4.597989949748744	-4.597989949748744	-4.597989949748744	-0.17587939698492416	-0.17587939698492416	-0.17587939698492416	4.799765102217628e-05	-0.007008174899965525	0.002240164438262582
1697	-4.597989949748744	-4.597989949748744	-4.597989949748744	-0.12562814070351713	-0.12562814070351713	-0.12562814070351713	5.214896220281994e-05	-0.007123331539332867	0.0022732969373464584
1698	-4.597989949748744	-4.597989949748744	-4.597989949748744	-0.0753768844221101	-0.0753768844221101	-0.0753768844221101	5.6516426731971434e-05	-0.007224806118756533	0.0023025693371891975
1699	-4.597989949748744	-4.597989949748744	-4.597989949748744	-0.02512562814070307	-0.02512562814070307	-0.02512562814070307	6.109519542229167e-05	-0.007312445901334286	0.002327820984646678
1700	-4.597989949748744	-4.597989949748744	-4.597989949748744	0.02512562814070396	0.02512562814070396	0.02512562814070396	6.587835653562945e-05	-0.007385823875665665	0.002348913112655282
1701	-4.597989949748744	-4.597989949748744	-4.597989949748744	0.07537688442211099	0.07537688442211099	0.07537688442211099	7.08568412936713e-05	-0.007444597780704498	0.002365727908909321
1702	-4.597989949748744	-4.597989949748744	-4.597989949748744	0.12562814070351802	0.12562814070351802	0.12562814070351802	7.60193501093859e-05	-0.00748863210901618	0.0023781724739819765
1703	-4.597989949748744	-4.597989949748744	-4.597989949748744	0.17587939698492505	0.17587939698492505	0.17587939698492505	8.135230231703007e-05	-0.0075176977552473545	0.0023861778900027275
1704	-4.597989949748744	-4.597989949748744	-4.597989949748744	0.22613065326633208	0.22613065326633208	0.22613065326633208	8.683981196208383e-05	-0.007531863171607256	0.0023896992206573486
1705	-4.597989949748744	-4.597989949748744	-4.597989949748744	0.2763819095477391	0.2763819095477391	0.2763819095477391	9.246369192627828e-05	-0.0075310454703867435	0.0023887192364782095
1706	-4.597989949748744	-4.597989949748744	-4.597989949748744	0.32663316582914614	0.32663316582914614	0.32663316582914614	9.820348830841473e-05	-0.007515185512602329	0.002383243991062045
1707	-4.597989949748744	-4.597989949748744	-4.597989949748744	0.3768844221105532	0.3768844221105532	0.3768844221105532	0.00010403654656238642	-0.007484761532396078	0.002373307477682829
1708	-4.597989949748744	-4.597989949748744	-4.597989949748744	0.4271356783919602	0.4271356783919602	0.4271356783919602	0.00010993811041506133	-0.007439648732542992	0.0023589658085256815
1709	-4.597989949748744	-4.597989949748744	-4.597989949748744	0.47738693467336724	0.47738693467336724	0.47738693467336724	0.00011588145405573992	-0.007380463182926178	0.0023403039667755365
1710	-4.597989949748744	-4.597989949748744	-4.597989949748744	0.5276381909547743	0.5276381909547743	0.5276381909547743	0.00012183804751485064	-0.007307424675673246	0.0023174260277301073
1711	-4.597989949748744	-4.597989949748744	-4.597989949748744	0.5778894472361813	0.5778894472361813	0.5778894472361813	0.00012777775454316518	-0.007221130188554525	0.00229046237654984
1712	-4.597989949748744	-4.597989949748744	-4.597989949748744	0.6281407035175883	0.6281407035175883	0.6281407035175883	0.000133669061676347	-0.007122192997485399	0.002259563421830535
1713	-4.597989949748744	-4.597989949748744	-4.597989949748744	0.6783919597989954	0.6783919597989954	0.6783919597989954	0.0001394793365365528	-0.007011301815509796	0.0022248998284339905
1714	-4.597989949748744	-4.597989949748744	-4.597989949748744	0.7286432160804024	0.7286432160804024	0.7286432160804024	0.00014517511279744057	-0.006889184471219778	0.0021866613533347845
1715	-4.597989949748744	-4.597989949748744	-4.597989949748744	0.7788944723618094	0.7788944723618094	0.7788944723618094	0.00015072239863619512	-0.006756897550076246	0.0021450547501444817
1716	-4.597989949748744	-4.597989949748744	-4.597989949748744	0.8291457286432165	0.8291457286432165	0.8291457286432165	0.0001560870049310952	-0.006615125108510256	0.0021003002766519785
1717	-4.597989949748744	-4.597989949748744	-4.597989949748744	0.8793969849246235	0.8793969849246235	0.8793969849246235	0.00016123488895047517	-0.0064651551656425	0.0020526328589767218
1718	-4.597989949748744	-4.597989949748744	-4.597989949748744	0.9296482412060305	0.9296482412060305	0.9296482412060305	0.00016613250883273318	-0.006308294832706451	0.002002297667786479
1719	-4.597989949748744	-4.597989949748744	-4.597989949748744	0.9798994974874375	0.9798994974874375	0.9798994974874375	0.00017074718379022003	-0.0061453888192772865	0.001949548372067511
1720	-4.597989949748744	-4.597989949748744	-4.597989949748744	1.0301507537688446	1.0301507537688446	1.0301507537688446	0.00017504745469379757	-0.005978111177682877	0.0018946464406326413
1721	-4.597989949748744	-4.597989949748744	-4.597989949748744	1.0804020100502516	1.0804020100502516	1.0804020100502516	0.00017900343951903521	-0.005807524546980858	0.0018378570675849915
1722	-4.597989949748744	-4.597989949748744	-4.597989949748744	1.1306532663316586	1.1306532663316586	1.1306532663316586	0.00018258717806663268	-0.005635415203869343	0.001779447658918798
1723	-4.597989949748744	-4.597989949748744	-4.597989949748744	1.1809045226130657	1.1809045226130657	1.1809045226130657	0.000185772960413405	-0.005462869070470333	0.0017196880653500557
1724	-4.597989949748744	-4.597989949748744	-4.597989949748744	1.2311557788944727	1.2311557788944727	1.2311557788944727	0.00018853763370800175	-0.0052917576394975185	0.0016588434809818864
1725	-4.597989949748744	-4.597989949748744	-4.597989949748744	1.2814070351758797	1.2814070351758797	1.2814070351758797	0.00019086088219655967	-0.005123439244925976	0.0015971779357641935
1726	-4.597989949748744	-4.597989949748744	-4.597989949748744	1.3316582914572868	1.3316582914572868	1.3316582914572868	0.00019272547574391741	-0.004959463141858578	0.001534949173219502
1727	-4.597989949748744	-4.597989949748744	-4.597989949748744	1.3819095477386938	1.3819095477386938	1.3819095477386938	0.00019411748259920406	-0.004801375325769186	0.0014724083011969924
1728	-4.597989949748744	-4.597989949748744	-4.597989949748744	1.4321608040201008	1.4321608040201008	1.4321608040201008	0.00019502644273118372	-0.004650709219276905	0.0014097978128120303
1729	-4.597989949748744	-4.597989949748744	-4.597989949748744	1.4824120603015079	1.4824120603015079	1.4824120603015079	0.0001954454987168213	-0.004509008023887873	0.001347350305877626
1730	-4.597989949748744	-4.597989949748744	-4.597989949748744	1.5326633165829149	1.5326633165829149	1.5326633165829149	0.00019537148189205614	-0.004377454519271851	0.0012852863874286413
1731	-4.597989949748744	-4.597989949748744	-4.597989949748744	1.582914572864322	1.582914572864322	1.582914572864322	0.0001948049522508035	-0.004257624968886375	0.001223814906552434
1732	-4.597989949748744	-4.597989949748744	-4.597989949748744	1.633165829145729	1.633165829145729	1.633165829145729	0.0001937501913894156	-0.004150676541030407	0.0011631316738203168
1733	-4.597989949748744	-4.597989949748744	-4.597989949748744	1.683417085427136	1.683417085427136	1.683417085427136	0.00019221514862095092	-0.004057666286826134	0.0011034175986424088
1734	-4.597989949748744	-4.597989949748744	-4.597989949748744	1.733668341708543	1.733668341708543	1.733668341708543	0.00019021134120789817	-0.003979597240686417	0.0010448399698361754
1735	-4.597989949748744	-4.597989949748744	-4.597989949748744	1.78391959798995	1.78391959798995	1.78391959798995	0.0001877537104648463	-0.003917534835636616	0.000987549894489348
1736	-4.597989949748744	-4.597989949748744	-4.597989949748744	1.834170854271357	1.834170854271357	1.834170854271357	0.00018486043624593753	-0.003871881403028965	0.0009316837531514466
1737	-4.597989949748744	-4.597989949748744	-4.597989949748744	1.884422110552764	1.884422110552764	1.884422110552764	0.00018155271303882351	-0.0038433298468589783	0.0008773622685112059
1738	-4.597989949748744	-4.597989949748744	-4.597989949748744	1.9346733668341711	1.9346733668341711	1.9346733668341711	0.00017785449152186083	-0.0038322133477777243	0.0008246908546425402
1739	-4.597989949748744	-4.597989949748744	-4.597989949748744	1.9849246231155782	1.9849246231155782	1.9849246231155782	0.00017379218999097158	-0.003838843200355768	0.0007737587438896298
1740	-4.597989949748744	-4.597989949748744	-4.597989949748744	2.035175879396985	2.035175879396985	2.035175879396985	0.0001693943805158171	-0.003863028483465314	0.0007246419554576278
1741	-4.597989949748744	-4.597989949748744	-4.597989949748744	2.085427135678392	2.085427135678392	2.085427135678392	0.000164691455033109	-0.003904578275978565	0.0006773999193683267
1742	-4.597989949748744	-4.597989949748744	-4.597989949748744	2.1356783919597992	2.1356783919597992	2.1356783919597992	0.00015971527682221988	-0.0039631882682442665	0.0006320792017504573
1743	-4.597989949748744	-4.597989949748744	-4.597989949748744	2.1859296482412063	2.1859296482412063	2.1859296482412063	0.00015449882293182746	-0.004038230050355196	0.0005887123406864703
1744	-4.597989949748744	-4.597989949748744	-4.597989949748744	2.2361809045226133	2.2361809045226133	2.2361809045226133	0.00014907582313609976	-0.0041288756765425205	0.0005473193596117198
1745	-4.597989949748744	-4.597989949748744	-4.597989949748744	2.2864321608040203	2.2864321608040203	2.2864321608040203	0.00014348040089770883	-0.004234354477375746	0.0005079082911834121
1746	-4.597989949748744	-4.597989949748744	-4.597989949748744	2.3366834170854274	2.3366834170854274	2.3366834170854274	0.00013774672160820307	-0.004353355150669813	0.0004704759339801967
1747	-4.597989949748744	-4.597989949748744	-4.597989949748744	2.3869346733668344	2.3869346733668344	2.3869346733668344	0.00013190865307190536	-0.004484796430915594	0.00043500852189026773
1748	-4.597989949748744	-4.597989949748744	-4.597989949748744	2.4371859296482414	2.4371859296482414	2.4371859296482414	0.0001259994428075989	-0.004627281334251165	0.00040148288826458156
1749	-4.597989949748744	-4.597989949748744	-4.597989949748744	2.4874371859296485	2.4874371859296485	2.4874371859296485	0.00012005141627470266	-0.004779309034347534	0.0003698671644087881
1750	-4.597989949748744	-4.597989949748744	-4.597989949748744	2.5376884422110555	2.5376884422110555	2.5376884422110555	0.00011409569960072796	-0.004939284175634384	0.00034012229298241436
1751	-4.597989949748744	-4.597989949748744	-4.597989949748744	2.5879396984924625	2.5879396984924625	2.5879396984924625	0.00010816196980885118	-0.005105534568428993	0.00031220156233757734
1752	-4.597989949748744	-4.597989949748744	-4.597989949748744	2.6381909547738696	2.6381909547738696	2.6381909547738696	0.00010227823493333037	-0.005276303738355637	0.0002860532549675554
1753	-4.597989949748744	-4.597989949748744	-4.597989949748744	2.6884422110552766	2.6884422110552766	2.6884422110552766	9.647064578125924e-05	-0.005449952557682991	0.00026162006543017924
1754	-4.597989949748744	-4.597989949748744	-4.597989949748744	2.7386934673366836	2.7386934673366836	2.7386934673366836	9.076334046657404e-05	-0.005624555051326752	0.00023884058464318514
1755	-4.597989949748744	-4.597989949748744	-4.597989949748744	2.7889447236180906	2.7889447236180906	2.7889447236180906	8.517832222042274e-05	-0.005798687227070332	0.0002176500711357221
1756	-4.597989949748744	-4.597989949748744	-4.597989949748744	2.8391959798994977	2.8391959798994977	2.8391959798994977	7.97353703840994e-05	-0.005970404949039221	0.0001979810476768762
1757	-4.597989949748744	-4.597989949748744	-4.597989949748744	2.8894472361809047	2.8894472361809047	2.8894472361809047	7.445198392857067e-05	-0.006138077471405268	0.00017976437811739743
1758	-4.597989949748744	-4.597989949748744	-4.597989949748744	2.9396984924623117	2.9396984924623117	2.9396984924623117	6.934335632845907e-05	-0.006300100591033697	0.0001629293110454455
1759	-4.597989949748744	-4.597989949748744	-4.597989949748744	2.9899497487437188	2.9899497487437188	2.9899497487437188	6.442238015675819e-05	-0.006455069407820702	0.0001474044838687405
1760	-4.597989949748744	-4.597989949748744	-4.597989949748744	3.0402010050251267	3.0402010050251267	3.0402010050251267	5.969967936623819e-05	-0.006601622793823481	0.00013311866496223956
1761	-4.597989949748744	-4.597989949748744	-4.597989949748744	3.090452261306533	3.090452261306533	3.090452261306533	5.5183666889240496e-05	-0.006738339550793171	0.00012000093556707725
1762	-4.597989949748744	-4.597989949748744	-4.597989949748744	3.1407035175879408	3.1407035175879408	3.1407035175879408	5.088062492221841e-05	-0.006864175200462341	0.00010798122821142897
1763	-4.597989949748744	-4.597989949748744	-4.597989949748744	3.190954773869347	3.190954773869347	3.190954773869347	4.679480506595556e-05	-0.006978115998208523	9.699079964775592e-05
1764	-4.597989949748744	-4.597989949748744	-4.597989949748744	3.241206030150755	3.241206030150755	3.241206030150755	4.292854536609935e-05	-0.007079328875988722	8.696245640749112e-05
1765	-4.597989949748744	-4.597989949748744	-4.597989949748744	3.291457286432161	3.291457286432161	3.291457286432161	3.92824012391187e-05	-0.00716702826321125	7.783101318636909e-05
1766	-4.597989949748744	-4.597989949748744	-4.597989949748744	3.341708542713569	3.341708542713569	3.341708542713569	3.5855287272178825e-05	-0.007240759674459696	6.953342381166294e-05
1767	-4.597989949748744	-4.597989949748744	-4.597989949748744	3.391959798994975	3.391959798994975	3.391959798994975	3.2644626946711026e-05	-0.007300041150301695	6.200913048814982e-05
1768	-4.597989949748744	-4.597989949748744	-4.597989949748744	3.442211055276383	3.442211055276383	3.442211055276383	2.96465074485713e-05	-0.007344656623899937	5.519998012459837e-05
1769	-4.597989949748744	-4.597989949748744	-4.597989949748744	3.492462311557789	3.492462311557789	3.492462311557789	2.6855836885872328e-05	-0.007374448236078024	4.905058449367061e-05
1770	-4.597989949748744	-4.597989949748744	-4.597989949748744	3.542713567839197	3.542713567839197	3.542713567839197	2.4266501431512273e-05	-0.007389484904706478	4.350826202426106e-05
1771	-4.597989949748744	-4.597989949748744	-4.597989949748744	3.592964824120603	3.592964824120603	3.592964824120603	2.1871520133570825e-05	-0.007389861159026623	3.8523212424479425e-05
1772	-4.597989949748744	-4.597989949748744	-4.597989949748744	3.643216080402011	3.643216080402011	3.643216080402011	1.9663195385453383e-05	-0.007375887595117092	3.404838207643479e-05
1773	-4.597989949748744	-4.597989949748744	-4.597989949748744	3.693467336683417	3.693467336683417	3.693467336683417	1.7633257311504462e-05	-0.007347932085394859	3.0039596822462045e-05
1774	-4.597989949748744	-4.597989949748744	-4.597989949748744	3.743718592964825	3.743718592964825	3.743718592964825	1.577300059563531e-05	-0.007306513376533985	2.645553286129143e-05
1775	-4.597989949748744	-4.597989949748744	-4.597989949748744	3.7939698492462313	3.7939698492462313	3.7939698492462313	1.4073412553714527e-05	-0.007252161391079426	2.32575366680976e-05
1776	-4.597989949748744	-4.597989949748744	-4.597989949748744	3.844221105527639	3.844221105527639	3.844221105527639	1.2525291519025846e-05	-0.00718550244346261	2.0409683202160522e-05
1777	-4.597989949748744	-4.597989949748744	-4.597989949748744	3.8944723618090453	3.8944723618090453	3.8944723618090453	1.1119354868732362e-05	-0.007107263896614313	1.787864493962843e-05
1778	-4.597989949748744	-4.597989949748744	-4.597989949748744	3.9447236180904532	3.9447236180904532	3.9447236180904532	9.84633626347421e-06	-0.0070182099007070065	1.563361001899466e-05
1779	-4.597989949748744	-4.597989949748744	-4.597989949748744	3.9949748743718594	3.9949748743718594	3.9949748743718594	8.697071898292672e-06	-0.006919173989444971	1.364617401122814e-05
1780	-4.597989949748744	-4.597989949748744	-4.597989949748744	4.045226130653267	4.045226130653267	4.045226130653267	7.662575768138848e-06	-0.006810903549194336	1.1890207133546937e-05
1781	-4.597989949748744	-4.597989949748744	-4.597989949748744	4.0954773869346734	4.0954773869346734	4.0954773869346734	6.734104133253199e-06	-0.0066942791454494	1.034178330883151e-05
1782	-4.597989949748744	-4.597989949748744	-4.597989949748744	4.145728643216081	4.145728643216081	4.145728643216081	5.903209527405433e-06	-0.006570165976881981	8.97904556040885e-06
1783	-4.597989949748744	-4.597989949748744	-4.597989949748744	4.1959798994974875	4.1959798994974875	4.1959798994974875	5.161784784821051e-06	-0.006439352408051491	7.78202411311213e-06
1784	-4.597989949748744	-4.597989949748744	-4.597989949748744	4.246231155778895	4.246231155778895	4.246231155778895	4.502097669680005e-06	-0.0063027748838067055	6.732628662575735e-06
1785	-4.597989949748744	-4.597989949748744	-4.597989949748744	4.296482412060302	4.296482412060302	4.296482412060302	3.916816776035996e-06	-0.006161131430417299	5.814403721160488e-06
1786	-4.597989949748744	-4.597989949748744	-4.597989949748744	4.3467336683417095	4.3467336683417095	4.3467336683417095	3.3990294270239466e-06	-0.006015269085764885	5.012522706238087e-06
1787	-4.597989949748744	-4.597989949748744	-4.597989949748744	4.396984924623116	4.396984924623116	4.396984924623116	2.9422523418620563e-06	-0.005866006016731262	4.31357011621003e-06
1788	-4.597989949748744	-4.597989949748744	-4.597989949748744	4.4472361809045236	4.4472361809045236	4.4472361809045236	2.5404358592728594e-06	-0.005713945720344782	3.7055133361718617e-06
1789	-4.597989949748744	-4.597989949748744	-4.597989949748744	4.49748743718593	4.49748743718593	4.49748743718593	2.187962508636488e-06	-0.005559895653277636	3.1775339266459923e-06
1790	-4.597989949748744	-4.597989949748744	-4.597989949748744	4.547738693467338	4.547738693467338	4.547738693467338	1.8796407076682024e-06	-0.005404431372880936	2.7199682790524093e-06
1791	-4.597989949748744	-4.597989949748744	-4.597989949748744	4.597989949748744	4.597989949748744	4.597989949748744	1.6106943399734613e-06	-0.005248153116554022	2.3241739199875155e-06
1792	-4.597989949748744	-4.597989949748744	-4.597989949748744	4.648241206030152	4.648241206030152	4.648241206030152	1.3767489297564635e-06	-0.005091702565550804	1.982466756089707e-06
1793	-4.597989949748744	-4.597989949748744	-4.597989949748744	4.698492462311558	4.698492462311558	4.698492462311558	1.1738150864665504e-06	-0.004935485776513815	1.688008183009515e-06
1794	-4.597989949748744	-4.597989949748744	-4.597989949748744	4.748743718592966	4.748743718592966	4.748743718592966	9.982698413678975e-07	-0.004780052229762077	1.4347516525958781e-06
1795	-4.597989949748744	-4.597989949748744	-4.597989949748744	4.798994974874372	4.798994974874372	4.798994974874372	8.468364428743252e-07	-0.00462573766708374	1.2173375125712482e-06
1796	-4.597989949748744	-4.597989949748744	-4.597989949748744	4.84924623115578	4.84924623115578	4.84924623115578	7.165631197821146e-07	-0.004473053850233555	1.0310493507859064e-06
1797	-4.597989949748744	-4.597989949748744	-4.597989949748744	4.899497487437186	4.899497487437186	4.899497487437186	6.048012628443761e-07	-0.004322241526097059	8.717276500647131e-07
1798	-4.597989949748744	-4.597989949748744	-4.597989949748744	4.949748743718594	4.949748743718594	4.949748743718594	5.091834168318398e-07	-0.004173650871962309	7.357274967034755e-07
1799	-4.597989949748744	-4.597989949748744	-4.597989949748744	5.0	5.0	5.0	4.276014184774164e-07	-0.004027517978101969	6.198501978360582e-07
1800	-4.547738693467337	-4.547738693467337	-4.547738693467337	-5.0	-5.0	-5.0	7.454715616831542e-13	0.002173671266064048	1.5594280000641447e-07
1801	-4.547738693467337	-4.547738693467337	-4.547738693467337	-4.949748743718593	-4.949748743718593	-4.949748743718593	9.172755674876963e-13	0.0022526246029883623	1.859256570924117e-07
1802	-4.547738693467337	-4.547738693467337	-4.547738693467337	-4.899497487437186	-4.899497487437186	-4.899497487437186	1.1303731322896858e-12	0.00233193370513618	2.213858323329987e-07
1803	-4.547738693467337	-4.547738693467337	-4.547738693467337	-4.849246231155779	-4.849246231155779	-4.849246231155779	1.3955233980025396e-12	0.00241151824593544	2.6326611646254605e-07
1804	-4.547738693467337	-4.547738693467337	-4.547738693467337	-4.798994974874372	-4.798994974874372	-4.798994974874372	1.7265505095303481e-12	0.002491224789991975	3.1265869893104536e-07
1805	-4.547738693467337	-4.547738693467337	-4.547738693467337	-4.748743718592965	-4.748743718592965	-4.748743718592965	2.141269184616477e-12	0.002570894779637456	3.708293832005438e-07
1806	-4.547738693467337	-4.547738693467337	-4.547738693467337	-4.698492462311558	-4.698492462311558	-4.698492462311558	2.6626931195765875e-12	0.00265044579282403	4.3923969883508107e-07
1807	-4.547738693467337	-4.547738693467337	-4.547738693467337	-4.648241206030151	-4.648241206030151	-4.648241206030151	3.3206103957963414e-12	0.002729657106101513	5.195770995669591e-07
1808	-4.547738693467337	-4.547738693467337	-4.547738693467337	-4.597989949748744	-4.597989949748744	-4.597989949748744	4.153633821028264e-12	0.0028084455989301205	6.137822765595047e-07
1809	-4.547738693467337	-4.547738693467337	-4.547738693467337	-4.547738693467337	-4.547738693467337	-4.547738693467337	5.211864161604542e-12	0.0028865989297628403	7.240888635351439e-07
1810	-4.547738693467337	-4.547738693467337	-4.547738693467337	-4.49748743718593	-4.49748743718593	-4.49748743718593	6.5603420004299835e-12	0.002963955281302333	8.530552122465451e-07
1811	-4.547738693467337	-4.547738693467337	-4.547738693467337	-4.447236180904523	-4.447236180904523	-4.447236180904523	8.283511316375033e-12	0.0030403942801058292	1.003615693662141e-06
1812	-4.547738693467337	-4.547738693467337	-4.547738693467337	-4.396984924623116	-4.396984924623116	-4.396984924623116	1.0490977028384834e-11	0.003115653060376644	1.1791164524765918e-06
1813	-4.547738693467337	-4.547738693467337	-4.547738693467337	-4.346733668341709	-4.346733668341709	-4.346733668341709	1.3324912332384595e-11	0.0031895923893898726	1.3833820275976905e-06
1814	-4.547738693467337	-4.547738693467337	-4.547738693467337	-4.296482412060302	-4.296482412060302	-4.296482412060302	1.6969562849681993e-11	0.003261995268985629	1.6207555972869159e-06
1815	-4.547738693467337	-4.547738693467337	-4.547738693467337	-4.2462311557788945	-4.2462311557788945	-4.2462311557788945	2.1663407170833833e-11	0.0033327650744467974	1.8961820842378074e-06
1816	-4.547738693467337	-4.547738693467337	-4.547738693467337	-4.1959798994974875	-4.1959798994974875	-4.1959798994974875	2.7714671776549077e-11	0.003401552326977253	2.215251925008488e-06
1817	-4.547738693467337	-4.547738693467337	-4.547738693467337	-4.1457286432160805	-4.1457286432160805	-4.1457286432160805	3.5521067789457906e-11	0.0034683137200772762	2.5843060029728804e-06
1818	-4.547738693467337	-4.547738693467337	-4.547738693467337	-4.0954773869346734	-4.0954773869346734	-4.0954773869346734	4.559482368571556e-11	0.0035327046643942595	3.010481123055797e-06
1819	-4.547738693467337	-4.547738693467337	-4.547738693467337	-4.045226130653266	-4.045226130653266	-4.045226130653266	5.859433909248273e-11	0.003594566835090518	3.501839501041104e-06
1820	-4.547738693467337	-4.547738693467337	-4.547738693467337	-3.9949748743718594	-3.9949748743718594	-3.9949748743718594	7.536408833200089e-11	0.0036536557599902153	4.0674190131539945e-06
1821	-4.547738693467337	-4.547738693467337	-4.547738693467337	-3.9447236180904524	-3.9447236180904524	-3.9447236180904524	9.698476786052545e-11	0.003709821030497551	4.717362571682315e-06
1822	-4.547738693467337	-4.547738693467337	-4.547738693467337	-3.8944723618090453	-3.8944723618090453	-3.8944723618090453	1.2483611990097062e-10	0.0037627469282597303	5.463026354846079e-06
1823	-4.547738693467337	-4.547738693467337	-4.547738693467337	-3.8442211055276383	-3.8442211055276383	-3.8442211055276383	1.6067538746835482e-10	0.003812291193753481	6.317069164651912e-06
1824	-4.547738693467337	-4.547738693467337	-4.547738693467337	-3.7939698492462313	-3.7939698492462313	-3.7939698492462313	2.067349771602277e-10	0.0038581269327551126	7.293602266145172e-06
1825	-4.547738693467337	-4.547738693467337	-4.547738693467337	-3.7437185929648242	-3.7437185929648242	-3.7437185929648242	2.6584364051956824e-10	0.0039000995457172394	8.408292160311248e-06
1826	-4.547738693467337	-4.547738693467337	-4.547738693467337	-3.693467336683417	-3.693467336683417	-3.693467336683417	3.415763489188825e-10	0.003938010893762112	9.678504284238443e-06
1827	-4.547738693467337	-4.547738693467337	-4.547738693467337	-3.64321608040201	-3.64321608040201	-3.64321608040201	4.384390485933697e-10	0.003971458412706852	1.1123449439764954e-05
1828	-4.547738693467337	-4.547738693467337	-4.547738693467337	-3.592964824120603	-3.592964824120603	-3.592964824120603	5.620956607536266e-10	0.004000392742455006	1.2764280654664617e-05
1829	-4.547738693467337	-4.547738693467337	-4.547738693467337	-3.542713567839196	-3.542713567839196	-3.542713567839196	7.19646056753897e-10	0.004024539142847061	1.4624288269260433e-05
1830	-4.547738693467337	-4.547738693467337	-4.547738693467337	-3.492462311557789	-3.492462311557789	-3.492462311557789	9.199653109112584e-10	0.004043590743094683	1.6729030903661624e-05
1831	-4.547738693467337	-4.547738693467337	-4.547738693467337	-3.442211055276382	-3.442211055276382	-3.442211055276382	1.1741163348621454e-09	0.004057291429489851	1.9106431864202023e-05
1832	-4.547738693467337	-4.547738693467337	-4.547738693467337	-3.391959798994975	-3.391959798994975	-3.391959798994975	1.4958500480835e-09	0.004065503366291523	2.1787005607620813e-05
1833	-4.547738693467337	-4.547738693467337	-4.547738693467337	-3.341708542713568	-3.341708542713568	-3.341708542713568	1.9022095591058164e-09	0.004068006295710802	2.480391958670225e-05
1834	-4.547738693467337	-4.547738693467337	-4.547738693467337	-3.291457286432161	-3.291457286432161	-3.291457286432161	2.414257438713737e-09	0.004064465872943401	2.8193197067594156e-05
1835	-4.547738693467337	-4.547738693467337	-4.547738693467337	-3.241206030150754	-3.241206030150754	-3.241206030150754	3.057948074643402e-09	0.00405481643974781	3.1993746233638376e-05
1836	-4.547738693467337	-4.547738693467337	-4.547738693467337	-3.190954773869347	-3.190954773869347	-3.190954773869347	3.865170317039878e-09	0.004038774408400059	3.6247562093194574e-05
1837	-4.547738693467337	-4.547738693467337	-4.547738693467337	-3.14070351758794	-3.14070351758794	-3.14070351758794	4.87498915927122e-09	0.004016087390482426	4.0999810153152794e-05
1838	-4.547738693467337	-4.547738693467337	-4.547738693467337	-3.090452261306533	-3.090452261306533	-3.090452261306533	6.135119045777406e-09	0.003986653406172991	4.629894101526588e-05
1839	-4.547738693467337	-4.547738693467337	-4.547738693467337	-3.040201005025126	-3.040201005025126	-3.040201005025126	7.703665543723822e-09	0.003950146492570639	5.2196584874764085e-05
1840	-4.547738693467337	-4.547738693467337	-4.547738693467337	-2.9899497487437183	-2.9899497487437183	-2.9899497487437183	9.651176532418317e-09	0.003906514495611191	5.874784619663842e-05
1841	-4.547738693467337	-4.547738693467337	-4.547738693467337	-2.9396984924623113	-2.9396984924623113	-2.9396984924623113	1.206304871319884e-08	0.003855511313304305	6.601108907489106e-05
1842	-4.547738693467337	-4.547738693467337	-4.547738693467337	-2.8894472361809043	-2.8894472361809043	-2.8894472361809043	1.50423400650216e-08	0.0037970365956425667	7.404805364785716e-05
1843	-4.547738693467337	-4.547738693467337	-4.547738693467337	-2.8391959798994972	-2.8391959798994972	-2.8391959798994972	1.8713043789530144e-08	0.0037309315521270037	8.292371785501018e-05
1844	-4.547738693467337	-4.547738693467337	-4.547738693467337	-2.78894472361809	-2.78894472361809	-2.78894472361809	2.3223884203500323e-08	0.0036570278462022543	9.27063956623897e-05
1845	-4.547738693467337	-4.547738693467337	-4.547738693467337	-2.738693467336683	-2.738693467336683	-2.738693467336683	2.875269982038331e-08	0.0035752023104578257	0.00010346714407205582
1846	-4.547738693467337	-4.547738693467337	-4.547738693467337	-2.688442211055276	-2.688442211055276	-2.688442211055276	3.5511483362417166e-08	0.0034853832330554724	0.0001152801196440123
1847	-4.547738693467337	-4.547738693467337	-4.547738693467337	-2.638190954773869	-2.638190954773869	-2.638190954773869	4.3752152476591984e-08	0.0033874919172376394	0.0001282219309359789
1848	-4.547738693467337	-4.547738693467337	-4.547738693467337	-2.587939698492462	-2.587939698492462	-2.587939698492462	5.3773128275881254e-08	0.0032814652658998966	0.00014237161667551845
1849	-4.547738693467337	-4.547738693467337	-4.547738693467337	-2.537688442211055	-2.537688442211055	-2.537688442211055	6.59268012430031e-08	0.003167254151776433	0.000157810136443004
1850	-4.547738693467337	-4.547738693467337	-4.547738693467337	-2.487437185929648	-2.487437185929648	-2.487437185929648	8.062796523573458e-08	0.003044659039005637	0.00017461988318245858
1851	-4.547738693467337	-4.547738693467337	-4.547738693467337	-2.437185929648241	-2.437185929648241	-2.437185929648241	9.83633000064423e-08	0.0029138613026589155	0.0001928844430949539
1852	-4.547738693467337	-4.547738693467337	-4.547738693467337	-2.386934673366834	-2.386934673366834	-2.386934673366834	1.1970198044968347e-07	0.002774859545752406	0.0002126878098351881
1853	-4.547738693467337	-4.547738693467337	-4.547738693467337	-2.336683417085427	-2.336683417085427	-2.336683417085427	1.4530748634966918e-07	0.0026276884600520134	0.00023411400616168976
1854	-4.547738693467337	-4.547738693467337	-4.547738693467337	-2.28643216080402	-2.28643216080402	-2.28643216080402	1.7595067932191054e-07	0.00247222650796175	0.000257246196269989
1855	-4.547738693467337	-4.547738693467337	-4.547738693467337	-2.236180904522613	-2.236180904522613	-2.236180904522613	2.125242035243978e-07	0.0023087586741894484	0.00028216614737175405
1856	-4.547738693467337	-4.547738693467337	-4.547738693467337	-2.185929648241206	-2.185929648241206	-2.185929648241206	2.560582531423857e-07	0.0021373757626861334	0.00030895316740497947
1857	-4.547738693467337	-4.547738693467337	-4.547738693467337	-2.135678391959799	-2.135678391959799	-2.135678391959799	3.0773773222332665e-07	0.0019580258522182703	0.0003376833628863096
1858	-4.547738693467337	-4.547738693467337	-4.547738693467337	-2.0854271356783918	-2.0854271356783918	-2.0854271356783918	3.689208107714342e-07	0.0017709920648485422	0.0003684289404191077
1859	-4.547738693467337	-4.547738693467337	-4.547738693467337	-2.0351758793969847	-2.0351758793969847	-2.0351758793969847	4.4115885475818347e-07	0.001576560316607356	0.000401256897021085
1860	-4.547738693467337	-4.547738693467337	-4.547738693467337	-1.9849246231155777	-1.9849246231155777	-1.9849246231155777	5.262176765741637e-07	0.001374566461890936	0.00043622811790555716
1861	-4.547738693467337	-4.547738693467337	-4.547738693467337	-1.9346733668341707	-1.9346733668341707	-1.9346733668341707	6.261000162226042e-07	0.0011657397262752056	0.0004733968817163259
1862	-4.547738693467337	-4.547738693467337	-4.547738693467337	-1.8844221105527637	-1.8844221105527637	-1.8844221105527637	7.43069122116035e-07	0.0009499270818196237	0.0005128083867020905
1863	-4.547738693467337	-4.547738693467337	-4.547738693467337	-1.8341708542713566	-1.8341708542713566	-1.8341708542713566	8.79673253685419e-07	0.0007276432006619871	0.000554499332793057
1864	-4.547738693467337	-4.547738693467337	-4.547738693467337	-1.7839195979899496	-1.7839195979899496	-1.7839195979899496	1.038770876289643e-06	0.000499134068377316	0.0005984955932945013
1865	-4.547738693467337	-4.547738693467337	-4.547738693467337	-1.7336683417085426	-1.7336683417085426	-1.7336683417085426	1.2235562624336457e-06	0.0002646887151058763	0.0006448118365369737
1866	-4.547738693467337	-4.547738693467337	-4.547738693467337	-1.6834170854271355	-1.6834170854271355	-1.6834170854271355	1.437585152566233e-06	2.4818644305923954e-05	0.0006934501579962671
1867	-4.547738693467337	-4.547738693467337	-4.547738693467337	-1.6331658291457285	-1.6331658291457285	-1.6331658291457285	1.6848000644446666e-06	-0.00022022257326170802	0.0007443989743478596
1868	-4.547738693467337	-4.547738693467337	-4.547738693467337	-1.5829145728643215	-1.5829145728643215	-1.5829145728643215	1.9695547731604953e-06	-0.00046980148181319237	0.0007976327324286103
1869	-4.547738693467337	-4.547738693467337	-4.547738693467337	-1.5326633165829144	-1.5326633165829144	-1.5326633165829144	2.296637415598885e-06	-0.0007237850222736597	0.0008531097555533051
1870	-4.547738693467337	-4.547738693467337	-4.547738693467337	-1.4824120603015074	-1.4824120603015074	-1.4824120603015074	2.671291604779221e-06	-0.0009813399519771338	0.0009107725345529616
1871	-4.547738693467337	-4.547738693467337	-4.547738693467337	-1.4321608040201004	-1.4321608040201004	-1.4321608040201004	3.099234872874268e-06	-0.0012423283187672496	0.0009705467382445931
1872	-4.547738693467337	-4.547738693467337	-4.547738693467337	-1.3819095477386933	-1.3819095477386933	-1.3819095477386933	3.586673698647635e-06	-0.0015060098376125097	0.0010323403403162956
1873	-4.547738693467337	-4.547738693467337	-4.547738693467337	-1.3316582914572863	-1.3316582914572863	-1.3316582914572863	4.1403143177287915e-06	-0.001771728741005063	0.0010960432700812817
1874	-4.547738693467337	-4.547738693467337	-4.547738693467337	-1.2814070351758793	-1.2814070351758793	-1.2814070351758793	4.767368464905572e-06	-0.002038976177573204	0.0011615273542702198
1875	-4.547738693467337	-4.547738693467337	-4.547738693467337	-1.2311557788944723	-1.2311557788944723	-1.2311557788944723	5.47555315896202e-06	-0.002307313494384289	0.0012286459095776081
1876	-4.547738693467337	-4.547738693467337	-4.547738693467337	-1.1809045226130652	-1.1809045226130652	-1.1809045226130652	6.273083615144703e-06	-0.002575984923169017	0.0012972335098311305
1877	-4.547738693467337	-4.547738693467337	-4.547738693467337	-1.1306532663316582	-1.1306532663316582	-1.1306532663316582	7.168658360776473e-06	-0.002844329457730055	0.0013671069173142314
1878	-4.547738693467337	-4.547738693467337	-4.547738693467337	-1.0804020100502512	-1.0804020100502512	-1.0804020100502512	8.171435638509643e-06	-0.0031118171755224466	0.0014380651991814375
1879	-4.547738693467337	-4.547738693467337	-4.547738693467337	-1.0301507537688441	-1.0301507537688441	-1.0301507537688441	9.291000211777474e-06	-0.0033775949850678444	0.0015098898438736796
1880	-4.547738693467337	-4.547738693467337	-4.547738693467337	-0.9798994974874367	-0.9798994974874367	-0.9798994974874367	1.0537319740531343e-05	-0.003641171846538782	0.0015823456924408674
1881	-4.547738693467337	-4.547738693467337	-4.547738693467337	-0.9296482412060296	-0.9296482412060296	-0.9296482412060296	1.1920689974420512e-05	-0.003901588497683406	0.0016551825683563948
1882	-4.547738693467337	-4.547738693467337	-4.547738693467337	-0.8793969849246226	-0.8793969849246226	-0.8793969849246226	1.345166811687182e-05	-0.004158371593803167	0.0017281355103477836
1883	-4.547738693467337	-4.547738693467337	-4.547738693467337	-0.8291457286432156	-0.8291457286432156	-0.8291457286432156	1.5140993848250278e-05	-0.004410783760249615	0.0018009280320256948
1884	-4.547738693467337	-4.547738693467337	-4.547738693467337	-0.7788944723618085	-0.7788944723618085	-0.7788944723618085	1.6999497660024577e-05	-0.004657876677811146	0.001873270608484745
1885	-4.547738693467337	-4.547738693467337	-4.547738693467337	-0.7286432160804015	-0.7286432160804015	-0.7286432160804015	1.9037996344518866e-05	-0.004899174440652132	0.0019448648672550917
1886	-4.547738693467337	-4.547738693467337	-4.547738693467337	-0.6783919597989945	-0.6783919597989945	-0.6783919597989945	2.1267175705514294e-05	-0.0051338160410523415	0.002015406498685479
1887	-4.547738693467337	-4.547738693467337	-4.547738693467337	-0.6281407035175874	-0.6281407035175874	-0.6281407035175874	2.369746080191734e-05	-0.005361123476177454	0.0020845839753746986
1888	-4.547738693467337	-4.547738693467337	-4.547738693467337	-0.5778894472361804	-0.5778894472361804	-0.5778894472361804	2.6338874307261542e-05	-0.00558030279353261	0.0021520820446312428
1889	-4.547738693467337	-4.547738693467337	-4.547738693467337	-0.5276381909547734	-0.5276381909547734	-0.5276381909547734	2.9200883858326438e-05	-0.00579086784273386	0.0022175866179168224
1890	-4.547738693467337	-4.547738693467337	-4.547738693467337	-0.47738693467336635	-0.47738693467336635	-0.47738693467336635	3.2292239572043175e-05	-0.005991827696561813	0.002280784072354436
1891	-4.547738693467337	-4.547738693467337	-4.547738693467337	-0.4271356783919593	-0.4271356783919593	-0.4271356783919593	3.56208032255712e-05	-0.0061826868914067745	0.0023413649760186672
1892	-4.547738693467337	-4.547738693467337	-4.547738693467337	-0.3768844221105523	-0.3768844221105523	-0.3768844221105523	3.919337091353714e-05	-0.006362782325595617	0.0023990264162421227
1893	-4.547738693467337	-4.547738693467337	-4.547738693467337	-0.32663316582914526	-0.32663316582914526	-0.32663316582914526	4.301549131168754e-05	-0.006531339604407549	0.0024534747935831547
1894	-4.547738693467337	-4.547738693467337	-4.547738693467337	-0.2763819095477382	-0.2763819095477382	-0.2763819095477382	4.7091281979695467e-05	-0.006687849294394255	0.0025044274516403675
1895	-4.547738693467337	-4.547738693467337	-4.547738693467337	-0.2261306532663312	-0.2261306532663312	-0.2261306532663312	5.1423246419130014e-05	-0.006831754930317402	0.0025516171008348465
1896	-4.547738693467337	-4.547738693467337	-4.547738693467337	-0.17587939698492416	-0.17587939698492416	-0.17587939698492416	5.601209485686139e-05	-0.006962615996599197	0.0025947915855795145
1897	-4.547738693467337	-4.547738693467337	-4.547738693467337	-0.12562814070351713	-0.12562814070351713	-0.12562814070351713	6.085657194053558e-05	-0.0070797353982925415	0.0026337180752307177
1898	-4.547738693467337	-4.547738693467337	-4.547738693467337	-0.0753768844221101	-0.0753768844221101	-0.0753768844221101	6.59532947024454e-05	-0.0071826232597231865	0.0026681837625801563
1899	-4.547738693467337	-4.547738693467337	-4.547738693467337	-0.02512562814070307	-0.02512562814070307	-0.02512562814070307	7.129660426278264e-05	-0.0072710635140538216	0.002698000520467758
1900	-4.547738693467337	-4.547738693467337	-4.547738693467337	0.02512562814070396	0.02512562814070396	0.02512562814070396	7.687843479519132e-05	-0.0073444293811917305	0.002723002340644598
1901	-4.547738693467337	-4.547738693467337	-4.547738693467337	0.07537688442211099	0.07537688442211099	0.07537688442211099	8.268820326002843e-05	-0.007402834482491016	0.0027430509217083454
1902	-4.547738693467337	-4.547738693467337	-4.547738693467337	0.12562814070351802	0.12562814070351802	0.12562814070351802	8.871272331828663e-05	-0.007445741444826126	0.0027580345049500465
1903	-4.547738693467337	-4.547738693467337	-4.547738693467337	0.17587939698492505	0.17587939698492505	0.17587939698492505	9.493614666776527e-05	-0.007473071105778217	0.0027678695041686296
1904	-4.547738693467337	-4.547738693467337	-4.547738693467337	0.22613065326633208	0.22613065326633208	0.22613065326633208	0.00010133993479054144	-0.007484743371605873	0.0027725007385015488
1905	-4.547738693467337	-4.547738693467337	-4.547738693467337	0.2763819095477391	0.2763819095477391	0.2763819095477391	0.00010790286376680061	-0.007480768021196127	0.002771905157715082
1906	-4.547738693467337	-4.547738693467337	-4.547738693467337	0.32663316582914614	0.32663316582914614	0.32663316582914614	0.0001146010643964347	-0.007461152039468288	0.0027660871855914593
1907	-4.547738693467337	-4.547738693467337	-4.547738693467337	0.3768844221105532	0.3768844221105532	0.3768844221105532	0.00012140809938051638	-0.007426208816468716	0.0027550808154046535
1908	-4.547738693467337	-4.547738693467337	-4.547738693467337	0.4271356783919602	0.4271356783919602	0.4271356783919602	0.00012829507875606707	-0.007375998888164759	0.0027389510069042444
1909	-4.547738693467337	-4.547738693467337	-4.547738693467337	0.47738693467336724	0.47738693467336724	0.47738693467336724	0.0001352308141579355	-0.007310858927667141	0.00271779065951705
1910	-4.547738693467337	-4.547738693467337	-4.547738693467337	0.5276381909547743	0.5276381909547743	0.5276381909547743	0.0001421820118117014	-0.007231418043375015	0.0026917203795164824
1911	-4.547738693467337	-4.547738693467337	-4.547738693467337	0.5778894472361813	0.5778894472361813	0.5778894472361813	0.00014911350345388652	-0.007138205226510763	0.002660887548699975
1912	-4.547738693467337	-4.547738693467337	-4.547738693467337	0.6281407035175883	0.6281407035175883	0.6281407035175883	0.0001559885136446822	-0.007031560875475407	0.002625464927405119
1913	-4.547738693467337	-4.547738693467337	-4.547738693467337	0.6783919597989954	0.6783919597989954	0.6783919597989954	0.00016276896119959852	-0.006912473123520613	0.0025856487918645144
1914	-4.547738693467337	-4.547738693467337	-4.547738693467337	0.7286432160804024	0.7286432160804024	0.7286432160804024	0.00016941579173665168	-0.006781761068850756	0.002541657304391265
1915	-4.547738693467337	-4.547738693467337	-4.547738693467337	0.7788944723618094	0.7788944723618094	0.7788944723618094	0.00017588933763232223	-0.006640400271862745	0.002493727719411254
1916	-4.547738693467337	-4.547738693467337	-4.547738693467337	0.8291457286432165	0.8291457286432165	0.8291457286432165	0.00018214970102007315	-0.006489341612905264	0.0024421163834631443
1917	-4.547738693467337	-4.547738693467337	-4.547738693467337	0.8793969849246235	0.8793969849246235	0.8793969849246235	0.00018815715486694275	-0.006329743191599846	0.002387093845754862
1918	-4.547738693467337	-4.547738693467337	-4.547738693467337	0.9296482412060305	0.9296482412060305	0.9296482412060305	0.00019387255664302122	-0.006162902340292931	0.002328943694010377
1919	-4.547738693467337	-4.547738693467337	-4.547738693467337	0.9798994974874375	0.9798994974874375	0.9798994974874375	0.00019925776867055328	-0.005990046076476574	0.0022679613903164864
1920	-4.547738693467337	-4.547738693467337	-4.547738693467337	1.0301507537688446	1.0301507537688446	1.0301507537688446	0.00020427607891727105	-0.005812846589833498	0.0022044479846954346
1921	-4.547738693467337	-4.547738693467337	-4.547738693467337	1.0804020100502516	1.0804020100502516	1.0804020100502516	0.00020889261579338231	-0.005632403306663036	0.0021387124434113503
1922	-4.547738693467337	-4.547738693467337	-4.547738693467337	1.1306532663316586	1.1306532663316586	1.1306532663316586	0.00021307475043184237	-0.005450475960969925	0.0020710660610347986
1923	-4.547738693467337	-4.547738693467337	-4.547738693467337	1.1809045226130657	1.1809045226130657	1.1809045226130657	0.00021679247998259037	-0.005268696695566177	0.002001820830628276
1924	-4.547738693467337	-4.547738693467337	-4.547738693467337	1.2311557788944727	1.2311557788944727	1.2311557788944727	0.00022001878563562054	-0.005088429898023605	0.0019312872318550944
1925	-4.547738693467337	-4.547738693467337	-4.547738693467337	1.2814070351758797	1.2814070351758797	1.2814070351758797	0.0002227299594040418	-0.004911496303975582	0.0018597714370116591
1926	-4.547738693467337	-4.547738693467337	-4.547738693467337	1.3316582914572868	1.3316582914572868	1.3316582914572868	0.00022490589414223116	-0.004739626310765743	0.0017875739140436053
1927	-4.547738693467337	-4.547738693467337	-4.547738693467337	1.3819095477386938	1.3819095477386938	1.3819095477386938	0.00022653033183804905	-0.00457426905632019	0.001714987913146615
1928	-4.547738693467337	-4.547738693467337	-4.547738693467337	1.4321608040201008	1.4321608040201008	1.4321608040201008	0.00022759106589092712	-0.004417188465595245	0.0016422951593995094
1929	-4.547738693467337	-4.547738693467337	-4.547738693467337	1.4824120603015079	1.4824120603015079	1.4824120603015079	0.00022808009385560796	-0.00426993565633893	0.0015697680646553636
1930	-4.547738693467337	-4.547738693467337	-4.547738693467337	1.5326633165829149	1.5326633165829149	1.5326633165829149	0.0002279937179779792	-0.004133931361138821	0.001497663906775415
1931	-4.547738693467337	-4.547738693467337	-4.547738693467337	1.582914572864322	1.582914572864322	1.582914572864322	0.00022733259175622593	-0.004010649397969246	0.0014262273907661438
1932	-4.547738693467337	-4.547738693467337	-4.547738693467337	1.633165829145729	1.633165829145729	1.633165829145729	0.00022610171170718793	-0.003901422256603837	0.001355686574243009
1933	-4.547738693467337	-4.547738693467337	-4.547738693467337	1.683417085427136	1.683417085427136	1.683417085427136	0.0002243103544830331	-0.0038076001219451427	0.0012862543808296323
1934	-4.547738693467337	-4.547738693467337	-4.547738693467337	1.733668341708543	1.733668341708543	1.733668341708543	0.00022197196044529454	-0.003729778341948986	0.0012181258061900735
1935	-4.547738693467337	-4.547738693467337	-4.547738693467337	1.78391959798995	1.78391959798995	1.78391959798995	0.0002191039657402197	-0.0036692877765744925	0.0011514787329360843
1936	-4.547738693467337	-4.547738693467337	-4.547738693467337	1.834170854271357	1.834170854271357	1.834170854271357	0.00021572758581018332	-0.003626712132245302	0.0010864728828892112
1937	-4.547738693467337	-4.547738693467337	-4.547738693467337	1.884422110552764	1.884422110552764	1.884422110552764	0.00021186755410083322	-0.003602581797167659	0.0010232499334961176
1938	-4.547738693467337	-4.547738693467337	-4.547738693467337	1.9346733668341711	1.9346733668341711	1.9346733668341711	0.00020755182046468482	-0.0035973526537418365	0.0009619343909434974
1939	-4.547738693467337	-4.547738693467337	-4.547738693467337	1.9849246231155782	1.9849246231155782	1.9849246231155782	0.00020281121440335594	-0.0036111169029027224	0.000902631611097604
1940	-4.547738693467337	-4.547738693467337	-4.547738693467337	2.035175879396985	2.035175879396985	2.035175879396985	0.00019767907881953077	-0.0036437399685382843	0.0008454305352643132
1941	-4.547738693467337	-4.547738693467337	-4.547738693467337	2.085427135678392	2.085427135678392	2.085427135678392	0.0001921908803560564	-0.003695197869092226	0.000790402467828244
1942	-4.547738693467337	-4.547738693467337	-4.547738693467337	2.1356783919597992	2.1356783919597992	2.1356783919597992	0.0001863838026765426	-0.0037649027071893215	0.0007376024150289595
1943	-4.547738693467337	-4.547738693467337	-4.547738693467337	2.1859296482412063	2.1859296482412063	2.1859296482412063	0.00018029632918603998	-0.0038521706592291594	0.0006870697252452374
1944	-4.547738693467337	-4.547738693467337	-4.547738693467337	2.2361809045226133	2.2361809045226133	2.2361809045226133	0.00017396782170177823	-0.003956290427595377	0.0006388284964486957
1945	-4.547738693467337	-4.547738693467337	-4.547738693467337	2.2864321608040203	2.2864321608040203	2.2864321608040203	0.0001674381014658241	-0.004076049663126469	0.0005928894970566034
1946	-4.547738693467337	-4.547738693467337	-4.547738693467337	2.3366834170854274	2.3366834170854274	2.3366834170854274	0.00016074703865023832	-0.004210350103676319	0.0005492499331012368
1947	-4.547738693467337	-4.547738693467337	-4.547738693467337	2.3869346733668344	2.3869346733668344	2.3869346733668344	0.00015393415615012622	-0.004357908386737108	0.0005078946123830974
1948	-4.547738693467337	-4.547738693467337	-4.547738693467337	2.4371859296482414	2.4371859296482414	2.4371859296482414	0.00014703825300263373	-0.004517166409641504	0.0004687973705586046
1949	-4.547738693467337	-4.547738693467337	-4.547738693467337	2.4874371859296485	2.4874371859296485	2.4874371859296485	0.00014009705222430878	-0.004686526022851467	0.0004319222061894834
1950	-4.547738693467337	-4.547738693467337	-4.547738693467337	2.5376884422110555	2.5376884422110555	2.5376884422110555	0.00013314687724085518	-0.004864192102104425	0.000397223950130865
1951	-4.547738693467337	-4.547738693467337	-4.547738693467337	2.5879396984924625	2.5879396984924625	2.5879396984924625	0.0001262223604088476	-0.005048417020589113	0.0003646491968538612
1952	-4.547738693467337	-4.547738693467337	-4.547738693467337	2.6381909547738696	2.6381909547738696	2.6381909547738696	0.0001193561864158244	-0.005237388890236616	0.00033413819619454443
1953	-4.547738693467337	-4.547738693467337	-4.547738693467337	2.6884422110552766	2.6884422110552766	2.6884422110552766	0.00011257887261088004	-0.005429144017398357	0.0003056247369386256
1954	-4.547738693467337	-4.547738693467337	-4.547738693467337	2.7386934673366836	2.7386934673366836	2.7386934673366836	0.00010591858757967038	-0.0056219506077468395	0.0002790377475321293
1955	-4.547738693467337	-4.547738693467337	-4.547738693467337	2.7889447236180906	2.7889447236180906	2.7889447236180906	9.940100855211552e-05	-0.005813874304294586	0.0002543023438192904
1956	-4.547738693467337	-4.547738693467337	-4.547738693467337	2.8391959798994977	2.8391959798994977	2.8391959798994977	9.304921753334068e-05	-0.006003056652843952	0.00023134022194426507
1957	-4.547738693467337	-4.547738693467337	-4.547738693467337	2.8894472361809047	2.8894472361809047	2.8894472361809047	8.688363539235074e-05	-0.006187776569277048	0.0002100710989907384
1958	-4.547738693467337	-4.547738693467337	-4.547738693467337	2.9396984924623117	2.9396984924623117	2.9396984924623117	8.092199254058556e-05	-0.006366322748363018	0.00019041284394916147
1959	-4.547738693467337	-4.547738693467337	-4.547738693467337	2.9899497487437188	2.9899497487437188	2.9899497487437188	7.517933429383897e-05	-0.006537110079079866	0.00017228256911039352
1960	-4.547738693467337	-4.547738693467337	-4.547738693467337	3.0402010050251267	3.0402010050251267	3.0402010050251267	6.966805854386474e-05	-0.0066987439058721066	0.00015559748862870038
1961	-4.547738693467337	-4.547738693467337	-4.547738693467337	3.090452261306533	3.090452261306533	3.090452261306533	6.439798297592108e-05	-0.0068497853353619576	0.00014027513680048287
1962	-4.547738693467337	-4.547738693467337	-4.547738693467337	3.1407035175879408	3.1407035175879408	3.1407035175879408	5.937643875885558e-05	-0.006989066489040852	0.00012623383372556418
1963	-4.547738693467337	-4.547738693467337	-4.547738693467337	3.190954773869347	3.190954773869347	3.190954773869347	5.4608387406278745e-05	-0.007115605752915144	0.00011339371849317104
1964	-4.547738693467337	-4.547738693467337	-4.547738693467337	3.241206030150755	3.241206030150755	3.241206030150755	5.00965573599895e-05	-0.007228354923427105	0.00010167647997150198
1965	-4.547738693467337	-4.547738693467337	-4.547738693467337	3.291457286432161	3.291457286432161	3.291457286432161	4.5841596777349736e-05	-0.007326709572225809	9.1006193542853e-05
1966	-4.547738693467337	-4.547738693467337	-4.547738693467337	3.341708542713569	3.341708542713569	3.341708542713569	4.1842239008252876e-05	-0.007410036865621805	8.130942296702415e-05
1967	-4.547738693467337	-4.547738693467337	-4.547738693467337	3.391959798994975	3.391959798994975	3.391959798994975	3.809547731884968e-05	-0.00747798103839159	7.251555507536978e-05
1968	-4.547738693467337	-4.547738693467337	-4.547738693467337	3.442211055276383	3.442211055276383	3.442211055276383	3.4596745551198386e-05	-0.007530278526246548	6.455682159867138e-05
1969	-4.547738693467337	-4.547738693467337	-4.547738693467337	3.492462311557789	3.492462311557789	3.492462311557789	3.1340101592610384e-05	-0.00756676122546196	5.736863749916665e-05
1970	-4.547738693467337	-4.547738693467337	-4.547738693467337	3.542713567839197	3.542713567839197	3.542713567839197	2.8318410757119055e-05	-0.0075875078327953815	5.088953548693098e-05
1971	-4.547738693467337	-4.547738693467337	-4.547738693467337	3.592964824120603	3.592964824120603	3.592964824120603	2.552352644540694e-05	-0.007592665962874889	4.506143886828795e-05
1972	-4.547738693467337	-4.547738693467337	-4.547738693467337	3.643216080402011	3.643216080402011	3.643216080402011	2.2946465739765758e-05	-0.00758264260366559	3.982946145697497e-05
1973	-4.547738693467337	-4.547738693467337	-4.547738693467337	3.693467336683417	3.693467336683417	3.693467336683417	2.0577577898558474e-05	-0.007557769306004047	3.514202398946509e-05
1974	-4.547738693467337	-4.547738693467337	-4.547738693467337	3.743718592964825	3.743718592964825	3.743718592964825	1.8406704031864785e-05	-0.007518576458096504	3.095090505667031e-05
1975	-4.547738693467337	-4.547738693467337	-4.547738693467337	3.7939698492462313	3.7939698492462313	3.7939698492462313	1.64233265588132e-05	-0.007465730421245098	2.7210984626435675e-05
1976	-4.547738693467337	-4.547738693467337	-4.547738693467337	3.844221105527639	3.844221105527639	3.844221105527639	1.4616707360500576e-05	-0.007399831898510456	2.3880304070189595e-05
1977	-4.547738693467337	-4.547738693467337	-4.547738693467337	3.8944723618090453	3.8944723618090453	3.8944723618090453	1.2976013844220831e-05	-0.007321719545871019	2.091995884256903e-05
1978	-4.547738693467337	-4.547738693467337	-4.547738693467337	3.9447236180904532	3.9447236180904532	3.9447236180904532	1.1490432419685481e-05	-0.007232238072901964	1.829395660024602e-05
1979	-4.547738693467337	-4.547738693467337	-4.547738693467337	3.9949748743718594	3.9949748743718594	3.9949748743718594	1.0149269151732188e-05	-0.007132137194275856	1.5969113519531675e-05
1980	-4.547738693467337	-4.547738693467337	-4.547738693467337	4.045226130653267	4.045226130653267	4.045226130653267	8.942037593323553e-06	-0.0070223440416157246	1.39149087772239e-05
1981	-4.547738693467337	-4.547738693467337	-4.547738693467337	4.0954773869346734	4.0954773869346734	4.0954773869346734	7.858534015060584e-06	-0.006903712172061205	1.2103392691642512e-05
1982	-4.547738693467337	-4.547738693467337	-4.547738693467337	4.145728643216081	4.145728643216081	4.145728643216081	6.888900431471254e-06	-0.006777156610041857	1.0509012099646498e-05
1983	-4.547738693467337	-4.547738693467337	-4.547738693467337	4.1959798994974875	4.1959798994974875	4.1959798994974875	6.0236759793517014e-06	-0.006643637083470821	9.108440281124786e-06
1984	-4.547738693467337	-4.547738693467337	-4.547738693467337	4.246231155778895	4.246231155778895	4.246231155778895	5.253837329540026e-06	-0.00650390237569809	7.880527846282348e-06
1985	-4.547738693467337	-4.547738693467337	-4.547738693467337	4.296482412060302	4.296482412060302	4.296482412060302	4.570828911485557e-06	-0.006358946207910776	6.80604034641874e-06
1986	-4.547738693467337	-4.547738693467337	-4.547738693467337	4.3467336683417095	4.3467336683417095	4.3467336683417095	3.966583801184054e-06	-0.006209478713572025	5.867647359991679e-06
1987	-4.547738693467337	-4.547738693467337	-4.547738693467337	4.396984924623116	4.396984924623116	4.396984924623116	3.4335361693069178e-06	-0.006056359503418207	5.049663741374388e-06
1988	-4.547738693467337	-4.547738693467337	-4.547738693467337	4.4472361809045236	4.4472361809045236	4.4472361809045236	2.9646262098297734e-06	-0.005900357384234667	4.338019607530441e-06
1989	-4.547738693467337	-4.547738693467337	-4.547738693467337	4.49748743718593	4.49748743718593	4.49748743718593	2.5532984726034366e-06	-0.005742177367210388	3.720062295542448e-06
1990	-4.547738693467337	-4.547738693467337	-4.547738693467337	4.547738693467338	4.547738693467338	4.547738693467338	2.1934945086984903e-06	-0.005582484416663647	3.184495653840713e-06
1991	-4.547738693467337	-4.547738693467337	-4.547738693467337	4.597989949748744	4.597989949748744	4.597989949748744	1.879640707668207e-06	-0.005421922542154789	2.721207465583575e-06
1992	-4.547738693467337	-4.547738693467337	-4.547738693467337	4.648241206030152	4.648241206030152	4.648241206030152	1.6066321637732097e-06	-0.005261055193841457	2.3212119231175166e-06
1993	-4.547738693467337	-4.547738693467337	-4.547738693467337	4.698492462311558	4.698492462311558	4.698492462311558	1.3698133562907158e-06	-0.005100434646010399	1.9765095657930942e-06
1994	-4.547738693467337	-4.547738693467337	-4.547738693467337	4.748743718592966	4.748743718592966	4.748743718592966	1.1649563697500696e-06	-0.004940567538142204	1.6800272533146199e-06
1995	-4.547738693467337	-4.547738693467337	-4.547738693467337	4.798994974874372	4.798994974874372	4.798994974874372	9.882373155850464e-07	-0.00478184362873435	1.4254940197133692e-06
1996	-4.547738693467337	-4.547738693467337	-4.547738693467337	4.84924623115578	4.84924623115578	4.84924623115578	8.362115493485021e-07	-0.004624716937541962	1.2073920743205235e-06
1997	-4.547738693467337	-4.547738693467337	-4.547738693467337	4.899497487437186	4.899497487437186	4.899497487437186	7.057882091459041e-07	-0.004469491075724363	1.0208540288658696e-06
1998	-4.547738693467337	-4.547738693467337	-4.547738693467337	4.949748743718594	4.949748743718594	4.949748743718594	5.942045329111782e-07	-0.004316504113376141	8.616154332230508e-07
[truncated: 38,001 more rows]
