# Supplementary material for: Stochastic representation of many-body quantum states
Source: Nat Commun. 2023 Jun 16;14:3601. doi: 10.1038/s41467-023-39244-4 (PMC10276005; doi:10.1038/s41467-023-39244-4)
Supplement: Supplementary file 2 — Source Data [file 41467_2023_39244_MOESM2_ESM.zip › figure_2_fermions_U=0.0.csv]

	x1_tau=0.0	x1_tau=0.02	x1_tau=1.0	x2_tau=0.0	x2_tau=0.02	x2_tau=1.0	psi_tau=0.0	psi_NN_tau=0.15	psi_NN_tau=3.0
0	-5.0	-5.0	-5.0	-5.0	-5.0	-5.0	6.945090494918164e-14	1.7805212337407283e-05	3.1745657214088396e-09
1	-5.0	-5.0	-5.0	-4.949748743718593	-4.949748743718593	-4.949748743718593	8.942961914649766e-14	1.7805450625019148e-05	-5.012356307787513e-09
2	-5.0	-5.0	-5.0	-4.899497487437186	-4.899497487437186	-4.899497487437186	1.15515284115764e-13	1.76270077645313e-05	-1.4989257834940872e-08
3	-5.0	-5.0	-5.0	-4.849246231155779	-4.849246231155779	-4.849246231155779	1.4966181118870181e-13	1.72382133314386e-05	-2.7047050821238372e-08
4	-5.0	-5.0	-5.0	-4.798994974874372	-4.798994974874372	-4.798994974874372	1.9445965051499214e-13	1.6603591575403698e-05	-4.151832300181013e-08
5	-5.0	-5.0	-5.0	-4.748743718592965	-4.748743718592965	-4.748743718592965	2.53341230176662e-13	1.5684418031014502e-05	-5.87825788045393e-08
6	-5.0	-5.0	-5.0	-4.698492462311558	-4.698492462311558	-4.698492462311558	3.3085070376827207e-13	1.4437848221859895e-05	-7.927368272930835e-08
7	-5.0	-5.0	-5.0	-4.648241206030151	-4.648241206030151	-4.648241206030151	4.329972317434911e-13	1.2817343304050155e-05	-1.0348571066742807e-07
8	-5.0	-5.0	-5.0	-4.597989949748744	-4.597989949748744	-4.597989949748744	5.677164423876603e-13	1.0772149835247546e-05	-1.319813520694879e-07
9	-5.0	-5.0	-5.0	-4.547738693467337	-4.547738693467337	-4.547738693467337	7.454715616831542e-13	8.248210178862792e-06	-1.6540072067527944e-07
10	-5.0	-5.0	-5.0	-4.49748743718593	-4.49748743718593	-4.49748743718593	9.80034309405051e-13	5.187326678424142e-06	-2.0447167514703324e-07
11	-5.0	-5.0	-5.0	-4.447236180904523	-4.447236180904523	-4.447236180904523	1.2894964464465295e-12	1.5270114772647503e-06	-2.5002100301207975e-07
12	-5.0	-5.0	-5.0	-4.396984924623116	-4.396984924623116	-4.396984924623116	1.697576326858144e-12	-2.7973601390840486e-06	-3.0298463116196217e-07
13	-5.0	-5.0	-5.0	-4.346733668341709	-4.346733668341709	-4.346733668341709	2.235301559855738e-12	-7.855305739212781e-06	-3.6442688156057557e-07
14	-5.0	-5.0	-5.0	-4.296482412060302	-4.296482412060302	-4.296482412060302	2.9431696425202032e-12	-1.371774578728946e-05	-4.3554916828725254e-07
15	-5.0	-5.0	-5.0	-4.2462311557788945	-4.2462311557788945	-4.2462311557788945	3.873914039950269e-12	-2.045752808044199e-05	-5.177144544177281e-07
16	-5.0	-5.0	-5.0	-4.1959798994974875	-4.1959798994974875	-4.1959798994974875	5.096034679802063e-12	-2.8149901481810957e-05	-6.124604396973155e-07
17	-5.0	-5.0	-5.0	-4.1457286432160805	-4.1457286432160805	-4.1457286432160805	6.698290384501267e-12	-3.686955096782185e-05	-7.215256232484535e-07
18	-5.0	-5.0	-5.0	-4.0954773869346734	-4.0954773869346734	-4.0954773869346734	8.795397780526482e-12	-4.669127520173788e-05	-8.468710461784212e-07
19	-5.0	-5.0	-5.0	-4.045226130653266	-4.045226130653266	-4.045226130653266	1.1535238319035853e-11	-5.7687640946824104e-05	-9.90710418591334e-07
20	-5.0	-5.0	-5.0	-3.9949748743718594	-3.9949748743718594	-3.9949748743718594	1.5107944084245763e-11	-6.992844282649457e-05	-1.155533141172782e-06
21	-5.0	-5.0	-5.0	-3.9447236180904524	-3.9447236180904524	-3.9447236180904524	1.975731619682163e-11	-8.347882976522669e-05	-1.344143697679101e-06
22	-5.0	-5.0	-5.0	-3.8944723618090453	-3.8944723618090453	-3.8944723618090453	2.5795129275212215e-11	-9.839758422458544e-05	-1.5596965567965526e-06
23	-5.0	-5.0	-5.0	-3.8442211055276383	-3.8442211055276383	-3.8442211055276383	3.361899434767025e-11	-0.0001147342481999658	-1.805734768822731e-06
24	-5.0	-5.0	-5.0	-3.7939698492462313	-3.7939698492462313	-3.7939698492462313	4.373459388790756e-11	-0.0001325318298768252	-2.0862373730778927e-06
25	-5.0	-5.0	-5.0	-3.7437185929648242	-3.7437185929648242	-3.7437185929648242	5.678326968785194e-11	-0.00015181716298684478	-2.4056664642557735e-06
26	-5.0	-5.0	-5.0	-3.693467336683417	-3.693467336683417	-3.693467336683417	7.357614082273498e-11	-0.0001726067130221054	-2.769022330539883e-06
27	-5.0	-5.0	-5.0	-3.64321608040201	-3.64321608040201	-3.64321608040201	9.513615906365539e-11	-0.00019489999976940453	-3.181897682225099e-06
28	-5.0	-5.0	-5.0	-3.592964824120603	-3.592964824120603	-3.592964824120603	1.2274977709310575e-10	-0.00021867993928026408	-3.6505582556856098e-06
29	-5.0	-5.0	-5.0	-3.542713567839196	-3.542713567839196	-3.542713567839196	1.580302153573938e-10	-0.00024390843464061618	-4.181996246188646e-06
30	-5.0	-5.0	-5.0	-3.492462311557789	-3.492462311557789	-3.492462311557789	2.0299467108613975e-10	-0.00027053215308114886	-4.784024440596113e-06
31	-5.0	-5.0	-5.0	-3.442211055276382	-3.442211055276382	-3.442211055276382	2.6015822272370386e-10	-0.00029847281984984875	-5.465341928356793e-06
32	-5.0	-5.0	-5.0	-3.391959798994975	-3.391959798994975	-3.391959798994975	3.326476494785964e-10	-0.00032763509079813957	-6.235652563191252e-06
33	-5.0	-5.0	-5.0	-3.341708542713568	-3.341708542713568	-3.341708542713568	4.243389133897199e-10	-0.00035790129913948476	-7.105735221557552e-06
34	-5.0	-5.0	-5.0	-3.291457286432161	-3.291457286432161	-3.291457286432161	5.40022644262963e-10	-0.0003891371306963265	-8.087601599982008e-06
35	-5.0	-5.0	-5.0	-3.241206030150754	-3.241206030150754	-3.241206030150754	6.856026293659356e-10	-0.00042119179852306843	-9.194546692015138e-06
36	-5.0	-5.0	-5.0	-3.190954773869347	-3.190954773869347	-3.190954773869347	8.683330421808975e-10	-0.0004539019428193569	-1.0441314771014731e-05
37	-5.0	-5.0	-5.0	-3.14070351758794	-3.14070351758794	-3.14070351758794	1.0971009487266667e-09	-0.00048709401744417846	-1.1844262189697474e-05
38	-5.0	-5.0	-5.0	-3.090452261306533	-3.090452261306533	-3.090452261306533	1.3827615050998724e-09	-0.0005205924971960485	-1.3421411495073698e-05
39	-5.0	-5.0	-5.0	-3.040201005025126	-3.040201005025126	-3.040201005025126	1.7385342028305762e-09	-0.0005542227299883962	-1.5192737919278443e-05
40	-5.0	-5.0	-5.0	-2.9899497487437183	-2.9899497487437183	-2.9899497487437183	2.1804695235039337e-09	-0.0005878159427084029	-1.7180169379571453e-05
41	-5.0	-5.0	-5.0	-2.9396984924623113	-2.9396984924623113	-2.9396984924623113	2.727996421647296e-09	-0.0006212168955244124	-1.940790025400929e-05
42	-5.0	-5.0	-5.0	-2.8894472361809043	-2.8894472361809043	-2.8894472361809043	3.4045621519768243e-09	-0.0006542907794937491	-2.190244231314864e-05
43	-5.0	-5.0	-5.0	-2.8391959798994972	-2.8391959798994972	-2.8391959798994972	4.238377076053451e-09	-0.0006869195494800806	-2.469291393936146e-05
44	-5.0	-5.0	-5.0	-2.78894472361809	-2.78894472361809	-2.78894472361809	5.263278201360796e-09	-0.0007190135656856	-2.781110924843233e-05
45	-5.0	-5.0	-5.0	-2.738693467336683	-2.738693467336683	-2.738693467336683	6.51972629415762e-09	-0.0007505110115744174	-3.129175092908554e-05
46	-5.0	-5.0	-5.0	-2.688442211055276	-2.688442211055276	-2.688442211055276	8.055952431188083e-09	-0.0007813731208443642	-3.51726557710208e-05
47	-5.0	-5.0	-5.0	-2.638190954773869	-2.638190954773869	-2.638190954773869	9.929270772628542e-09	-0.0008115898817777634	-3.949484016629867e-05
48	-5.0	-5.0	-5.0	-2.587939698492462	-2.587939698492462	-2.587939698492462	1.220757510042669e-08	-0.0008411650778725743	-4.430274202604778e-05
49	-5.0	-5.0	-5.0	-2.537688442211055	-2.537688442211055	-2.537688442211055	1.4971037215894227e-08	-0.0008701339247636497	-4.9644273531157523e-05
50	-5.0	-5.0	-5.0	-2.487437185929648	-2.487437185929648	-2.487437185929648	1.831402556393542e-08	-0.0008985535241663456	-5.557101758313365e-05
51	-5.0	-5.0	-5.0	-2.437185929648241	-2.437185929648241	-2.437185929648241	2.2347262377189905e-08	-0.0009265185799449682	-6.213816959643736e-05
52	-5.0	-5.0	-5.0	-2.386934673366834	-2.386934673366834	-2.386934673366834	2.7200237133304488e-08	-0.0009541944600641727	-6.94046393618919e-05
53	-5.0	-5.0	-5.0	-2.336683417085427	-2.336683417085427	-2.336683417085427	3.3023893108167207e-08	-0.0009818623075261712	-7.743292371742427e-05
54	-5.0	-5.0	-5.0	-2.28643216080402	-2.28643216080402	-2.28643216080402	3.99936021980233e-08	-0.0010099966311827302	-8.628910291008651e-05
55	-5.0	-5.0	-5.0	-2.236180904522613	-2.236180904522613	-2.236180904522613	4.83124408815604e-08	-0.001039387658238411	-9.60424222284928e-05
56	-5.0	-5.0	-5.0	-2.185929648241206	-2.185929648241206	-2.185929648241206	5.82147771058422e-08	-0.0010712856892496347	-0.00010676534293452278
57	-5.0	-5.0	-5.0	-2.135678391959799	-2.135678391959799	-2.135678391959799	6.997017391548585e-08	-0.0011075703660026193	-0.00011853250907734036
58	-5.0	-5.0	-5.0	-2.0854271356783918	-2.0854271356783918	-2.0854271356783918	8.388761071552717e-08	-0.0011509080650284886	-0.00013142071838956326
59	-5.0	-5.0	-5.0	-2.0351758793969847	-2.0351758793969847	-2.0351758793969847	1.00320017086146e-07	-0.0012047537602484226	-0.00014550807827617973
60	-5.0	-5.0	-5.0	-1.9849246231155777	-1.9849246231155777	-1.9849246231155777	1.196691069854977e-07	-0.001273098518140614	-0.00016087281983345747
61	-5.0	-5.0	-5.0	-1.9346733668341707	-1.9346733668341707	-1.9346733668341707	1.4239049293605963e-07	-0.0013597512152045965	-0.00017759276670403779
62	-5.0	-5.0	-5.0	-1.8844221105527637	-1.8844221105527637	-1.8844221105527637	1.6899905036295728e-07	-0.001467181951738894	-0.00019574342877604067
63	-5.0	-5.0	-5.0	-1.8341708542713566	-1.8341708542713566	-1.8341708542713566	2.0007449163979062e-07	-0.0015953020192682743	-0.0002153971727238968
64	-5.0	-5.0	-5.0	-1.7839195979899496	-1.7839195979899496	-1.7839195979899496	2.362670976312878e-07	-0.0017409566789865494	-0.00023662098101340234
65	-5.0	-5.0	-5.0	-1.7336683417085426	-1.7336683417085426	-1.7336683417085426	2.783035416734499e-07	-0.001898671267554164	-0.00025947540416382253
66	-5.0	-5.0	-5.0	-1.6834170854271355	-1.6834170854271355	-1.6834170854271355	3.2699272711459777e-07	-0.002062002429738641	-0.00028401194140315056
67	-5.0	-5.0	-5.0	-1.6331658291457285	-1.6331658291457285	-1.6331658291457285	3.832315449165963e-07	-0.0022240448743104935	-0.00031027160002849996
68	-5.0	-5.0	-5.0	-1.5829145728643215	-1.5829145728643215	-1.5829145728643215	4.480104425979337e-07	-0.0023767573293298483	-0.00033828214509412646
69	-5.0	-5.0	-5.0	-1.5326633165829144	-1.5326633165829144	-1.5326633165829144	5.224186802574935e-07	-0.002510897582396865	-0.00036805655690841377
70	-5.0	-5.0	-5.0	-1.4824120603015074	-1.4824120603015074	-1.4824120603015074	6.076491338744824e-07	-0.0026179435662925243	-0.0003995908482465893
71	-5.0	-5.0	-5.0	-1.4321608040201004	-1.4321608040201004	-1.4321608040201004	7.050024909174112e-07	-0.002692693378776312	-0.00043286196887493134
72	-5.0	-5.0	-5.0	-1.3819095477386933	-1.3819095477386933	-1.3819095477386933	8.158906689498135e-07	-0.002734328154474497	-0.00046782672870904207
73	-5.0	-5.0	-5.0	-1.3316582914572863	-1.3316582914572863	-1.3316582914572863	9.41839274880289e-07	-0.0027454907540231943	-0.0005044196150265634
74	-5.0	-5.0	-5.0	-1.2814070351758793	-1.2814070351758793	-1.2814070351758793	1.0844889113027699e-06	-0.0027305549010634422	-0.0005425525014288723
75	-5.0	-5.0	-5.0	-1.2311557788944723	-1.2311557788944723	-1.2311557788944723	1.2455951275797106e-06	-0.002694196766242385	-0.0005821143859066069
76	-5.0	-5.0	-5.0	-1.1809045226130652	-1.1809045226130652	-1.1809045226130652	1.4270268075322742e-06	-0.002640573075041175	-0.0006229709251783788
77	-5.0	-5.0	-5.0	-1.1306532663316582	-1.1306532663316582	-1.1306532663316582	1.63076278342566e-06	-0.0025730321649461985	-0.0006649650167673826
78	-5.0	-5.0	-5.0	-1.0804020100502512	-1.0804020100502512	-1.0804020100502512	1.8588864679788423e-06	-0.002494111889973283	-0.0007079190691001713
79	-5.0	-5.0	-5.0	-1.0301507537688441	-1.0301507537688441	-1.0301507537688441	2.113578302967796e-06	-0.002405646489933133	-0.0007516364566981792
80	-5.0	-5.0	-5.0	-0.9798994974874367	-0.9798994974874367	-0.9798994974874367	2.397105835168448e-06	-0.0023089349269866943	-0.0007959021022543311
81	-5.0	-5.0	-5.0	-0.9296482412060296	-0.9296482412060296	-0.9296482412060296	2.711811248373087e-06	-0.0022048717364668846	-0.0008404884720221162
82	-5.0	-5.0	-5.0	-0.8793969849246226	-0.8793969849246226	-0.8793969849246226	3.060096204396312e-06	-0.002094074385240674	-0.0008851560996845365
83	-5.0	-5.0	-5.0	-0.8291457286432156	-0.8291457286432156	-0.8291457286432156	3.4444038766349796e-06	-0.001976979896426201	-0.0009296583011746407
84	-5.0	-5.0	-5.0	-0.7788944723618085	-0.7788944723618085	-0.7788944723618085	3.867198096996674e-06	-0.0018539531156420708	-0.0009737440850585699
85	-5.0	-5.0	-5.0	-0.7286432160804015	-0.7286432160804015	-0.7286432160804015	4.330939580839047e-06	-0.0017253488767892122	-0.0010171618778258562
86	-5.0	-5.0	-5.0	-0.6783919597989945	-0.6783919597989945	-0.6783919597989945	4.8380592447656655e-06	-0.0015916118863970041	-0.00105966255068779
87	-5.0	-5.0	-5.0	-0.6281407035175874	-0.6281407035175874	-0.6281407035175874	5.390928688303708e-06	-0.0014533003559336066	-0.001101002562791109
88	-5.0	-5.0	-5.0	-0.5778894472361804	-0.5778894472361804	-0.5778894472361804	5.991827972036653e-06	-0.0013111790176481009	-0.0011409468716010451
89	-5.0	-5.0	-5.0	-0.5276381909547734	-0.5276381909547734	-0.5276381909547734	6.642910890855139e-06	-0.001166225061751902	-0.0011792704463005066
90	-5.0	-5.0	-5.0	-0.47738693467336635	-0.47738693467336635	-0.47738693467336635	7.3461680105756706e-06	-0.0010196511866524816	-0.0012157601304352283
91	-5.0	-5.0	-5.0	-0.4271356783919593	-0.4271356783919593	-0.4271356783919593	8.103387807999169e-06	-0.0008728810353204608	-0.0012502174358814955
92	-5.0	-5.0	-5.0	-0.3768844221105523	-0.3768844221105523	-0.3768844221105523	8.916116327075555e-06	-0.0007275019306689501	-0.0012824569130316377
93	-5.0	-5.0	-5.0	-0.32663316582914526	-0.32663316582914526	-0.32663316582914526	9.785615835559528e-06	-0.0005851821042597294	-0.0013123082462698221
94	-5.0	-5.0	-5.0	-0.2763819095477382	-0.2763819095477382	-0.2763819095477382	1.0712823035583815e-05	-0.0004475782043300569	-0.0013396157883107662
95	-5.0	-5.0	-5.0	-0.2261306532663312	-0.2261306532663312	-0.2261306532663312	1.1698307446017443e-05	-0.00031621946254745126	-0.0013642391422763467
96	-5.0	-5.0	-5.0	-0.17587939698492416	-0.17587939698492416	-0.17587939698492416	1.2742230632319435e-05	-0.00019242112466599792	-0.0013860526960343122
97	-5.0	-5.0	-5.0	-0.12562814070351713	-0.12562814070351713	-0.12562814070351713	1.3844307008818707e-05	-7.721417205175385e-05	-0.0014049430610612035
98	-5.0	-5.0	-5.0	-0.0753768844221101	-0.0753768844221101	-0.0753768844221101	1.5003766976954727e-05	2.8708120225928724e-05	-0.0014208133798092604
99	-5.0	-5.0	-5.0	-0.02512562814070307	-0.02512562814070307	-0.02512562814070307	1.6219323189097126e-05	0.00012498910655267537	-0.0014335778541862965
100	-5.0	-5.0	-5.0	0.02512562814070396	0.02512562814070396	0.02512562814070396	1.7489140739377585e-05	0.0002115828392561525	-0.001443165703676641
101	-5.0	-5.0	-5.0	0.07537688442211099	0.07537688442211099	0.07537688442211099	1.8810812078982836e-05	0.00028871200629509985	-0.0014495188370347023
102	-5.0	-5.0	-5.0	0.12562814070351802	0.12562814070351802	0.12562814070351802	2.018133743232627e-05	0.00035681560984812677	-0.0014525930164381862
103	-5.0	-5.0	-5.0	0.17587939698492505	0.17587939698492505	0.17587939698492505	2.1597111451530317e-05	0.00041648128535598516	-0.001452359720133245
104	-5.0	-5.0	-5.0	0.22613065326633208	0.22613065326633208	0.22613065326633208	2.305391678920298e-05	0.0004683849401772022	-0.0014488029992207885
105	-5.0	-5.0	-5.0	0.2763819095477391	0.2763819095477391	0.2763819095477391	2.454692519351142e-05	0.0005132517544552684	-0.0014419247163459659
106	-5.0	-5.0	-5.0	0.32663316582914614	0.32663316582914614	0.32663316582914614	2.607070663545349e-05	0.0005518022226169705	-0.001431744429282844
107	-5.0	-5.0	-5.0	0.3768844221105532	0.3768844221105532	0.3768844221105532	2.7619246866916965e-05	0.0005847467691637576	-0.0014182992745190859
108	-5.0	-5.0	-5.0	0.4271356783919602	0.4271356783919602	0.4271356783919602	2.918597368101896e-05	0.0006127367378212512	-0.0014016461791470647
109	-5.0	-5.0	-5.0	0.47738693467336724	0.47738693467336724	0.47738693467336724	3.076379200526432e-05	0.000636372365988791	-0.0013818643055856228
110	-5.0	-5.0	-5.0	0.5276381909547743	0.5276381909547743	0.5276381909547743	3.234512780566505e-05	0.0006561981863342226	-0.001359053305350244
111	-5.0	-5.0	-5.0	0.5778894472361813	0.5778894472361813	0.5778894472361813	3.3921980618982625e-05	0.0006726774736307561	-0.0013333366950973868
112	-5.0	-5.0	-5.0	0.6281407035175883	0.6281407035175883	0.6281407035175883	3.548598436394278e-05	0.00068622239632532	-0.0013048602268099785
113	-5.0	-5.0	-5.0	0.6783919597989954	0.6783919597989954	0.6783919597989954	3.702847591420035e-05	0.0006971790571697056	-0.0012737931683659554
114	-5.0	-5.0	-5.0	0.7286432160804024	0.7286432160804024	0.7286432160804024	3.8540570749812e-05	0.0007058368064463139	-0.00124032620806247
115	-5.0	-5.0	-5.0	0.7788944723618094	0.7788944723618094	0.7788944723618094	4.0013244843960805e-05	0.0007124393014237285	-0.0012046716874465346
116	-5.0	-5.0	-5.0	0.8291457286432165	0.8291457286432165	0.8291457286432165	4.143742179165868e-05	0.000717178569175303	-0.0011670601088553667
117	-5.0	-5.0	-5.0	0.8793969849246235	0.8793969849246235	0.8793969849246235	4.28040640510515e-05	0.0007202117121778429	-0.0011277375742793083
118	-5.0	-5.0	-5.0	0.9296482412060305	0.9296482412060305	0.9296482412060305	4.410426704949475e-05	0.0007216611411422491	-0.0010869643883779645
119	-5.0	-5.0	-5.0	0.9798994974874375	0.9798994974874375	0.9798994974874375	4.532935480918688e-05	0.0007216190570034087	-0.0010450097033753991
120	-5.0	-5.0	-5.0	1.0301507537688446	1.0301507537688446	1.0301507537688446	4.64709756738636e-05	0.000720152398571372	-0.00100214802660048
121	-5.0	-5.0	-5.0	1.0804020100502516	1.0804020100502516	1.0804020100502516	4.752119667138007e-05	0.0007173147751018405	-0.0009586541564203799
122	-5.0	-5.0	-5.0	1.1306532663316586	1.1306532663316586	1.1306532663316586	4.84725950288548e-05	0.000713138491846621	-0.0009148019016720355
123	-5.0	-5.0	-5.0	1.1809045226130657	1.1809045226130657	1.1809045226130657	4.9318345368662825e-05	0.00070764817064628	-0.0008708558743819594
124	-5.0	-5.0	-5.0	1.2311557788944727	1.2311557788944727	1.2311557788944727	5.0052301155467664e-05	0.000700855627655983	-0.0008270699763670564
125	-5.0	-5.0	-5.0	1.2814070351758797	1.2814070351758797	1.2814070351758797	5.066906903643253e-05	0.0006927651702426374	-0.0007836839649826288
126	-5.0	-5.0	-5.0	1.3316582914572868	1.3316582914572868	1.3316582914572868	5.1164074817746826e-05	0.0006833833758719265	-0.0007409196114167571
127	-5.0	-5.0	-5.0	1.3819095477386938	1.3819095477386938	1.3819095477386938	5.15336199488773e-05	0.0006727137952111661	-0.0006989783141762018
128	-5.0	-5.0	-5.0	1.4321608040201008	1.4321608040201008	1.4321608040201008	5.177492753901909e-05	0.0006607568939216435	-0.0006580397021025419
129	-5.0	-5.0	-5.0	1.4824120603015079	1.4824120603015079	1.4824120603015079	5.1886177104927794e-05	0.000647512439172715	-0.0006182604702189565
130	-5.0	-5.0	-5.0	1.5326633165829149	1.5326633165829149	1.5326633165829149	5.186652744192205e-05	0.0006329970201477408	-0.0005797732155770063
131	-5.0	-5.0	-5.0	1.582914572864322	1.582914572864322	1.582914572864322	5.171612721613069e-05	0.0006172206485643983	-0.0005426870193332434
132	-5.0	-5.0	-5.0	1.633165829145729	1.633165829145729	1.633165829145729	5.143611309141575e-05	0.000600215105805546	-0.0005070883198641241
133	-5.0	-5.0	-5.0	1.683417085427136	1.683417085427136	1.683417085427136	5.102859542398283e-05	0.0005820202641189098	-0.00047304073814302683
134	-5.0	-5.0	-5.0	1.733668341708543	1.733668341708543	1.733668341708543	5.049663177652212e-05	0.0005627013160847127	-0.0004405883082654327
135	-5.0	-5.0	-5.0	1.78391959798995	1.78391959798995	1.78391959798995	4.9844188716859515e-05	0.0005423536640591919	-0.00040975515730679035
136	-5.0	-5.0	-5.0	1.834170854271357	1.834170854271357	1.834170854271357	4.90760925687479e-05	0.0005211147363297641	-0.00038054847391322255
137	-5.0	-5.0	-5.0	1.884422110552764	1.884422110552764	1.884422110552764	4.819796997008918e-05	0.0004991792375221848	-0.0003529606619849801
138	-5.0	-5.0	-5.0	1.9346733668341711	1.9346733668341711	1.9346733668341711	4.721617926245965e-05	0.00047682260628789663	-0.0003269703593105078
139	-5.0	-5.0	-5.0	1.9849246231155782	1.9849246231155782	1.9849246231155782	4.613773388174107e-05	0.00045443588169291615	-0.0003025451151188463
140	-5.0	-5.0	-5.0	2.035175879396985	2.035175879396985	2.035175879396985	4.497021903997925e-05	0.00043254945194348693	-0.0002796435437630862
141	-5.0	-5.0	-5.0	2.085427135678392	2.085427135678392	2.085427135678392	4.372170308102503e-05	0.00041190083720721304	-0.0002582159359008074
142	-5.0	-5.0	-5.0	2.1356783919597992	2.1356783919597992	2.1356783919597992	4.240064495551988e-05	0.00039346975972875953	-0.00023820727074053138
143	-5.0	-5.0	-5.0	2.1859296482412063	2.1859296482412063	2.1859296482412063	4.1015799293593646e-05	0.00037852965760976076	-0.00021955765259917825
144	-5.0	-5.0	-5.0	2.2361809045226133	2.2361809045226133	2.2361809045226133	3.9576120556237175e-05	0.0003686776617541909	-0.00020220426085870713
145	-5.0	-5.0	-5.0	2.2864321608040203	2.2864321608040203	2.2864321608040203	3.809066771944029e-05	0.0003658209170680493	-0.00018608258687891066
146	-5.0	-5.0	-5.0	2.3366834170854274	2.3366834170854274	2.3366834170854274	3.656851089029693e-05	0.00037206654087640345	-0.00017112682689912617
147	-5.0	-5.0	-5.0	2.3869346733668344	2.3869346733668344	2.3869346733668344	3.5018641173477914e-05	0.0003895227564498782	-0.00015727132267784327
148	-5.0	-5.0	-5.0	2.4371859296482414	2.4371859296482414	2.4371859296482414	3.344988500242992e-05	0.0004199858522042632	-0.00014445096894633025
149	-5.0	-5.0	-5.0	2.4874371859296485	2.4874371859296485	2.4874371859296485	3.187082402553376e-05	0.0004645743465516716	-0.00013260202831588686
150	-5.0	-5.0	-5.0	2.5376884422110555	2.5376884422110555	2.5376884422110555	3.02897214967753e-05	0.0005234024720266461	-0.00012166240048827603
151	-5.0	-5.0	-5.0	2.5879396984924625	2.5879396984924625	2.5879396984924625	2.8714455967049765e-05	0.0005954158841632307	-0.00011157203698530793
152	-5.0	-5.0	-5.0	2.6381909547738696	2.6381909547738696	2.6381909547738696	2.715246290998434e-05	0.0006784009165130556	-0.00010227344318991527
153	-5.0	-5.0	-5.0	2.6884422110552766	2.6884422110552766	2.6884422110552766	2.5610684749118068e-05	0.000769206031691283	-9.371145279146731e-05
154	-5.0	-5.0	-5.0	2.7386934673366836	2.7386934673366836	2.7386934673366836	2.4095529585343e-05	0.0008640731102786958	-8.583370072301477e-05
155	-5.0	-5.0	-5.0	2.7889447236180906	2.7889447236180906	2.7889447236180906	2.2612838758435753e-05	0.0009590112022124231	-7.859058678150177e-05
156	-5.0	-5.0	-5.0	2.8391959798994977	2.8391959798994977	2.8391959798994977	2.1167863217778605e-05	0.0010501486249268055	-7.193520286818966e-05
157	-5.0	-5.0	-5.0	2.8894472361809047	2.8894472361809047	2.8894472361809047	1.9765248528124704e-05	0.0011340221390128136	-6.582351488759741e-05
158	-5.0	-5.0	-5.0	2.9396984924623117	2.9396984924623117	2.9396984924623117	1.8409028199233157e-05	0.001207773806527257	-6.021417721058242e-05
159	-5.0	-5.0	-5.0	2.9899497487437188	2.9899497487437188	2.9899497487437188	1.710262490565841e-05	0.0012692563468590379	-5.506843444891274e-05
160	-5.0	-5.0	-5.0	3.0402010050251267	3.0402010050251267	3.0402010050251267	1.584885905670386e-05	0.0013170780148357153	-5.0350216042716056e-05
161	-5.0	-5.0	-5.0	3.090452261306533	3.090452261306533	3.090452261306533	1.4649964087811528e-05	0.0013505679089576006	-4.602576882462017e-05
162	-5.0	-5.0	-5.0	3.1407035175879408	3.1407035175879408	3.1407035175879408	1.3507607774217494e-05	0.0013697012327611446	-4.206390440231189e-05
163	-5.0	-5.0	-5.0	3.190954773869347	3.190954773869347	3.190954773869347	1.242291881582216e-05	0.0013750119833275676	-3.8435413443949074e-05
164	-5.0	-5.0	-5.0	3.241206030150755	3.241206030150755	3.241206030150755	1.1396517908696173e-05	0.0013674721121788025	-3.511347313178703e-05
165	-5.0	-5.0	-5.0	3.291457286432161	3.291457286432161	3.291457286432161	1.042855250283938e-05	0.0013483816292136908	-3.207304689567536e-05
166	-5.0	-5.0	-5.0	3.341708542713569	3.341708542713569	3.341708542713569	9.518734446708751e-06	0.001319258357398212	-2.9291122700669803e-05
167	-5.0	-5.0	-5.0	3.391959798994975	3.391959798994975	3.391959798994975	8.66637973530063e-06	0.0012817203532904387	-2.6746440198621713e-05
168	-5.0	-5.0	-5.0	3.442211055276383	3.442211055276383	3.442211055276383	7.870449608602536e-06	0.0012374011566862464	-2.4419276087428443e-05
169	-5.0	-5.0	-5.0	3.492462311557789	3.492462311557789	3.492462311557789	7.129592289225521e-06	0.0011878766817972064	-2.229158053523861e-05
170	-5.0	-5.0	-5.0	3.542713567839197	3.542713567839197	3.542713567839197	6.44218470004527e-06	0.0011346045648679137	-2.0346647943370044e-05
171	-5.0	-5.0	-5.0	3.592964824120603	3.592964824120603	3.592964824120603	5.806373562716872e-06	0.0010788897052407265	-1.85691660590237e-05
172	-5.0	-5.0	-5.0	3.643216080402011	3.643216080402011	3.643216080402011	5.220115343954883e-06	0.0010218690149486065	-1.694499769655522e-05
173	-5.0	-5.0	-5.0	3.693467336683417	3.693467336683417	3.693467336683417	4.681214586513755e-06	0.0009644992533139884	-1.5461200746358372e-05
174	-5.0	-5.0	-5.0	3.743718592964825	3.743718592964825	3.743718592964825	4.18736023396646e-06	0.0009075714042410254	-1.41058435474406e-05
175	-5.0	-5.0	-5.0	3.7939698492462313	3.7939698492462313	3.7939698492462313	3.7361596309084032e-06	0.0008517157984897494	-1.2868033081758767e-05
176	-5.0	-5.0	-5.0	3.844221105527639	3.844221105527639	3.844221105527639	3.3251699515087236e-06	0.0007974216132424772	-1.1737710337911267e-05
177	-5.0	-5.0	-5.0	3.8944723618090453	3.8944723618090453	3.8944723618090453	2.9519268779927786e-06	0.0007450569537468255	-1.0705708518798929e-05
178	-5.0	-5.0	-5.0	3.9447236180904532	3.9447236180904532	3.9447236180904532	2.6139704154655363e-06	0.000694882357493043	-9.763582966115791e-06
179	-5.0	-5.0	-5.0	3.9949748743718594	3.9949748743718594	3.9949748743718594	2.3088677895008997e-06	0.0006470719235949218	-8.903623893274926e-06
180	-5.0	-5.0	-5.0	4.045226130653267	4.045226130653267	4.045226130653267	2.0342334273619217e-06	0.0006017285049892962	-8.118742698570713e-06
181	-5.0	-5.0	-5.0	4.0954773869346734	4.0954773869346734	4.0954773869346734	1.787746072041043e-06	0.0005588966887444258	-7.402476512652356e-06
182	-5.0	-5.0	-5.0	4.145728643216081	4.145728643216081	4.145728643216081	1.567163120176003e-06	0.0005185757763683796	-6.748900432285154e-06
183	-5.0	-5.0	-5.0	4.1959798994974875	4.1959798994974875	4.1959798994974875	1.3703323101620979e-06	0.00048072999925352633	-6.152580226626014e-06
184	-5.0	-5.0	-5.0	4.246231155778895	4.246231155778895	4.246231155778895	1.195200915468619e-06	0.000445296464022249	-5.608558240055572e-06
185	-5.0	-5.0	-5.0	4.296482412060302	4.296482412060302	4.296482412060302	1.039822620457539e-06	0.000412193825468421	-5.112287908559665e-06
186	-5.0	-5.0	-5.0	4.3467336683417095	4.3467336683417095	4.3467336683417095	9.02362272201609e-07	0.0003813266521319747	-4.659625574277015e-06
187	-5.0	-5.0	-5.0	4.396984924623116	4.396984924623116	4.396984924623116	7.81098712322217e-07	0.0003525899082887918	-4.246768639859511e-06
188	-5.0	-5.0	-5.0	4.4472361809045236	4.4472361809045236	4.4472361809045236	6.744258982082303e-07	0.00032587439636699855	-3.870256477966905e-06
189	-5.0	-5.0	-5.0	4.49748743718593	4.49748743718593	4.49748743718593	5.808525236908342e-07	0.00030106722260825336	-3.5269065392640186e-06
190	-5.0	-5.0	-5.0	4.547738693467338	4.547738693467338	4.547738693467338	4.990003459253263e-07	0.00027805654099211097	-3.2138307233253727e-06
191	-5.0	-5.0	-5.0	4.597989949748744	4.597989949748744	4.597989949748744	4.276014184774164e-07	0.0002567307383287698	-2.9283758067322196e-06
192	-5.0	-5.0	-5.0	4.648241206030152	4.648241206030152	4.648241206030152	3.6549442103390553e-07	0.00023698221775703132	-2.668128445293405e-06
193	-5.0	-5.0	-5.0	4.698492462311558	4.698492462311558	4.698492462311558	3.116202643461537e-07	0.00021870600176043808	-2.430876065773191e-06
194	-5.0	-5.0	-5.0	4.748743718592966	4.748743718592966	4.748743718592966	2.6501713552882115e-07	0.00020180245337542146	-2.2146036826597992e-06
195	-5.0	-5.0	-5.0	4.798994974874372	4.798994974874372	4.798994974874372	2.248151341970428e-07	0.0001861757191363722	-2.017466613324359e-06
196	-5.0	-5.0	-5.0	4.84924623115578	4.84924623115578	4.84924623115578	1.9023063460482647e-07	0.00017173547530546784	-1.8377863852947485e-06
197	-5.0	-5.0	-5.0	4.899497487437186	4.899497487437186	4.899497487437186	1.6056049336683056e-07	0.0001583962730364874	-1.6740245882829186e-06
198	-5.0	-5.0	-5.0	4.949748743718594	4.949748743718594	4.949748743718594	1.3517620686874923e-07	0.00014607803313992918	-1.5247831015585689e-06
199	-5.0	-5.0	-5.0	5.0	5.0	5.0	1.1351810740640268e-07	0.00013470504200085998	-1.3887804470869014e-06
200	-4.949748743718593	-4.949748743718593	-4.949748743718593	-5.0	-5.0	-5.0	8.942961914649766e-14	2.0727193259517662e-05	1.2053804177014626e-08
201	-4.949748743718593	-4.949748743718593	-4.949748743718593	-4.949748743718593	-4.949748743718593	-4.949748743718593	1.1450373853219524e-13	2.085680353047792e-05	3.899655709460603e-09
202	-4.949748743718593	-4.949748743718593	-4.949748743718593	-4.899497487437186	-4.899497487437186	-4.899497487437186	1.470708028658436e-13	2.080238118651323e-05	-6.138074493122758e-09
203	-4.949748743718593	-4.949748743718593	-4.949748743718593	-4.849246231155779	-4.849246231155779	-4.849246231155779	1.8949068123152912e-13	2.0529612811515108e-05	-1.8370320375993288e-08
204	-4.949748743718593	-4.949748743718593	-4.949748743718593	-4.798994974874372	-4.798994974874372	-4.798994974874372	2.4488530654515434e-13	2.000074709940236e-05	-3.315345509236067e-08
205	-4.949748743718593	-4.949748743718593	-4.949748743718593	-4.748743718592965	-4.748743718592965	-4.748743718592965	3.1738365435412435e-13	1.917379086080473e-05	-5.089494337084943e-08
206	-4.949748743718593	-4.949748743718593	-4.949748743718593	-4.698492462311558	-4.698492462311558	-4.698492462311558	4.1244330179899237e-13	1.8002314391196705e-05	-7.205988339364922e-08
207	-4.949748743718593	-4.949748743718593	-4.949748743718593	-4.648241206030151	-4.648241206030151	-4.648241206030151	5.372714547519379e-13	1.6436077203252353e-05	-9.717957993871096e-08
208	-4.949748743718593	-4.949748743718593	-4.949748743718593	-4.597989949748744	-4.597989949748744	-4.597989949748744	7.013747850005471e-13	1.4420267689274624e-05	-1.268585236857689e-07
209	-4.949748743718593	-4.949748743718593	-4.949748743718593	-4.547738693467337	-4.547738693467337	-4.547738693467337	9.172755674876963e-13	1.1895483112311922e-05	-1.6178653083898098e-07
210	-4.949748743718593	-4.949748743718593	-4.949748743718593	-4.49748743718593	-4.49748743718593	-4.49748743718593	1.2014418570978588e-12	8.798474482318852e-06	-2.0274633527606056e-07
211	-4.949748743718593	-4.949748743718593	-4.949748743718593	-4.447236180904523	-4.447236180904523	-4.447236180904523	1.5754922894101203e-12	5.061191131972009e-06	-2.506295402326941e-07
212	-4.949748743718593	-4.949748743718593	-4.949748743718593	-4.396984924623116	-4.396984924623116	-4.396984924623116	2.067752127105043e-12	6.125706590864866e-07	-3.064455711410119e-07
213	-4.949748743718593	-4.949748743718593	-4.949748743718593	-4.346733668341709	-4.346733668341709	-4.346733668341709	2.7152571207511588e-12	-4.6234008550527506e-06	-3.713432477070455e-07
214	-4.949748743718593	-4.949748743718593	-4.949748743718593	-4.296482412060302	-4.296482412060302	-4.296482412060302	3.566326467397376e-12	-1.072481791197788e-05	-4.466193388452666e-07
215	-4.949748743718593	-4.949748743718593	-4.949748743718593	-4.2462311557788945	-4.2462311557788945	-4.2462311557788945	4.6838566531471915e-12	-1.77725942194229e-05	-5.337473680810945e-07
216	-4.949748743718593	-4.949748743718593	-4.949748743718593	-4.1959798994974875	-4.1959798994974875	-4.1959798994974875	6.149525463667335e-12	-2.5849170924630016e-05	-6.343886980175739e-07
217	-4.949748743718593	-4.949748743718593	-4.949748743718593	-4.1457286432160805	-4.1457286432160805	-4.1457286432160805	8.069141358898022e-12	-3.5036926419707015e-05	-7.504248173972883e-07
218	-4.949748743718593	-4.949748743718593	-4.949748743718593	-4.0954773869346734	-4.0954773869346734	-4.0954773869346734	1.0579429394582876e-11	-4.542008173302747e-05	-8.839780889502435e-07
219	-4.949748743718593	-4.949748743718593	-4.949748743718593	-4.045226130653266	-4.045226130653266	-4.045226130653266	1.3856612861547347e-11	-5.707939271815121e-05	-1.0374453722761245e-06
220	-4.949748743718593	-4.949748743718593	-4.949748743718593	-3.9949748743718594	-3.9949748743718594	-3.9949748743718594	1.8127232028951752e-11	-7.00928212609142e-05	-1.2135243423472275e-06
221	-4.949748743718593	-4.949748743718593	-4.949748743718593	-3.9447236180904524	-3.9447236180904524	-3.9447236180904524	2.3681740370076824e-11	-8.453365444438532e-05	-1.4152533367450815e-06
222	-4.949748743718593	-4.949748743718593	-4.949748743718593	-3.8944723618090453	-3.8944723618090453	-3.8944723618090453	3.0891537319479775e-11	-0.00010046859097201377	-1.6460559209008352e-06
223	-4.949748743718593	-4.949748743718593	-4.949748743718593	-3.8442211055276383	-3.8442211055276383	-3.8442211055276383	4.0230238232468256e-11	-0.00011795535829151049	-1.9097749373031547e-06
224	-4.949748743718593	-4.949748743718593	-4.949748743718593	-3.7939698492462313	-3.7939698492462313	-3.7939698492462313	5.230015045496007e-11	-0.00013704261800739914	-2.2107305994722992e-06
225	-4.949748743718593	-4.949748743718593	-4.949748743718593	-3.7437185929648242	-3.7437185929648242	-3.7437185929648242	6.786512332442797e-11	-0.000157764065079391	-2.5537651708873454e-06
226	-4.949748743718593	-4.949748743718593	-4.949748743718593	-3.693467336683417	-3.693467336683417	-3.693467336683417	8.78911739654228e-11	-0.00018014010856859386	-2.944314019259764e-06
227	-4.949748743718593	-4.949748743718593	-4.949748743718593	-3.64321608040201	-3.64321608040201	-3.64321608040201	1.1359656474703158e-10	-0.00020417410996742547	-3.388454842934152e-06
228	-4.949748743718593	-4.949748743718593	-4.949748743718593	-3.592964824120603	-3.592964824120603	-3.592964824120603	1.4651332740526598e-10	-0.00022984950919635594	-3.893002030963544e-06
229	-4.949748743718593	-4.949748743718593	-4.949748743718593	-3.542713567839196	-3.542713567839196	-3.542713567839196	1.8856259855178805e-10	-0.00025713129434734583	-4.4655553210759535e-06
230	-4.949748743718593	-4.949748743718593	-4.949748743718593	-3.492462311557789	-3.492462311557789	-3.492462311557789	2.421465572355045e-10	-0.0002859608503058553	-5.114620762469713e-06
231	-4.949748743718593	-4.949748743718593	-4.949748743718593	-3.442211055276382	-3.442211055276382	-3.442211055276382	3.1026024311184846e-10	-0.0003162589855492115	-5.849664830748225e-06
232	-4.949748743718593	-4.949748743718593	-4.949748743718593	-3.391959798994975	-3.391959798994975	-3.391959798994975	3.966270892361121e-10	-0.00034792220685631037	-6.681256309093442e-06
233	-4.949748743718593	-4.949748743718593	-4.949748743718593	-3.341708542713568	-3.341708542713568	-3.341708542713568	5.058626318726846e-10	-0.0003808262408711016	-7.6211354098632e-06
234	-4.949748743718593	-4.949748743718593	-4.949748743718593	-3.291457286432161	-3.291457286432161	-3.291457286432161	6.436715658005855e-10	-0.0004148257721681148	-8.682386578584556e-06
235	-4.949748743718593	-4.949748743718593	-4.949748743718593	-3.241206030150754	-3.241206030150754	-3.241206030150754	8.170841013478724e-10	-0.0004497575864661485	-9.87951261777198e-06
236	-4.949748743718593	-4.949748743718593	-4.949748743718593	-3.190954773869347	-3.190954773869347	-3.190954773869347	1.034738451540129e-09	-0.0004854434810113162	-1.1228577022848185e-05
237	-4.949748743718593	-4.949748743718593	-4.949748743718593	-3.14070351758794	-3.14070351758794	-3.14070351758794	1.3072172353972776e-09	-0.0005216947174631059	-1.2747429536830168e-05
238	-4.949748743718593	-4.949748743718593	-4.949748743718593	-3.090452261306533	-3.090452261306533	-3.090452261306533	1.6474466255227524e-09	-0.0005583199672400951	-1.4455731616180856e-05
239	-4.949748743718593	-4.949748743718593	-4.949748743718593	-3.040201005025126	-3.040201005025126	-3.040201005025126	2.071168190979753e-09	-0.0005951264756731689	-1.637528112041764e-05
240	-4.949748743718593	-4.949748743718593	-4.949748743718593	-2.9899497487437183	-2.9899497487437183	-2.9899497487437183	2.5974945830233294e-09	-0.000631929375231266	-1.8530021407059394e-05
241	-4.949748743718593	-4.949748743718593	-4.949748743718593	-2.9396984924623113	-2.9396984924623113	-2.9396984924623113	3.2495614705741757e-09	-0.000668559514451772	-2.094637784466613e-05
242	-4.949748743718593	-4.949748743718593	-4.949748743718593	-2.8894472361809043	-2.8894472361809043	-2.8894472361809043	4.0552894387282325e-09	-0.0007048644474707544	-2.3653305106563494e-05
243	-4.949748743718593	-4.949748743718593	-4.949748743718593	-2.8391959798994972	-2.8391959798994972	-2.8391959798994972	5.048270896035365e-09	-0.0007407215307466686	-2.6682619136408903e-05
244	-4.949748743718593	-4.949748743718593	-4.949748743718593	-2.78894472361809	-2.78894472361809	-2.78894472361809	6.268798367535977e-09	-0.0007760346052236855	-3.006909719260875e-05
245	-4.949748743718593	-4.949748743718593	-4.949748743718593	-2.738693467336683	-2.738693467336683	-2.738693467336683	7.765051846524408e-09	-0.0008107349276542664	-3.38506797561422e-05
246	-4.949748743718593	-4.949748743718593	-4.949748743718593	-2.688442211055276	-2.688442211055276	-2.688442211055276	9.594464097050834e-09	-0.000844792288262397	-3.806871973210946e-05
247	-4.949748743718593	-4.949748743718593	-4.949748743718593	-2.638190954773869	-2.638190954773869	-2.638190954773869	1.1825283891473098e-08	-0.0008782014483585954	-4.276810068404302e-05
248	-4.949748743718593	-4.949748743718593	-4.949748743718593	-2.587939698492462	-2.587939698492462	-2.587939698492462	1.4538358074479123e-08	-0.0009109805105254054	-4.7997447836678475e-05
249	-4.949748743718593	-4.949748743718593	-4.949748743718593	-2.537688442211055	-2.537688442211055	-2.537688442211055	1.7829153999575944e-08	-0.000943175342399627	-5.380924994824454e-05
250	-4.949748743718593	-4.949748743718593	-4.949748743718593	-2.487437185929648	-2.487437185929648	-2.487437185929648	2.1810044209738803e-08	-0.000974864000454545	-6.0259902966208756e-05
251	-4.949748743718593	-4.949748743718593	-4.949748743718593	-2.437185929648241	-2.437185929648241	-2.437185929648241	2.661287514566201e-08	-0.0010061521315947175	-6.740991375409067e-05
252	-4.949748743718593	-4.949748743718593	-4.949748743718593	-2.386934673366834	-2.386934673366834	-2.386934673366834	3.239184106957297e-08	-0.0010372184915468097	-7.532382005592808e-05
253	-4.949748743718593	-4.949748743718593	-4.949748743718593	-2.336683417085427	-2.336683417085427	-2.336683417085427	3.9326683189408604e-08	-0.001068341895006597	-8.407012501265854e-05
254	-4.949748743718593	-4.949748743718593	-4.949748743718593	-2.28643216080402	-2.28643216080402	-2.28643216080402	4.7626232051074975e-08	-0.0010999870719388127	-9.3721246230416e-05
255	-4.949748743718593	-4.949748743718593	-4.949748743718593	-2.236180904522613	-2.236180904522613	-2.236180904522613	5.75323085255027e-08	-0.001132924109697342	-0.00010435314470669255
256	-4.949748743718593	-4.949748743718593	-4.949748743718593	-2.185929648241206	-2.185929648241206	-2.185929648241206	6.932399504098556e-08	-0.0011683730408549309	-0.00011604523024288937
257	-4.949748743718593	-4.949748743718593	-4.949748743718593	-2.135678391959799	-2.135678391959799	-2.135678391959799	8.332228399041457e-08	-0.001208189525641501	-0.00012887956108897924
258	-4.949748743718593	-4.949748743718593	-4.949748743718593	-2.0854271356783918	-2.0854271356783918	-2.0854271356783918	9.989510437366704e-08	-0.001255044830031693	-0.00014294037828221917
259	-4.949748743718593	-4.949748743718593	-4.949748743718593	-2.0351758793969847	-2.0351758793969847	-2.0351758793969847	1.1946272062368397e-07	-0.0013124714605510235	-0.000158313472638838
260	-4.949748743718593	-4.949748743718593	-4.949748743718593	-1.9849246231155777	-1.9849246231155777	-1.9849246231155777	1.4250348913167838e-07	-0.0013847056543454528	-0.00017508487508166581
261	-4.949748743718593	-4.949748743718593	-4.949748743718593	-1.9346733668341707	-1.9346733668341707	-1.9346733668341707	1.6955994817380882e-07	-0.0014760146150365472	-0.00019334009266458452
262	-4.949748743718593	-4.949748743718593	-4.949748743718593	-1.8844221105527637	-1.8844221105527637	-1.8844221105527637	2.0124520571614182e-07	-0.0015895627439022064	-0.00021316228958312422
263	-4.949748743718593	-4.949748743718593	-4.949748743718593	-1.8341708542713566	-1.8341708542713566	-1.8341708542713566	2.382495769369411e-07	-0.001726052025333047	-0.00023463110846932977
264	-4.949748743718593	-4.949748743718593	-4.949748743718593	-1.7839195979899496	-1.7839195979899496	-1.7839195979899496	2.8134740929425976e-07	-0.0018828937318176031	-0.0002578204730525613
265	-4.949748743718593	-4.949748743718593	-4.949748743718593	-1.7336683417085426	-1.7336683417085426	-1.7336683417085426	3.314040176667589e-07	-0.0020546724554151297	-0.0002827971475198865
266	-4.949748743718593	-4.949748743718593	-4.949748743718593	-1.6834170854271355	-1.6834170854271355	-1.6834170854271355	3.8938263564223577e-07	-0.0022344987373799086	-0.0003096183354500681
267	-4.949748743718593	-4.949748743718593	-4.949748743718593	-1.6331658291457285	-1.6331658291457285	-1.6331658291457285	4.5635127161408167e-07	-0.0024147615768015385	-0.0003383294097147882
268	-4.949748743718593	-4.949748743718593	-4.949748743718593	-1.5829145728643215	-1.5829145728643215	-1.5829145728643215	5.334893402249373e-07	-0.002586550312116742	-0.00036896165693178773
269	-4.949748743718593	-4.949748743718593	-4.949748743718593	-1.5326633165829144	-1.5326633165829144	-1.5326633165829144	6.22093921188566e-07	-0.00273939804174006	-0.00040152965812012553
270	-4.949748743718593	-4.949748743718593	-4.949748743718593	-1.4824120603015074	-1.4824120603015074	-1.4824120603015074	7.23585479012088e-07	-0.002863197587430477	-0.0004360301827546209
271	-4.949748743718593	-4.949748743718593	-4.949748743718593	-1.4321608040201004	-1.4321608040201004	-1.4321608040201004	8.395128590853001e-07	-0.002951323986053467	-0.00047243855078704655
272	-4.949748743718593	-4.949748743718593	-4.949748743718593	-1.3819095477386933	-1.3819095477386933	-1.3819095477386933	9.715573585216775e-07	-0.0030021914280951023	-0.0005107084289193153
273	-4.949748743718593	-4.949748743718593	-4.949748743718593	-1.3316582914572863	-1.3316582914572863	-1.3316582914572863	1.1215356546076684e-06	-0.0030184437055140734	-0.0005507683381438255
274	-4.949748743718593	-4.949748743718593	-4.949748743718593	-1.2814070351758793	-1.2814070351758793	-1.2814070351758793	1.291401360378031e-06	-0.003004985861480236	-0.0005925229634158313
275	-4.949748743718593	-4.949748743718593	-4.949748743718593	-1.2311557788944723	-1.2311557788944723	-1.2311557788944723	1.4832449663641343e-06	-0.00296719535253942	-0.0006358513492159545
276	-4.949748743718593	-4.949748743718593	-4.949748743718593	-1.1809045226130652	-1.1809045226130652	-1.1809045226130652	1.6992919206691146e-06	-0.002909925300627947	-0.0006806066376157105
277	-4.949748743718593	-4.949748743718593	-4.949748743718593	-1.1306532663316582	-1.1306532663316582	-1.1306532663316582	1.941898596932721e-06	-0.0028370986692607403	-0.0007266177562996745
278	-4.949748743718593	-4.949748743718593	-4.949748743718593	-1.0804020100502512	-1.0804020100502512	-1.0804020100502512	2.2135459021792376e-06	-0.0027516852132976055	-0.0007736903498880565
279	-4.949748743718593	-4.949748743718593	-4.949748743718593	-1.0301507537688441	-1.0301507537688441	-1.0301507537688441	2.516830284686663e-06	-0.002655841177329421	-0.0008216093992814422
280	-4.949748743718593	-4.949748743718593	-4.949748743718593	-0.9798994974874367	-0.9798994974874367	-0.9798994974874367	2.854451916515756e-06	-0.002551077399402857	-0.000870139745529741
281	-4.949748743718593	-4.949748743718593	-4.949748743718593	-0.9296482412060296	-0.9296482412060296	-0.9296482412060296	3.2291998467569146e-06	-0.002438429044559598	-0.0009190320270135999
282	-4.949748743718593	-4.949748743718593	-4.949748743718593	-0.8793969849246226	-0.8793969849246226	-0.8793969849246226	3.6439339503489306e-06	-0.0023186015896499157	-0.0009680245420895517
283	-4.949748743718593	-4.949748743718593	-4.949748743718593	-0.8291457286432156	-0.8291457286432156	-0.8291457286432156	4.101563533819449e-06	-0.0021920758299529552	-0.0010168462758883834
284	-4.949748743718593	-4.949748743718593	-4.949748743718593	-0.7788944723618085	-0.7788944723618085	-0.7788944723618085	4.605022503653965e-06	-0.0020592340733855963	-0.0010652225464582443
285	-4.949748743718593	-4.949748743718593	-4.949748743718593	-0.7286432160804015	-0.7286432160804015	-0.7286432160804015	5.157241055189921e-06	-0.001920421258546412	-0.0011128770420327783
286	-4.949748743718593	-4.949748743718593	-4.949748743718593	-0.6783919597989945	-0.6783919597989945	-0.6783919597989945	5.761113899714e-06	-0.0017760562477633357	-0.0011595368850976229
287	-4.949748743718593	-4.949748743718593	-4.949748743718593	-0.6281407035175874	-0.6281407035175874	-0.6281407035175874	6.419465114338968e-06	-0.0016266782768070698	-0.0012049343204125762
288	-4.949748743718593	-4.949748743718593	-4.949748743718593	-0.5778894472361804	-0.5778894472361804	-0.5778894472361804	7.135009772526885e-06	-0.001473021344281733	-0.0012488110223785043
289	-4.949748743718593	-4.949748743718593	-4.949748743718593	-0.5276381909547734	-0.5276381909547734	-0.5276381909547734	7.910312591824835e-06	-0.0013160464586690068	-0.0012909200740978122
290	-4.949748743718593	-4.949748743718593	-4.949748743718593	-0.47738693467336635	-0.47738693467336635	-0.47738693467336635	8.747743918242223e-06	-0.0011569653870537877	-0.001331027364358306
291	-4.949748743718593	-4.949748743718593	-4.949748743718593	-0.4271356783919593	-0.4271356783919593	-0.4271356783919593	9.649433452223973e-06	-0.000997248338535428	-0.0013689135666936636
292	-4.949748743718593	-4.949748743718593	-4.949748743718593	-0.3768844221105523	-0.3768844221105523	-0.3768844221105523	1.061722220761833e-05	-0.0008385396795347333	-0.001404375652782619
293	-4.949748743718593	-4.949748743718593	-4.949748743718593	-0.32663316582914526	-0.32663316582914526	-0.32663316582914526	1.165261328044027e-05	-0.0006826182943768799	-0.0014372251462191343
294	-4.949748743718593	-4.949748743718593	-4.949748743718593	-0.2763819095477382	-0.2763819095477382	-0.2763819095477382	1.2756722086444865e-05	-0.0005312869907356799	-0.0014672912657260895
295	-4.949748743718593	-4.949748743718593	-4.949748743718593	-0.2261306532663312	-0.2261306532663312	-0.2261306532663312	1.3930226803261034e-05	-0.0003862463927362114	-0.0014944191789254546
296	-4.949748743718593	-4.949748743718593	-4.949748743718593	-0.17587939698492416	-0.17587939698492416	-0.17587939698492416	1.5173319821714739e-05	-0.00024899790878407657	-0.0015184691874310374
297	-4.949748743718593	-4.949748743718593	-4.949748743718593	-0.12562814070351713	-0.12562814070351713	-0.12562814070351713	1.648566106958183e-05	-0.0001207622408401221	-0.0015393171925097704
298	-4.949748743718593	-4.949748743718593	-4.949748743718593	-0.0753768844221101	-0.0753768844221101	-0.0753768844221101	1.7866334116979646e-05	-2.4022801881073974e-06	-0.0015568551607429981
299	-4.949748743718593	-4.949748743718593	-4.949748743718593	-0.02512562814070307	-0.02512562814070307	-0.02512562814070307	1.9313806003666756e-05	0.00010557363566476852	-0.0015709891449660063
300	-4.949748743718593	-4.949748743718593	-4.949748743718593	0.02512562814070396	0.02512562814070396	0.02512562814070396	2.0825891742589335e-05	0.00020301247423049062	-0.0015816395170986652
301	-4.949748743718593	-4.949748743718593	-4.949748743718593	0.07537688442211099	0.07537688442211099	0.07537688442211099	2.239972444926819e-05	0.00029006897239014506	-0.0015887428307905793
302	-4.949748743718593	-4.949748743718593	-4.949748743718593	0.12562814070351802	0.12562814070351802	0.12562814070351802	2.4031732021576416e-05	0.0003671405138447881	-0.0015922487946227193
303	-4.949748743718593	-4.949748743718593	-4.949748743718593	0.17587939698492505	0.17587939698492505	0.17587939698492505	2.5717621248034307e-05	0.0004348172515165061	-0.0015921255107969046
304	-4.949748743718593	-4.949748743718593	-4.949748743718593	0.22613065326633208	0.22613065326633208	0.22613065326633208	2.7452370154338872e-05	0.0004937986959703267	-0.0015883547021076083
305	-4.949748743718593	-4.949748743718593	-4.949748743718593	0.2763819095477391	0.2763819095477391	0.2763819095477391	2.923022930736828e-05	0.0005448622396215796	-0.0015809382311999798
306	-4.949748743718593	-4.949748743718593	-4.949748743718593	0.32663316582914614	0.32663316582914614	0.32663316582914614	3.104473268384611e-05	0.0005887947045266628	-0.0015698961215093732
307	-4.949748743718593	-4.949748743718593	-4.949748743718593	0.3768844221105532	0.3768844221105532	0.3768844221105532	3.288871857830192e-05	0.0006263668765313923	-0.0015552686527371407
308	-4.949748743718593	-4.949748743718593	-4.949748743718593	0.4271356783919602	0.4271356783919602	0.4271356783919602	3.475436087361846e-05	0.000658308039419353	-0.0015371175250038505
309	-4.949748743718593	-4.949748743718593	-4.949748743718593	0.47738693467336724	0.47738693467336724	0.47738693467336724	3.663321082961007e-05	0.0006852964870631695	-0.0015155291184782982
310	-4.949748743718593	-4.949748743718593	-4.949748743718593	0.5276381909547743	0.5276381909547743	0.5276381909547743	3.851624936360363e-05	0.0007079360657371581	-0.0014906123979017138
311	-4.949748743718593	-4.949748743718593	-4.949748743718593	0.5778894472361813	0.5778894472361813	0.5778894472361813	4.039394960530048e-05	0.0007267669425345957	-0.0014625020558014512
312	-4.949748743718593	-4.949748743718593	-4.949748743718593	0.6281407035175883	0.6281407035175883	0.6281407035175883	4.2256349310154434e-05	0.0007422532653436065	-0.0014313581632450223
313	-4.949748743718593	-4.949748743718593	-4.949748743718593	0.6783919597989954	0.6783919597989954	0.6783919597989954	4.4093132515362615e-05	0.0007547996938228607	-0.001397365122102201
314	-4.949748743718593	-4.949748743718593	-4.949748743718593	0.7286432160804024	0.7286432160804024	0.7286432160804024	4.5893719624871434e-05	0.0007647424354217947	-0.0013607328291982412
315	-4.949748743718593	-4.949748743718593	-4.949748743718593	0.7788944723618094	0.7788944723618094	0.7788944723618094	4.76473649192567e-05	0.0007723576272837818	-0.0013216931838542223
316	-4.949748743718593	-4.949748743718593	-4.949748743718593	0.8291457286432165	0.8291457286432165	0.8291457286432165	4.9343260307697704e-05	0.000777874665800482	-0.001280499272979796
317	-4.949748743718593	-4.949748743718593	-4.949748743718593	0.8793969849246235	0.8793969849246235	0.8793969849246235	5.0970643977196216e-05	0.0007814760319888592	-0.0012374217621982098
318	-4.949748743718593	-4.949748743718593	-4.949748743718593	0.9296482412060305	0.9296482412060305	0.9296482412060305	5.251891245313531e-05	0.000783307186793536	-0.0011927452869713306
319	-4.949748743718593	-4.949748743718593	-4.949748743718593	0.9798994974874375	0.9798994974874375	0.9798994974874375	5.397773446931151e-05	0.0007834734278731048	-0.001146765542216599
320	-4.949748743718593	-4.949748743718593	-4.949748743718593	1.0301507537688446	1.0301507537688446	1.0301507537688446	5.533716495830929e-05	0.0007820646278560162	-0.0010997839272022247
321	-4.949748743718593	-4.949748743718593	-4.949748743718593	1.0804020100502516	1.0804020100502516	1.0804020100502516	5.6587757417504616e-05	0.0007791309035383165	-0.0010521021904423833
322	-4.949748743718593	-4.949748743718593	-4.949748743718593	1.1306532663316586	1.1306532663316586	1.1306532663316586	5.772067288436761e-05	0.0007747189374640584	-0.0010040204506367445
323	-4.949748743718593	-4.949748743718593	-4.949748743718593	1.1809045226130657	1.1809045226130657	1.1809045226130657	5.8727783768564585e-05	0.0007688543410040438	-0.0009558302699588239
324	-4.949748743718593	-4.949748743718593	-4.949748743718593	1.2311557788944727	1.2311557788944727	1.2311557788944727	5.960177083825512e-05	0.0007615524809807539	-0.000907809822820127
325	-4.949748743718593	-4.949748743718593	-4.949748743718593	1.2814070351758797	1.2814070351758797	1.2814070351758797	6.03362117436595e-05	0.0007528186542913318	-0.0008602230809628963
326	-4.949748743718593	-4.949748743718593	-4.949748743718593	1.3316582914572868	1.3316582914572868	1.3316582914572868	6.092565958123523e-05	0.0007426543743349612	-0.000813313468825072
327	-4.949748743718593	-4.949748743718593	-4.949748743718593	1.3819095477386938	1.3819095477386938	1.3819095477386938	6.13657101545485e-05	0.0007310593500733376	-0.0007673026411794126
328	-4.949748743718593	-4.949748743718593	-4.949748743718593	1.4321608040201008	1.4321608040201008	1.4321608040201008	6.16530567701959e-05	0.0007180296815931797	-0.0007223878055810928
329	-4.949748743718593	-4.949748743718593	-4.949748743718593	1.4824120603015079	1.4824120603015079	1.4824120603015079	6.178553161516915e-05	0.0007035653106868267	-0.000678741664160043
330	-4.949748743718593	-4.949748743718593	-4.949748743718593	1.5326633165829149	1.5326633165829149	1.5326633165829149	6.176213299141214e-05	0.0006876749685034156	-0.0006365096778608859
331	-4.949748743718593	-4.949748743718593	-4.949748743718593	1.582914572864322	1.582914572864322	1.582914572864322	6.158303792896076e-05	0.0006703666877001524	-0.0005958126857876778
332	-4.949748743718593	-4.949748743718593	-4.949748743718593	1.633165829145729	1.633165829145729	1.633165829145729	6.124959995550185e-05	0.0006516644498333335	-0.0005567451589740813
333	-4.949748743718593	-4.949748743718593	-4.949748743718593	1.683417085427136	1.683417085427136	1.683417085427136	6.076433206166046e-05	0.0006316099315881729	-0.0005193778197281063
334	-4.949748743718593	-4.949748743718593	-4.949748743718593	1.733668341708543	1.733668341708543	1.733668341708543	6.0130875161908304e-05	0.0006102668703533709	-0.00048375900951214135
335	-4.949748743718593	-4.949748743718593	-4.949748743718593	1.78391959798995	1.78391959798995	1.78391959798995	5.935395260478607e-05	0.0005877396906726062	-0.00044991556205786765
336	-4.949748743718593	-4.949748743718593	-4.949748743718593	1.834170854271357	1.834170854271357	1.834170854271357	5.843931152744658e-05	0.0005641792668029666	-0.000417856004787609
337	-4.949748743718593	-4.949748743718593	-4.949748743718593	1.884422110552764	1.884422110552764	1.884422110552764	5.739365207299026e-05	0.0005398100474849343	-0.000387571839382872
338	-4.949748743718593	-4.949748743718593	-4.949748743718593	1.9346733668341711	1.9346733668341711	1.9346733668341711	5.622454568980999e-05	0.0005149529315531254	-0.00035904007381759584
339	-4.949748743718593	-4.949748743718593	-4.949748743718593	1.9849246231155782	1.9849246231155782	1.9849246231155782	5.494034390593396e-05	0.0004900763742625713	-0.0003322252887301147
340	-4.949748743718593	-4.949748743718593	-4.949748743718593	2.035175879396985	2.035175879396985	2.035175879396985	5.355007911463064e-05	0.00046582394861616194	-0.0003070822567678988
341	-4.949748743718593	-4.949748743718593	-4.949748743718593	2.085427135678392	2.085427135678392	2.085427135678392	5.206335901760789e-05	0.00044309624354355037	-0.0002835565828718245
342	-4.949748743718593	-4.949748743718593	-4.949748743718593	2.1356783919597992	2.1356783919597992	2.1356783919597992	5.0490256447167334e-05	0.00042310362914577127	-0.0002615880221128464
343	-4.949748743718593	-4.949748743718593	-4.949748743718593	2.1859296482412063	2.1859296482412063	2.1859296482412063	4.884119632773866e-05	0.00040743566933088005	-0.00024111091624945402
344	-4.949748743718593	-4.949748743718593	-4.949748743718593	2.2361809045226133	2.2361809045226133	2.2361809045226133	4.712684154030957e-05	0.0003980826586484909	-0.00022205653658602387
345	-4.949748743718593	-4.949748743718593	-4.949748743718593	2.2864321608040203	2.2864321608040203	2.2864321608040203	4.535797942126701e-05	0.0003974093997385353	-0.00020435411715880036
346	-4.949748743718593	-4.949748743718593	-4.949748743718593	2.3366834170854274	2.3366834170854274	2.3366834170854274	4.354541056180551e-05	0.0004079987993463874	-0.00018793145136442035
347	-4.949748743718593	-4.949748743718593	-4.949748743718593	2.3869346733668344	2.3869346733668344	2.3869346733668344	4.169984147784017e-05	0.0004323694156482816	-0.00017271660908591002
348	-4.949748743718593	-4.949748743718593	-4.949748743718593	2.4371859296482414	2.4371859296482414	2.4371859296482414	3.983178259647007e-05	0.00047255566460080445	-0.00015863814041949809
349	-4.949748743718593	-4.949748743718593	-4.949748743718593	2.4874371859296485	2.4874371859296485	2.4874371859296485	3.795145285723081e-05	0.0005296372692100704	-0.00014562613796442747
350	-4.949748743718593	-4.949748743718593	-4.949748743718593	2.5376884422110555	2.5376884422110555	2.5376884422110555	3.606869205885453e-05	0.0006033751997165382	-0.00013361246965359896
351	-4.949748743718593	-4.949748743718593	-4.949748743718593	2.5879396984924625	2.5879396984924625	2.5879396984924625	3.41928818995498e-05	0.0006920518935658038	-0.0001225312880706042
352	-4.949748743718593	-4.949748743718593	-4.949748743718593	2.6381909547738696	2.6381909547738696	2.6381909547738696	3.2332876465625176e-05	0.0007925751269795001	-0.00011231941607547924
353	-4.949748743718593	-4.949748743718593	-4.949748743718593	2.6884422110552766	2.6884422110552766	2.6884422110552766	3.049694272436353e-05	0.0009008123888634145	-0.00010291639773640782
354	-4.949748743718593	-4.949748743718593	-4.949748743718593	2.7386934673366836	2.7386934673366836	2.7386934673366836	2.869271137707901e-05	0.0010120676597580314	-9.426471660844982e-05
355	-4.949748743718593	-4.949748743718593	-4.949748743718593	2.7889447236180906	2.7889447236180906	2.7889447236180906	2.692713823171882e-05	0.0011215604608878493	-8.630990487290546e-05
356	-4.949748743718593	-4.949748743718593	-4.949748743718593	2.8391959798994977	2.8391959798994977	2.8391959798994977	2.520647606535833e-05	0.001224848791025579	-7.900055788923055e-05
357	-4.949748743718593	-4.949748743718593	-4.949748743718593	2.8894472361809047	2.8894472361809047	2.8894472361809047	2.3536256769218853e-05	0.001318134949542582	-7.228824688354507e-05
358	-4.949748743718593	-4.949748743718593	-4.949748743718593	2.9396984924623117	2.9396984924623117	2.9396984924623117	2.192128340566493e-05	0.0013984491815790534	-6.612762808799744e-05
359	-4.949748743718593	-4.949748743718593	-4.949748743718593	2.9899497487437188	2.9899497487437188	2.9899497487437188	2.0365631660717024e-05	0.0014637045096606016	-6.0476133512565866e-05
360	-4.949748743718593	-4.949748743718593	-4.949748743718593	3.0402010050251267	3.0402010050251267	3.0402010050251267	1.887266004906502e-05	0.00151269999332726	-5.529416011995636e-05
361	-4.949748743718593	-4.949748743718593	-4.949748743718593	3.090452261306533	3.090452261306533	3.090452261306533	1.7445028122899378e-05	0.0015450367936864495	-5.054464782006107e-05
362	-4.949748743718593	-4.949748743718593	-4.949748743718593	3.1407035175879408	3.1407035175879408	3.1407035175879408	1.608472185199499e-05	0.0015610124683007598	-4.6193363232305273e-05
363	-4.949748743718593	-4.949748743718593	-4.949748743718593	3.190954773869347	3.190954773869347	3.190954773869347	1.4793085280704157e-05	0.0015615017618983984	-4.220822665956803e-05
364	-4.949748743718593	-4.949748743718593	-4.949748743718593	3.241206030150755	3.241206030150755	3.241206030150755	1.3570857527589464e-05	0.00154782272875309	-3.855977047351189e-05
365	-4.949748743718593	-4.949748743718593	-4.949748743718593	3.291457286432161	3.291457286432161	3.291457286432161	1.2418214174609405e-05	0.0015216004103422165	-3.5220509744249284e-05
366	-4.949748743718593	-4.949748743718593	-4.949748743718593	3.341708542713569	3.341708542713569	3.341708542713569	1.1334812093839028e-05	0.0014846489066258073	-3.216517507098615e-05
367	-4.949748743718593	-4.949748743718593	-4.949748743718593	3.391959798994975	3.391959798994975	3.391959798994975	1.0319836779081688e-05	0.0014388486742973328	-2.937040881079156e-05
368	-4.949748743718593	-4.949748743718593	-4.949748743718593	3.442211055276383	3.442211055276383	3.442211055276383	9.37205128548714e-06	0.0013860521139577031	-2.6814555894816294e-05
369	-4.949748743718593	-4.949748743718593	-4.949748743718593	3.492462311557789	3.492462311557789	3.492462311557789	8.489845930299306e-06	0.0013280106941238046	-2.4477792976540513e-05
370	-4.949748743718593	-4.949748743718593	-4.949748743718593	3.542713567839197	3.542713567839197	3.542713567839197	7.671287969798665e-06	0.0012663175584748387	-2.234176645288244e-05
371	-4.949748743718593	-4.949748743718593	-4.949748743718593	3.592964824120603	3.592964824120603	3.592964824120603	6.914170538995324e-06	0.0012023833114653826	-2.0389657947816886e-05
372	-4.949748743718593	-4.949748743718593	-4.949748743718593	3.643216080402011	3.643216080402011	3.643216080402011	6.216060219252724e-06	0.0011374130845069885	-1.860595148173161e-05
373	-4.949748743718593	-4.949748743718593	-4.949748743718593	3.693467336683417	3.693467336683417	3.693467336683417	5.574342682428974e-06	0.001072418293915689	-1.697642437648028e-05
374	-4.949748743718593	-4.949748743718593	-4.949748743718593	3.743718592964825	3.743718592964825	3.743718592964825	4.986265946053513e-06	0.001008218969218433	-1.5487963537452742e-05
375	-4.949748743718593	-4.949748743718593	-4.949748743718593	3.7939698492462313	3.7939698492462313	3.7939698492462313	4.448980860423848e-06	0.0009454624960198998	-1.4128613656794187e-05
376	-4.949748743718593	-4.949748743718593	-4.949748743718593	3.844221105527639	3.844221105527639	3.844221105527639	3.959578533404565e-06	0.0008846477139741182	-1.2887323464383371e-05
377	-4.949748743718593	-4.949748743718593	-4.949748743718593	3.8944723618090453	3.8944723618090453	3.8944723618090453	3.5151244804723474e-06	0.0008261391194537282	-1.175402485387167e-05
378	-4.949748743718593	-4.949748743718593	-4.949748743718593	3.9447236180904532	3.9447236180904532	3.9447236180904532	3.112689364744935e-06	0.0007701916620135307	-1.0719439160311595e-05
379	-4.949748743718593	-4.949748743718593	-4.949748743718593	3.9949748743718594	3.9949748743718594	3.9949748743718594	2.749376263197416e-06	0.0007169700693339109	-9.775097169040237e-06
380	-4.949748743718593	-4.949748743718593	-4.949748743718593	4.045226130653267	4.045226130653267	4.045226130653267	2.422344460095891e-06	0.0006665636319667101	-8.913217243389226e-06
381	-4.949748743718593	-4.949748743718593	-4.949748743718593	4.0954773869346734	4.0954773869346734	4.0954773869346734	2.128829826222386e-06	0.0006190011044964194	-8.12669713923242e-06
382	-4.949748743718593	-4.949748743718593	-4.949748743718593	4.145728643216081	4.145728643216081	4.145728643216081	1.866161892319186e-06	0.000574267643969506	-7.409027602989227e-06
383	-4.949748743718593	-4.949748743718593	-4.949748743718593	4.1959798994974875	4.1959798994974875	4.1959798994974875	1.6317777671739455e-06	0.0005323098157532513	-6.754241894668667e-06
384	-4.949748743718593	-4.949748743718593	-4.949748743718593	4.246231155778895	4.246231155778895	4.246231155778895	1.4232330849273263e-06	0.0004930491559207439	-6.156891686259769e-06
385	-4.949748743718593	-4.949748743718593	-4.949748743718593	4.296482412060302	4.296482412060302	4.296482412060302	1.2382101927279066e-06	0.00045638708979822695	-5.611985216091853e-06
386	-4.949748743718593	-4.949748743718593	-4.949748743718593	4.3467336683417095	4.3467336683417095	4.3467336683417095	1.0745238091488045e-06	0.0004222123825456947	-5.114971372677246e-06
387	-4.949748743718593	-4.949748743718593	-4.949748743718593	4.396984924623116	4.396984924623116	4.396984924623116	9.301243963113751e-07	0.00039040434057824314	-4.661671482608654e-06
388	-4.949748743718593	-4.949748743718593	-4.949748743718593	4.4472361809045236	4.4472361809045236	4.4472361809045236	8.030994950211961e-07	0.0003608382830861956	-4.248285677022068e-06
389	-4.949748743718593	-4.949748743718593	-4.949748743718593	4.49748743718593	4.49748743718593	4.49748743718593	6.916732730715269e-07	0.00033338769571855664	-3.8713183130312245e-06
390	-4.949748743718593	-4.949748743718593	-4.949748743718593	4.547738693467338	4.547738693467338	4.547738693467338	5.942045329111782e-07	0.00030792594770900905	-3.527595708874287e-06
391	-4.949748743718593	-4.949748743718593	-4.949748743718593	4.597989949748744	4.597989949748744	4.597989949748744	5.091834168318412e-07	0.00028432905673980713	-3.214204753021477e-06
392	-4.949748743718593	-4.949748743718593	-4.949748743718593	4.648241206030152	4.648241206030152	4.648241206030152	4.3522703642492076e-07	0.0002624768821988255	-2.9284947231644765e-06
393	-4.949748743718593	-4.949748743718593	-4.949748743718593	4.698492462311558	4.698492462311558	4.698492462311558	3.7107423899295176e-07	0.00024225247034337372	-2.668034539965447e-06
394	-4.949748743718593	-4.949748743718593	-4.949748743718593	4.748743718592966	4.748743718592966	4.748743718592966	3.155797075417717e-07	0.00022354531392920762	-2.430611857562326e-06
395	-4.949748743718593	-4.949748743718593	-4.949748743718593	4.798994974874372	4.798994974874372	4.798994974874372	2.6770757354726205e-07	0.00020624934404622763	-2.2142010038805893e-06
396	-4.949748743718593	-4.949748743718593	-4.949748743718593	4.84924623115578	4.84924623115578	4.84924623115578	2.265247034471383e-07	0.0001902648655232042	-2.016958205786068e-06
397	-4.949748743718593	-4.949748743718593	-4.949748743718593	4.899497487437186	4.899497487437186	4.899497487437186	1.9119380125499824e-07	0.0001754966942826286	-1.837193622122868e-06
398	-4.949748743718593	-4.949748743718593	-4.949748743718593	4.949748743718594	4.949748743718594	4.949748743718594	1.60966451264077e-07	0.00016185682034119964	-1.6733720258343965e-06
399	-4.949748743718593	-4.949748743718593	-4.949748743718593	5.0	5.0	5.0	1.3517620686874957e-07	0.0001492616138420999	-1.5240856328091468e-06
400	-4.899497487437186	-4.899497487437186	-4.899497487437186	-5.0	-5.0	-5.0	1.15515284115764e-13	2.4031278371694498e-05	2.2810297650721623e-08
401	-4.899497487437186	-4.899497487437186	-4.899497487437186	-4.949748743718593	-4.949748743718593	-4.949748743718593	1.470708028658436e-13	2.4314704205607995e-05	1.4789621971544875e-08
402	-4.899497487437186	-4.899497487437186	-4.899497487437186	-4.899497487437186	-4.899497487437186	-4.899497487437186	1.8783134703004756e-13	2.440939351799898e-05	4.792744423554041e-09
403	-4.899497487437186	-4.899497487437186	-4.899497487437186	-4.849246231155779	-4.849246231155779	-4.849246231155779	2.4064574895618355e-13	2.4278773707919754e-05	-7.513463629038597e-09
404	-4.899497487437186	-4.899497487437186	-4.899497487437186	-4.798994974874372	-4.798994974874372	-4.798994974874372	3.0927364476919384e-13	2.3881884771981277e-05	-2.2509951236315828e-08
405	-4.899497487437186	-4.899497487437186	-4.899497487437186	-4.748743718592965	-4.748743718592965	-4.748743718592965	3.9867693199054417e-13	2.3173817680799402e-05	-4.06332461011516e-08
406	-4.899497487437186	-4.899497487437186	-4.899497487437186	-4.698492462311558	-4.698492462311558	-4.698492462311558	5.15402191221452e-13	2.21044374484336e-05	-6.238255423340888e-08
407	-4.899497487437186	-4.899497487437186	-4.899497487437186	-4.648241206030151	-4.648241206030151	-4.648241206030151	6.680812506800354e-13	2.0619307179003954e-05	-8.832758879862013e-08
408	-4.899497487437186	-4.899497487437186	-4.899497487437186	-4.597989949748744	-4.597989949748744	-4.597989949748744	8.680847369504258e-13	1.8658911358215846e-05	-1.1911834718603131e-07
409	-4.899497487437186	-4.899497487437186	-4.899497487437186	-4.547738693467337	-4.547738693467337	-4.547738693467337	1.1303731322896858e-12	1.6158961443579756e-05	-1.5549629495126283e-07
410	-4.899497487437186	-4.899497487437186	-4.899497487437186	-4.49748743718593	-4.49748743718593	-4.49748743718593	1.4746020317579191e-12	1.3049881999904756e-05	-1.9830444841772987e-07
411	-4.899497487437186	-4.899497487437186	-4.899497487437186	-4.447236180904523	-4.447236180904523	-4.447236180904523	1.926553549219216e-12	9.258328645955771e-06	-2.485019194864435e-07
412	-4.899497487437186	-4.899497487437186	-4.899497487437186	-4.396984924623116	-4.396984924623116	-4.396984924623116	2.519984868914157e-12	4.70543272967916e-06	-3.071778849061957e-07
413	-4.899497487437186	-4.899497487437186	-4.899497487437186	-4.346733668341709	-4.346733668341709	-4.346733668341709	3.2990086310268825e-12	-6.909343142069702e-07	-3.755702380203729e-07
414	-4.899497487437186	-4.899497487437186	-4.899497487437186	-4.296482412060302	-4.296482412060302	-4.296482412060302	4.321149194494073e-12	-7.017426014499506e-06	-4.550796575131244e-07
415	-4.899497487437186	-4.899497487437186	-4.899497487437186	-4.2462311557788945	-4.2462311557788945	-4.2462311557788945	5.661255050277917e-12	-1.4362455658556428e-05	-5.472965085573378e-07
416	-4.899497487437186	-4.899497487437186	-4.899497487437186	-4.1959798994974875	-4.1959798994974875	-4.1959798994974875	7.416492197130748e-12	-2.2817368517280556e-05	-6.540151957779017e-07
417	-4.899497487437186	-4.899497487437186	-4.899497487437186	-4.1457286432160805	-4.1457286432160805	-4.1457286432160805	9.712697825641096e-12	-3.2474781619384885e-05	-7.772728167765308e-07
418	-4.899497487437186	-4.899497487437186	-4.899497487437186	-4.0954773869346734	-4.0954773869346734	-4.0954773869346734	1.2712440156249232e-11	-4.3425956391729414e-05	-9.193622076963948e-07
419	-4.899497487437186	-4.899497487437186	-4.899497487437186	-4.045226130653266	-4.045226130653266	-4.045226130653266	1.6625211032965054e-11	-5.576214971370064e-05	-1.0828809990925947e-06
420	-4.899497487437186	-4.899497487437186	-4.899497487437186	-3.9949748743718594	-3.9949748743718594	-3.9949748743718594	2.1720275529614828e-11	-6.957103323657066e-05	-1.2707475889328634e-06
421	-4.899497487437186	-4.899497487437186	-4.899497487437186	-3.9447236180904524	-3.9447236180904524	-3.9447236180904524	2.8342820408538865e-11	-8.493388304486871e-05	-1.4862569059914676e-06
422	-4.899497487437186	-4.899497487437186	-4.899497487437186	-3.8944723618090453	-3.8944723618090453	-3.8944723618090453	3.693418422846092e-11	-0.00010192704212386161	-1.7331178696622374e-06
423	-4.899497487437186	-4.899497487437186	-4.899497487437186	-3.8442211055276383	-3.8442211055276383	-3.8442211055276383	4.805712011744839e-11	-0.00012061671441188082	-2.0154984667897224e-06
424	-4.899497487437186	-4.899497487437186	-4.899497487437186	-3.7939698492462313	-3.7939698492462313	-3.7939698492462313	6.242724205957412e-11	-0.00014105830632615834	-2.338088052056264e-06
425	-4.899497487437186	-4.899497487437186	-4.899497487437186	-3.7437185929648242	-3.7437185929648242	-3.7437185929648242	8.095204181308521e-11	-0.00016329344362020493	-2.706141458475031e-06
426	-4.899497487437186	-4.899497487437186	-4.899497487437186	-3.693467336683417	-3.693467336683417	-3.693467336683417	1.0477914157474426e-10	-0.0001873475848697126	-3.1255624435289064e-06
427	-4.899497487437186	-4.899497487437186	-4.899497487437186	-3.64321608040201	-3.64321608040201	-3.64321608040201	1.3535577296759545e-10	-0.00021322730754036456	-3.6029557577421656e-06
428	-4.899497487437186	-4.899497487437186	-4.899497487437186	-3.592964824120603	-3.592964824120603	-3.592964824120603	1.7450185199936974e-10	-0.00024092014064081013	-4.145724233239889e-06
429	-4.899497487437186	-4.899497487437186	-4.899497487437186	-3.542713567839196	-3.542713567839196	-3.542713567839196	2.2449945879064134e-10	-0.00027038954431191087	-4.762136086355895e-06
430	-4.899497487437186	-4.899497487437186	-4.899497487437186	-3.492462311557789	-3.492462311557789	-3.492462311557789	2.882020368094004e-10	-0.0003015782276634127	-5.461439741338836e-06
431	-4.899497487437186	-4.899497487437186	-4.899497487437186	-3.442211055276382	-3.442211055276382	-3.442211055276382	3.691672058617317e-10	-0.000334400509018451	-6.253941137401853e-06
432	-4.899497487437186	-4.899497487437186	-4.899497487437186	-3.391959798994975	-3.391959798994975	-3.391959798994975	4.718177428640362e-10	-0.00036874759825877845	-7.151140835048864e-06
433	-4.899497487437186	-4.899497487437186	-4.899497487437186	-3.341708542713568	-3.341708542713568	-3.341708542713568	6.016360308041507e-10	-0.00040448675281368196	-8.165826329786796e-06
434	-4.899497487437186	-4.899497487437186	-4.899497487437186	-3.291457286432161	-3.291457286432161	-3.291457286432161	7.65398114986991e-10	-0.000441461248556152	-9.312252586823888e-06
435	-4.899497487437186	-4.899497487437186	-4.899497487437186	-3.241206030150754	-3.241206030150754	-3.241206030150754	9.714544413472778e-10	-0.000479494541650638	-1.0606218893371988e-05
436	-4.899497487437186	-4.899497487437186	-4.899497487437186	-3.190954773869347	-3.190954773869347	-3.190954773869347	1.230065387548062e-09	-0.0005183929461054504	-1.2065246664860751e-05
437	-4.899497487437186	-4.899497487437186	-4.899497487437186	-3.14070351758794	-3.14070351758794	-3.14070351758794	1.5538008350707664e-09	-0.0005579530843533576	-1.3708790902455803e-05
438	-4.899497487437186	-4.899497487437186	-4.899497487437186	-3.090452261306533	-3.090452261306533	-3.090452261306533	1.9580142683099837e-09	-0.0005979628185741603	-1.5558307495666668e-05
439	-4.899497487437186	-4.899497487437186	-4.899497487437186	-3.040201005025126	-3.040201005025126	-3.040201005025126	2.46140322039579e-09	-0.0006382106803357601	-1.7637574273976497e-05
440	-4.899497487437186	-4.899497487437186	-4.899497487437186	-2.9899497487437183	-2.9899497487437183	-2.9899497487437183	3.086669306742306e-09	-0.0006784948636777699	-1.9972734662587754e-05
441	-4.899497487437186	-4.899497487437186	-4.899497487437186	-2.9396984924623113	-2.9396984924623113	-2.9396984924623113	3.861292583121386e-09	-0.0007186289294622838	-2.259262873849366e-05
442	-4.899497487437186	-4.899497487437186	-4.899497487437186	-2.8894472361809043	-2.8894472361809043	-2.8894472361809043	4.818436516793261e-09	-0.0007584456470794976	-2.5528894184390083e-05
443	-4.899497487437186	-4.899497487437186	-4.899497487437186	-2.8391959798994972	-2.8391959798994972	-2.8391959798994972	5.998001441876671e-09	-0.0007978083449415863	-2.8816297344747e-05
444	-4.899497487437186	-4.899497487437186	-4.899497487437186	-2.78894472361809	-2.78894472361809	-2.78894472361809	7.447845951384363e-09	-0.0008366154506802559	-3.249281144235283e-05
445	-4.899497487437186	-4.899497487437186	-4.899497487437186	-2.738693467336683	-2.738693467336683	-2.738693467336683	9.225197217691843e-09	-0.0008747961837798357	-3.65999476343859e-05
446	-4.899497487437186	-4.899497487437186	-4.899497487437186	-2.688442211055276	-2.688442211055276	-2.688442211055276	1.139827268116279e-08	-0.000912321440409869	-4.118291326449253e-05
447	-4.899497487437186	-4.899497487437186	-4.899497487437186	-2.638190954773869	-2.638190954773869	-2.638190954773869	1.4048136844064896e-08	-0.000949195702560246	-4.629080285667442e-05
448	-4.899497487437186	-4.899497487437186	-4.899497487437186	-2.587939698492462	-2.587939698492462	-2.587939698492462	1.7270817984352053e-08	-0.0009854492964223027	-5.1976840040879324e-05
449	-4.899497487437186	-4.899497487437186	-4.899497487437186	-2.537688442211055	-2.537688442211055	-2.537688442211055	2.1179710381373513e-08	-0.0010211478220298886	-5.8298417570767924e-05
450	-4.899497487437186	-4.899497487437186	-4.899497487437186	-2.487437185929648	-2.487437185929648	-2.487437185929648	2.590828803241744e-08	-0.001056387322023511	-6.531734834425151e-05
451	-4.899497487437186	-4.899497487437186	-4.899497487437186	-2.437185929648241	-2.437185929648241	-2.437185929648241	3.1613155734159136e-08	-0.0010912922443822026	-7.309984357561916e-05
452	-4.899497487437186	-4.899497487437186	-4.899497487437186	-2.386934673366834	-2.386934673366834	-2.386934673366834	3.8477462695766895e-08	-0.0011260522296652198	-8.171662921085954e-05
453	-4.899497487437186	-4.899497487437186	-4.899497487437186	-2.336683417085427	-2.336683417085427	-2.336683417085427	4.671470242130522e-08	-0.0011609600624069571	-9.124275675276294e-05
454	-4.899497487437186	-4.899497487437186	-4.899497487437186	-2.28643216080402	-2.28643216080402	-2.28643216080402	5.6572920321980584e-08	-0.0011964744189754128	-0.00010175762145081535
455	-4.899497487437186	-4.899497487437186	-4.899497487437186	-2.236180904522613	-2.236180904522613	-2.236180904522613	6.833934726302967e-08	-0.00123334932141006	-0.00011334449663991109
456	-4.899497487437186	-4.899497487437186	-4.899497487437186	-2.185929648241206	-2.185929648241206	-2.185929648241206	8.23454728834651e-08	-0.0012727726716548204	-0.00012609058467205614
457	-4.899497487437186	-4.899497487437186	-4.899497487437186	-2.135678391959799	-2.135678391959799	-2.135678391959799	9.897256691949083e-08	-0.0013165739364922047	-0.00014008577272761613
458	-4.899497487437186	-4.899497487437186	-4.899497487437186	-2.0854271356783918	-2.0854271356783918	-2.0854271356783918	1.1865764979084962e-07	-0.0013674136716872454	-0.00015542266191914678
459	-4.899497487437186	-4.899497487437186	-4.899497487437186	-2.0351758793969847	-2.0351758793969847	-2.0351758793969847	1.4189990526214372e-07	-0.0014289049431681633	-0.00017219547589775175
460	-4.899497487437186	-4.899497487437186	-4.899497487437186	-1.9849246231155777	-1.9849246231155777	-1.9849246231155777	1.692675179744496e-07	-0.0015054763061925769	-0.00019049867114517838
461	-4.899497487437186	-4.899497487437186	-4.899497487437186	-1.9346733668341707	-1.9346733668341707	-1.9346733668341707	2.0140490698666604e-07	-0.0016018433962017298	-0.0002104264567606151
462	-4.899497487437186	-4.899497487437186	-4.899497487437186	-1.8844221105527637	-1.8844221105527637	-1.8844221105527637	2.390403131325188e-07	-0.0017218624707311392	-0.00023207016056403518
463	-4.899497487437186	-4.899497487437186	-4.899497487437186	-1.8341708542713566	-1.8341708542713566	-1.8341708542713566	2.8299368298815386e-07	-0.0018670759163796902	-0.00025551754515618086
464	-4.899497487437186	-4.899497487437186	-4.899497487437186	-1.7839195979899496	-1.7839195979899496	-1.7839195979899496	3.3418477560310085e-07	-0.0020356057211756706	-0.00028085027588531375
465	-4.899497487437186	-4.899497487437186	-4.899497487437186	-1.7336683417085426	-1.7336683417085426	-1.7336683417085426	3.9364139997419606e-07	-0.0022222474217414856	-0.00030814195633865893
466	-4.899497487437186	-4.899497487437186	-4.899497487437186	-1.6834170854271355	-1.6834170854271355	-1.6834170854271355	4.625076716988844e-07	-0.002419749042019248	-0.0003374558000359684
467	-4.899497487437186	-4.899497487437186	-4.899497487437186	-1.6331658291457285	-1.6331658291457285	-1.6331658291457285	5.420521565599005e-07	-0.002619794337078929	-0.0003688424767460674
468	-4.899497487437186	-4.899497487437186	-4.899497487437186	-1.5829145728643215	-1.5829145728643215	-1.5829145728643215	6.336757472695173e-07	-0.002812556689605117	-0.0004023367364425212
469	-4.899497487437186	-4.899497487437186	-4.899497487437186	-1.5326633165829144	-1.5326633165829144	-1.5326633165829144	7.389190976177141e-07	-0.0029862497467547655	-0.00043795566307380795
470	-4.899497487437186	-4.899497487437186	-4.899497487437186	-1.4824120603015074	-1.4824120603015074	-1.4824120603015074	8.594694162840311e-07	-0.0031290207989513874	-0.0004756964335683733
471	-4.899497487437186	-4.899497487437186	-4.899497487437186	-1.4321608040201004	-1.4321608040201004	-1.4321608040201004	9.971664011269179e-07	-0.0032325321808457375	-0.0005155326798558235
472	-4.899497487437186	-4.899497487437186	-4.899497487437186	-1.3819095477386933	-1.3819095477386933	-1.3819095477386933	1.1540070744744652e-06	-0.0032942125108093023	-0.0005574147216975689
473	-4.899497487437186	-4.899497487437186	-4.899497487437186	-1.3316582914572863	-1.3316582914572863	-1.3316582914572863	1.3321492614965047e-06	-0.0033166008070111275	-0.0006012652302160859
474	-4.899497487437186	-4.899497487437186	-4.899497487437186	-1.2814070351758793	-1.2814070351758793	-1.2814070351758793	1.5339134378943475e-06	-0.0033051427453756332	-0.0006469804793596268
475	-4.899497487437186	-4.899497487437186	-4.899497487437186	-1.2311557788944723	-1.2311557788944723	-1.2311557788944723	1.7617826607073498e-06	-0.0032660255674272776	-0.0006944285123609006
476	-4.899497487437186	-4.899497487437186	-4.899497487437186	-1.1809045226130652	-1.1809045226130652	-1.1809045226130652	2.018400287848057e-06	-0.0032049042638391256	-0.0007434497238136828
477	-4.899497487437186	-4.899497487437186	-4.899497487437186	-1.1306532663316582	-1.1306532663316582	-1.1306532663316582	2.3065651889000665e-06	-0.0031263732817023993	-0.0007938568014651537
478	-4.899497487437186	-4.899497487437186	-4.899497487437186	-1.0804020100502512	-1.0804020100502512	-1.0804020100502512	2.629224152599751e-06	-0.0030339090153574944	-0.0008454381604678929
479	-4.899497487437186	-4.899497487437186	-4.899497487437186	-1.0301507537688441	-1.0301507537688441	-1.0301507537688441	2.989461206097266e-06	-0.002930043265223503	-0.000897957943379879
480	-4.899497487437186	-4.899497487437186	-4.899497487437186	-0.9798994974874367	-0.9798994974874367	-0.9798994974874367	3.390483578315695e-06	-0.002816530177369714	-0.0009511594544164836
481	-4.899497487437186	-4.899497487437186	-4.899497487437186	-0.9296482412060296	-0.9296482412060296	-0.9296482412060296	3.835604065168819e-06	-0.002694578841328621	-0.001004769466817379
482	-4.899497487437186	-4.899497487437186	-4.899497487437186	-0.8793969849246226	-0.8793969849246226	-0.8793969849246226	4.328219588601602e-06	-0.002564992755651474	-0.001058501424267888
483	-4.899497487437186	-4.899497487437186	-4.899497487437186	-0.8291457286432156	-0.8291457286432156	-0.8291457286432156	4.871785784766676e-06	-0.0024283109232783318	-0.0011120582930743694
484	-4.899497487437186	-4.899497487437186	-4.899497487437186	-0.7788944723618085	-0.7788944723618085	-0.7788944723618085	5.469787509336819e-06	-0.0022849368397146463	-0.0011651391396299005
485	-4.899497487437186	-4.899497487437186	-4.899497487437186	-0.7286432160804015	-0.7286432160804015	-0.7286432160804015	6.125705209943588e-06	-0.0021352102048695087	-0.001217440702021122
486	-4.899497487437186	-4.899497487437186	-4.899497487437186	-0.6783919597989945	-0.6783919597989945	-0.6783919597989945	6.842977186740083e-06	-0.001979525201022625	-0.0012686635600402951
487	-4.899497487437186	-4.899497487437186	-4.899497487437186	-0.6281407035175874	-0.6281407035175874	-0.6281407035175874	7.624957841546603e-06	-0.0018183864885941148	-0.0013185141142457724
488	-4.899497487437186	-4.899497487437186	-4.899497487437186	-0.5778894472361804	-0.5778894472361804	-0.5778894472361804	8.474872103091348e-06	-0.0016524902312085032	-0.0013667081948369741
489	-4.899497487437186	-4.899497487437186	-4.899497487437186	-0.5276381909547734	-0.5276381909547734	-0.5276381909547734	9.395766309336455e-06	-0.0014827781124040484	-0.0014129747869446874
490	-4.899497487437186	-4.899497487437186	-4.899497487437186	-0.47738693467336635	-0.47738693467336635	-0.47738693467336635	1.0390455926302948e-05	-0.001310453750193119	-0.0014570561470463872
491	-4.899497487437186	-4.899497487437186	-4.899497487437186	-0.4271356783919593	-0.4271356783919593	-0.4271356783919593	1.1461470584394017e-05	-0.0011369935236871243	-0.0014987119939178228
492	-4.899497487437186	-4.899497487437186	-4.899497487437186	-0.3768844221105523	-0.3768844221105523	-0.3768844221105523	1.2610997015893565e-05	-0.0009641071083024144	-0.0015377176459878683
493	-4.899497487437186	-4.899497487437186	-4.899497487437186	-0.32663316582914526	-0.32663316582914526	-0.32663316582914526	1.38408205787565e-05	-0.0007936694310046732	-0.0015738662332296371
494	-4.899497487437186	-4.899497487437186	-4.899497487437186	-0.2763819095477382	-0.2763819095477382	-0.2763819095477382	1.515226614945932e-05	-0.0006276166532188654	-0.001606968929991126
495	-4.899497487437186	-4.899497487437186	-4.899497487437186	-0.2261306532663312	-0.2261306532663312	-0.2261306532663312	1.6546139258825527e-05	-0.00046782215940766037	-0.0016368551878258586
496	-4.899497487437186	-4.899497487437186	-4.899497487437186	-0.17587939698492416	-0.17587939698492416	-0.17587939698492416	1.802266842655347e-05	-0.00031598404166288674	-0.0016633715713396668
497	-4.899497487437186	-4.899497487437186	-4.899497487437186	-0.12562814070351713	-0.12562814070351713	-0.12562814070351713	1.958144971979187e-05	-0.00017352108261547983	-0.001686380011960864
498	-4.899497487437186	-4.899497487437186	-4.899497487437186	-0.0753768844221101	-0.0753768844221101	-0.0753768844221101	2.122139461570937e-05	-4.14997230109293e-05	-0.0017057618824765086
499	-4.899497487437186	-4.899497487437186	-4.899497487437186	-0.02512562814070307	-0.02512562814070307	-0.02512562814070307	2.294068228489757e-05	7.940587238408625e-05	-0.0017214124090969563
500	-4.899497487437186	-4.899497487437186	-4.899497487437186	0.02512562814070396	0.02512562814070396	0.02512562814070396	2.4736717429157926e-05	0.00018890945648308843	-0.0017332435818389058
501	-4.899497487437186	-4.899497487437186	-4.899497487437186	0.07537688442211099	0.07537688442211099	0.07537688442211099	2.66060948015877e-05	0.00028706382727250457	-0.0017411847366020083
502	-4.899497487437186	-4.899497487437186	-4.899497487437186	0.12562814070351802	0.12562814070351802	0.12562814070351802	2.8544571507132827e-05	0.0003742210101336241	-0.001745179877616465
503	-4.899497487437186	-4.899497487437186	-4.899497487437186	0.17587939698492505	0.17587939698492505	0.17587939698492505	3.0547048126634924e-05	0.0004509496793616563	-0.0017451927997171879
504	-4.899497487437186	-4.899497487437186	-4.899497487437186	0.22613065326633208	0.22613065326633208	0.22613065326633208	3.260755962614364e-05	0.0005179710569791496	-0.0017412032466381788
505	-4.899497487437186	-4.899497487437186	-4.899497487437186	0.2763819095477391	0.2763819095477391	0.2763819095477391	3.471927690579857e-05	0.0005760997883044183	-0.0017332119168713689
506	-4.899497487437186	-4.899497487437186	-4.899497487437186	0.32663316582914614	0.32663316582914614	0.32663316582914614	3.687451970948645e-05	0.0006261813687160611	-0.0017212398815900087
507	-4.899497487437186	-4.899497487437186	-4.899497487437186	0.3768844221105532	0.3768844221105532	0.3768844221105532	3.9064781459040724e-05	0.0006690624286420643	-0.0017053307965397835
508	-4.899497487437186	-4.899497487437186	-4.899497487437186	0.4271356783919602	0.4271356783919602	0.4271356783919602	4.1280766396983376e-05	0.0007055502501316369	-0.0016855518333613873
509	-4.899497487437186	-4.899497487437186	-4.899497487437186	0.47738693467336724	0.47738693467336724	0.47738693467336724	4.351243922244355e-05	0.0007363986223936081	-0.001661996589973569
510	-4.899497487437186	-4.899497487437186	-4.899497487437186	0.5276381909547743	0.5276381909547743	0.5276381909547743	4.5749087189336987e-05	0.0007622955599799752	-0.0016347841592505574
511	-4.899497487437186	-4.899497487437186	-4.899497487437186	0.5778894472361813	0.5778894472361813	0.5778894472361813	4.7979394408198994e-05	0.0007838527671992779	-0.0016040620394051075
512	-4.899497487437186	-4.899497487437186	-4.899497487437186	0.6281407035175883	0.6281407035175883	0.6281407035175883	5.0191527857831116e-05	0.0008015969069674611	-0.0015700047370046377
513	-4.899497487437186	-4.899497487437186	-4.899497487437186	0.6783919597989954	0.6783919597989954	0.6783919597989954	5.237323437519988e-05	0.0008159957942552865	-0.0015328152803704143
514	-4.899497487437186	-4.899497487437186	-4.899497487437186	0.7286432160804024	0.7286432160804024	0.7286432160804024	5.451194765720679e-05	0.0008274351712316275	-0.0014927225420251489
515	-4.899497487437186	-4.899497487437186	-4.899497487437186	0.7788944723618094	0.7788944723618094	0.7788944723618094	5.65949040816247e-05	0.000836239370983094	-0.0014499810058623552
516	-4.899497487437186	-4.899497487437186	-4.899497487437186	0.8291457286432165	0.8291457286432165	0.8291457286432165	5.8609265942309746e-05	0.0008426738204434514	-0.0014048685552552342
517	-4.899497487437186	-4.899497487437186	-4.899497487437186	0.8793969849246235	0.8793969849246235	0.8793969849246235	6.0542250501295174e-05	0.0008469555177725852	-0.0013576814671978354
518	-4.899497487437186	-4.899497487437186	-4.899497487437186	0.9296482412060305	0.9296482412060305	0.9296482412060305	6.238126309282877e-05	0.0008492530323565006	-0.0013087325496599078
519	-4.899497487437186	-4.899497487437186	-4.899497487437186	0.9798994974874375	0.9798994974874375	0.9798994974874375	6.41140323766785e-05	0.0008496952359564602	-0.0012583457864820957
520	-4.899497487437186	-4.899497487437186	-4.899497487437186	1.0301507537688446	1.0301507537688446	1.0301507537688446	6.572874573437871e-05	0.000848379684612155	-0.0012068523792549968
521	-4.899497487437186	-4.899497487437186	-4.899497487437186	1.0804020100502516	1.0804020100502516	1.0804020100502516	6.721418273607e-05	0.0008453764603473246	-0.0011545835295692086
522	-4.899497487437186	-4.899497487437186	-4.899497487437186	1.1306532663316586	1.1306532663316586	1.1306532663316586	6.855984457990995e-05	0.0008407358545809984	-0.001101869042031467
523	-4.899497487437186	-4.899497487437186	-4.899497487437186	1.1809045226130657	1.1809045226130657	1.1809045226130657	6.9756077422458e-05	0.0008344880188815296	-0.0010490284767001867
524	-4.899497487437186	-4.899497487437186	-4.899497487437186	1.2311557788944727	1.2311557788944727	1.2311557788944727	7.07941875777051e-05	0.0008266511140391231	-0.0009963681222870946
525	-4.899497487437186	-4.899497487437186	-4.899497487437186	1.2814070351758797	1.2814070351758797	1.2814070351758797	7.166654666418545e-05	0.0008172339294105768	-0.0009441775036975741
526	-4.899497487437186	-4.899497487437186	-4.899497487437186	1.3316582914572868	1.3316582914572868	1.3316582914572868	7.236668492245655e-05	0.0008062295382842422	-0.000892724609002471
527	-4.899497487437186	-4.899497487437186	-4.899497487437186	1.3819095477386938	1.3819095477386938	1.3819095477386938	7.288937110666452e-05	0.0007936391048133373	-0.0008422526298090816
528	-4.899497487437186	-4.899497487437186	-4.899497487437186	1.4321608040201008	1.4321608040201008	1.4321608040201008	7.323067757040838e-05	0.0007794537814334035	-0.000792978797107935
529	-4.899497487437186	-4.899497487437186	-4.899497487437186	1.4824120603015079	1.4824120603015079	1.4824120603015079	7.338802941422108e-05	0.0007636675145477057	-0.0007450929842889309
530	-4.899497487437186	-4.899497487437186	-4.899497487437186	1.5326633165829149	1.5326633165829149	1.5326633165829149	7.336023683441275e-05	0.0007462797802872956	-0.0006987553788349032
531	-4.899497487437186	-4.899497487437186	-4.899497487437186	1.582914572864322	1.582914572864322	1.582914572864322	7.314751010478949e-05	0.0007272985531017184	-0.000654098519589752
532	-4.899497487437186	-4.899497487437186	-4.899497487437186	1.633165829145729	1.633165829145729	1.633165829145729	7.275145692736496e-05	0.0007067394908517599	-0.0006112270057201385
533	-4.899497487437186	-4.899497487437186	-4.899497487437186	1.683417085427136	1.683417085427136	1.683417085427136	7.217506219875582e-05	0.0006846451433375478	-0.0005702186608687043
534	-4.899497487437186	-4.899497487437186	-4.899497487437186	1.733668341708543	1.733668341708543	1.733668341708543	7.14226505484695e-05	0.0006610778509639204	-0.0005311270360834897
535	-4.899497487437186	-4.899497487437186	-4.899497487437186	1.78391959798995	1.78391959798995	1.78391959798995	7.049983230675331e-05	0.0006361486157402396	-0.0004939818754792213
536	-4.899497487437186	-4.899497487437186	-4.899497487437186	1.834170854271357	1.834170854271357	1.834170854271357	6.941343384630348e-05	0.000610026647336781	-0.000458792841527611
537	-4.899497487437186	-4.899497487437186	-4.899497487437186	1.884422110552764	1.884422110552764	1.884422110552764	6.817141350756109e-05	0.0005829696892760694	-0.0004255508247297257
538	-4.899497487437186	-4.899497487437186	-4.899497487437186	1.9346733668341711	1.9346733668341711	1.9346733668341711	6.678276455576436e-05	0.0005553571390919387	-0.00039423105772584677
539	-4.899497487437186	-4.899497487437186	-4.899497487437186	1.9849246231155782	1.9849246231155782	1.9849246231155782	6.52574068243309e-05	0.0005277410382404923	-0.0003647947742138058
540	-4.899497487437186	-4.899497487437186	-4.899497487437186	2.035175879396985	2.035175879396985	2.035175879396985	6.360606886932362e-05	0.0005009155720472336	-0.0003371925267856568
541	-4.899497487437186	-4.899497487437186	-4.899497487437186	2.085427135678392	2.085427135678392	2.085427135678392	6.1840162590492e-05	0.00047597786760888994	-0.000311365001834929
542	-4.899497487437186	-4.899497487437186	-4.899497487437186	2.1356783919597992	2.1356783919597992	2.1356783919597992	5.997165236349773e-05	0.0004544304101727903	-0.00028724592993967235
543	-4.899497487437186	-4.899497487437186	-4.899497487437186	2.1859296482412063	2.1859296482412063	2.1859296482412063	5.801292077433443e-05	0.0004382474289741367	-0.00026476368657313287
544	-4.899497487437186	-4.899497487437186	-4.899497487437186	2.2361809045226133	2.2361809045226133	2.2361809045226133	5.5976633050621154e-05	0.0004299101128708571	-0.00024384282005485147
545	-4.899497487437186	-4.899497487437186	-4.899497487437186	2.2864321608040203	2.2864321608040203	2.2864321608040203	5.3875602246441466e-05	0.0004323442990425974	-0.00022440578322857618
546	-4.899497487437186	-4.899497487437186	-4.899497487437186	2.3366834170854274	2.3366834170854274	2.3366834170854274	5.172265715976528e-05	0.0004486951802391559	-0.00020637342822737992
547	-4.899497487437186	-4.899497487437186	-4.899497487437186	2.3869346733668344	2.3869346733668344	2.3869346733668344	4.953051484720438e-05	0.0004819371970370412	-0.00018966688367072493
548	-4.899497487437186	-4.899497487437186	-4.899497487437186	2.4371859296482414	2.4371859296482414	2.4371859296482414	4.7311659453695774e-05	0.0005343121010810137	-0.000174207758391276
549	-4.899497487437186	-4.899497487437186	-4.899497487437186	2.4874371859296485	2.4874371859296485	2.4874371859296485	4.507822889914312e-05	0.0006067600334063172	-0.00015991940745152533
550	-4.899497487437186	-4.899497487437186	-4.899497487437186	2.5376884422110555	2.5376884422110555	2.5376884422110555	4.284191076506854e-05	0.0006984957726672292	-0.00014672709221486002
551	-4.899497487437186	-4.899497487437186	-4.899497487437186	2.5879396984924625	2.5879396984924625	2.5879396984924625	4.0613848507311294e-05	0.0008069122559390962	-0.00013455850421451032
552	-4.899497487437186	-4.899497487437186	-4.899497487437186	2.6381909547738696	2.6381909547738696	2.6381909547738696	3.84045588913429e-05	0.0009278065408580005	-0.0001233443763339892
553	-4.899497487437186	-4.899497487437186	-4.899497487437186	2.6884422110552766	2.6884422110552766	2.6884422110552766	3.622386131049781e-05	0.001055876025930047	-0.00011301833001198247
554	-4.899497487437186	-4.899497487437186	-4.899497487437186	2.7386934673366836	2.7386934673366836	2.7386934673366836	3.408081940989051e-05	0.001185363857075572	-0.00010351724631618708
555	-4.899497487437186	-4.899497487437186	-4.899497487437186	2.7889447236180906	2.7889447236180906	2.7889447236180906	3.198369520530768e-05	0.001310658873990178	-9.478141873842105e-05
556	-4.899497487437186	-4.899497487437186	-4.899497487437186	2.8391959798994977	2.8391959798994977	2.8391959798994977	2.9939915661855498e-05	0.0014267693040892482	-8.675429126014933e-05
557	-4.899497487437186	-4.899497487437186	-4.899497487437186	2.8894472361809047	2.8894472361809047	2.8894472361809047	2.79560514860501e-05	0.0015296329511329532	-7.938280759844929e-05
558	-4.899497487437186	-4.899497487437186	-4.899497487437186	2.9396984924623117	2.9396984924623117	2.9396984924623117	2.603780769122491e-05	0.0016162516549229622	-7.261713471962139e-05
559	-4.899497487437186	-4.899497487437186	-4.899497487437186	2.9899497487437188	2.9899497487437188	2.9899497487437188	2.4190025322805753e-05	0.0016846897779032588	-6.641056097578257e-05
560	-4.899497487437186	-4.899497487437186	-4.899497487437186	3.0402010050251267	3.0402010050251267	3.0402010050251267	2.241669357968953e-05	0.0017340128542855382	-6.0719623434124514e-05
561	-4.899497487437186	-4.899497487437186	-4.899497487437186	3.090452261306533	3.090452261306533	3.090452261306533	2.0720971442450632e-05	0.0017641640733927488	-5.550359855988063e-05
562	-4.899497487437186	-4.899497487437186	-4.899497487437186	3.1407035175879408	3.1407035175879408	3.1407035175879408	1.9105217819465614e-05	0.0017758236499503255	-5.072492058388889e-05
563	-4.899497487437186	-4.899497487437186	-4.899497487437186	3.190954773869347	3.190954773869347	3.190954773869347	1.7571029148666582e-05	0.001770263654179871	-4.6348359319381416e-05
564	-4.899497487437186	-4.899497487437186	-4.899497487437186	3.241206030150755	3.241206030150755	3.241206030150755	1.611928334521106e-05	0.0017491873586550355	-4.23415403929539e-05
565	-4.899497487437186	-4.899497487437186	-4.899497487437186	3.291457286432161	3.291457286432161	3.291457286432161	1.4750188963003884e-05	0.0017145799938589334	-3.867431223625317e-05
566	-4.899497487437186	-4.899497487437186	-4.899497487437186	3.341708542713569	3.341708542713569	3.341708542713569	1.3463338439277352e-05	0.001668580574914813	-3.5318906157044694e-05
567	-4.899497487437186	-4.899497487437186	-4.899497487437186	3.391959798994975	3.391959798994975	3.391959798994975	1.2257764314447574e-05	0.0016133427852764726	-3.224967804271728e-05
568	-4.899497487437186	-4.899497487437186	-4.899497487437186	3.442211055276383	3.442211055276383	3.442211055276383	1.1131997361939289e-05	0.0015509469667449594	-2.9442851882777177e-05
569	-4.899497487437186	-4.899497487437186	-4.899497487437186	3.492462311557789	3.492462311557789	3.492462311557789	1.0084125622070303e-05	0.0014833247987553477	-2.687664164113812e-05
570	-4.899497487437186	-4.899497487437186	-4.899497487437186	3.542713567839197	3.542713567839197	3.542713567839197	9.11185340766031e-06	0.0014122066786512733	-2.4530900191166438e-05
571	-4.899497487437186	-4.899497487437186	-4.899497487437186	3.592964824120603	3.592964824120603	3.592964824120603	8.212559433944726e-06	0.0013391030952334404	-2.238716115243733e-05
572	-4.899497487437186	-4.899497487437186	-4.899497487437186	3.643216080402011	3.643216080402011	3.643216080402011	7.383353318762909e-06	0.0012652939185500145	-2.042836968030315e-05
573	-4.899497487437186	-4.899497487437186	-4.899497487437186	3.693467336683417	3.693467336683417	3.693467336683417	6.6211297980597005e-06	0.0011918366653844714	-1.8638907931745052e-05
574	-4.899497487437186	-4.899497487437186	-4.899497487437186	3.743718592964825	3.743718592964825	3.743718592964825	5.9226201038066155e-06	0.001119576976634562	-1.7004387700580992e-05
575	-4.899497487437186	-4.899497487437186	-4.899497487437186	3.7939698492462313	3.7939698492462313	3.7939698492462313	5.284440054034681e-06	0.001049182377755642	-1.5511661331402138e-05
576	-4.899497487437186	-4.899497487437186	-4.899497487437186	3.844221105527639	3.844221105527639	3.844221105527639	4.703134505510916e-06	0.0009811526397243142	-1.4148602531349752e-05
577	-4.899497487437186	-4.899497487437186	-4.899497487437186	3.8944723618090453	3.8944723618090453	3.8944723618090453	4.1752179167057754e-06	0.0009158501634374261	-1.2904142749903258e-05
578	-4.899497487437186	-4.899497487437186	-4.899497487437186	3.9447236180904532	3.9447236180904532	3.9447236180904532	3.697210860389022e-06	0.0008535214583389461	-1.1768100193876307e-05
579	-4.899497487437186	-4.899497487437186	-4.899497487437186	3.9949748743718594	3.9949748743718594	3.9949748743718594	3.2656724100773345e-06	0.0007943185628391802	-1.0731168003985658e-05
580	-4.899497487437186	-4.899497487437186	-4.899497487437186	4.045226130653267	4.045226130653267	4.045226130653267	2.877228401557061e-06	0.0007383149350062013	-9.784796930034645e-06
581	-4.899497487437186	-4.899497487437186	-4.899497487437186	4.0954773869346734	4.0954773869346734	4.0954773869346734	2.5285956390554364e-06	0.0006855244864709675	-8.921187145460863e-06
582	-4.899497487437186	-4.899497487437186	-4.899497487437186	4.145728643216081	4.145728643216081	4.145728643216081	2.2166021748497512e-06	0.0006359125254675746	-8.133192750392482e-06
583	-4.899497487437186	-4.899497487437186	-4.899497487437186	4.1959798994974875	4.1959798994974875	4.1959798994974875	1.938203840982985e-06	0.0005894085625186563	-7.414257197524421e-06
584	-4.899497487437186	-4.899497487437186	-4.899497487437186	4.246231155778895	4.246231155778895	4.246231155778895	1.6904972523296283e-06	0.0005459157400764525	-6.758396466466365e-06
585	-4.899497487437186	-4.899497487437186	-4.899497487437186	4.296482412060302	4.296482412060302	4.296482412060302	1.4707295317828416e-06	0.0005053168861195445	-6.16012903265073e-06
586	-4.899497487437186	-4.899497487437186	-4.899497487437186	4.3467336683417095	4.3467336683417095	4.3467336683417095	1.27630503124616e-06	0.0004674831870943308	-5.614454494207166e-06
587	-4.899497487437186	-4.899497487437186	-4.899497487437186	4.396984924623116	4.396984924623116	4.396984924623116	1.1047893369969864e-06	0.00043227660353295505	-5.116782631375827e-06
588	-4.899497487437186	-4.899497487437186	-4.899497487437186	4.4472361809045236	4.4472361809045236	4.4472361809045236	9.539108555432884e-07	0.00039955650572665036	-4.662942501454381e-06
589	-4.899497487437186	-4.899497487437186	-4.899497487437186	4.49748743718593	4.49748743718593	4.49748743718593	8.215602771044755e-07	0.0003691790043376386	-4.249093308317242e-06
590	-4.899497487437186	-4.899497487437186	-4.899497487437186	4.547738693467338	4.547738693467338	4.547738693467338	7.057882091459022e-07	0.00034100376069545746	-3.871748504025163e-06
591	-4.899497487437186	-4.899497487437186	-4.899497487437186	4.597989949748744	4.597989949748744	4.597989949748744	6.048012628443761e-07	0.0003148916002828628	-3.5277107599540614e-06
592	-4.899497487437186	-4.899497487437186	-4.899497487437186	4.648241206030152	4.648241206030152	4.648241206030152	5.169568618153484e-07	0.0002907088492065668	-3.2140671919478336e-06
593	-4.899497487437186	-4.899497487437186	-4.899497487437186	4.698492462311558	4.698492462311558	4.698492462311558	4.4075702572628516e-07	0.0002683261991478503	-2.9281488878041273e-06
594	-4.899497487437186	-4.899497487437186	-4.899497487437186	4.748743718592966	4.748743718592966	4.748743718592966	3.7484136234615664e-07	0.00024762062821537256	-2.667525222932454e-06
595	-4.899497487437186	-4.899497487437186	-4.899497487437186	4.798994974874372	4.798994974874372	4.798994974874372	3.1797948087507033e-07	0.00022847444051876664	-2.4299715732922778e-06
596	-4.899497487437186	-4.899497487437186	-4.899497487437186	4.84924623115578	4.84924623115578	4.84924623115578	2.6906301772887083e-07	0.0002107775944750756	-2.2134629489301005e-06
597	-4.899497487437186	-4.899497487437186	-4.899497487437186	4.899497487437186	4.899497487437186	4.899497487437186	2.270974439162145e-07	0.00019442514167167246	-2.0161448901490076e-06
598	-4.899497487437186	-4.899497487437186	-4.899497487437186	4.949748743718594	4.949748743718594	4.949748743718594	1.9119380125499776e-07	0.0001793197588995099	-1.8363305116508855e-06
599	-4.899497487437186	-4.899497487437186	-4.899497487437186	5.0	5.0	5.0	1.6056049336683056e-07	0.0001653689396334812	-1.6724738998163957e-06
600	-4.849246231155779	-4.849246231155779	-4.849246231155779	-5.0	-5.0	-5.0	1.4966181118870181e-13	2.776151814032346e-05	3.574575302423e-08
601	-4.849246231155779	-4.849246231155779	-4.849246231155779	-4.949748743718593	-4.949748743718593	-4.949748743718593	1.8949068123152912e-13	2.8226586437085643e-05	2.7981229777651606e-08
602	-4.849246231155779	-4.849246231155779	-4.849246231155779	-4.899497487437186	-4.899497487437186	-4.899497487437186	2.4064574895618355e-13	2.8499163818196394e-05	1.8148792690908522e-08
603	-4.849246231155779	-4.849246231155779	-4.849246231155779	-4.849246231155779	-4.849246231155779	-4.849246231155779	3.065653937193418e-13	2.8540289349621162e-05	5.893060261996652e-09
604	-4.849246231155779	-4.849246231155779	-4.849246231155779	-4.798994974874372	-4.798994974874372	-4.798994974874372	3.9177486899454934e-13	2.8305941668804735e-05	-9.193242611615915e-09
605	-4.849246231155779	-4.849246231155779	-4.849246231155779	-4.748743718592965	-4.748743718592965	-4.748743718592965	5.022322731946193e-13	2.774749373202212e-05	-2.7577574002179972e-08
606	-4.849246231155779	-4.849246231155779	-4.849246231155779	-4.698492462311558	-4.698492462311558	-4.698492462311558	6.457822982692768e-13	2.6811267161974683e-05	-4.979377266067786e-08
607	-4.849246231155779	-4.849246231155779	-4.849246231155779	-4.648241206030151	-4.648241206030151	-4.648241206030151	8.327499472249481e-13	2.5438366719754413e-05	-7.645458310889808e-08
608	-4.849246231155779	-4.849246231155779	-4.849246231155779	-4.597989949748744	-4.597989949748744	-4.597989949748744	1.076715490926312e-12	2.3563989088870585e-05	-1.0825633722788552e-07
609	-4.849246231155779	-4.849246231155779	-4.849246231155779	-4.547738693467337	-4.547738693467337	-4.547738693467337	1.3955233980025396e-12	2.111878893629182e-05	-1.4599660858038987e-07
610	-4.849246231155779	-4.849246231155779	-4.849246231155779	-4.49748743718593	-4.49748743718593	-4.49748743718593	1.812592392290319e-12	1.802711994969286e-05	-1.905810478319836e-07
611	-4.849246231155779	-4.849246231155779	-4.849246231155779	-4.447236180904523	-4.447236180904523	-4.447236180904523	2.358611865432434e-12	1.4208429092832375e-05	-2.430426775390515e-07
612	-4.849246231155779	-4.849246231155779	-4.849246231155779	-4.396984924623116	-4.396984924623116	-4.396984924623116	3.073732438088705e-12	9.57712563831592e-06	-3.045543621738034e-07
613	-4.849246231155779	-4.849246231155779	-4.849246231155779	-4.346733668341709	-4.346733668341709	-4.346733668341709	4.010386531435817e-12	4.04258798880619e-06	-3.764500604575005e-07
614	-4.849246231155779	-4.849246231155779	-4.849246231155779	-4.296482412060302	-4.296482412060302	-4.296482412060302	5.236909588633662e-12	-2.4894145553844282e-06	-4.6024064204175374e-07
615	-4.849246231155779	-4.849246231155779	-4.849246231155779	-4.2462311557788945	-4.2462311557788945	-4.2462311557788945	6.842175509805473e-12	-1.0116859812114853e-05	-5.576425223807746e-07
616	-4.849246231155779	-4.849246231155779	-4.849246231155779	-4.1959798994974875	-4.1959798994974875	-4.1959798994974875	8.941512632495457e-12	-1.8940747395390645e-05	-6.705943746965204e-07
617	-4.849246231155779	-4.849246231155779	-4.849246231155779	-4.1457286432160805	-4.1457286432160805	-4.1457286432160805	1.1684231200305768e-11	-2.906275403802283e-05	-8.012967214199307e-07
618	-4.849246231155779	-4.849246231155779	-4.849246231155779	-4.0954773869346734	-4.0954773869346734	-4.0954773869346734	1.5263172050979115e-11	-4.0584796806797385e-05	-9.52229470385646e-07
619	-4.849246231155779	-4.849246231155779	-4.849246231155779	-4.045226130653266	-4.045226130653266	-4.045226130653266	1.9926781934834165e-11	-5.3608328016707674e-05	-1.126200800172228e-06
620	-4.849246231155779	-4.849246231155779	-4.849246231155779	-3.9949748743718594	-3.9949748743718594	-3.9949748743718594	2.5994336576527866e-11	-6.823067087680101e-05	-1.3263741038826993e-06
621	-4.849246231155779	-4.849246231155779	-4.849246231155779	-3.9447236180904524	-3.9447236180904524	-3.9447236180904524	3.3875071906344073e-11	-8.454471389995888e-05	-1.5563140323138214e-06
622	-4.849246231155779	-4.849246231155779	-4.849246231155779	-3.8944723618090453	-3.8944723618090453	-3.8944723618090453	4.409215089407401e-11	-0.00010263558942824602	-1.820040779421106e-06
623	-4.849246231155779	-4.849246231155779	-4.849246231155779	-3.8442211055276383	-3.8442211055276383	-3.8442211055276383	5.731259272638843e-11	-0.00012257990601938218	-2.1220721464487724e-06
624	-4.849246231155779	-4.849246231155779	-4.849246231155779	-3.7939698492462313	-3.7939698492462313	-3.7939698492462313	7.438452783256162e-11	-0.00014444046246353537	-2.467496415192727e-06
625	-4.849246231155779	-4.849246231155779	-4.849246231155779	-3.7437185929648242	-3.7437185929648242	-3.7437185929648242	9.638342219775338e-11	-0.00016826699720695615	-2.8620147531910334e-06
626	-4.849246231155779	-4.849246231155779	-4.849246231155779	-3.693467336683417	-3.693467336683417	-3.693467336683417	1.246692437766955e-10	-0.0001940918155014515	-3.3120384159701644e-06
627	-4.849246231155779	-4.849246231155779	-4.849246231155779	-3.64321608040201	-3.64321608040201	-3.64321608040201	1.609569294319246e-10	-0.00022192561300471425	-3.824735358648468e-06
628	-4.849246231155779	-4.849246231155779	-4.849246231155779	-3.592964824120603	-3.592964824120603	-3.592964824120603	2.0740295994616774e-10	-0.00025175962946377695	-4.408155746205011e-06
629	-4.849246231155779	-4.849246231155779	-4.849246231155779	-3.542713567839196	-3.542713567839196	-3.542713567839196	2.66711370969033e-10	-0.00028355835820548236	-5.071282430435531e-06
630	-4.849246231155779	-4.849246231155779	-4.849246231155779	-3.492462311557789	-3.492462311557789	-3.492462311557789	3.422631271961783e-10	-0.00031726216548122466	-5.82417715122574e-06
631	-4.849246231155779	-4.849246231155779	-4.849246231155779	-3.442211055276382	-3.442211055276382	-3.442211055276382	4.382734736890182e-10	-0.0003527826047502458	-6.6780453380488325e-06
632	-4.849246231155779	-4.849246231155779	-4.849246231155779	-3.391959798994975	-3.391959798994975	-3.391959798994975	5.59982659947596e-10	-0.00039000637480057776	-7.645412551937625e-06
633	-4.849246231155779	-4.849246231155779	-4.849246231155779	-3.341708542713568	-3.341708542713568	-3.341708542713568	7.138863166640055e-10	-0.00042878766544163227	-8.740193152334541e-06
634	-4.849246231155779	-4.849246231155779	-4.849246231155779	-3.291457286432161	-3.291457286432161	-3.291457286432161	9.0801275876199e-10	-0.00046896206913515925	-9.977910849556793e-06
635	-4.849246231155779	-4.849246231155779	-4.849246231155779	-3.241206030150754	-3.241206030150754	-3.241206030150754	1.1522555969292962e-09	-0.0005103363655507565	-1.137578237830894e-05
636	-4.849246231155779	-4.849246231155779	-4.849246231155779	-3.190954773869347	-3.190954773869347	-3.190954773869347	1.4587712672240073e-09	-0.0005527015891857445	-1.2952904398844112e-05
637	-4.849246231155779	-4.849246231155779	-4.849246231155779	-3.14070351758794	-3.14070351758794	-3.14070351758794	1.8424524360263576e-09	-0.0005958348629064858	-1.4730491784575861e-05
638	-4.849246231155779	-4.849246231155779	-4.849246231155779	-3.090452261306533	-3.090452261306533	-3.090452261306533	2.3214897041555394e-09	-0.000639504287391901	-1.673192673479207e-05
639	-4.849246231155779	-4.849246231155779	-4.849246231155779	-3.040201005025126	-3.040201005025126	-3.040201005025126	2.918035614141483e-09	-0.0006834784289821982	-1.8983177142217755e-05
640	-4.849246231155779	-4.849246231155779	-4.849246231155779	-2.9899497487437183	-2.9899497487437183	-2.9899497487437183	3.658986648558478e-09	-0.0007275351090356708	-2.1512745661311783e-05
641	-4.849246231155779	-4.849246231155779	-4.849246231155779	-2.9396984924623113	-2.9396984924623113	-2.9396984924623113	4.576900679538221e-09	-0.000771468912716955	-2.4352135369554162e-05
642	-4.849246231155779	-4.849246231155779	-4.849246231155779	-2.8894472361809043	-2.8894472361809043	-2.8894472361809043	5.711069168057394e-09	-0.0008150946232490242	-2.7535901608644053e-05
643	-4.849246231155779	-4.849246231155779	-4.849246231155779	-2.8391959798994972	-2.8391959798994972	-2.8391959798994972	7.108765286701467e-09	-0.0008582634036429226	-3.110199031652883e-05
644	-4.849246231155779	-4.849246231155779	-4.849246231155779	-2.78894472361809	-2.78894472361809	-2.78894472361809	8.826691013043556e-09	-0.0009008634369820356	-3.509192538331263e-05
645	-4.849246231155779	-4.849246231155779	-4.849246231155779	-2.738693467336683	-2.738693467336683	-2.738693467336683	1.0932648064567816e-08	-0.0009428220801055431	-3.9551054214825854e-05
646	-4.849246231155779	-4.849246231155779	-4.849246231155779	-2.688442211055276	-2.688442211055276	-2.688442211055276	1.3507459261581559e-08	-0.0009841090068221092	-4.4528824219014496e-05
647	-4.849246231155779	-4.849246231155779	-4.849246231155779	-2.638190954773869	-2.638190954773869	-2.638190954773869	1.6647168441708588e-08	-0.0010247385362163186	-5.007892832509242e-05
648	-4.849246231155779	-4.849246231155779	-4.849246231155779	-2.587939698492462	-2.587939698492462	-2.587939698492462	2.046554832608602e-08	-0.0010647578164935112	-5.625956691801548e-05
649	-4.849246231155779	-4.849246231155779	-4.849246231155779	-2.537688442211055	-2.537688442211055	-2.537688442211055	2.5096946658528623e-08	-0.00110425625462085	-6.313357880571857e-05
650	-4.849246231155779	-4.849246231155779	-4.849246231155779	-2.487437185929648	-2.487437185929648	-2.487437185929648	3.06995013972402e-08	-0.0011433411855250597	-7.076860492816195e-05
651	-4.849246231155779	-4.849246231155779	-4.849246231155779	-2.437185929648241	-2.437185929648241	-2.437185929648241	3.745875561442376e-08	-0.0011821739608421922	-7.923717930680141e-05
652	-4.849246231155779	-4.849246231155779	-4.849246231155779	-2.386934673366834	-2.386934673366834	-2.386934673366834	4.559170192110018e-08	-0.0012209588894620538	-8.861673268256709e-05
653	-4.849246231155779	-4.849246231155779	-4.849246231155779	-2.336683417085427	-2.336683417085427	-2.336683417085427	5.535128454122586e-08	-0.0012599991168826818	-9.89894979284145e-05
654	-4.849246231155779	-4.849246231155779	-4.849246231155779	-2.28643216080402	-2.28643216080402	-2.28643216080402	6.703138446129949e-08	-0.0012997642625123262	-0.00011044253187719733
655	-4.849246231155779	-4.849246231155779	-4.849246231155779	-2.236180904522613	-2.236180904522613	-2.236180904522613	8.097230922425207e-08	-0.0013409830862656236	-0.00012306713324505836
656	-4.849246231155779	-4.849246231155779	-4.849246231155779	-2.185929648241206	-2.185929648241206	-2.185929648241206	9.756680376290634e-08	-0.0013848313828930259	-0.0001369589299429208
657	-4.849246231155779	-4.849246231155779	-4.849246231155779	-2.135678391959799	-2.135678391959799	-2.135678391959799	1.1726659202467562e-07	-0.0014331040438264608	-0.000152216583956033
658	-4.849246231155779	-4.849246231155779	-4.849246231155779	-2.0854271356783918	-2.0854271356783918	-2.0854271356783918	1.4058945087932704e-07	-0.001488454407081008	-0.00016894174041226506
659	-4.849246231155779	-4.849246231155779	-4.849246231155779	-2.0351758793969847	-2.0351758793969847	-2.0351758793969847	1.6812680779343212e-07	-0.0015545344213023782	-0.0001872378634288907
660	-4.849246231155779	-4.849246231155779	-4.849246231155779	-1.9849246231155777	-1.9849246231155777	-1.9849246231155777	2.00551841887397e-07	-0.0016359625151380897	-0.00020720883912872523
661	-4.849246231155779	-4.849246231155779	-4.849246231155779	-1.9346733668341707	-1.9346733668341707	-1.9346733668341707	2.386280541811738e-07	-0.0017378560733050108	-0.0002289581170771271
662	-4.849246231155779	-4.849246231155779	-4.849246231155779	-1.8844221105527637	-1.8844221105527637	-1.8844221105527637	2.832182570373227e-07	-0.0018647568067535758	-0.0002525863528717309
663	-4.849246231155779	-4.849246231155779	-4.849246231155779	-1.8341708542713566	-1.8341708542713566	-1.8341708542713566	3.352939150252051e-07	-0.0020191040821373463	-0.00027819006936624646
664	-4.849246231155779	-4.849246231155779	-4.849246231155779	-1.7839195979899496	-1.7839195979899496	-1.7839195979899496	3.9594474971262285e-07	-0.0021998463198542595	-0.0003058594011235982
665	-4.849246231155779	-4.849246231155779	-4.849246231155779	-1.7336683417085426	-1.7336683417085426	-1.7336683417085426	4.663884993597879e-07	-0.0024021619465202093	-0.00033567557693459094
666	-4.849246231155779	-4.849246231155779	-4.849246231155779	-1.6834170854271355	-1.6834170854271355	-1.6834170854271355	5.479807013359459e-07	-0.0026185556780546904	-0.00036770879523828626
667	-4.849246231155779	-4.849246231155779	-4.849246231155779	-1.6331658291457285	-1.6331658291457285	-1.6331658291457285	6.422243405722791e-07	-0.0028400160372257233	-0.0004020150227006525
668	-4.849246231155779	-4.849246231155779	-4.849246231155779	-1.5829145728643215	-1.5829145728643215	-1.5829145728643215	7.507791818635018e-07	-0.0030557645950466394	-0.00043863331666216254
669	-4.849246231155779	-4.849246231155779	-4.849246231155779	-1.5326633165829144	-1.5326633165829144	-1.5326633165829144	8.754705777843393e-07	-0.0032526268623769283	-0.000477583467727527
670	-4.849246231155779	-4.849246231155779	-4.849246231155779	-1.4824120603015074	-1.4824120603015074	-1.4824120603015074	1.0182975179399582e-06	-0.003416807856410742	-0.0005188629147596657
671	-4.849246231155779	-4.849246231155779	-4.849246231155779	-1.4321608040201004	-1.4321608040201004	-1.4321608040201004	1.18143965986045e-06	-0.003537976648658514	-0.0005624443292617798
672	-4.849246231155779	-4.849246231155779	-4.849246231155779	-1.3819095477386933	-1.3819095477386933	-1.3819095477386933	1.367263057810202e-06	-0.003612277563661337	-0.0006082736072130501
673	-4.849246231155779	-4.849246231155779	-4.849246231155779	-1.3316582914572863	-1.3316582914572863	-1.3316582914572863	1.5783242839308124e-06	-0.0036420284304767847	-0.0006562674534507096
674	-4.849246231155779	-4.849246231155779	-4.849246231155779	-1.2814070351758793	-1.2814070351758793	-1.2814070351758793	1.8173726173647667e-06	-0.0036332118324935436	-0.0007063130033202469
675	-4.849246231155779	-4.849246231155779	-4.849246231155779	-1.2311557788944723	-1.2311557788944723	-1.2311557788944723	2.0873499622717596e-06	-0.003592924913391471	-0.0007582667749375105
676	-4.849246231155779	-4.849246231155779	-4.849246231155779	-1.1809045226130652	-1.1809045226130652	-1.1809045226130652	2.391388145949165e-06	-0.0035277586430311203	-0.000811954727396369
677	-4.849246231155779	-4.849246231155779	-4.849246231155779	-1.1306532663316582	-1.1306532663316582	-1.1306532663316582	2.7328032446218707e-06	-0.003443076042458415	-0.0008671727846376598
678	-4.849246231155779	-4.849246231155779	-4.849246231155779	-1.0804020100502512	-1.0804020100502512	-1.0804020100502512	3.1150865878871745e-06	-0.0033429530449211597	-0.00092368881450966
679	-4.849246231155779	-4.849246231155779	-4.849246231155779	-1.0301507537688441	-1.0301507537688441	-1.0301507537688441	3.5418921042625028e-06	-0.0032303507905453444	-0.0009812458883970976
680	-4.849246231155779	-4.849246231155779	-4.849246231155779	-0.9798994974874367	-0.9798994974874367	-0.9798994974874367	4.017019690689848e-06	-0.003107336349785328	-0.0010395630961284041
681	-4.849246231155779	-4.849246231155779	-4.849246231155779	-0.9296482412060296	-0.9296482412060296	-0.9296482412060296	4.5443943189938805e-06	-0.002975297626107931	-0.0010983413085341454
682	-4.849246231155779	-4.849246231155779	-4.849246231155779	-0.8793969849246226	-0.8793969849246226	-0.8793969849246226	5.128040632814818e-06	-0.002835168270394206	-0.0011572663206607103
683	-4.849246231155779	-4.849246231155779	-4.849246231155779	-0.8291457286432156	-0.8291457286432156	-0.8291457286432156	5.772052839896866e-06	-0.0026875529438257217	-0.0012160134501755238
684	-4.849246231155779	-4.849246231155779	-4.849246231155779	-0.7788944723618085	-0.7788944723618085	-0.7788944723618085	6.480559767035792e-06	-0.002532878192141652	-0.0012742524268105626
685	-4.849246231155779	-4.849246231155779	-4.849246231155779	-0.7286432160804015	-0.7286432160804015	-0.7286432160804015	7.2576850184345945e-06	-0.0023714888375252485	-0.0013316507684066892
686	-4.849246231155779	-4.849246231155779	-4.849246231155779	-0.6783919597989945	-0.6783919597989945	-0.6783919597989945	8.107502262345647e-06	-0.0022037450689822435	-0.0013878796016797423
687	-4.849246231155779	-4.849246231155779	-4.849246231155779	-0.6281407035175874	-0.6281407035175874	-0.6281407035175874	9.033985765022071e-06	-0.002030120464041829	-0.0014426170382648706
688	-4.849246231155779	-4.849246231155779	-4.849246231155779	-0.5778894472361804	-0.5778894472361804	-0.5778894472361804	1.0040956394141282e-05	-0.0018512654351070523	-0.0014955512015148997
689	-4.849246231155779	-4.849246231155779	-4.849246231155779	-0.5276381909547734	-0.5276381909547734	-0.5276381909547734	1.11320234246155e-05	-0.0016680810367688537	-0.0015463836025446653
690	-4.849246231155779	-4.849246231155779	-4.849246231155779	-0.47738693467336635	-0.47738693467336635	-0.47738693467336635	1.2310522596315237e-05	-0.0014817520277574658	-0.0015948315849527717
691	-4.849246231155779	-4.849246231155779	-4.849246231155779	-0.4271356783919593	-0.4271356783919593	-0.4271356783919593	1.3579450993589655e-05	-0.0012937517603859305	-0.0016406300710514188
692	-4.849246231155779	-4.849246231155779	-4.849246231155779	-0.3768844221105523	-0.3768844221105523	-0.3768844221105523	1.494139943811898e-05	-0.0011058291420340538	-0.0016835322603583336
693	-4.849246231155779	-4.849246231155779	-4.849246231155779	-0.32663316582914526	-0.32663316582914526	-0.32663316582914526	1.6398483206819058e-05	-0.0009199443738907576	-0.0017233103280887008
694	-4.849246231155779	-4.849246231155779	-4.849246231155779	-0.2763819095477382	-0.2763819095477382	-0.2763819095477382	1.7952272002215094e-05	-0.0007381495670415461	-0.0017597562400624156
695	-4.849246231155779	-4.849246231155779	-4.849246231155779	-0.2261306532663312	-0.2261306532663312	-0.2261306532663312	1.9603720210690824e-05	-0.0005625014891847968	-0.0017926819855347276
696	-4.849246231155779	-4.849246231155779	-4.849246231155779	-0.17587939698492416	-0.17587939698492416	-0.17587939698492416	2.135309858095058e-05	-0.0003948907251469791	-0.001821917132474482
697	-4.849246231155779	-4.849246231155779	-4.849246231155779	-0.12562814070351713	-0.12562814070351713	-0.12562814070351713	2.3199928537514113e-05	-0.00023695202253293246	-0.0018473106902092695
698	-4.849246231155779	-4.849246231155779	-4.849246231155779	-0.0753768844221101	-0.0753768844221101	-0.0753768844221101	2.5142920408754906e-05	-8.996928227134049e-05	-0.0018687305273488164
699	-4.849246231155779	-4.849246231155779	-4.849246231155779	-0.02512562814070307	-0.02512562814070307	-0.02512562814070307	2.717991689270327e-05	4.5195767597761005e-05	-0.0018860605778172612
700	-4.849246231155779	-4.849246231155779	-4.849246231155779	0.02512562814070396	0.02512562814070396	0.02512562814070396	2.9307843103634625e-05	0.00016808022337500006	-0.0018992038676515222
701	-4.849246231155779	-4.849246231155779	-4.849246231155779	0.07537688442211099	0.07537688442211099	0.07537688442211099	3.152266453578654e-05	0.00027862974093295634	-0.0019080807687714696
702	-4.849246231155779	-4.849246231155779	-4.849246231155779	0.12562814070351802	0.12562814070351802	0.12562814070351802	3.381935424530407e-05	0.00037710508331656456	-0.0019126299303025007
703	-4.849246231155779	-4.849246231155779	-4.849246231155779	0.17587939698492505	0.17587939698492505	0.17587939698492505	3.619187048618255e-05	0.0004640506813302636	-0.0019128102576360106
704	-4.849246231155779	-4.849246231155779	-4.849246231155779	0.22613065326633208	0.22613065326633208	0.22613065326633208	3.863314593970563e-05	0.0005401851958595216	-0.0019085982348769903
705	-4.849246231155779	-4.849246231155779	-4.849246231155779	0.2763819095477391	0.2763819095477391	0.2763819095477391	4.113508954955043e-05	0.0006063540349714458	-0.0018999935127794743
706	-4.849246231155779	-4.849246231155779	-4.849246231155779	0.32663316582914614	0.32663316582914614	0.32663316582914614	4.368860181703805e-05	0.0006634684395976365	-0.0018870191415771842
707	-4.849246231155779	-4.849246231155779	-4.849246231155779	0.3768844221105532	0.3768844221105532	0.3768844221105532	4.628360422447516e-05	0.0007124379626475275	-0.0018697214545682073
708	-4.849246231155779	-4.849246231155779	-4.849246231155779	0.4271356783919602	0.4271356783919602	0.4271356783919602	4.890908324154641e-05	0.0007541572558693588	-0.0018481735605746508
709	-4.849246231155779	-4.849246231155779	-4.849246231155779	0.47738693467336724	0.47738693467336724	0.47738693467336724	5.155314913351115e-05	0.0007894643349573016	-0.0018224773230031133
710	-4.849246231155779	-4.849246231155779	-4.849246231155779	0.5276381909547743	0.5276381909547743	0.5276381909547743	5.420310953457485e-05	0.0008191302185878158	-0.0017927630105987191
711	-4.849246231155779	-4.849246231155779	-4.849246231155779	0.5778894472361813	0.5778894472361813	0.5778894472361813	5.68455574800401e-05	0.0008438455406576395	-0.0017591911600902677
712	-4.849246231155779	-4.849246231155779	-4.849246231155779	0.6281407035175883	0.6281407035175883	0.6281407035175883	5.946647331213988e-05	0.0008642155444249511	-0.0017219536239281297
713	-4.849246231155779	-4.849246231155779	-4.849246231155779	0.6783919597989954	0.6783919597989954	0.6783919597989954	6.20513395928052e-05	0.0008807728299871087	-0.0016812717076390982
714	-4.849246231155779	-4.849246231155779	-4.849246231155779	0.7286432160804024	0.7286432160804024	0.7286432160804024	6.458526787840832e-05	0.0008939633844420314	-0.0016373968683183193
715	-4.849246231155779	-4.849246231155779	-4.849246231155779	0.7788944723618094	0.7788944723618094	0.7788944723618094	6.705313594337462e-05	0.0009041683515533805	-0.0015906078042462468
716	-4.849246231155779	-4.849246231155779	-4.849246231155779	0.8291457286432165	0.8291457286432165	0.8291457286432165	6.943973378816174e-05	0.0009116915753111243	-0.001541208941489458
717	-4.849246231155779	-4.849246231155779	-4.849246231155779	0.8793969849246235	0.8793969849246235	0.8793969849246235	7.172991653902793e-05	0.0009167864336632192	-0.0014895250787958503
718	-4.849246231155779	-4.849246231155779	-4.849246231155779	0.9296482412060305	0.9296482412060305	0.9296482412060305	7.390876214850658e-05	0.000919656187761575	-0.001435900223441422
719	-4.849246231155779	-4.849246231155779	-4.849246231155779	0.9798994974874375	0.9798994974874375	0.9798994974874375	7.596173164231403e-05	0.0009204440866596997	-0.0013806890929117799
720	-4.849246231155779	-4.849246231155779	-4.849246231155779	1.0301507537688446	1.0301507537688446	1.0301507537688446	7.787482953561199e-05	0.0009192807483486831	-0.0013242552522569895
721	-4.849246231155779	-4.849246231155779	-4.849246231155779	1.0804020100502516	1.0804020100502516	1.0804020100502516	7.963476196332608e-05	0.0009162359638139606	-0.001266963081434369
722	-4.849246231155779	-4.849246231155779	-4.849246231155779	1.1306532663316586	1.1306532663316586	1.1306532663316586	8.122909003880209e-05	0.0009113784763030708	-0.0012091738171875477
723	-4.849246231155779	-4.849246231155779	-4.849246231155779	1.1809045226130657	1.1809045226130657	1.1809045226130657	8.264637597454301e-05	0.000904740474652499	-0.001151238800957799
724	-4.849246231155779	-4.849246231155779	-4.849246231155779	1.2311557788944727	1.2311557788944727	1.2311557788944727	8.38763195689887e-05	0.0008963462896645069	-0.001093494356609881
725	-4.849246231155779	-4.849246231155779	-4.849246231155779	1.2814070351758797	1.2814070351758797	1.2814070351758797	8.490988278387302e-05	0.0008861979586072266	-0.0010362586472183466
726	-4.849246231155779	-4.849246231155779	-4.849246231155779	1.3316582914572868	1.3316582914572868	1.3316582914572868	8.573940030593915e-05	0.0008742976933717728	-0.0009798265527933836
727	-4.849246231155779	-4.849246231155779	-4.849246231155779	1.3819095477386938	1.3819095477386938	1.3819095477386938	8.635867420175117e-05	0.0008606342598795891	-0.0009244649554602802
728	-4.849246231155779	-4.849246231155779	-4.849246231155779	1.4321608040201008	1.4321608040201008	1.4321608040201008	8.676305103084305e-05	0.0008451961912214756	-0.000870412855874747
729	-4.849246231155779	-4.849246231155779	-4.849246231155779	1.4824120603015079	1.4824120603015079	1.4824120603015079	8.694948007521432e-05	0.0008279714384116232	-0.000817878870293498
730	-4.849246231155779	-4.849246231155779	-4.849246231155779	1.5326633165829149	1.5326633165829149	1.5326633165829149	8.691655166594961e-05	0.0008089577895589173	-0.0007670397171750665
731	-4.849246231155779	-4.849246231155779	-4.849246231155779	1.582914572864322	1.582914572864322	1.582914572864322	8.666451493342452e-05	0.0007881482015363872	-0.0007180410902947187
732	-4.849246231155779	-4.849246231155779	-4.849246231155779	1.633165829145729	1.633165829145729	1.633165829145729	8.61952746684522e-05	0.0007655575172975659	-0.0006709983572363853
733	-4.849246231155779	-4.849246231155779	-4.849246231155779	1.683417085427136	1.683417085427136	1.683417085427136	8.551236734968937e-05	0.000741216354072094	-0.0006259972578845918
734	-4.849246231155779	-4.849246231155779	-4.849246231155779	1.733668341708543	1.733668341708543	1.733668341708543	8.462091675933445e-05	0.0007152059115469456	-0.0005830969312228262
735	-4.849246231155779	-4.849246231155779	-4.849246231155779	1.78391959798995	1.78391959798995	1.78391959798995	8.352756996631877e-05	0.0006876278202980757	-0.0005423305556178093
736	-4.849246231155779	-4.849246231155779	-4.849246231155779	1.834170854271357	1.834170854271357	1.834170854271357	8.224041479578649e-05	0.0006586763192899525	-0.0005037088412791491
737	-4.849246231155779	-4.849246231155779	-4.849246231155779	1.884422110552764	1.884422110552764	1.884422110552764	8.07688802181375e-05	0.0006286536809056997	-0.00046722247498109937
738	-4.849246231155779	-4.849246231155779	-4.849246231155779	1.9346733668341711	1.9346733668341711	1.9346733668341711	7.912362137341146e-05	0.0005980048445053399	-0.000432844361057505
739	-4.849246231155779	-4.849246231155779	-4.849246231155779	1.9849246231155782	1.9849246231155782	1.9849246231155782	7.731639119133687e-05	0.0005673918058164418	-0.00040053226985037327
740	-4.849246231155779	-4.849246231155779	-4.849246231155779	2.035175879396985	2.035175879396985	2.035175879396985	7.535990076899698e-05	0.000537780812010169	-0.00037023218465037644
741	-4.849246231155779	-4.849246231155779	-4.849246231155779	2.085427135678392	2.085427135678392	2.085427135678392	7.326767082296173e-05	0.0005105215823277831	-0.00034187917481176555
742	-4.849246231155779	-4.849246231155779	-4.849246231155779	2.1356783919597992	2.1356783919597992	2.1356783919597992	7.105387663832004e-05	0.0004874790320172906	-0.0003154008591081947
743	-4.849246231155779	-4.849246231155779	-4.849246231155779	2.1859296482412063	2.1859296482412063	2.1859296482412063	6.873318899202233e-05	0.00047111097956076264	-0.0002907185989897698
744	-4.849246231155779	-4.849246231155779	-4.849246231155779	2.2361809045226133	2.2361809045226133	2.2361809045226133	6.632061353229043e-05	0.000464493379695341	-0.0002677498268894851
745	-4.849246231155779	-4.849246231155779	-4.849246231155779	2.2864321608040203	2.2864321608040203	2.2864321608040203	6.383133105082196e-05	0.00047123650438152254	-0.0002464095305185765
746	-4.849246231155779	-4.849246231155779	-4.849246231155779	2.3366834170854274	2.3366834170854274	2.3366834170854274	6.1280540992534e-05	0.0004951450973749161	-0.00022661090770270675
747	-4.849246231155779	-4.849246231155779	-4.849246231155779	2.3869346733668344	2.3869346733668344	2.3869346733668344	5.868331041218674e-05	0.0005396771593950689	-0.00020826752006541938
748	-4.849246231155779	-4.849246231155779	-4.849246231155779	2.4371859296482414	2.4371859296482414	2.4371859296482414	5.605443041287722e-05	0.0006072336691431701	-0.00019129342399537563
749	-4.849246231155779	-4.849246231155779	-4.849246231155779	2.4874371859296485	2.4874371859296485	2.4874371859296485	5.340828189338633e-05	0.0006984459469094872	-0.00017560446576680988
750	-4.849246231155779	-4.849246231155779	-4.849246231155779	2.5376884422110555	2.5376884422110555	2.5376884422110555	5.075871219561607e-05	0.0008117494871839881	-0.00016111870354507118
751	-4.849246231155779	-4.849246231155779	-4.849246231155779	2.5879396984924625	2.5879396984924625	2.5879396984924625	4.8118923986234546e-05	0.0009433726081624627	-0.00014775684394408017
752	-4.849246231155779	-4.849246231155779	-4.849246231155779	2.6381909547738696	2.6381909547738696	2.6381909547738696	4.5501377434776484e-05	0.0010877290042117238	-0.00013544285320676863
753	-4.849246231155779	-4.849246231155779	-4.849246231155779	2.6884422110552766	2.6884422110552766	2.6884422110552766	4.291770647051566e-05	0.001238155527971685	-0.0001241038553416729
754	-4.849246231155779	-4.849246231155779	-4.849246231155779	2.7386934673366836	2.7386934673366836	2.7386934673366836	4.0378649619004536e-05	0.0013877275632694364	-0.00011367067781975493
755	-4.849246231155779	-4.849246231155779	-4.849246231155779	2.7889447236180906	2.7889447236180906	2.7889447236180906	3.789399564254832e-05	0.0015299919759854674	-0.0001040776987792924
756	-4.849246231155779	-4.849246231155779	-4.849246231155779	2.8391959798994977	2.8391959798994977	2.8391959798994977	3.54725439428855e-05	0.0016594678163528442	-9.52628834056668e-05
757	-4.849246231155779	-4.849246231155779	-4.849246231155779	2.8894472361809047	2.8894472361809047	2.8894472361809047	3.312207943424638e-05	0.0017719146562740207	-8.716798765817657e-05
758	-4.849246231155779	-4.849246231155779	-4.849246231155779	2.9396984924623117	2.9396984924623117	2.9396984924623117	3.0849361365332e-05	0.0018644079100340605	-7.973831088747829e-05
759	-4.849246231155779	-4.849246231155779	-4.849246231155779	2.9899497487437188	2.9899497487437188	2.9899497487437188	2.8660125363404645e-05	0.0019352500094100833	-7.292258669622242e-05
760	-4.849246231155779	-4.849246231155779	-4.849246231155779	3.0402010050251267	3.0402010050251267	3.0402010050251267	2.655909779558851e-05	0.0019838667940348387	-6.667306297458708e-05
761	-4.849246231155779	-4.849246231155779	-4.849246231155779	3.090452261306533	3.090452261306533	3.090452261306533	2.4550021393774976e-05	0.00201061530970037	-6.094508717069402e-05
762	-4.849246231155779	-4.849246231155779	-4.849246231155779	3.1407035175879408	3.1407035175879408	3.1407035175879408	2.263569097148104e-05	0.0020166276954114437	-5.5697368225082755e-05
763	-4.849246231155779	-4.849246231155779	-4.849246231155779	3.190954773869347	3.190954773869347	3.190954773869347	2.0817997974069903e-05	0.0020036243367940187	-5.089123442303389e-05
764	-4.849246231155779	-4.849246231155779	-4.849246231155779	3.241206030150755	3.241206030150755	3.241206030150755	1.909798254755659e-05	0.00197373959235847	-4.649115726351738e-05
765	-4.849246231155779	-4.849246231155779	-4.849246231155779	3.291457286432161	3.291457286432161	3.291457286432161	1.7475891784738826e-05	0.0019293602090328932	-4.246400567353703e-05
766	-4.849246231155779	-4.849246231155779	-4.849246231155779	3.341708542713569	3.341708542713569	3.341708542713569	1.5951242808898615e-05	0.001872961176559329	-3.877929339068942e-05
767	-4.849246231155779	-4.849246231155779	-4.849246231155779	3.391959798994975	3.391959798994975	3.391959798994975	1.4522889382584619e-05	0.0018069895450025797	-3.5408880648901686e-05
768	-4.849246231155779	-4.849246231155779	-4.849246231155779	3.442211055276383	3.442211055276383	3.442211055276383	1.3189090779307916e-05	0.0017337609315291047	-3.232662857044488e-05
769	-4.849246231155779	-4.849246231155779	-4.849246231155779	3.492462311557789	3.492462311557789	3.492462311557789	1.1947581726359599e-05	0.0016553879249840975	-2.95086283585988e-05
770	-4.849246231155779	-4.849246231155779	-4.849246231155779	3.542713567839197	3.542713567839197	3.542713567839197	1.0795642314127644e-05	0.0015737417852506042	-2.6932755645248108e-05
771	-4.849246231155779	-4.849246231155779	-4.849246231155779	3.592964824120603	3.592964824120603	3.592964824120603	9.730166867898195e-06	0.0014904303243383765	-2.4578723241575062e-05
772	-4.849246231155779	-4.849246231155779	-4.849246231155779	3.643216080402011	3.643216080402011	3.643216080402011	8.747730888772582e-06	0.0014068009331822395	-2.2427802832680754e-05
773	-4.849246231155779	-4.849246231155779	-4.849246231155779	3.693467336683417	3.693467336683417	3.693467336683417	7.84465528770797e-06	0.0013239576946943998	-2.0462846805457957e-05
774	-4.849246231155779	-4.849246231155779	-4.849246231155779	3.743718592964825	3.743718592964825	3.743718592964825	7.017067257618265e-06	0.0012427730252966285	-1.866804996097926e-05
775	-4.849246231155779	-4.849246231155779	-4.849246231155779	3.7939698492462313	3.7939698492462313	3.7939698492462313	6.260957250014324e-06	0.0011639241129159927	-1.7028973161359318e-05
776	-4.849246231155779	-4.849246231155779	-4.849246231155779	3.844221105527639	3.844221105527639	3.844221105527639	5.57223164213695e-06	0.0010879139881581068	-1.5532295947195962e-05
777	-4.849246231155779	-4.849246231155779	-4.849246231155779	3.8944723618090453	3.8944723618090453	3.8944723618090453	4.9467607955974276e-06	0.0010151001624763012	-1.4165867469273508e-05
778	-4.849246231155779	-4.849246231155779	-4.849246231155779	3.9447236180904532	3.9447236180904532	3.9447236180904532	4.380422316174119e-06	0.0009457176784053445	-1.2918499123770744e-05
779	-4.849246231155779	-4.849246231155779	-4.849246231155779	3.9949748743718594	3.9949748743718594	3.9949748743718594	3.869139424985546e-06	0.0008799030911177397	-1.1779974556702655e-05
780	-4.849246231155779	-4.849246231155779	-4.849246231155779	4.045226130653267	4.045226130653267	4.045226130653267	3.4089144424894387e-06	0.000817713385913521	-1.0740901416284032e-05
781	-4.849246231155779	-4.849246231155779	-4.849246231155779	4.0954773869346734	4.0954773869346734	4.0954773869346734	2.995857467737604e-06	0.0007591430330649018	-9.792713171918876e-06
782	-4.849246231155779	-4.849246231155779	-4.849246231155779	4.145728643216081	4.145728643216081	4.145728643216081	2.6262104054752608e-06	0.0007041387143544853	-8.927559974836186e-06
783	-4.849246231155779	-4.849246231155779	-4.849246231155779	4.1959798994974875	4.1959798994974875	4.1959798994974875	2.2963665527696547e-06	0.0006526081124320626	-8.138242264976725e-06
784	-4.849246231155779	-4.849246231155779	-4.849246231155779	4.246231155778895	4.246231155778895	4.246231155778895	2.002886004925999e-06	0.0006044346373528242	-7.418189397867536e-06
785	-4.849246231155779	-4.849246231155779	-4.849246231155779	4.296482412060302	4.296482412060302	4.296482412060302	1.7425071778021202e-06	0.0005594810354523361	-6.761377790098777e-06
786	-4.849246231155779	-4.849246231155779	-4.849246231155779	4.3467336683417095	4.3467336683417095	4.3467336683417095	1.5121547707792385e-06	0.0005175995174795389	-6.162316822155844e-06
787	-4.849246231155779	-4.849246231155779	-4.849246231155779	4.396984924623116	4.396984924623116	4.396984924623116	1.3089445122807647e-06	0.00047863239888101816	-5.615968802885618e-06
788	-4.849246231155779	-4.849246231155779	-4.849246231155779	4.4472361809045236	4.4472361809045236	4.4472361809045236	1.130185038681108e-06	0.000442420452600345	-5.11774851474911e-06
789	-4.849246231155779	-4.849246231155779	-4.849246231155779	4.49748743718593	4.49748743718593	4.49748743718593	9.733772586426273e-07	0.00040880346205085516	-4.6634381760668475e-06
790	-4.849246231155779	-4.849246231155779	-4.849246231155779	4.547738693467338	4.547738693467338	4.547738693467338	8.362115493485028e-07	0.0003776231606025249	-4.2492119973758236e-06
791	-4.849246231155779	-4.849246231155779	-4.849246231155779	4.597989949748744	4.597989949748744	4.597989949748744	7.165631197821171e-07	0.0003487250942271203	-3.871554326906335e-06
792	-4.849246231155779	-4.849246231155779	-4.849246231155779	4.648241206030152	4.648241206030152	4.648241206030152	6.124858601535242e-07	0.00032196094980463386	-3.527268972902675e-06
793	-4.849246231155779	-4.849246231155779	-4.849246231155779	4.698492462311558	4.698492462311558	4.698492462311558	5.222049767802413e-07	0.0002971863723360002	-3.2134244065673556e-06
794	-4.849246231155779	-4.849246231155779	-4.849246231155779	4.748743718592966	4.748743718592966	4.748743718592966	4.4410868913024776e-07	0.0002742659708019346	-2.9273508062033216e-06
795	-4.849246231155779	-4.849246231155779	-4.849246231155779	4.798994974874372	4.798994974874372	4.798994974874372	3.767392412028759e-07	0.00025306918541900814	-2.6666061785363127e-06
796	-4.849246231155779	-4.849246231155779	-4.849246231155779	4.84924623115578	4.84924623115578	4.84924623115578	3.1878345374982144e-07	0.00023347421665675938	-2.4289670363941696e-06
797	-4.849246231155779	-4.849246231155779	-4.849246231155779	4.899497487437186	4.899497487437186	4.899497487437186	2.690630177288718e-07	0.0002153651585103944	-2.2123949747765437e-06
798	-4.849246231155779	-4.849246231155779	-4.849246231155779	4.949748743718594	4.949748743718594	4.949748743718594	2.2652470344713848e-07	0.000198634501430206	-2.0150387172179762e-06
799	-4.849246231155779	-4.849246231155779	-4.849246231155779	5.0	5.0	5.0	1.902306346048271e-07	0.00018318044021725655	-1.835201487665472e-06
800	-4.798994974874372	-4.798994974874372	-4.798994974874372	-5.0	-5.0	-5.0	1.9445965051499214e-13	3.1966679671313614e-05	5.120529067426105e-08
801	-4.798994974874372	-4.798994974874372	-4.798994974874372	-4.949748743718593	-4.949748743718593	-4.949748743718593	2.4488530654515434e-13	3.264483166276477e-05	4.3843620289862884e-08
802	-4.798994974874372	-4.798994974874372	-4.798994974874372	-4.899497487437186	-4.899497487437186	-4.899497487437186	3.0927364476919384e-13	3.312806802568957e-05	3.432576178852287e-08
803	-4.798994974874372	-4.798994974874372	-4.798994974874372	-4.849246231155779	-4.849246231155779	-4.849246231155779	3.9177486899454934e-13	3.337447560625151e-05	2.2272367061759724e-08
804	-4.798994974874372	-4.798994974874372	-4.798994974874372	-4.798994974874372	-4.798994974874372	-4.798994974874372	4.978343197829604e-13	3.333710992592387e-05	7.2487038593749276e-09
805	-4.798994974874372	-4.798994974874372	-4.798994974874372	-4.748743718592965	-4.748743718592965	-4.748743718592965	6.346022430749654e-13	3.2963835110422224e-05	-1.124474025004929e-08
806	-4.798994974874372	-4.798994974874372	-4.798994974874372	-4.698492462311558	-4.698492462311558	-4.698492462311558	8.114709369130012e-13	3.2196654501603916e-05	-3.378018575972419e-08
807	-4.798994974874372	-4.798994974874372	-4.798994974874372	-4.648241206030151	-4.648241206030151	-4.648241206030151	1.0407773060608448e-12	3.097191438428126e-05	-6.101270599856434e-08
808	-4.798994974874372	-4.798994974874372	-4.798994974874372	-4.597989949748744	-4.597989949748744	-4.597989949748744	1.3387195818236802e-12	2.9219971111160703e-05	-9.369097853095809e-08
809	-4.798994974874372	-4.798994974874372	-4.798994974874372	-4.547738693467337	-4.547738693467337	-4.547738693467337	1.7265505095303481e-12	2.6865069230552763e-05	-1.3266931375710556e-07
810	-4.798994974874372	-4.798994974874372	-4.798994974874372	-4.49748743718593	-4.49748743718593	-4.49748743718593	2.2321263460443468e-12	2.382507773290854e-05	-1.7892207893055456e-07
811	-4.798994974874372	-4.798994974874372	-4.798994974874372	-4.447236180904523	-4.447236180904523	-4.447236180904523	2.891912366242563e-12	2.0012597815366462e-05	-2.335597599767425e-07
812	-4.798994974874372	-4.798994974874372	-4.798994974874372	-4.396984924623116	-4.396984924623116	-4.396984924623116	3.753572243507464e-12	1.5334093404817395e-05	-2.9784467869831133e-07
813	-4.798994974874372	-4.798994974874372	-4.798994974874372	-4.346733668341709	-4.346733668341709	-4.346733668341709	4.879301838295151e-12	9.690109436633065e-06	-3.7321427726055845e-07
814	-4.798994974874372	-4.798994974874372	-4.798994974874372	-4.296482412060302	-4.296482412060302	-4.296482412060302	6.350109027757486e-12	2.9772420475637773e-06	-4.612955422089726e-07
815	-4.798994974874372	-4.798994974874372	-4.798994974874372	-4.2462311557788945	-4.2462311557788945	-4.2462311557788945	8.271291935470352e-12	-4.91184482598328e-06	-5.639418532155105e-07
816	-4.798994974874372	-4.798994974874372	-4.798994974874372	-4.1959798994974875	-4.1959798994974875	-4.1959798994974875	1.0779430281146385e-11	-1.408888965670485e-05	-6.832451617810875e-07
817	-4.798994974874372	-4.798994974874372	-4.798994974874372	-4.1457286432160805	-4.1457286432160805	-4.1457286432160805	1.4051280926859578e-11	-2.466560727043543e-05	-8.215809543798969e-07
818	-4.798994974874372	-4.798994974874372	-4.798994974874372	-4.0954773869346734	-4.0954773869346734	-4.0954773869346734	1.8315061808981166e-11	-3.675597326946445e-05	-9.81630478236184e-07
819	-4.798994974874372	-4.798994974874372	-4.798994974874372	-4.045226130653266	-4.045226130653266	-4.045226130653266	2.3864721520340488e-11	-5.047195736551657e-05	-1.166429228760535e-06
820	-4.798994974874372	-4.798994974874372	-4.798994974874372	-3.9949748743718594	-3.9949748743718594	-3.9949748743718594	3.107792854580406e-11	-6.592291902052239e-05	-1.3793999187328154e-06
821	-4.798994974874372	-4.798994974874372	-4.798994974874372	-3.9447236180904524	-3.9447236180904524	-3.9447236180904524	4.043867879776391e-11	-8.32126461318694e-05	-1.6244028984147008e-06
822	-4.798994974874372	-4.798994974874372	-4.798994974874372	-3.8944723618090453	-3.8944723618090453	-3.8944723618090453	5.2565617470694153e-11	-0.00010243791621178389	-1.9057913505093893e-06
823	-4.798994974874372	-4.798994974874372	-4.798994974874372	-3.8442211055276383	-3.8442211055276383	-3.8442211055276383	6.824740678097658e-11	-0.0001236846874235198	-2.228463472420117e-06
824	-4.798994974874372	-4.798994974874372	-4.798994974874372	-3.7939698492462313	-3.7939698492462313	-3.7939698492462313	8.848675097201733e-11	-0.00014702737098559737	-2.5979327347158687e-06
825	-4.798994974874372	-4.798994974874372	-4.798994974874372	-3.7437185929648242	-3.7437185929648242	-3.7437185929648242	1.1455502079841341e-10	-0.00017252231191378087	-3.020384383489727e-06
826	-4.798994974874372	-4.798994974874372	-4.798994974874372	-3.693467336683417	-3.693467336683417	-3.693467336683417	1.480598089651704e-10	-0.0002002102555707097	-3.502775143715553e-06
827	-4.798994974874372	-4.798994974874372	-4.798994974874372	-3.64321608040201	-3.64321608040201	-3.64321608040201	1.910282037229927e-10	-0.0002301082422491163	-4.052891199535225e-06
828	-4.798994974874372	-4.798994974874372	-4.798994974874372	-3.592964824120603	-3.592964824120603	-3.592964824120603	2.460090986077878e-10	-0.0002622111060190946	-4.679472567659104e-06
829	-4.798994974874372	-4.798994974874372	-4.798994974874372	-3.542713567839196	-3.542713567839196	-3.542713567839196	3.161984712271301e-10	-0.0002964839222840965	-5.392282673710724e-06
830	-4.798994974874372	-4.798994974874372	-4.798994974874372	-3.492462311557789	-3.492462311557789	-3.492462311557789	4.055922724247236e-10	-0.00033286644611507654	-6.202260010468308e-06
831	-4.798994974874372	-4.798994974874372	-4.798994974874372	-3.442211055276382	-3.442211055276382	-3.442211055276382	5.191723786025653e-10	-0.00037126828101463616	-7.121591806935612e-06
832	-4.798994974874372	-4.798994974874372	-4.798994974874372	-3.391959798994975	-3.391959798994975	-3.391959798994975	6.63131983812557e-10	-0.00041156754014082253	-8.163897291524336e-06
833	-4.798994974874372	-4.798994974874372	-4.798994974874372	-3.341708542713568	-3.341708542713568	-3.341708542713568	8.451478533263176e-10	-0.00045361160300672054	-9.344327736471314e-06
834	-4.798994974874372	-4.798994974874372	-4.798994974874372	-3.291457286432161	-3.291457286432161	-3.291457286432161	1.0747080347347345e-09	-0.0004972207243554294	-1.0679794286261313e-05
835	-4.798994974874372	-4.798994974874372	-4.798994974874372	-3.241206030150754	-3.241206030150754	-3.241206030150754	1.363504932786942e-09	-0.0005421900423243642	-1.2189034350740258e-05
836	-4.798994974874372	-4.798994974874372	-4.798994974874372	-3.190954773869347	-3.190954773869347	-3.190954773869347	1.7259051047027614e-09	-0.0005882884142920375	-1.3892861716158222e-05
837	-4.798994974874372	-4.798994974874372	-4.798994974874372	-3.14070351758794	-3.14070351758794	-3.14070351758794	2.1795087254050956e-09	-0.0006352764321491122	-1.5814401194802485e-05
838	-4.798994974874372	-4.798994974874372	-4.798994974874372	-3.090452261306533	-3.090452261306533	-3.090452261306533	2.7458134052961296e-09	-0.0006829001358710229	-1.797915501811076e-05
839	-4.798994974874372	-4.798994974874372	-4.798994974874372	-3.040201005025126	-3.040201005025126	-3.040201005025126	3.4509989106560106e-09	-0.0007309056236408651	-2.0415429389686324e-05
840	-4.798994974874372	-4.798994974874372	-4.798994974874372	-2.9899497487437183	-2.9899497487437183	-2.9899497487437183	4.32685132680326e-09	-0.0007790466188453138	-2.315433812327683e-05
841	-4.798994974874372	-4.798994974874372	-4.798994974874372	-2.9396984924623113	-2.9396984924623113	-2.9396984924623113	5.411847298560226e-09	-0.0008270954713225365	-2.623025284265168e-05
842	-4.798994974874372	-4.798994974874372	-4.798994974874372	-2.8894472361809043	-2.8894472361809043	-2.8894472361809043	6.752421155282674e-09	-0.0008748537511564791	-2.9680910301976837e-05
843	-4.798994974874372	-4.798994974874372	-4.798994974874372	-2.8391959798994972	-2.8391959798994972	-2.8391959798994972	8.404439943714034e-09	-0.0009221502696163952	-3.354774526087567e-05
844	-4.798994974874372	-4.798994974874372	-4.798994974874372	-2.78894472361809	-2.78894472361809	-2.78894472361809	1.0434913605950364e-08	-0.0009688621503300965	-3.787613604799844e-05
845	-4.798994974874372	-4.798994974874372	-4.798994974874372	-2.738693467336683	-2.738693467336683	-2.738693467336683	1.2923969695152507e-08	-0.0010149156441912055	-4.271563375368714e-05
846	-4.798994974874372	-4.798994974874372	-4.798994974874372	-2.688442211055276	-2.688442211055276	-2.688442211055276	1.596712404902848e-08	-0.0010602837428450584	-4.812029510503635e-05
847	-4.798994974874372	-4.798994974874372	-4.798994974874372	-2.638190954773869	-2.638190954773869	-2.638190954773869	1.967788065769924e-08	-0.0011049830354750156	-5.414879342424683e-05
848	-4.798994974874372	-4.798994974874372	-4.798994974874372	-2.587939698492462	-2.587939698492462	-2.587939698492462	2.419069547114872e-08	-0.0011490837205201387	-6.086485518608242e-05
849	-4.798994974874372	-4.798994974874372	-4.798994974874372	-2.537688442211055	-2.537688442211055	-2.537688442211055	2.9664339980045677e-08	-0.0011926887091249228	-6.833718362031505e-05
850	-4.798994974874372	-4.798994974874372	-4.798994974874372	-2.487437185929648	-2.487437185929648	-2.487437185929648	3.62857009453408e-08	-0.0012359418906271458	-7.663984433747828e-05
851	-4.798994974874372	-4.798994974874372	-4.798994974874372	-2.437185929648241	-2.437185929648241	-2.437185929648241	4.427405250520464e-08	-0.001279030810110271	-8.585225441493094e-05
852	-4.798994974874372	-4.798994974874372	-4.798994974874372	-2.386934673366834	-2.386934673366834	-2.386934673366834	5.388583589744637e-08	-0.0013221829431131482	-9.605920786270872e-05
853	-4.798994974874372	-4.798994974874372	-4.798994974874372	-2.336683417085427	-2.336683417085427	-2.336683417085427	6.541998003447504e-08	-0.001365726231597364	-0.00010735080286394805
854	-4.798994974874372	-4.798994974874372	-4.798994974874372	-2.28643216080402	-2.28643216080402	-2.28643216080402	7.922379297945341e-08	-0.001410135766491294	-0.00011982246360275894
855	-4.798994974874372	-4.798994974874372	-4.798994974874372	-2.236180904522613	-2.236180904522613	-2.236180904522613	9.569944981358588e-08	-0.0014561418211087584	-0.00013357422722037882
856	-4.798994974874372	-4.798994974874372	-4.798994974874372	-2.185929648241206	-2.185929648241206	-2.185929648241206	1.153110962703926e-07	-0.0015048942295834422	-0.0001487110130256042
857	-4.798994974874372	-4.798994974874372	-4.798994974874372	-2.135678391959799	-2.135678391959799	-2.135678391959799	1.385925796613523e-07	-0.0015581646002829075	-0.00016534111637156457
858	-4.798994974874372	-4.798994974874372	-4.798994974874372	-2.0854271356783918	-2.0854271356783918	-2.0854271356783918	1.6615580885577093e-07	-0.0016185800777748227	-0.00018357604858465493
859	-4.798994974874372	-4.798994974874372	-4.798994974874372	-2.0351758793969847	-2.0351758793969847	-2.0351758793969847	1.9869973324998963e-07	-0.0016898338217288256	-0.0002035295037785545
860	-4.798994974874372	-4.798994974874372	-4.798994974874372	-1.9849246231155777	-1.9849246231155777	-1.9849246231155777	2.3701991663571758e-07	-0.0017766992095857859	-0.00022531561262439936
861	-4.798994974874372	-4.798994974874372	-4.798994974874372	-1.9346733668341707	-1.9346733668341707	-1.9346733668341707	2.820186655568113e-07	-0.0018846644088625908	-0.000249048083787784
862	-4.798994974874372	-4.798994974874372	-4.798994974874372	-1.8844221105527637	-1.8844221105527637	-1.8844221105527637	3.347156530743679e-07	-0.002018934115767479	-0.00027483762823976576
863	-4.798994974874372	-4.798994974874372	-4.798994974874372	-1.8341708542713566	-1.8341708542713566	-1.8341708542713566	3.962589578417628e-07	-0.0021828822791576385	-0.00030279086786322296
864	-4.798994974874372	-4.798994974874372	-4.798994974874372	-1.7839195979899496	-1.7839195979899496	-1.7839195979899496	4.6793641508910904e-07	-0.0023763880599290133	-0.00033300681388936937
865	-4.798994974874372	-4.798994974874372	-4.798994974874372	-1.7336683417085426	-1.7336683417085426	-1.7336683417085426	5.511871506707155e-07	-0.0025952050928026438	-0.00036557536805048585
866	-4.798994974874372	-4.798994974874372	-4.798994974874372	-1.6834170854271355	-1.6834170854271355	-1.6834170854271355	6.476131419650074e-07	-0.002831735648214817	-0.00040057417936623096
867	-4.798994974874372	-4.798994974874372	-4.798994974874372	-1.6331658291457285	-1.6331658291457285	-1.6331658291457285	7.589906204542969e-07	-0.0030763179529458284	-0.0004380654136184603
868	-4.798994974874372	-4.798994974874372	-4.798994974874372	-1.5829145728643215	-1.5829145728643215	-1.5829145728643215	8.872811006744146e-07	-0.0033171800896525383	-0.0004780929593835026
869	-4.798994974874372	-4.798994974874372	-4.798994974874372	-1.5326633165829144	-1.5326633165829144	-1.5326633165829144	1.0346417894427252e-06	-0.003539708675816655	-0.0005206792848184705
870	-4.798994974874372	-4.798994974874372	-4.798994974874372	-1.4824120603015074	-1.4824120603015074	-1.4824120603015074	1.203435098490517e-06	-0.0037279813550412655	-0.0005658228765241802
871	-4.798994974874372	-4.798994974874372	-4.798994974874372	-1.4321608040201004	-1.4321608040201004	-1.4321608040201004	1.3962369535973943e-06	-0.0038693647366017103	-0.0006134946597740054
872	-4.798994974874372	-4.798994974874372	-4.798994974874372	-1.3819095477386933	-1.3819095477386933	-1.3819095477386933	1.6158435649156565e-06	-0.003958380315452814	-0.0006636367761529982
873	-4.798994974874372	-4.798994974874372	-4.798994974874372	-1.3316582914572863	-1.3316582914572863	-1.3316582914572863	1.865276297347703e-06	-0.003996912389993668	-0.0007161586545407772
874	-4.798994974874372	-4.798994974874372	-4.798994974874372	-1.2814070351758793	-1.2814070351758793	-1.2814070351758793	2.1477842576554175e-06	-0.003991510719060898	-0.0007709380006417632
875	-4.798994974874372	-4.798994974874372	-4.798994974874372	-1.2311557788944723	-1.2311557788944723	-1.2311557788944723	2.4668441975662233e-06	-0.003950283396989107	-0.0008278189925476909
876	-4.798994974874372	-4.798994974874372	-4.798994974874372	-1.1809045226130652	-1.1809045226130652	-1.1809045226130652	2.8261573206766285e-06	-0.003880871459841728	-0.0008866111747920513
877	-4.798994974874372	-4.798994974874372	-4.798994974874372	-1.1306532663316582	-1.1306532663316582	-1.1306532663316582	3.2296425766448884e-06	-0.003789556445553899	-0.0009470925433561206
878	-4.798994974874372	-4.798994974874372	-4.798994974874372	-1.0804020100502512	-1.0804020100502512	-1.0804020100502512	3.681426030206803e-06	-0.003681120928376913	-0.0010090094292536378
879	-4.798994974874372	-4.798994974874372	-4.798994974874372	-1.0301507537688441	-1.0301507537688441	-1.0301507537688441	4.185825906094554e-06	-0.0035590187180787325	-0.0010720809223130345
880	-4.798994974874372	-4.798994974874372	-4.798994974874372	-0.9798994974874367	-0.9798994974874367	-0.9798994974874367	4.747332935054584e-06	-0.003425674280151725	-0.0011359996860846877
881	-4.798994974874372	-4.798994974874372	-4.798994974874372	-0.9296482412060296	-0.9296482412060296	-0.9296482412060296	5.370585661783646e-06	-0.003282702760770917	-0.0012004385935142636
882	-4.798994974874372	-4.798994974874372	-4.798994974874372	-0.8793969849246226	-0.8793969849246226	-0.8793969849246226	6.060340423493757e-06	-0.003131178440526128	-0.0012650536373257637
883	-4.798994974874372	-4.798994974874372	-4.798994974874372	-0.8291457286432156	-0.8291457286432156	-0.8291457286432156	6.821435768513792e-06	-0.0029717953875660896	-0.001329488935880363
884	-4.798994974874372	-4.798994974874372	-4.798994974874372	-0.7788944723618085	-0.7788944723618085	-0.7788944723618085	7.65875115810695e-06	-0.002805001102387905	-0.0013933827867731452
885	-4.798994974874372	-4.798994974874372	-4.798994974874372	-0.7286432160804015	-0.7286432160804015	-0.7286432160804015	8.577159881481253e-06	-0.002631149021908641	-0.0014563699951395392
886	-4.798994974874372	-4.798994974874372	-4.798994974874372	-0.6783919597989945	-0.6783919597989945	-0.6783919597989945	9.581476213394602e-06	-0.0024505737237632275	-0.0015180908376350999
887	-4.798994974874372	-4.798994974874372	-4.798994974874372	-0.6281407035175874	-0.6281407035175874	-0.6281407035175874	1.0676396955016115e-05	-0.00226370501331985	-0.0015781905967742205
888	-4.798994974874372	-4.798994974874372	-4.798994974874372	-0.5778894472361804	-0.5778894472361804	-0.5778894472361804	1.1866437620596697e-05	-0.002071143826469779	-0.0016363278264179826
889	-4.798994974874372	-4.798994974874372	-4.798994974874372	-0.5276381909547734	-0.5276381909547734	-0.5276381909547734	1.3155863663388795e-05	-0.0018737370846793056	-0.001692174351774156
890	-4.798994974874372	-4.798994974874372	-4.798994974874372	-0.47738693467336635	-0.47738693467336635	-0.47738693467336635	1.4548617272066625e-05	-0.0016726276371628046	-0.0017454191111028194
891	-4.798994974874372	-4.798994974874372	-4.798994974874372	-0.4271356783919593	-0.4271356783919593	-0.4271356783919593	1.6048240411137463e-05	-0.0014692824333906174	-0.0017957707168534398
892	-4.798994974874372	-4.798994974874372	-4.798994974874372	-0.3768844221105523	-0.3768844221105523	-0.3768844221105523	1.765779492260261e-05	-0.0012654635356739163	-0.0018429574556648731
893	-4.798994974874372	-4.798994974874372	-4.798994974874372	-0.32663316582914526	-0.32663316582914526	-0.32663316582914526	1.9379780648161133e-05	-0.0010631907498463988	-0.0018867283361032605
894	-4.798994974874372	-4.798994974874372	-4.798994974874372	-0.2763819095477382	-0.2763819095477382	-0.2763819095477382	2.121605266798087e-05	-0.0008646377827972174	-0.0019268544856458902
895	-4.798994974874372	-4.798994974874372	-4.798994974874372	-0.2261306532663312	-0.2261306532663312	-0.2261306532663312	2.3167738879682777e-05	-0.0006720137898810208	-0.0019631278701126575
896	-4.798994974874372	-4.798994974874372	-4.798994974874372	-0.17587939698492416	-0.17587939698492416	-0.17587939698492416	2.5235159255738555e-05	-0.0004874120932072401	-0.0019953614100813866
897	-4.798994974874372	-4.798994974874372	-4.798994974874372	-0.12562814070351713	-0.12562814070351713	-0.12562814070351713	2.7417748214959223e-05	-0.0003126983065158129	-0.0020233874674886465
898	-4.798994974874372	-4.798994974874372	-4.798994974874372	-0.0753768844221101	-0.0753768844221101	-0.0753768844221101	2.9713981620204177e-05	-0.00014937830565031618	-0.0020470593590289354
899	-4.798994974874372	-4.798994974874372	-4.798994974874372	-0.02512562814070307	-0.02512562814070307	-0.02512562814070307	3.2121309966097704e-05	1.454360926800291e-06	-0.0020662499591708183
900	-4.798994974874372	-4.798994974874372	-4.798994974874372	0.02512562814070396	0.02512562814070396	0.02512562814070396	3.463609934393823e-05	0.00013914993905927986	-0.002080851001664996
901	-4.798994974874372	-4.798994974874372	-4.798994974874372	0.07537688442211099	0.07537688442211099	0.07537688442211099	3.7253581763095235e-05	0.00026349772815592587	-0.002090773545205593
902	-4.798994974874372	-4.798994974874372	-4.798994974874372	0.12562814070351802	0.12562814070351802	0.12562814070351802	3.996781636653686e-05	0.0003746567526832223	-0.0020959500689059496
903	-4.798994974874372	-4.798994974874372	-4.798994974874372	0.17587939698492505	0.17587939698492505	0.17587939698492505	4.2771663000923965e-05	0.0004731096560135484	-0.0020963328424841166
904	-4.798994974874372	-4.798994974874372	-4.798994974874372	0.22613065326633208	0.22613065326633208	0.22613065326633208	4.565676948793234e-05	0.0005595635739155114	-0.0020918967202305794
905	-4.798994974874372	-4.798994974874372	-4.798994974874372	0.2763819095477391	0.2763819095477391	0.2763819095477391	4.861357379299075e-05	0.0006348850438371301	-0.0020826393738389015
906	-4.798994974874372	-4.798994974874372	-4.798994974874372	0.32663316582914614	0.32663316582914614	0.32663316582914614	5.163132210125944e-05	0.0007000337936915457	-0.0020685847848653793
907	-4.798994974874372	-4.798994974874372	-4.798994974874372	0.3768844221105532	0.3768844221105532	0.3768844221105532	5.469810359022956e-05	0.0007559855002909899	-0.0020497834775596857
908	-4.798994974874372	-4.798994974874372	-4.798994974874372	0.4271356783919602	0.4271356783919602	0.4271356783919602	5.780090243661601e-05	0.0008037271909415722	-0.0020263141486793756
909	-4.798994974874372	-4.798994974874372	-4.798994974874372	0.47738693467336724	0.47738693467336724	0.47738693467336724	6.09256673160669e-05	0.000844180176500231	-0.0019982883241027594
910	-4.798994974874372	-4.798994974874372	-4.798994974874372	0.5276381909547743	0.5276381909547743	0.5276381909547743	6.405739835240102e-05	0.0008782087243162096	-0.001965847797691822
911	-4.798994974874372	-4.798994974874372	-4.798994974874372	0.5778894472361813	0.5778894472361813	0.5778894472361813	6.718025115427421e-05	0.000906586938071996	-0.0019291683565825224
912	-4.798994974874372	-4.798994974874372	-4.798994974874372	0.6281407035175883	0.6281407035175883	0.6281407035175883	7.027765724780461e-05	0.000930014590267092	-0.0018884590826928616
913	-4.798994974874372	-4.798994974874372	-4.798994974874372	0.6783919597989954	0.6783919597989954	0.6783919597989954	7.333245988083226e-05	0.0009490955853834748	-0.0018439628183841705
914	-4.798994974874372	-4.798994974874372	-4.798994974874372	0.7286432160804024	0.7286432160804024	0.7286432160804024	7.632706384569615e-05	0.0009643419180065393	-0.0017959546530619264
915	-4.798994974874372	-4.798994974874372	-4.798994974874372	0.7788944723618094	0.7788944723618094	0.7788944723618094	7.924359765051542e-05	0.0009761920082382858	-0.001744740642607212
916	-4.798994974874372	-4.798994974874372	-4.798994974874372	0.8291457286432165	0.8291457286432165	0.8291457286432165	8.206408607186195e-05	0.0009850014466792345	-0.0016906540840864182
917	-4.798994974874372	-4.798994974874372	-4.798994974874372	0.8793969849246235	0.8793969849246235	0.8793969849246235	8.477063085216932e-05	0.0009910756489261985	-0.0016340514412149787
918	-4.798994974874372	-4.798994974874372	-4.798994974874372	0.9296482412060305	0.9296482412060305	0.9296482412060305	8.734559707063052e-05	0.0009946363279595971	-0.0015753089683130383
919	-4.798994974874372	-4.798994974874372	-4.798994974874372	0.9798994974874375	0.9798994974874375	0.9798994974874375	8.977180252347768e-05	0.000995868700556457	-0.0015148174716159701
920	-4.798994974874372	-4.798994974874372	-4.798994974874372	1.0301507537688446	1.0301507537688446	1.0301507537688446	9.20327073044049e-05	0.0009949159575626254	-0.0014529749751091003
921	-4.798994974874372	-4.798994974874372	-4.798994974874372	1.0804020100502516	1.0804020100502516	1.0804020100502516	9.411260068345577e-05	0.0009918762370944023	-0.0013901818310841918
922	-4.798994974874372	-4.798994974874372	-4.798994974874372	1.1306532663316586	1.1306532663316586	1.1306532663316586	9.599678234674501e-05	0.0009868170600384474	-0.0013268344337120652
923	-4.798994974874372	-4.798994974874372	-4.798994974874372	1.1809045226130657	1.1809045226130657	1.1809045226130657	9.767173508238586e-05	0.0009797842940315604	-0.0012633189326152205
924	-4.798994974874372	-4.798994974874372	-4.798994974874372	1.2311557788944727	1.2311557788944727	1.2311557788944727	9.912528608097659e-05	0.0009708029101602733	-0.0012000050628557801
925	-4.798994974874372	-4.798994974874372	-4.798994974874372	1.2814070351758797	1.2814070351758797	1.2814070351758797	0.00010034675416149593	0.000959880999289453	-0.0011372417211532593
926	-4.798994974874372	-4.798994974874372	-4.798994974874372	1.3316582914572868	1.3316582914572868	1.3316582914572868	0.00010132708043347043	0.0009470174554735422	-0.0010753528913483024
927	-4.798994974874372	-4.798994974874372	-4.798994974874372	1.3819095477386938	1.3819095477386938	1.3819095477386938	0.00010205894016031506	0.0009321977850049734	-0.0010146325221285224
928	-4.798994974874372	-4.798994974874372	-4.798994974874372	1.4321608040201008	1.4321608040201008	1.4321608040201008	0.00010253683389188402	0.0009154038270935416	-0.0009553431882523
929	-4.798994974874372	-4.798994974874372	-4.798994974874372	1.4824120603015079	1.4824120603015079	1.4824120603015079	0.00010275715628026343	0.0008966175955720246	-0.0008977142861112952
930	-4.798994974874372	-4.798994974874372	-4.798994974874372	1.5326633165829149	1.5326633165829149	1.5326633165829149	0.00010271824137428475	0.0008758250623941422	-0.0008419401128776371
931	-4.798994974874372	-4.798994974874372	-4.798994974874372	1.582914572864322	1.582914572864322	1.582914572864322	0.0001024203835967712	0.0008530133636668324	-0.0007881815545260906
932	-4.798994974874372	-4.798994974874372	-4.798994974874372	1.633165829145729	1.633165829145729	1.633165829145729	0.00010186583403503055	0.0008281937916763127	-0.0007365653291344643
933	-4.798994974874372	-4.798994974874372	-4.798994974874372	1.683417085427136	1.683417085427136	1.683417085427136	0.00010105877210997114	0.0008013909682631493	-0.0006871860823594034
934	-4.798994974874372	-4.798994974874372	-4.798994974874372	1.733668341708543	1.733668341708543	1.733668341708543	0.00010000525312260038	0.0007726774201728404	-0.0006401091231964529
935	-4.798994974874372	-4.798994974874372	-4.798994974874372	1.78391959798995	1.78391959798995	1.78391959798995	9.871313259876704e-05	0.0007421786431223154	-0.0005953715299256146
936	-4.798994974874372	-4.798994974874372	-4.798994974874372	1.834170854271357	1.834170854271357	1.834170854271357	9.71919687543446e-05	0.0007101107621565461	-0.0005529852351173759
937	-4.798994974874372	-4.798994974874372	-4.798994974874372	1.884422110552764	1.884422110552764	1.884422110552764	9.54529047747027e-05	0.0006768169696442783	-0.0005129406345076859
938	-4.798994974874372	-4.798994974874372	-4.798994974874372	1.9346733668341711	1.9346733668341711	1.9346733668341711	9.350853293617846e-05	0.0006428257329389453	-0.0004752079548779875
939	-4.798994974874372	-4.798994974874372	-4.798994974874372	1.9849246231155782	1.9849246231155782	1.9849246231155782	9.137274288626485e-05	0.0006089434027671814	-0.00043974153231829405
940	-4.798994974874372	-4.798994974874372	-4.798994974874372	2.035175879396985	2.035175879396985	2.035175879396985	8.906055663751698e-05	0.0005763388471677899	-0.0004064821405336261
941	-4.798994974874372	-4.798994974874372	-4.798994974874372	2.085427135678392	2.085427135678392	2.085427135678392	8.658795301323524e-05	0.0005466857692226768	-0.00037535876617766917
942	-4.798994974874372	-4.798994974874372	-4.798994974874372	2.1356783919597992	2.1356783919597992	2.1356783919597992	8.397168440776629e-05	0.000522286572959274	-0.00034629227593541145
943	-4.798994974874372	-4.798994974874372	-4.798994974874372	2.1859296482412063	2.1859296482412063	2.1859296482412063	8.122908878923142e-05	0.0005062010022811592	-0.000319196522468701
944	-4.798994974874372	-4.798994974874372	-4.798994974874372	2.2361809045226133	2.2361809045226133	2.2361809045226133	7.837789987763118e-05	0.0005022496916353703	-0.0002939809928648174
945	-4.798994974874372	-4.798994974874372	-4.798994974874372	2.2864321608040203	2.2864321608040203	2.2864321608040203	7.543605837805677e-05	0.0005148526979610324	-0.00027055261307395995
946	-4.798994974874372	-4.798994974874372	-4.798994974874372	2.3366834170854274	2.3366834170854274	2.3366834170854274	7.242152704003565e-05	0.0005485719884745777	-0.0002488161844667047
947	-4.798994974874372	-4.798994974874372	-4.798994974874372	2.3869346733668344	2.3869346733668344	2.3869346733668344	6.935211215401582e-05	0.0006073733093217015	-0.00022867693041916937
948	-4.798994974874372	-4.798994974874372	-4.798994974874372	2.4371859296482414	2.4371859296482414	2.4371859296482414	6.624529388994688e-05	0.0006937059806659818	-0.00021004055452067405
949	-4.798994974874372	-4.798994974874372	-4.798994974874372	2.4874371859296485	2.4874371859296485	2.4874371859296485	6.311806763709176e-05	0.0008076776866801083	-0.00019281484128441662
950	-4.798994974874372	-4.798994974874372	-4.798994974874372	2.5376884422110555	2.5376884422110555	2.5376884422110555	5.9986798225597984e-05	0.0009466382907703519	-0.00017690991808194667
951	-4.798994974874372	-4.798994974874372	-4.798994974874372	2.5879396984924625	2.5879396984924625	2.5879396984924625	5.686708860649207e-05	0.001105311675928533	-0.00016223874990828335
952	-4.798994974874372	-4.798994974874372	-4.798994974874372	2.6381909547738696	2.6381909547738696	2.6381909547738696	5.3773664245465186e-05	0.0012764569837599993	-0.0001487178960815072
953	-4.798994974874372	-4.798994974874372	-4.798994974874372	2.6884422110552766	2.6884422110552766	2.6884422110552766	5.0720274154993665e-05	0.001451852498576045	-0.0001362674665870145
954	-4.798994974874372	-4.798994974874372	-4.798994974874372	2.7386934673366836	2.7386934673366836	2.7386934673366836	4.7719609156753876e-05	0.0016233312198892236	-0.0001248114713234827
955	-4.798994974874372	-4.798994974874372	-4.798994974874372	2.7889447236180906	2.7889447236180906	2.7889447236180906	4.47832376393713e-05	0.0017836295301094651	-0.00011427793651819229
956	-4.798994974874372	-4.798994974874372	-4.798994974874372	2.8391959798994977	2.8391959798994977	2.8391959798994977	4.1921558762189425e-05	0.0019268522737547755	-0.000104598788311705
957	-4.798994974874372	-4.798994974874372	-4.798994974874372	2.8894472361809047	2.8894472361809047	2.8894472361809047	3.9143772760174834e-05	0.00204870174638927	-9.571007103659213e-05
958	-4.798994974874372	-4.798994974874372	-4.798994974874372	2.9396984924623117	2.9396984924623117	2.9396984924623117	3.645786773369819e-05	0.0021464317105710506	-8.755179442232475e-05
959	-4.798994974874372	-4.798994974874372	-4.798994974874372	2.9899497487437188	2.9899497487437188	2.9899497487437188	3.387062206424636e-05	0.002218696055933833	-8.0067606177181e-05
960	-4.798994974874372	-4.798994974874372	-4.798994974874372	3.0402010050251267	3.0402010050251267	3.0402010050251267	3.138762138665052e-05	0.002265363233163953	-7.320518488995731e-05
961	-4.798994974874372	-4.798994974874372	-4.798994974874372	3.090452261306533	3.090452261306533	3.090452261306533	2.9013288872675795e-05	0.0022872912231832743	-6.69154105708003e-05
962	-4.798994974874372	-4.798994974874372	-4.798994974874372	3.1407035175879408	3.1407035175879408	3.1407035175879408	2.675092744131162e-05	0.002286131028085947	-6.115300493547693e-05
963	-4.798994974874372	-4.798994974874372	-4.798994974874372	3.190954773869347	3.190954773869347	3.190954773869347	2.460277240835583e-05	0.002264113398268819	-5.587550549535081e-05
964	-4.798994974874372	-4.798994974874372	-4.798994974874372	3.241206030150755	3.241206030150755	3.241206030150755	2.2570053021485168e-05	0.00222385348752141	-5.104389492771588e-05
965	-4.798994974874372	-4.798994974874372	-4.798994974874372	3.291457286432161	3.291457286432161	3.291457286432161	2.0653061295707263e-05	0.0021681569050997496	-4.6621807996416464e-05
966	-4.798994974874372	-4.798994974874372	-4.798994974874372	3.341708542713569	3.341708542713569	3.341708542713569	1.8851226565868242e-05	0.002099869307130575	-4.257576074451208e-05
967	-4.798994974874372	-4.798994974874372	-4.798994974874372	3.391959798994975	3.391959798994975	3.391959798994975	1.716319420511132e-05	0.00202174112200737	-3.887484854203649e-05
968	-4.798994974874372	-4.798994974874372	-4.798994974874372	3.442211055276383	3.442211055276383	3.442211055276383	1.558690701765327e-05	0.0019363266183063388	-3.549038228811696e-05
969	-4.798994974874372	-4.798994974874372	-4.798994974874372	3.492462311557789	3.492462311557789	3.492462311557789	1.4119687897415901e-05	0.0018459218554198742	-3.239610668970272e-05
970	-4.798994974874372	-4.798994974874372	-4.798994974874372	3.542713567839197	3.542713567839197	3.542713567839197	1.2758322447066237e-05	0.001752534182742238	-2.9567712772404775e-05
971	-4.798994974874372	-4.798994974874372	-4.798994974874372	3.592964824120603	3.592964824120603	3.592964824120603	1.1499140370917724e-05	0.0016578716458752751	-2.6982939743902534e-05
972	-4.798994974874372	-4.798994974874372	-4.798994974874372	3.643216080402011	3.643216080402011	3.643216080402011	1.0338094585906571e-05	0.001563345780596137	-2.4621216653031297e-05
973	-4.798994974874372	-4.798994974874372	-4.798994974874372	3.693467336683417	3.693467336683417	3.693467336683417	9.270837133573549e-06	0.0014701011823490262	-2.2463706045527942e-05
974	-4.798994974874372	-4.798994974874372	-4.798994974874372	3.743718592964825	3.743718592964825	3.743718592964825	8.292791118895279e-06	0.00137903552968055	-2.0493054762482643e-05
975	-4.798994974874372	-4.798994974874372	-4.798994974874372	3.7939698492462313	3.7939698492462313	3.7939698492462313	7.39921804544841e-06	0.0012908359058201313	-1.8693408492254093e-05
976	-4.798994974874372	-4.798994974874372	-4.798994974874372	3.844221105527639	3.844221105527639	3.844221105527639	6.5852800575852645e-06	0.0012060032458975911	-1.7050131646101363e-05
977	-4.798994974874372	-4.798994974874372	-4.798994974874372	3.8944723618090453	3.8944723618090453	3.8944723618090453	5.846096736279262e-06	0.0011248848168179393	-1.5549889212707058e-05
978	-4.798994974874372	-4.798994974874372	-4.798994974874372	3.9447236180904532	3.9447236180904532	3.9447236180904532	5.176796223682218e-06	0.001047705882228911	-1.4180382095219102e-05
979	-4.798994974874372	-4.798994974874372	-4.798994974874372	3.9949748743718594	3.9949748743718594	3.9949748743718594	4.5725605702916885e-06	0.0009745840216055512	-1.2930397133459337e-05
980	-4.798994974874372	-4.798994974874372	-4.798994974874372	4.045226130653267	4.045226130653267	4.045226130653267	4.0286653064414314e-06	0.0009055570117197931	-1.1789618838520255e-05
981	-4.798994974874372	-4.798994974874372	-4.798994974874372	4.0954773869346734	4.0954773869346734	4.0954773869346734	3.540513335530758e-06	0.0008405974367633462	-1.0748642125690822e-05
982	-4.798994974874372	-4.798994974874372	-4.798994974874372	4.145728643216081	4.145728643216081	4.145728643216081	3.1036633293225543e-06	0.0007796309655532241	-9.798843166208826e-06
983	-4.798994974874372	-4.798994974874372	-4.798994974874372	4.1959798994974875	4.1959798994974875	4.1959798994974875	2.7138528754796885e-06	0.0007225421722978354	-8.932314813137054e-06
984	-4.798994974874372	-4.798994974874372	-4.798994974874372	4.246231155778895	4.246231155778895	4.246231155778895	2.3670166843226424e-06	0.0006691923481412232	-8.141842045006342e-06
985	-4.798994974874372	-4.798994974874372	-4.798994974874372	4.296482412060302	4.296482412060302	4.296482412060302	2.0593002059355036e-06	0.0006194219458848238	-7.420809652103344e-06
986	-4.798994974874372	-4.798994974874372	-4.798994974874372	4.3467336683417095	4.3467336683417095	4.3467336683417095	1.7870690408286963e-06	0.000573061581235379	-6.763189048797358e-06
987	-4.798994974874372	-4.798994974874372	-4.798994974874372	4.396984924623116	4.396984924623116	4.396984924623116	1.5469145482073249e-06	0.0005299327312968671	-6.163444140838692e-06
988	-4.798994974874372	-4.798994974874372	-4.798994974874372	4.4472361809045236	4.4472361809045236	4.4472361809045236	1.3356560664712295e-06	0.0004898565239273012	-5.616540875053033e-06
989	-4.798994974874372	-4.798994974874372	-4.798994974874372	4.49748743718593	4.49748743718593	4.49748743718593	1.1503401619864937e-06	0.0004526524862740189	-5.1178499234083574e-06
990	-4.798994974874372	-4.798994974874372	-4.798994974874372	4.547738693467338	4.547738693467338	4.547738693467338	9.882373155850438e-07	0.00041814486030489206	-4.66316760139307e-06
991	-4.798994974874372	-4.798994974874372	-4.798994974874372	4.597989949748744	4.597989949748744	4.597989949748744	8.468364428743252e-07	0.00038616155507043004	-4.248634922987549e-06
992	-4.798994974874372	-4.798994974874372	-4.798994974874372	4.648241206030152	4.648241206030152	4.648241206030152	7.238376254710652e-07	0.00035653746454045177	-3.870740783895599e-06
993	-4.798994974874372	-4.798994974874372	-4.798994974874372	4.698492462311558	4.698492462311558	4.698492462311558	6.171434068813158e-07	0.0003291132452432066	-3.526265572872944e-06
994	-4.798994974874372	-4.798994974874372	-4.798994974874372	4.748743718592966	4.748743718592966	4.748743718592966	5.248489800409812e-07	0.000303738284856081	-3.212279580111499e-06
995	-4.798994974874372	-4.798994974874372	-4.798994974874372	4.798994974874372	4.798994974874372	4.798994974874372	4.4523156453881225e-07	0.0002802686358336359	-2.926098886746331e-06
996	-4.798994974874372	-4.798994974874372	-4.798994974874372	4.84924623115578	4.84924623115578	4.84924623115578	3.7673924120287463e-07	0.00025856983847916126	-2.6652840006136103e-06
997	-4.798994974874372	-4.798994974874372	-4.798994974874372	4.899497487437186	4.899497487437186	4.899497487437186	3.1797948087507033e-07	0.00023851371952332556	-2.427595518383896e-06
998	-4.798994974874372	-4.798994974874372	-4.798994974874372	4.949748743718594	4.949748743718594	4.949748743718594	2.677075735472613e-07	0.00021998137526679784	-2.2110016288934276e-06
999	-4.798994974874372	-4.798994974874372	-4.798994974874372	5.0	5.0	5.0	2.248151341970428e-07	0.00020286055223550647	-2.0136378680035705e-06
1000	-4.748743718592965	-4.748743718592965	-4.748743718592965	-5.0	-5.0	-5.0	2.53341230176662e-13	3.6700814234791324e-05	6.958248377486598e-08
1001	-4.748743718592965	-4.748743718592965	-4.748743718592965	-4.949748743718593	-4.949748743718593	-4.949748743718593	3.1738365435412435e-13	3.7627618439728394e-05	6.279964992472742e-08
1002	-4.748743718592965	-4.748743718592965	-4.748743718592965	-4.899497487437186	-4.899497487437186	-4.899497487437186	3.9867693199054417e-13	3.835852112388238e-05	5.377640732717737e-08
1003	-4.748743718592965	-4.748743718592965	-4.748743718592965	-4.849246231155779	-4.849246231155779	-4.849246231155779	5.022322731946193e-13	3.884855686919764e-05	4.2109551401381395e-08
1004	-4.748743718592965	-4.748743718592965	-4.748743718592965	-4.798994974874372	-4.798994974874372	-4.798994974874372	6.346022430749654e-13	3.904797267750837e-05	2.7335234520364793e-08
1005	-4.748743718592965	-4.748743718592965	-4.748743718592965	-4.748743718592965	-4.748743718592965	-4.748743718592965	8.043650387739626e-13	3.890011794283055e-05	8.91949714088014e-09
1006	-4.748743718592965	-4.748743718592965	-4.748743718592965	-4.698492462311558	-4.698492462311558	-4.698492462311558	1.022758930893345e-12	3.834333620034158e-05	-1.3748918448186487e-08
1007	-4.748743718592965	-4.748743718592965	-4.748743718592965	-4.648241206030151	-4.648241206030151	-4.648241206030151	1.304511680782847e-12	3.7308549508452415e-05	-4.137171316642707e-08
1008	-4.748743718592965	-4.748743718592965	-4.748743718592965	-4.597989949748744	-4.597989949748744	-4.597989949748744	1.6689223877897678e-12	3.572083369363099e-05	-7.474970686871529e-08
1009	-4.748743718592965	-4.748743718592965	-4.748743718592965	-4.547738693467337	-4.547738693467337	-4.547738693467337	2.141269184616477e-12	3.349760299897753e-05	-1.1480059214363791e-07
1010	-4.748743718592965	-4.748743718592965	-4.748743718592965	-4.49748743718593	-4.49748743718593	-4.49748743718593	2.7546362826472043e-12	3.055039996979758e-05	-1.6257030210908852e-07
1011	-4.748743718592965	-4.748743718592965	-4.748743718592965	-4.447236180904523	-4.447236180904523	-4.447236180904523	3.5522790414596943e-12	2.6783554858411662e-05	-2.1925191617810924e-07
1012	-4.748743718592965	-4.748743718592965	-4.748743718592965	-4.396984924623116	-4.396984924623116	-4.396984924623116	4.590677168234597e-12	2.2095422536949627e-05	-2.862018675386935e-07
1013	-4.748743718592965	-4.748743718592965	-4.748743718592965	-4.346733668341709	-4.346733668341709	-4.346733668341709	5.943465250294198e-12	1.6377032807213254e-05	-3.6496859934231907e-07
1014	-4.748743718592965	-4.748743718592965	-4.748743718592965	-4.296482412060302	-4.296482412060302	-4.296482412060302	7.706478269819808e-12	9.515210876998026e-06	-4.573041962885327e-07
1015	-4.748743718592965	-4.748743718592965	-4.748743718592965	-4.2462311557788945	-4.2462311557788945	-4.2462311557788945	1.0004209544799638e-11	1.391843056808284e-06	-5.652067329720012e-07
1016	-4.748743718592965	-4.748743718592965	-4.748743718592965	-4.1959798994974875	-4.1959798994974875	-4.1959798994974875	1.2998052051169107e-11	-8.115229320537765e-06	-6.909332341820118e-07
1017	-4.748743718592965	-4.748743718592965	-4.748743718592965	-4.1457286432160805	-4.1457286432160805	-4.1457286432160805	1.6896784091334394e-11	-1.913106461870484e-05	-8.37045490698074e-07
1018	-4.748743718592965	-4.748743718592965	-4.748743718592965	-4.0954773869346734	-4.0954773869346734	-4.0954773869346734	2.1969870037733435e-11	-3.17806116072461e-05	-1.006443312689953e-06
1019	-4.748743718592965	-4.748743718592965	-4.748743718592965	-4.045226130653266	-4.045226130653266	-4.045226130653266	2.8564280176945602e-11	-4.6188644773792475e-05	-1.2024050874970271e-06
1020	-4.748743718592965	-4.748743718592965	-4.748743718592965	-3.9949748743718594	-3.9949748743718594	-3.9949748743718594	3.7125694872726807e-11	-6.247728742891923e-05	-1.4286314353739726e-06
1021	-4.748743718592965	-4.748743718592965	-4.748743718592965	-3.9447236180904524	-3.9447236180904524	-3.9447236180904524	4.822515235500821e-11	-8.076294761849567e-05	-1.6893013707885984e-06
1022	-4.748743718592965	-4.748743718592965	-4.748743718592965	-3.8944723618090453	-3.8944723618090453	-3.8944723618090453	6.25924321139701e-11	-0.00010115458280779421	-1.989126531043439e-06
1023	-4.748743718592965	-4.748743718592965	-4.748743718592965	-3.8442211055276383	-3.8442211055276383	-3.8442211055276383	8.115774355254419e-11	-0.00012374945799820125	-2.333413021915476e-06
1024	-4.748743718592965	-4.748743718592965	-4.748743718592965	-3.7939698492462313	-3.7939698492462313	-3.7939698492462313	1.0510361940901125e-10	-0.00014863326214253902	-2.7281337224849267e-06
1025	-4.748743718592965	-4.748743718592965	-4.748743718592965	-3.7437185929648242	-3.7437185929648242	-3.7437185929648242	1.359293034645006e-10	-0.00017587382171768695	-3.180000248903525e-06
1026	-4.748743718592965	-4.748743718592965	-4.748743718592965	-3.693467336683417	-3.693467336683417	-3.693467336683417	1.75530380931545e-10	-0.0002055167278740555	-3.6965548133593984e-06
1027	-4.748743718592965	-4.748743718592965	-4.748743718592965	-3.64321608040201	-3.64321608040201	-3.64321608040201	2.2629693715030833e-10	-0.00023759042960591614	-4.286249804863473e-06
1028	-4.748743718592965	-4.748743718592965	-4.748743718592965	-3.592964824120603	-3.592964824120603	-3.592964824120603	2.912341559356386e-10	-0.0002720906340982765	-4.958576937497128e-06
1029	-4.748743718592965	-4.748743718592965	-4.748743718592965	-3.542713567839196	-3.542713567839196	-3.542713567839196	3.74109993807034e-10	-0.00030898748082108796	-5.724140009988332e-06
1030	-4.748743718592965	-4.748743718592965	-4.748743718592965	-3.492462311557789	-3.492462311557789	-3.492462311557789	4.796354014593876e-10	-0.0003482189786154777	-6.594823389605153e-06
1031	-4.748743718592965	-4.748743718592965	-4.748743718592965	-3.442211055276382	-3.442211055276382	-3.442211055276382	6.136835204014531e-10	-0.00038969030720181763	-7.58388205213123e-06
1032	-4.748743718592965	-4.748743718592965	-4.748743718592965	-3.391959798994975	-3.391959798994975	-3.391959798994975	7.835553717383633e-10	-0.0004332739335950464	-8.706128937774338e-06
1033	-4.748743718592965	-4.748743718592965	-4.748743718592965	-3.341708542713568	-3.341708542713568	-3.341708542713568	9.983007860737082e-10	-0.00047880946658551693	-9.978053640224971e-06
1034	-4.748743718592965	-4.748743718592965	-4.748743718592965	-3.291457286432161	-3.291457286432161	-3.291457286432161	1.2691047078632405e-09	-0.0005261035403236747	-1.1418048416089732e-05
1035	-4.748743718592965	-4.748743718592965	-4.748743718592965	-3.241206030150754	-3.241206030150754	-3.241206030150754	1.6097505520101818e-09	-0.0005749324336647987	-1.3046535968896933e-05
1036	-4.748743718592965	-4.748743718592965	-4.748743718592965	-3.190954773869347	-3.190954773869347	-3.190954773869347	2.037174000415574e-09	-0.0006250498117879033	-1.4886181816109456e-05
1037	-4.748743718592965	-4.748743718592965	-4.748743718592965	-3.14070351758794	-3.14070351758794	-3.14070351758794	2.572122503733428e-09	-0.0006761932163499296	-1.6962174413492903e-05
1038	-4.748743718592965	-4.748743718592965	-4.748743718592965	-3.090452261306533	-3.090452261306533	-3.090452261306533	3.239937796697778e-09	-0.0007280850550159812	-1.9302324290038086e-05
1039	-4.748743718592965	-4.748743718592965	-4.748743718592965	-3.040201005025126	-3.040201005025126	-3.040201005025126	4.071480936792872e-09	-0.0007804438937455416	-2.193749423895497e-05
1040	-4.748743718592965	-4.748743718592965	-4.748743718592965	-2.9899497487437183	-2.9899497487437183	-2.9899497487437183	5.1042217219693464e-09	-0.0008330034906975925	-2.490163933543954e-05
1041	-4.748743718592965	-4.748743718592965	-4.748743718592965	-2.9396984924623113	-2.9396984924623113	-2.9396984924623113	6.3835168120399895e-09	-0.0008855107007548213	-2.82322580460459e-05
1042	-4.748743718592965	-4.748743718592965	-4.748743718592965	-2.8894472361809043	-2.8894472361809043	-2.8894472361809043	7.964103439631652e-09	-0.00093773880507797	-3.197052865289152e-05
1043	-4.748743718592965	-4.748743718592965	-4.748743718592965	-2.8391959798994972	-2.8391959798994972	-2.8391959798994972	9.911838208834912e-09	-0.0009895104449242353	-3.616171670728363e-05
1044	-4.748743718592965	-4.748743718592965	-4.748743718592965	-2.78894472361809	-2.78894472361809	-2.78894472361809	1.2305713089625377e-08	-0.0010406814981251955	-4.0855367842596024e-05
1045	-4.748743718592965	-4.748743718592965	-4.748743718592965	-2.738693467336683	-2.738693467336683	-2.738693467336683	1.5240183256890788e-08	-0.0010911737335845828	-4.610563337337226e-05
1046	-4.748743718592965	-4.748743718592965	-4.748743718592965	-2.688442211055276	-2.688442211055276	-2.688442211055276	1.8827843812808533e-08	-0.0011409586295485497	-5.197160498937592e-05
1047	-4.748743718592965	-4.748743718592965	-4.748743718592965	-2.638190954773869	-2.638190954773869	-2.638190954773869	2.3202494572732385e-08	-0.0011900642421096563	-5.851742753293365e-05
1048	-4.748743718592965	-4.748743718592965	-4.748743718592965	-2.587939698492462	-2.587939698492462	-2.587939698492462	2.8522633873078832e-08	-0.001238579279743135	-6.581277557415888e-05
1049	-4.748743718592965	-4.748743718592965	-4.748743718592965	-2.537688442211055	-2.537688442211055	-2.537688442211055	3.4975423642924496e-08	-0.0012866290053352714	-7.393284613499418e-05
1050	-4.748743718592965	-4.748743718592965	-4.748743718592965	-2.487437185929648	-2.487437185929648	-2.487437185929648	4.278116861946335e-08	-0.001334389322437346	-8.295867883134633e-05
1051	-4.748743718592965	-4.748743718592965	-4.748743718592965	-2.437185929648241	-2.437185929648241	-2.437185929648241	5.219835241434326e-08	-0.0013820782769471407	-9.297718497691676e-05
1052	-4.748743718592965	-4.748743718592965	-4.748743718592965	-2.386934673366834	-2.386934673366834	-2.386934673366834	6.352927197033e-08	-0.001429963973350823	-0.00010408126399852335
1053	-4.748743718592965	-4.748743718592965	-4.748743718592965	-2.336683417085427	-2.336683417085427	-2.336683417085427	7.712630958879545e-08	-0.0014783984515815973	-0.00011636959243332967
1054	-4.748743718592965	-4.748743718592965	-4.748743718592965	-2.28643216080402	-2.28643216080402	-2.28643216080402	9.339887794991958e-08	-0.00152787403203547	-0.00012994672579225153
1055	-4.748743718592965	-4.748743718592965	-4.748743718592965	-2.236180904522613	-2.236180904522613	-2.236180904522613	1.1282106817355362e-07	-0.0015791276236996055	-0.0001449224364478141
1056	-4.748743718592965	-4.748743718592965	-4.748743718592965	-2.185929648241206	-2.185929648241206	-2.185929648241206	1.3594002376123273e-07	-0.001633291831240058	-0.00016141158994287252
1057	-4.748743718592965	-4.748743718592965	-4.748743718592965	-2.135678391959799	-2.135678391959799	-2.135678391959799	1.63385054004308e-07	-0.0016921153292059898	-0.0001795332063920796
1058	-4.748743718592965	-4.748743718592965	-4.748743718592965	-2.0854271356783918	-2.0854271356783918	-2.0854271356783918	1.9587748893603528e-07	-0.0017582024447619915	-0.0001994095800910145
1059	-4.748743718592965	-4.748743718592965	-4.748743718592965	-2.0351758793969847	-2.0351758793969847	-2.0351758793969847	2.3424126396262662e-07	-0.0018352713668718934	-0.0002211655373685062
1060	-4.748743718592965	-4.748743718592965	-4.748743718592965	-1.9849246231155777	-1.9849246231155777	-1.9849246231155777	2.7941420577488077e-07	-0.001928221434354782	-0.00024492660304531455
1061	-4.748743718592965	-4.748743718592965	-4.748743718592965	-1.9346733668341707	-1.9346733668341707	-1.9346733668341707	3.3245997190306677e-07	-0.0020428721327334642	-0.00027081771986559033
1062	-4.748743718592965	-4.748743718592965	-4.748743718592965	-1.8844221105527637	-1.8844221105527637	-1.8844221105527637	3.945805742697583e-07	-0.0021850832272320986	-0.00029896077467128634
1063	-4.748743718592965	-4.748743718592965	-4.748743718592965	-1.8341708542713566	-1.8341708542713566	-1.8341708542713566	4.671293923185451e-07	-0.002359159290790558	-0.0003294729976914823
1064	-4.748743718592965	-4.748743718592965	-4.748743718592965	-1.7839195979899496	-1.7839195979899496	-1.7839195979899496	5.516245538274538e-07	-0.002566041424870491	-0.0003624637611210346
1065	-4.748743718592965	-4.748743718592965	-4.748743718592965	-1.7336683417085426	-1.7336683417085426	-1.7336683417085426	6.497625315197227e-07	-0.002802210161462426	-0.0003980323963332921
1066	-4.748743718592965	-4.748743718592965	-4.748743718592965	-1.6834170854271355	-1.6834170854271355	-1.6834170854271355	7.634317713271649e-07	-0.0030601455364376307	-0.00043626478873193264
1067	-4.748743718592965	-4.748743718592965	-4.748743718592965	-1.6331658291457285	-1.6331658291457285	-1.6331658291457285	8.947261340202314e-07	-0.003329613944515586	-0.00047723000170663
1068	-4.748743718592965	-4.748743718592965	-4.748743718592965	-1.5829145728643215	-1.5829145728643215	-1.5829145728643215	1.0459578963922993e-06	-0.0035978450905531645	-0.0005209770752117038
1069	-4.748743718592965	-4.748743718592965	-4.748743718592965	-1.5326633165829144	-1.5326633165829144	-1.5326633165829144	1.2196700218998386e-06	-0.003848710795864463	-0.0005675320280715823
1070	-4.748743718592965	-4.748743718592965	-4.748743718592965	-1.4824120603015074	-1.4824120603015074	-1.4824120603015074	1.4186473743730043e-06	-0.004064023494720459	-0.0006168940453790128
1071	-4.748743718592965	-4.748743718592965	-4.748743718592965	-1.4321608040201004	-1.4321608040201004	-1.4321608040201004	1.6459265130131425e-06	-0.004228468053042889	-0.0006690326845273376
1072	-4.748743718592965	-4.748743718592965	-4.748743718592965	-1.3819095477386933	-1.3819095477386933	-1.3819095477386933	1.9048036734038035e-06	-0.00433458061888814	-0.0007238858961500227
1073	-4.748743718592965	-4.748743718592965	-4.748743718592965	-1.3316582914572863	-1.3316582914572863	-1.3316582914572863	2.1988405088189034e-06	-0.004383577965199947	-0.0007813556585460901
1074	-4.748743718592965	-4.748743718592965	-4.748743718592965	-1.2814070351758793	-1.2814070351758793	-1.2814070351758793	2.5318671399605754e-06	-0.0043825311586260796	-0.0008413092000409961
1075	-4.748743718592965	-4.748743718592965	-4.748743718592965	-1.2311557788944723	-1.2311557788944723	-1.2311557788944723	2.9079820407310373e-06	-0.004340656567364931	-0.0009035768453031778
1076	-4.748743718592965	-4.748743718592965	-4.748743718592965	-1.1809045226130652	-1.1809045226130652	-1.1809045226130652	3.3315482741289123e-06	-0.004266821313649416	-0.000967951666098088
1077	-4.748743718592965	-4.748743718592965	-4.748743718592965	-1.1306532663316582	-1.1306532663316582	-1.1306532663316582	3.8071855872807534e-06	-0.004168373066931963	-0.0010341904126107693
1078	-4.748743718592965	-4.748743718592965	-4.748743718592965	-1.0804020100502512	-1.0804020100502512	-1.0804020100502512	4.339757879383799e-06	-0.004050911404192448	-0.0011020172387361526
1079	-4.748743718592965	-4.748743718592965	-4.748743718592965	-1.0301507537688441	-1.0301507537688441	-1.0301507537688441	4.93435557230422e-06	-0.003918481990695	-0.0011711247498169541
1080	-4.748743718592965	-4.748743718592965	-4.748743718592965	-0.9798994974874367	-0.9798994974874367	-0.9798994974874367	5.59627244200375e-06	-0.0037739065010100603	-0.0012411768548190594
1081	-4.748743718592965	-4.748743718592965	-4.748743718592965	-0.9296482412060296	-0.9296482412060296	-0.9296482412060296	6.330976510960937e-06	-0.003619081573560834	-0.001311815227381885
1082	-4.748743718592965	-4.748743718592965	-4.748743718592965	-0.8793969849246226	-0.8793969849246226	-0.8793969849246226	7.144074658208993e-06	-0.0034552467986941338	-0.001382663962431252
1083	-4.748743718592965	-4.748743718592965	-4.748743718592965	-0.8291457286432156	-0.8291457286432156	-0.8291457286432156	8.041270675163216e-06	-0.003283188445493579	-0.0014533328358083963
1084	-4.748743718592965	-4.748743718592965	-4.748743718592965	-0.7788944723618085	-0.7788944723618085	-0.7788944723618085	9.028316582374427e-06	-0.003103402676060796	-0.0015234252205118537
1085	-4.748743718592965	-4.748743718592965	-4.748743718592965	-0.7286432160804015	-0.7286432160804015	-0.7286432160804015	1.0110957124664245e-05	-0.0029162487480789423	-0.0015925414627417922
1086	-4.748743718592965	-4.748743718592965	-4.748743718592965	-0.6783919597989945	-0.6783919597989945	-0.6783919597989945	1.1294867479301713e-05	-0.0027220260817557573	-0.0016602857504040003
1087	-4.748743718592965	-4.748743718592965	-4.748743718592965	-0.6281407035175874	-0.6281407035175874	-0.6281407035175874	1.2585584343036704e-05	-0.00252112140879035	-0.0017262701876461506
1088	-4.748743718592965	-4.748743718592965	-4.748743718592965	-0.5778894472361804	-0.5778894472361804	-0.5778894472361804	1.3988430707493736e-05	-0.0023140788543969393	-0.0017901184037327766
1089	-4.748743718592965	-4.748743718592965	-4.748743718592965	-0.5276381909547734	-0.5276381909547734	-0.5276381909547734	1.55084347867223e-05	-0.0021016858518123627	-0.0018514705589041114
1090	-4.748743718592965	-4.748743718592965	-4.748743718592965	-0.47738693467336635	-0.47738693467336635	-0.47738693467336635	1.7150243723154844e-05	-0.0018850258784368634	-0.0019099845085293055
1091	-4.748743718592965	-4.748743718592965	-4.748743718592965	-0.4271356783919593	-0.4271356783919593	-0.4271356783919593	1.8918032865898497e-05	-0.0016655244398862123	-0.001965339994058013
1092	-4.748743718592965	-4.748743718592965	-4.748743718592965	-0.3768844221105523	-0.3768844221105523	-0.3768844221105523	2.0815411584763426e-05	-0.0014449495356529951	-0.002017237711697817
1093	-4.748743718592965	-4.748743718592965	-4.748743718592965	-0.32663316582914526	-0.32663316582914526	-0.32663316582914526	2.2845326750864317e-05	-0.001225353335030377	-0.0020654015243053436
1094	-4.748743718592965	-4.748743718592965	-4.748743718592965	-0.2763819095477382	-0.2763819095477382	-0.2763819095477382	2.500996517581327e-05	-0.0010090103605762124	-0.0021095790434628725
1095	-4.748743718592965	-4.748743718592965	-4.748743718592965	-0.2261306532663312	-0.2261306532663312	-0.2261306532663312	2.7310656451965758e-05	-0.0007982713868841529	-0.00214953999966383
1096	-4.748743718592965	-4.748743718592965	-4.748743718592965	-0.17587939698492416	-0.17587939698492416	-0.17587939698492416	2.97477777712197e-05	-0.0005954380612820387	-0.0021850792691111565
1097	-4.748743718592965	-4.748743718592965	-4.748743718592965	-0.12562814070351713	-0.12562814070351713	-0.12562814070351713	3.232066241477686e-05	-0.00040259698289446533	-0.0022160105872899294
1098	-4.748743718592965	-4.748743718592965	-4.748743718592965	-0.0753768844221101	-0.0753768844221101	-0.0753768844221101	3.502751369639883e-05	-0.00022151038865558803	-0.00224217283539474
1099	-4.748743718592965	-4.748743718592965	-4.748743718592965	-0.02512562814070307	-0.02512562814070307	-0.02512562814070307	3.7865326202584554e-05	-5.351402796804905e-05	-0.002263423753902316
1100	-4.748743718592965	-4.748743718592965	-4.748743718592965	0.02512562814070396	0.02512562814070396	0.02512562814070396	4.08298162006793e-05	0.00010051776189357042	-0.0022796443663537502
1101	-4.748743718592965	-4.748743718592965	-4.748743718592965	0.07537688442211099	0.07537688442211099	0.07537688442211099	4.391536307662298e-05	0.0002401909150648862	-0.0022907352540642023
1102	-4.748743718592965	-4.748743718592965	-4.748743718592965	0.12562814070351802	0.12562814070351802	0.12562814070351802	4.7114963614946215e-05	0.0003655290638562292	-0.002296620747074485
1103	-4.748743718592965	-4.748743718592965	-4.748743718592965	0.17587939698492505	0.17587939698492505	0.17587939698492505	5.042020084260813e-05	0.00047692691441625357	-0.0022972486913204193
1104	-4.748743718592965	-4.748743718592965	-4.748743718592965	0.22613065326633208	0.22613065326633208	0.22613065326633208	5.3821229024151164e-05	0.0005750500713475049	-0.0022925876546651125
1105	-4.748743718592965	-4.748743718592965	-4.748743718592965	0.2763819095477391	0.2763819095477391	0.2763819095477391	5.7306776218265346e-05	0.0006607711547985673	-0.0022826369386166334
1106	-4.748743718592965	-4.748743718592965	-4.748743718592965	0.32663316582914614	0.32663316582914614	0.32663316582914614	6.086416558616607e-05	0.0007350880187004805	-0.0022674198262393475
1107	-4.748743718592965	-4.748743718592965	-4.748743718592965	0.3768844221105532	0.3768844221105532	0.3768844221105532	6.447935638232457e-05	0.0007990553276613355	-0.0022469907999038696
1108	-4.748743718592965	-4.748743718592965	-4.748743718592965	0.4271356783919602	0.4271356783919602	0.4271356783919602	6.81370052613713e-05	0.0008537216344848275	-0.002221435774117708
1109	-4.748743718592965	-4.748743718592965	-4.748743718592965	0.47738693467336724	0.47738693467336724	0.47738693467336724	7.182054820592509e-05	0.0009001207654364407	-0.0021908755879849195
1110	-4.748743718592965	-4.748743718592965	-4.748743718592965	0.5276381909547743	0.5276381909547743	0.5276381909547743	7.551230302431833e-05	0.0009391991188749671	-0.002155465539544821
1111	-4.748743718592965	-4.748743718592965	-4.748743718592965	0.5778894472361813	0.5778894472361813	0.5778894472361813	7.919359199136757e-05	0.0009718442452140152	-0.0021153967827558517
1112	-4.748743718592965	-4.748743718592965	-4.748743718592965	0.6281407035175883	0.6281407035175883	0.6281407035175883	8.284488381706886e-05	0.0009988331003114581	-0.002070899121463299
1113	-4.748743718592965	-4.748743718592965	-4.748743718592965	0.6783919597989954	0.6783919597989954	0.6783919597989954	8.644595373572083e-05	0.0010208612075075507	-0.0020222372841089964
1114	-4.748743718592965	-4.748743718592965	-4.748743718592965	0.7286432160804024	0.7286432160804024	0.7286432160804024	8.997606012039133e-05	0.0010385182686150074	-0.0019697134848684072
1115	-4.748743718592965	-4.748743718592965	-4.748743718592965	0.7788944723618094	0.7788944723618094	0.7788944723618094	9.341413565407778e-05	0.001052307547070086	-0.001913662301376462
1116	-4.748743718592965	-4.748743718592965	-4.748743718592965	0.8291457286432165	0.8291457286432165	0.8291457286432165	9.673899073868439e-05	0.0010626480216160417	-0.0018544497434049845
1117	-4.748743718592965	-4.748743718592965	-4.748743718592965	0.8793969849246235	0.8793969849246235	0.8793969849246235	9.992952650519763e-05	0.0010698852129280567	-0.0017924659186974168
1118	-4.748743718592965	-4.748743718592965	-4.748743718592965	0.9296482412060305	0.9296482412060305	0.9296482412060305	0.00010296495451189678	0.001074290368705988	-0.0017281246837228537
1119	-4.748743718592965	-4.748743718592965	-4.748743718592965	0.9798994974874375	0.9798994974874375	0.9798994974874375	0.00010582501999009138	0.00107608234975487	-0.001661853981204331
1120	-4.748743718592965	-4.748743718592965	-4.748743718592965	1.0301507537688446	1.0301507537688446	1.0301507537688446	0.00010849022532579105	0.0010754221584647894	-0.0015940909506753087
1121	-4.748743718592965	-4.748743718592965	-4.748743718592965	1.0804020100502516	1.0804020100502516	1.0804020100502516	0.00011094205035674416	0.001072434475645423	-0.001525274245068431
1122	-4.748743718592965	-4.748743718592965	-4.748743718592965	1.1306532663316586	1.1306532663316586	1.1306532663316586	0.0001131631660219006	0.0010672000935301185	-0.0014558405382558703
1123	-4.748743718592965	-4.748743718592965	-4.748743718592965	1.1809045226130657	1.1809045226130657	1.1809045226130657	0.0001151376379274684	0.001059769419953227	-0.0013862131163477898
1124	-4.748743718592965	-4.748743718592965	-4.748743718592965	1.2311557788944727	1.2311557788944727	1.2311557788944727	0.00011685111649155678	0.0010501790093258023	-0.001316797686740756
1125	-4.748743718592965	-4.748743718592965	-4.748743718592965	1.2814070351758797	1.2814070351758797	1.2814070351758797	0.00011829101049737372	0.0010384361958131194	-0.001247978419996798
1126	-4.748743718592965	-4.748743718592965	-4.748743718592965	1.3316582914572868	1.3316582914572868	1.3316582914572868	0.00011944664112072826	0.0010245402809232473	-0.0011801108485087752
1127	-4.748743718592965	-4.748743718592965	-4.748743718592965	1.3819095477386938	1.3819095477386938	1.3819095477386938	0.00012030937379705234	0.0010084686800837517	-0.0011135180247947574
1128	-4.748743718592965	-4.748743718592965	-4.748743718592965	1.4321608040201008	1.4321608040201008	1.4321608040201008	0.00012087272565050156	0.0009902016026899219	-0.0010484885424375534
1129	-4.748743718592965	-4.748743718592965	-4.748743718592965	1.4824120603015079	1.4824120603015079	1.4824120603015079	0.0001211324466155589	0.0009697083150967956	-0.0009852754883468151
1130	-4.748743718592965	-4.748743718592965	-4.748743718592965	1.5326633165829149	1.5326633165829149	1.5326633165829149	0.0001210865728312253	0.0009469676297158003	-0.000924091727938503
1131	-4.748743718592965	-4.748743718592965	-4.748743718592965	1.582914572864322	1.582914572864322	1.582914572864322	0.00012073545136946919	0.0009219670901075006	-0.0008651150274090469
1132	-4.748743718592965	-4.748743718592965	-4.748743718592965	1.633165829145729	1.633165829145729	1.633165829145729	0.000120081735862375	0.0008946909802034497	-0.0008084845612756908
1133	-4.748743718592965	-4.748743718592965	-4.748743718592965	1.683417085427136	1.683417085427136	1.683417085427136	0.00011913035310505936	0.0008651771931909025	-0.0007543050451204181
1134	-4.748743718592965	-4.748743718592965	-4.748743718592965	1.733668341708543	1.733668341708543	1.733668341708543	0.00011788844122230277	0.0008334892918355763	-0.0007026485400274396
1135	-4.748743718592965	-4.748743718592965	-4.748743718592965	1.78391959798995	1.78391959798995	1.78391959798995	0.00011636526048442972	0.0007997670909389853	-0.0006535560823976994
1136	-4.748743718592965	-4.748743718592965	-4.748743718592965	1.834170854271357	1.834170854271357	1.834170854271357	0.00011457207833107229	0.0007642554701305926	-0.0006070417002774775
1137	-4.748743718592965	-4.748743718592965	-4.748743718592965	1.884422110552764	1.884422110552764	1.884422110552764	0.00011252203059956259	0.000727358041331172	-0.000563094625249505
1138	-4.748743718592965	-4.748743718592965	-4.748743718592965	1.9346733668341711	1.9346733668341711	1.9346733668341711	0.00011022996134826681	0.0006897056009620428	-0.0005216829595156014
1139	-4.748743718592965	-4.748743718592965	-4.748743718592965	1.9849246231155782	1.9849246231155782	1.9849246231155782	0.00010771224400585808	0.0006522676558233798	-0.00048275673179887235
1140	-4.748743718592965	-4.748743718592965	-4.748743718592965	2.035175879396985	2.035175879396985	2.035175879396985	0.00010498658685842161	0.0006164780934341252	-0.00044625147711485624
1141	-4.748743718592965	-4.748743718592965	-4.748743718592965	2.085427135678392	2.085427135678392	2.085427135678392	0.00010207182610207717	0.0005844018887728453	-0.0004120894009247422
1142	-4.748743718592965	-4.748743718592965	-4.748743718592965	2.1356783919597992	2.1356783919597992	2.1356783919597992	9.898770983590047e-05	0.0005588973872363567	-0.0003801838611252606
1143	-4.748743718592965	-4.748743718592965	-4.748743718592965	2.1859296482412063	2.1859296482412063	2.1859296482412063	9.575467644651055e-05	0.0005437597865238786	-0.00035044056130573153
1144	-4.748743718592965	-4.748743718592965	-4.748743718592965	2.2361809045226133	2.2361809045226133	2.2361809045226133	9.239363084175021e-05	0.0005437221843749285	-0.0003227603738196194
1145	-4.748743718592965	-4.748743718592965	-4.748743718592965	2.2864321608040203	2.2864321608040203	2.2864321608040203	8.892572192815e-05	0.0005641654715873301	-0.00029704126063734293
1146	-4.748743718592965	-4.748743718592965	-4.748743718592965	2.3366834170854274	2.3366834170854274	2.3366834170854274	8.537212459872497e-05	0.0006105139618739486	-0.00027317891363054514
1147	-4.748743718592965	-4.748743718592965	-4.748743718592965	2.3869346733668344	2.3869346733668344	2.3869346733668344	8.175382930901578e-05	0.0006872137892059982	-0.00025106940302066505
1148	-4.748743718592965	-4.748743718592965	-4.748743718592965	2.4371859296482414	2.4371859296482414	2.4371859296482414	7.809144207639206e-05	0.0007966046105138958	-0.00023060939565766603
1149	-4.748743718592965	-4.748743718592965	-4.748743718592965	2.4874371859296485	2.4874371859296485	2.4874371859296485	7.44049974478542e-05	0.0009379779803566635	-0.00021169766841921955
1150	-4.748743718592965	-4.748743718592965	-4.748743718592965	2.5376884422110555	2.5376884422110555	2.5376884422110555	7.07137866531426e-05	0.0011072212364524603	-0.00019423567573539913
1151	-4.748743718592965	-4.748743718592965	-4.748743718592965	2.5879396984924625	2.5879396984924625	2.5879396984924625	6.703620280176177e-05	0.0012971796095371246	-0.00017812794249039143
1152	-4.748743718592965	-4.748743718592965	-4.748743718592965	2.6381909547738696	2.6381909547738696	2.6381909547738696	6.338960460377472e-05	0.0014986395835876465	-0.00016328292258549482
1153	-4.748743718592965	-4.748743718592965	-4.748743718592965	2.6884422110552766	2.6884422110552766	2.6884422110552766	5.979019970424065e-05	0.0017016606871038675	-0.00014961304259486496
1154	-4.748743718592965	-4.748743718592965	-4.748743718592965	2.7386934673366836	2.7386934673366836	2.7386934673366836	5.6252948329111165e-05	0.0018968078074976802	-0.00013703478907700628
1155	-4.748743718592965	-4.748743718592965	-4.748743718592965	2.7889447236180906	2.7889447236180906	2.7889447236180906	5.279148755502003e-05	0.002076053759083152	-0.00012546924699563533
1156	-4.748743718592965	-4.748743718592965	-4.748743718592965	2.8391959798994977	2.8391959798994977	2.8391959798994977	4.94180761448333e-05	0.002233220497146249	-0.00011484174319775775
1157	-4.748743718592965	-4.748743718592965	-4.748743718592965	2.8894472361809047	2.8894472361809047	2.8894472361809047	4.614355954240333e-05	0.0023640834260731936	-0.00010508205014048144
1158	-4.748743718592965	-4.748743718592965	-4.748743718592965	2.9396984924623117	2.9396984924623117	2.9396984924623117	4.2977354300065474e-05	0.002466188743710518	-9.612427675165236e-05
1159	-4.748743718592965	-4.748743718592965	-4.748743718592965	2.9899497487437188	2.9899497487437188	2.9899497487437188	3.992745092633346e-05	0.0025386579800397158	-8.790667197899893e-05
1160	-4.748743718592965	-4.748743718592965	-4.748743718592965	3.0402010050251267	3.0402010050251267	3.0402010050251267	3.7000433893143465e-05	0.0025819011498242617	-8.037169754970819e-05
1161	-4.748743718592965	-4.748743718592965	-4.748743718592965	3.090452261306533	3.090452261306533	3.090452261306533	3.420151733483039e-05	0.002597370883449912	-7.346551865339279e-05
1162	-4.748743718592965	-4.748743718592965	-4.748743718592965	3.1407035175879408	3.1407035175879408	3.1407035175879408	3.153459480656712e-05	0.0025873053818941116	-6.713838229188696e-05
1163	-4.748743718592965	-4.748743718592965	-4.748743718592965	3.190954773869347	3.190954773869347	3.190954773869347	2.9002301348878066e-05	0.002554516075178981	-6.134368595667183e-05
1164	-4.748743718592965	-4.748743718592965	-4.748743718592965	3.241206030150755	3.241206030150755	3.241206030150755	2.6606086026563937e-05	0.0025021263863891363	-5.6038577895378694e-05
1165	-4.748743718592965	-4.748743718592965	-4.748743718592965	3.291457286432161	3.291457286432161	3.291457286432161	2.4346293073480273e-05	0.0024334124755114317	-5.118316403240897e-05
1166	-4.748743718592965	-4.748743718592965	-4.748743718592965	3.341708542713569	3.341708542713569	3.341708542713569	2.2222249776709805e-05	0.002351599046960473	-4.674064621212892e-05
1167	-4.748743718592965	-4.748743718592965	-4.748743718592965	3.391959798994975	3.391959798994975	3.391959798994975	2.023235927165148e-05	0.0022597501520067453	-4.267711847205646e-05
1168	-4.748743718592965	-4.748743718592965	-4.748743718592965	3.442211055276383	3.442211055276383	3.442211055276383	1.8374196489655605e-05	0.0021606620866805315	-3.896106136380695e-05
1169	-4.748743718592965	-4.748743718592965	-4.748743718592965	3.492462311557789	3.492462311557789	3.492462311557789	1.664460559787725e-05	0.0020568189211189747	-3.55636584572494e-05
1170	-4.748743718592965	-4.748743718592965	-4.748743718592965	3.542713567839197	3.542713567839197	3.542713567839197	1.5039797392458647e-05	0.0019503619987517595	-3.245821426389739e-05
1171	-4.748743718592965	-4.748743718592965	-4.748743718592965	3.592964824120603	3.592964824120603	3.592964824120603	1.3555445246311315e-05	0.0018430902855470777	-2.9620279747177847e-05
1172	-4.748743718592965	-4.748743718592965	-4.748743718592965	3.643216080402011	3.643216080402011	3.643216080402011	1.2186778366913935e-05	0.0017364838859066367	-2.7027273972635157e-05
1173	-4.748743718592965	-4.748743718592965	-4.748743718592965	3.693467336683417	3.693467336683417	3.693467336683417	1.0928671283063439e-05	0.0016317223198711872	-2.465850775479339e-05
1174	-4.748743718592965	-4.748743718592965	-4.748743718592965	3.743718592964825	3.743718592964825	3.743718592964825	9.775728647986995e-06	0.0015297244535759091	-2.2494925360661e-05
1175	-4.748743718592965	-4.748743718592965	-4.748743718592965	3.7939698492462313	3.7939698492462313	3.7939698492462313	8.72236461554767e-06	0.0014311826089397073	-2.051911360467784e-05
1176	-4.748743718592965	-4.748743718592965	-4.748743718592965	3.844221105527639	3.844221105527639	3.844221105527639	7.762876212720684e-06	0.0013365944614633918	-1.87150089914212e-05
1177	-4.748743718592965	-4.748743718592965	-4.748743718592965	3.8944723618090453	3.8944723618090453	3.8944723618090453	6.8915102918131366e-06	0.0012463011080399156	-1.7067954104277305e-05
1178	-4.748743718592965	-4.748743718592965	-4.748743718592965	3.9447236180904532	3.9447236180904532	3.9447236180904532	6.102523797241753e-06	0.0011605045292526484	-1.556445931782946e-05
1179	-4.748743718592965	-4.748743718592965	-4.748743718592965	3.9949748743718594	3.9949748743718594	3.9949748743718594	5.390237221793473e-06	0.001079306472092867	-1.4192200978868641e-05
1180	-4.748743718592965	-4.748743718592965	-4.748743718592965	4.045226130653267	4.045226130653267	4.045226130653267	4.749081254388202e-06	0.0010027224197983742	-1.2939854968863074e-05
1181	-4.748743718592965	-4.748743718592965	-4.748743718592965	4.0954773869346734	4.0954773869346734	4.0954773869346734	4.173636734179736e-06	0.0009307014406658709	-1.1797087609011214e-05
1182	-4.748743718592965	-4.748743718592965	-4.748743718592965	4.145728643216081	4.145728643216081	4.145728643216081	3.6586681235715684e-06	0.0008631431264802814	-1.0754434697446413e-05
1183	-4.748743718592965	-4.748743718592965	-4.748743718592965	4.1959798994974875	4.1959798994974875	4.1959798994974875	3.199150795053317e-06	0.0007999079534783959	-9.80321055976674e-06
1184	-4.748743718592965	-4.748743718592965	-4.748743718592965	4.246231155778895	4.246231155778895	4.246231155778895	2.790292493736031e-06	0.0007408327073790133	-8.935491678130347e-06
1185	-4.748743718592965	-4.748743718592965	-4.748743718592965	4.296482412060302	4.296482412060302	4.296482412060302	2.4275493895029313e-06	0.0006857342668808997	-8.144013918354176e-06
1186	-4.748743718592965	-4.748743718592965	-4.748743718592965	4.3467336683417095	4.3467336683417095	4.3467336683417095	2.106637170510254e-06	0.0006344183348119259	-7.4221575232513715e-06
1187	-4.748743718592965	-4.748743718592965	-4.748743718592965	4.396984924623116	4.396984924623116	4.396984924623116	1.823537654340079e-06	0.0005866838619112968	-6.7638429754879326e-06
1188	-4.748743718592965	-4.748743718592965	-4.748743718592965	4.4472361809045236	4.4472361809045236	4.4472361809045236	1.5745014055757345e-06	0.0005423299735412002	-6.163543275761185e-06
1189	-4.748743718592965	-4.748743718592965	-4.748743718592965	4.49748743718593	4.49748743718593	4.49748743718593	1.3560468502367478e-06	0.0005011549219489098	-5.61617480343557e-06
1190	-4.748743718592965	-4.748743718592965	-4.748743718592965	4.547738693467338	4.547738693467338	4.547738693467338	1.1649563697500708e-06	0.00046296330401673913	-5.117119599162834e-06
1191	-4.748743718592965	-4.748743718592965	-4.748743718592965	4.597989949748744	4.597989949748744	4.597989949748744	9.982698413679011e-07	0.000427562918048352	-4.662142600864172e-06
1192	-4.748743718592965	-4.748743718592965	-4.748743718592965	4.648241206030152	4.648241206030152	4.648241206030152	8.532760695825941e-07	0.0003947708464693278	-4.247386641509365e-06
1193	-4.748743718592965	-4.748743718592965	-4.748743718592965	4.698492462311558	4.698492462311558	4.698492462311558	7.27502525514329e-07	0.0003644110984168947	-3.869318788929377e-06
1194	-4.748743718592965	-4.748743718592965	-4.748743718592965	4.748743718592966	4.748743718592966	4.748743718592966	6.187037797632345e-07	0.00033631655969657004	-3.5247189771325793e-06
1195	-4.748743718592965	-4.748743718592965	-4.748743718592965	4.798994974874372	4.798994974874372	4.798994974874372	5.248489800409831e-07	0.00031032873084768653	-3.2106438538903603e-06
1196	-4.748743718592965	-4.748743718592965	-4.748743718592965	4.84924623115578	4.84924623115578	4.84924623115578	4.441086891302479e-07	0.0002862983092200011	-2.924411546700867e-06
1197	-4.748743718592965	-4.748743718592965	-4.748743718592965	4.899497487437186	4.899497487437186	4.899497487437186	3.74841362346158e-07	0.00026408402482047677	-2.663565965121961e-06
1198	-4.748743718592965	-4.748743718592965	-4.748743718592965	4.949748743718594	4.949748743718594	4.949748743718594	3.1557970754177203e-07	0.00024355488130822778	-2.4258742996607907e-06
1199	-4.748743718592965	-4.748743718592965	-4.748743718592965	5.0	5.0	5.0	2.6501713552882216e-07	0.00022458714374806732	-2.209291096733068e-06
1200	-4.698492462311558	-4.698492462311558	-4.698492462311558	-5.0	-5.0	-5.0	3.3085070376827207e-13	4.202339187031612e-05	9.13261217760919e-08
1201	-4.698492462311558	-4.698492462311558	-4.698492462311558	-4.949748743718593	-4.949748743718593	-4.949748743718593	4.1244330179899237e-13	4.32392189395614e-05	8.533096718110755e-08
1202	-4.698492462311558	-4.698492462311558	-4.698492462311558	-4.899497487437186	-4.899497487437186	-4.899497487437186	5.15402191221452e-13	4.425960287335329e-05	7.701813586891149e-08
1203	-4.698492462311558	-4.698492462311558	-4.698492462311558	-4.849246231155779	-4.849246231155779	-4.849246231155779	6.457822982692768e-13	4.5036802475806326e-05	6.595890766902812e-08
1204	-4.698492462311558	-4.698492462311558	-4.698492462311558	-4.798994974874372	-4.798994974874372	-4.798994974874372	8.114709369130012e-13	4.551780511974357e-05	5.165890470948398e-08
1205	-4.698492462311558	-4.698492462311558	-4.698492462311558	-4.748743718592965	-4.748743718592965	-4.748743718592965	1.022758930893345e-12	4.564178016153164e-05	3.354985267378652e-08
1206	-4.698492462311558	-4.698492462311558	-4.698492462311558	-4.698492462311558	-4.698492462311558	-4.698492462311558	1.2930883177230542e-12	4.534233084996231e-05	1.0977718289950644e-08
1207	-4.698492462311558	-4.698492462311558	-4.698492462311558	-4.648241206030151	-4.648241206030151	-4.648241206030151	1.6400293003506804e-12	4.454560621525161e-05	-1.680694516892345e-08
1208	-4.698492462311558	-4.698492462311558	-4.698492462311558	-4.597989949748744	-4.597989949748744	-4.597989949748744	2.08655397363154e-12	4.3170348362764344e-05	-5.066087638283534e-08
1209	-4.698492462311558	-4.698492462311558	-4.698492462311558	-4.547738693467337	-4.547738693467337	-4.547738693467337	2.6626931195765875e-12	4.11277032981161e-05	-9.156902081031149e-08
1210	-4.698492462311558	-4.698492462311558	-4.698492462311558	-4.49748743718593	-4.49748743718593	-4.49748743718593	3.407685976251395e-12	3.832108632195741e-05	-1.406516219049081e-07
1211	-4.698492462311558	-4.698492462311558	-4.698492462311558	-4.447236180904523	-4.447236180904523	-4.447236180904523	4.372762479649237e-12	3.4647007851162925e-05	-1.9919013993785484e-07
1212	-4.698492462311558	-4.698492462311558	-4.698492462311558	-4.396984924623116	-4.396984924623116	-4.396984924623116	5.624734432321888e-12	2.9993459975230508e-05	-2.6864310598284646e-07
1213	-4.698492462311558	-4.698492462311558	-4.698492462311558	-4.346733668341709	-4.346733668341709	-4.346733668341709	7.25061802143378e-12	2.4243772713816725e-05	-3.5067432690993883e-07
1214	-4.698492462311558	-4.698492462311558	-4.698492462311558	-4.296482412060302	-4.296482412060302	-4.296482412060302	9.363567070465875e-12	1.7272443074034527e-05	-4.4717108949043904e-07
1215	-4.698492462311558	-4.698492462311558	-4.698492462311558	-4.2462311557788945	-4.2462311557788945	-4.2462311557788945	1.2110466715938184e-11	8.949914445111062e-06	-5.602836381513043e-07
1216	-4.698492462311558	-4.698492462311558	-4.698492462311558	-4.1959798994974875	-4.1959798994974875	-4.1959798994974875	1.5681623636325324e-11	-8.577841299484135e-07	-6.924468607394374e-07
1217	-4.698492462311558	-4.698492462311558	-4.698492462311558	-4.1457286432160805	-4.1457286432160805	-4.1457286432160805	2.032309479785646e-11	-1.228853034263011e-05	-8.464250527140393e-07
1218	-4.698492462311558	-4.698492462311558	-4.698492462311558	-4.0954773869346734	-4.0954773869346734	-4.0954773869346734	2.6352325747410726e-11	-2.5481067496002652e-05	-1.0253446589558735e-06
1219	-4.698492462311558	-4.698492462311558	-4.698492462311558	-4.045226130653266	-4.045226130653266	-4.045226130653266	3.4177926221311944e-11	-4.057366095366888e-05	-1.232751515090058e-06
1220	-4.698492462311558	-4.698492462311558	-4.698492462311558	-3.9949748743718594	-3.9949748743718594	-3.9949748743718594	4.432460038043065e-11	-5.770214193034917e-05	-1.4726432482348173e-06
1221	-4.698492462311558	-4.698492462311558	-4.698492462311558	-3.9447236180904524	-3.9447236180904524	-3.9447236180904524	5.7464477205759007e-11	-7.699736306676641e-05	-1.7495387965027476e-06
1222	-4.698492462311558	-4.698492462311558	-4.698492462311558	-3.8944723618090453	-3.8944723618090453	-3.8944723618090453	7.445636018243556e-11	-9.858165140030906e-05	-2.0685381514340406e-06
1223	-4.698492462311558	-4.698492462311558	-4.698492462311558	-3.8442211055276383	-3.8442211055276383	-3.8442211055276383	9.639474191164199e-11	-0.0001225656596943736	-2.4353844310098793e-06
1224	-4.698492462311558	-4.698492462311558	-4.698492462311558	-3.7939698492462313	-3.7939698492462313	-3.7939698492462313	1.2467081716376397e-10	-0.00014904772979207337	-2.856550736396457e-06
1225	-4.698492462311558	-4.698492462311558	-4.698492462311558	-3.7437185929648242	-3.7437185929648242	-3.7437185929648242	1.6104818648335813e-10	-0.00017810605640988797	-3.3393071134923957e-06
1226	-4.698492462311558	-4.698492462311558	-4.698492462311558	-3.693467336683417	-3.693467336683417	-3.693467336683417	2.0775648204589626e-10	-0.00020979749388061464	-3.891835149261169e-06
1227	-4.698492462311558	-4.698492462311558	-4.698492462311558	-3.64321608040201	-3.64321608040201	-3.64321608040201	2.6760677918423287e-10	-0.0002441566903144121	-4.523307325143833e-06
1228	-4.698492462311558	-4.698492462311558	-4.698492462311558	-3.592964824120603	-3.592964824120603	-3.592964824120603	3.44133392768639e-10	-0.00028118459158577025	-5.2440173021750525e-06
1229	-4.698492462311558	-4.698492462311558	-4.698492462311558	-3.542713567839196	-3.542713567839196	-3.542713567839196	4.417675100033511e-10	-0.0003208552661817521	-6.065490197215695e-06
1230	-4.698492462311558	-4.698492462311558	-4.698492462311558	-3.492462311557789	-3.492462311557789	-3.492462311557789	5.660490932047449e-10	-0.0003631100116763264	-7.0006294663471635e-06
1231	-4.698492462311558	-4.698492462311558	-4.698492462311558	-3.442211055276382	-3.442211055276382	-3.442211055276382	7.238846109282058e-10	-0.0004078478377778083	-8.0638455983717e-06
1232	-4.698492462311558	-4.698492462311558	-4.698492462311558	-3.391959798994975	-3.391959798994975	-3.391959798994975	9.238594363899969e-10	-0.00045493588550016284	-9.271246199205052e-06
1233	-4.698492462311558	-4.698492462311558	-4.698492462311558	-3.341708542713568	-3.341708542713568	-3.341708542713568	1.1766152007969885e-09	-0.0005042015691287816	-1.064075968315592e-05
1234	-4.698492462311558	-4.698492462311558	-4.698492462311558	-3.291457286432161	-3.291457286432161	-3.291457286432161	1.4953040170123983e-09	-0.0005554402596317232	-1.2192407666589133e-05
1235	-4.698492462311558	-4.698492462311558	-4.698492462311558	-3.241206030150754	-3.241206030150754	-3.241206030150754	1.8961333050549247e-09	-0.0006084108026698232	-1.394842274748953e-05
1236	-4.698492462311558	-4.698492462311558	-4.698492462311558	-3.190954773869347	-3.190954773869347	-3.190954773869347	2.3990169615587093e-09	-0.0006628488190472126	-1.5933475879137404e-05
1237	-4.698492462311558	-4.698492462311558	-4.698492462311558	-3.14070351758794	-3.14070351758794	-3.14070351758794	3.028350823036808e-09	-0.0007184626301750541	-1.8175027435063384e-05
1238	-4.698492462311558	-4.698492462311558	-4.698492462311558	-3.090452261306533	-3.090452261306533	-3.090452261306533	3.813932775201523e-09	-0.0007749540382064879	-2.0703375412267633e-05
1239	-4.698492462311558	-4.698492462311558	-4.698492462311558	-3.040201005025126	-3.040201005025126	-3.040201005025126	4.79205044912362e-09	-0.0008320150664076209	-2.3552171114715748e-05
1240	-4.698492462311558	-4.698492462311558	-4.698492462311558	-2.9899497487437183	-2.9899497487437183	-2.9899497487437183	6.00676220347964e-09	-0.0008893483318388462	-2.67584382527275e-05
1241	-4.698492462311558	-4.698492462311558	-4.698492462311558	-2.9396984924623113	-2.9396984924623113	-2.9396984924623113	7.511399995227807e-09	-0.0009466732153669	-3.036308589798864e-05
1242	-4.698492462311558	-4.698492462311558	-4.698492462311558	-2.8894472361809043	-2.8894472361809043	-2.8894472361809043	9.37032575268459e-09	-0.0010037460597231984	-3.44110703736078e-05
1243	-4.698492462311558	-4.698492462311558	-4.698492462311558	-2.8391959798994972	-2.8391959798994972	-2.8391959798994972	1.1660975936594895e-08	-0.001060358015820384	-3.8951795431785285e-05
1244	-4.698492462311558	-4.698492462311558	-4.698492462311558	-2.78894472361809	-2.78894472361809	-2.78894472361809	1.4476232043661208e-08	-0.0011163578601554036	-4.403937782626599e-05
1245	-4.698492462311558	-4.698492462311558	-4.698492462311558	-2.738693467336683	-2.738693467336683	-2.738693467336683	1.7927157794528345e-08	-0.001171655603684485	-4.973296745447442e-05
1246	-4.698492462311558	-4.698492462311558	-4.698492462311558	-2.688442211055276	-2.688442211055276	-2.688442211055276	2.214614655836965e-08	-0.0012262228410691023	-5.60971129743848e-05
1247	-4.698492462311558	-4.698492462311558	-4.698492462311558	-2.638190954773869	-2.638190954773869	-2.638190954773869	2.7290525084170385e-08	-0.001280099619179964	-6.320198008324951e-05
1248	-4.698492462311558	-4.698492462311558	-4.698492462311558	-2.587939698492462	-2.587939698492462	-2.587939698492462	3.3546661699818876e-08	-0.0013333840761333704	-7.112371531547979e-05
1249	-4.698492462311558	-4.698492462311558	-4.698492462311558	-2.537688442211055	-2.537688442211055	-2.537688442211055	4.113462864895089e-08	-0.0013862382620573044	-7.994462794158608e-05
1250	-4.698492462311558	-4.698492462311558	-4.698492462311558	-2.487437185929648	-2.487437185929648	-2.487437185929648	5.031346898615566e-08	-0.0014388620620593429	-8.975335367722437e-05
1251	-4.698492462311558	-4.698492462311558	-4.698492462311558	-2.437185929648241	-2.437185929648241	-2.437185929648241	6.138711824753186e-08	-0.0014915206702426076	-0.00010064501111628488
1252	-4.698492462311558	-4.698492462311558	-4.698492462311558	-2.386934673366834	-2.386934673366834	-2.386934673366834	7.471102974064595e-08	-0.0015445230528712273	-0.00011272135452600196
1253	-4.698492462311558	-4.698492462311558	-4.698492462311558	-2.336683417085427	-2.336683417085427	-2.336683417085427	9.069954952412428e-08	-0.00159825652372092	-0.00012609045370481908
1254	-4.698492462311558	-4.698492462311558	-4.698492462311558	-2.28643216080402	-2.28643216080402	-2.28643216080402	1.0983408272750597e-07	-0.001653237733989954	-0.00014086686132941395
1255	-4.698492462311558	-4.698492462311558	-4.698492462311558	-2.236180904522613	-2.236180904522613	-2.236180904522613	1.3267208654298918e-07	-0.001710220705717802	-0.0001571708999108523
1256	-4.698492462311558	-4.698492462311558	-4.698492462311558	-2.185929648241206	-2.185929648241206	-2.185929648241206	1.5985691674577136e-07	-0.0017703358316794038	-0.00017512860358692706
1257	-4.698492462311558	-4.698492462311558	-4.698492462311558	-2.135678391959799	-2.135678391959799	-2.135678391959799	1.9212854371654752e-07	-0.0018353048944845796	-0.00019487041572574526
1258	-4.698492462311558	-4.698492462311558	-4.698492462311558	-2.0854271356783918	-2.0854271356783918	-2.0854271356783918	2.3033514040903664e-07	-0.0019077149918302894	-0.00021653065050486475
1259	-4.698492462311558	-4.698492462311558	-4.698492462311558	-2.0351758793969847	-2.0351758793969847	-2.0351758793969847	2.7544552831070865e-07	-0.001991288736462593	-0.0002402464160695672
1260	-4.698492462311558	-4.698492462311558	-4.698492462311558	-1.9849246231155777	-1.9849246231155777	-1.9849246231155777	3.28562448004077e-07	-0.0020910371094942093	-0.00026615551905706525
1261	-4.698492462311558	-4.698492462311558	-4.698492462311558	-1.9346733668341707	-1.9346733668341707	-1.9346733668341707	3.9093659831381324e-07	-0.0022130818106234074	-0.0002943954023066908
1262	-4.698492462311558	-4.698492462311558	-4.698492462311558	-1.8844221105527637	-1.8844221105527637	-1.8844221105527637	4.639813621468568e-07	-0.0023638836573809385	-0.0003251001180615276
1263	-4.698492462311558	-4.698492462311558	-4.698492462311558	-1.8341708542713566	-1.8341708542713566	-1.8341708542713566	5.492881079989458e-07	-0.0025487090460956097	-0.000358398916432634
1264	-4.698492462311558	-4.698492462311558	-4.698492462311558	-1.7839195979899496	-1.7839195979899496	-1.7839195979899496	6.486419238014787e-07	-0.0027696220204234123	-0.0003944123745895922
1265	-4.698492462311558	-4.698492462311558	-4.698492462311558	-1.7336683417085426	-1.7336683417085426	-1.7336683417085426	7.6403760451164e-07	-0.0030240199994295835	-0.0004332500393502414
1266	-4.698492462311558	-4.698492462311558	-4.698492462311558	-1.6834170854271355	-1.6834170854271355	-1.6834170854271355	8.976956769188804e-07	-0.0033046670723706484	-0.00047500708024017513
1267	-4.698492462311558	-4.698492462311558	-4.698492462311558	-1.6331658291457285	-1.6331658291457285	-1.6331658291457285	1.0520782049960654e-06	-0.003600841388106346	-0.0005197603022679687
1268	-4.698492462311558	-4.698492462311558	-4.698492462311558	-1.5829145728643215	-1.5829145728643215	-1.5829145728643215	1.229904077349724e-06	-0.0038988059386610985	-0.0005675645661540329
1269	-4.698492462311558	-4.698492462311558	-4.698492462311558	-1.5326633165829144	-1.5326633165829144	-1.5326633165829144	1.4341634356571542e-06	-0.004180879332125187	-0.0006184495287016034
1270	-4.698492462311558	-4.698492462311558	-4.698492462311558	-1.4824120603015074	-1.4824120603015074	-1.4824120603015074	1.668130860310022e-06	-0.004426420200616121	-0.0006724159466102719
1271	-4.698492462311558	-4.698492462311558	-4.698492462311558	-1.4321608040201004	-1.4321608040201004	-1.4321608040201004	1.935376887861364e-06	-0.004617119673639536	-0.0007294316310435534
1272	-4.698492462311558	-4.698492462311558	-4.698492462311558	-1.3819095477386933	-1.3819095477386933	-1.3819095477386933	2.2397773954938833e-06	-0.004743057303130627	-0.0007894296431913972
1273	-4.698492462311558	-4.698492462311558	-4.698492462311558	-1.3316582914572863	-1.3316582914572863	-1.3316582914572863	2.5855203519311563e-06	-0.004804477095603943	-0.0008523048600181937
1274	-4.698492462311558	-4.698492462311558	-4.698492462311558	-1.2814070351758793	-1.2814070351758793	-1.2814070351758793	2.977109403463707e-06	-0.004808894358575344	-0.0009179127519018948
1275	-4.698492462311558	-4.698492462311558	-4.698492462311558	-1.2311557788944723	-1.2311557788944723	-1.2311557788944723	3.4193637396238166e-06	-0.004766767844557762	-0.0009860685095191002
1276	-4.698492462311558	-4.698492462311558	-4.698492462311558	-1.1809045226130652	-1.1809045226130652	-1.1809045226130652	3.917413667152768e-06	-0.0046883574686944485	-0.0010565471602603793
1277	-4.698492462311558	-4.698492462311558	-4.698492462311558	-1.1306532663316582	-1.1306532663316582	-1.1306532663316582	4.4766913149312715e-06	-0.004582247696816921	-0.001129083801060915
1278	-4.698492462311558	-4.698492462311558	-4.698492462311558	-1.0804020100502512	-1.0804020100502512	-1.0804020100502512	5.102915898147161e-06	-0.004454993177205324	-0.0012033761013299227
1279	-4.698492462311558	-4.698492462311558	-4.698492462311558	-1.0301507537688441	-1.0301507537688441	-1.0301507537688441	5.802072988750697e-06	-0.004311330150812864	-0.0012790891341865063
1280	-4.698492462311558	-4.698492462311558	-4.698492462311558	-0.9798994974874367	-0.9798994974874367	-0.9798994974874367	6.580387272675678e-06	-0.00415455736219883	-0.0013558553764596581
1281	-4.698492462311558	-4.698492462311558	-4.698492462311558	-0.9296482412060296	-0.9296482412060296	-0.9296482412060296	7.444288323682432e-06	-0.003986879717558622	-0.0014332827413454652
1282	-4.698492462311558	-4.698492462311558	-4.698492462311558	-0.8793969849246226	-0.8793969849246226	-0.8793969849246226	8.400368990062186e-06	-0.003809743793681264	-0.0015109595842659473
1283	-4.698492462311558	-4.698492462311558	-4.698492462311558	-0.8291457286432156	-0.8291457286432156	-0.8291457286432156	9.455336074575646e-06	-0.003624043893069029	-0.0015884586609899998
1284	-4.698492462311558	-4.698492462311558	-4.698492462311558	-0.7788944723618085	-0.7788944723618085	-0.7788944723618085	1.061595309025442e-05	-0.0034303395077586174	-0.001665345043875277
1285	-4.698492462311558	-4.698492462311558	-4.698492462311558	-0.7286432160804015	-0.7286432160804015	-0.7286432160804015	1.1888974995006235e-05	-0.0032289770897477865	-0.0017411807784810662
1286	-4.698492462311558	-4.698492462311558	-4.698492462311558	-0.6783919597989945	-0.6783919597989945	-0.6783919597989945	1.3281074945778698e-05	-0.003020256757736206	-0.001815531519241631
1287	-4.698492462311558	-4.698492462311558	-4.698492462311558	-0.6281407035175874	-0.6281407035175874	-0.6281407035175874	1.4798763267256007e-05	-0.0028045009821653366	-0.0018879718845710158
1288	-4.698492462311558	-4.698492462311558	-4.698492462311558	-0.5778894472361804	-0.5778894472361804	-0.5778894472361804	1.644829899901864e-05	-0.002582188695669174	-0.001958088483661413
1289	-4.698492462311558	-4.698492462311558	-4.698492462311558	-0.5276381909547734	-0.5276381909547734	-0.5276381909547734	1.8235594566520764e-05	-0.0023540258407592773	-0.002025485737249255
1290	-4.698492462311558	-4.698492462311558	-4.698492462311558	-0.47738693467336635	-0.47738693467336635	-0.47738693467336635	2.0166114312262743e-05	-0.0021210310515016317	-0.0020897877402603626
1291	-4.698492462311558	-4.698492462311558	-4.698492462311558	-0.4271356783919593	-0.4271356783919593	-0.4271356783919593	2.2244767820696593e-05	-0.0018845705781131983	-0.0021506417542696
1292	-4.698492462311558	-4.698492462311558	-4.698492462311558	-0.3768844221105523	-0.3768844221105523	-0.3768844221105523	2.4475799169681358e-05	-0.0016463827341794968	-0.002207719488069415
1293	-4.698492462311558	-4.698492462311558	-4.698492462311558	-0.32663316582914526	-0.32663316582914526	-0.32663316582914526	2.6862673438182076e-05	-0.0014085412258282304	-0.002260715700685978
1294	-4.698492462311558	-4.698492462311558	-4.698492462311558	-0.2763819095477382	-0.2763819095477382	-0.2763819095477382	2.940796198943149e-05	-0.001173384953290224	-0.0023093519266694784
1295	-4.698492462311558	-4.698492462311558	-4.698492462311558	-0.2261306532663312	-0.2261306532663312	-0.2261306532663312	3.211322822567238e-05	-0.0009434046223759651	-0.002353376243263483
1296	-4.698492462311558	-4.698492462311558	-4.698492462311558	-0.17587939698492416	-0.17587939698492416	-0.17587939698492416	3.497891566938313e-05	-0.0007210769108496606	-0.00239255977794528
1297	-4.698492462311558	-4.698492462311558	-4.698492462311558	-0.12562814070351713	-0.12562814070351713	-0.12562814070351713	3.8004240361004975e-05	-0.0005087242461740971	-0.0024266978725790977
1298	-4.698492462311558	-4.698492462311558	-4.698492462311558	-0.0753768844221101	-0.0753768844221101	-0.0753768844221101	4.118708966916059e-05	-0.0003083827323280275	-0.002455612411722541
1299	-4.698492462311558	-4.698492462311558	-4.698492462311558	-0.02512562814070307	-0.02512562814070307	-0.02512562814070307	4.452392968095646e-05	-0.00012164968939032406	-0.0024791457690298557
1300	-4.698492462311558	-4.698492462311558	-4.698492462311558	0.02512562814070396	0.02512562814070396	0.02512562814070396	4.800972337239496e-05	5.035154026700184e-05	-0.0024971652310341597
1301	-4.698492462311558	-4.698492462311558	-4.698492462311558	0.07537688442211099	0.07537688442211099	0.07537688442211099	5.163786174798439e-05	0.0002070049085887149	-0.0025095613673329353
1302	-4.698492462311558	-4.698492462311558	-4.698492462311558	0.12562814070351802	0.12562814070351802	0.12562814070351802	5.540011008090117e-05	0.0003481543390080333	-0.002516249194741249
1303	-4.698492462311558	-4.698492462311558	-4.698492462311558	0.17587939698492505	0.17587939698492505	0.17587939698492505	5.9286571278039585e-05	0.0004740739823319018	-0.0025171698071062565
1304	-4.698492462311558	-4.698492462311558	-4.698492462311558	0.22613065326633208	0.22613065326633208	0.22613065326633208	6.328566823658087e-05	0.0005853723851032555	-0.002512288047000766
1305	-4.698492462311558	-4.698492462311558	-4.698492462311558	0.2763819095477391	0.2763819095477391	0.2763819095477391	6.738414685013782e-05	0.0006829001358710229	-0.002501600654795766
1306	-4.698492462311558	-4.698492462311558	-4.698492462311558	0.32663316582914614	0.32663316582914614	0.32663316582914614	7.156710106421071e-05	0.000767681747674942	-0.002485133009031415
1307	-4.698492462311558	-4.698492462311558	-4.698492462311558	0.3768844221105532	0.3768844221105532	0.3768844221105532	7.581802107512817e-05	0.0008408238063566387	-0.0024629433173686266
1308	-4.698492462311558	-4.698492462311558	-4.698492462311558	0.4271356783919602	0.4271356783919602	0.4271356783919602	8.011886541775045e-05	0.0009034639224410057	-0.0024351247120648623
1309	-4.698492462311558	-4.698492462311558	-4.698492462311558	0.47738693467336724	0.47738693467336724	0.47738693467336724	8.445015730027771e-05	0.0009567238157615066	-0.0024018092080950737
1310	-4.698492462311558	-4.698492462311558	-4.698492462311558	0.5276381909547743	0.5276381909547743	0.5276381909547743	8.87911051261604e-05	0.0010016589658334851	-0.0023631646763533354
1311	-4.698492462311558	-4.698492462311558	-4.698492462311558	0.5778894472361813	0.5778894472361813	0.5778894472361813	9.3119746701199e-05	0.0010392580879852176	-0.0023194013629108667
1312	-4.698492462311558	-4.698492462311558	-4.698492462311558	0.6281407035175883	0.6281407035175883	0.6281407035175883	9.74131161673743e-05	0.001070403028279543	-0.0022707697935402393
1313	-4.698492462311558	-4.698492462311558	-4.698492462311558	0.6783919597989954	0.6783919597989954	0.6783919597989954	0.00010164743224357273	0.0010958813363686204	-0.002217560540884733
1314	-4.698492462311558	-4.698492462311558	-4.698492462311558	0.7286432160804024	0.7286432160804024	0.7286432160804024	0.0001057983058976281	0.0011163718299940228	-0.002160103293135762
1315	-4.698492462311558	-4.698492462311558	-4.698492462311558	0.7788944723618094	0.7788944723618094	0.7788944723618094	0.00010984096513484352	0.001132447854615748	-0.002098766155540943
1316	-4.698492462311558	-4.698492462311558	-4.698492462311558	0.8291457286432165	0.8291457286432165	0.8291457286432165	0.00011375049417634354	0.0011446074349805713	-0.0020339491311460733
1317	-4.698492462311558	-4.698492462311558	-4.698492462311558	0.8793969849246235	0.8793969849246235	0.8793969849246235	0.00011750208392698934	0.0011532393982633948	-0.0019660803955048323
1318	-4.698492462311558	-4.698492462311558	-4.698492462311558	0.9296482412060305	0.9296482412060305	0.9296482412060305	0.00012107129030741601	0.0011586761102080345	-0.0018956140847876668
1319	-4.698492462311558	-4.698492462311558	-4.698492462311558	0.9798994974874375	0.9798994974874375	0.9798994974874375	0.0001244342967574264	0.001161157269962132	-0.0018230193527415395
1320	-4.698492462311558	-4.698492462311558	-4.698492462311558	1.0301507537688446	1.0301507537688446	1.0301507537688446	0.0001275681770168054	0.0011608945205807686	-0.001748775946907699
1321	-4.698492462311558	-4.698492462311558	-4.698492462311558	1.0804020100502516	1.0804020100502516	1.0804020100502516	0.00013045115416148622	0.001158020575530827	-0.0016733658267185092
1322	-4.698492462311558	-4.698492462311558	-4.698492462311558	1.1306532663316586	1.1306532663316586	1.1306532663316586	0.0001330628518231672	0.0011526404414325953	-0.0015972679248079658
1323	-4.698492462311558	-4.698492462311558	-4.698492462311558	1.1809045226130657	1.1809045226130657	1.1809045226130657	0.00013538453355235988	0.001144816866144538	-0.0015209466218948364
1324	-4.698492462311558	-4.698492462311558	-4.698492462311558	1.2311557788944727	1.2311557788944727	1.2311557788944727	0.00013739932639987375	0.0011345944367349148	-0.0014448488363996148
1325	-4.698492462311558	-4.698492462311558	-4.698492462311558	1.2814070351758797	1.2814070351758797	1.2814070351758797	0.00013909242498925795	0.0011219755979254842	-0.0013693952932953835
1326	-4.698492462311558	-4.698492462311558	-4.698492462311558	1.3316582914572868	1.3316582914572868	1.3316582914572868	0.00014045127262996322	0.0011069675674661994	-0.0012949774973094463
1327	-4.698492462311558	-4.698492462311558	-4.698492462311558	1.3819095477386938	1.3819095477386938	1.3819095477386938	0.00014146571637311351	0.001089542405679822	-0.0012219503987580538
1328	-4.698492462311558	-4.698492462311558	-4.698492462311558	1.4321608040201008	1.4321608040201008	1.4321608040201008	0.00014212813333196016	0.001069663092494011	-0.0011506311129778624
1329	-4.698492462311558	-4.698492462311558	-4.698492462311558	1.4824120603015079	1.4824120603015079	1.4824120603015079	0.0001424335260686784	0.0010473101865500212	-0.0010812978725880384
1330	-4.698492462311558	-4.698492462311558	-4.698492462311558	1.5326633165829149	1.5326633165829149	1.5326633165829149	0.00014237958537789905	0.0010224356083199382	-0.001014185487292707
1331	-4.698492462311558	-4.698492462311558	-4.698492462311558	1.582914572864322	1.582914572864322	1.582914572864322	0.00014196671936364235	0.0009950180537998676	-0.0009494888945482671
1332	-4.698492462311558	-4.698492462311558	-4.698492462311558	1.633165829145729	1.633165829145729	1.633165829145729	0.00014119804829750205	0.0009650488500483334	-0.0008873618789948523
1333	-4.698492462311558	-4.698492462311558	-4.698492462311558	1.683417085427136	1.683417085427136	1.683417085427136	0.00014007936534870006	0.0009325403370894492	-0.000827919808216393
1334	-4.698492462311558	-4.698492462311558	-4.698492462311558	1.733668341708543	1.733668341708543	1.733668341708543	0.00013861906387735014	0.0008975713863037527	-0.0007712426595389843
1335	-4.698492462311558	-4.698492462311558	-4.698492462311558	1.78391959798995	1.78391959798995	1.78391959798995	0.0001368280325673544	0.0008602917660027742	-0.0007173755438998342
1336	-4.698492462311558	-4.698492462311558	-4.698492462311558	1.834170854271357	1.834170854271357	1.834170854271357	0.00013471952023165243	0.0008209842490032315	-0.000666334293782711
1337	-4.698492462311558	-4.698492462311558	-4.698492462311558	1.884422110552764	1.884422110552764	1.884422110552764	0.00013230897263769538	0.0007801208412274718	-0.000618108082562685
1338	-4.698492462311558	-4.698492462311558	-4.698492462311558	1.9346733668341711	1.9346733668341711	1.9346733668341711	0.00012961384416379263	0.000738461734727025	-0.0005726620438508689
1339	-4.698492462311558	-4.698492462311558	-4.698492462311558	1.9849246231155782	1.9849246231155782	1.9849246231155782	0.00012665338749757356	0.000697186915203929	-0.0005299417534843087
1340	-4.698492462311558	-4.698492462311558	-4.698492462311558	2.035175879396985	2.035175879396985	2.035175879396985	0.000123448424918097	0.0006580458721145988	-0.0004898766637779772
1341	-4.698492462311558	-4.698492462311558	-4.698492462311558	2.085427135678392	2.085427135678392	2.085427135678392	0.00012002110495688107	0.0006235878099687397	-0.0004523817915469408
1342	-4.698492462311558	-4.698492462311558	-4.698492462311558	2.1356783919597992	2.1356783919597992	2.1356783919597992	0.00011639464840608728	0.0005973746883682907	-0.0004173624620307237
1343	-4.698492462311558	-4.698492462311558	-4.698492462311558	2.1859296482412063	2.1859296482412063	2.1859296482412063	0.00011259308773214915	0.000584106775932014	-0.00038471524021588266
1344	-4.698492462311558	-4.698492462311558	-4.698492462311558	2.2361809045226133	2.2361809045226133	2.2361809045226133	0.0001086410039602571	0.000589606526773423	-0.00035433165612630546
1345	-4.698492462311558	-4.698492462311558	-4.698492462311558	2.2864321608040203	2.2864321608040203	2.2864321608040203	0.00010456326502134616	0.0006204100209288299	-0.0003260998346377164
1346	-4.698492462311558	-4.698492462311558	-4.698492462311558	2.3366834170854274	2.3366834170854274	2.3366834170854274	0.00010038476940255621	0.0006828686455264688	-0.0002999055141117424
1347	-4.698492462311558	-4.698492462311558	-4.698492462311558	2.3869346733668344	2.3869346733668344	2.3869346733668344	9.613019872032563e-05	0.0007818594458512962	-0.0002756347821559757
1348	-4.698492462311558	-4.698492462311558	-4.698492462311558	2.4371859296482414	2.4371859296482414	2.4371859296482414	9.182378254967237e-05	0.0009193713194690645	-0.0002531742211431265
1349	-4.698492462311558	-4.698492462311558	-4.698492462311558	2.4874371859296485	2.4874371859296485	2.4874371859296485	8.74890785024778e-05	0.0010934884194284678	-0.00023241293092723936
1350	-4.698492462311558	-4.698492462311558	-4.698492462311558	2.5376884422110555	2.5376884422110555	2.5376884422110555	8.31487701614065e-05	0.0012981900945305824	-0.0002132427616743371
1351	-4.698492462311558	-4.698492462311558	-4.698492462311558	2.5879396984924625	2.5879396984924625	2.5879396984924625	7.882448505490491e-05	0.0015240079956129193	-0.0001955590705620125
1352	-4.698492462311558	-4.698492462311558	-4.698492462311558	2.6381909547738696	2.6381909547738696	2.6381909547738696	7.453663441336562e-05	0.0017594761447981	-0.0001792614348232746
1353	-4.698492462311558	-4.698492462311558	-4.698492462311558	2.6884422110552766	2.6884422110552766	2.6884422110552766	7.030427598798471e-05	0.001992790261283517	-0.00016425363719463348
1354	-4.698492462311558	-4.698492462311558	-4.698492462311558	2.7386934673366836	2.7386934673366836	2.7386934673366836	6.614500075283713e-05	0.002213253639638424	-0.0001504442043369636
1355	-4.698492462311558	-4.698492462311558	-4.698492462311558	2.7889447236180906	2.7889447236180906	2.7889447236180906	6.207484385754679e-05	0.0024121853057295084	-0.0001377465232508257
1356	-4.698492462311558	-4.698492462311558	-4.698492462311558	2.8391959798994977	2.8391959798994977	2.8391959798994977	5.810821976219584e-05	0.0025832834653556347	-0.00012607853568624705
1357	-4.698492462311558	-4.698492462311558	-4.698492462311558	2.8894472361809047	2.8894472361809047	2.8894472361809047	5.4257881076423537e-05	0.0027225185185670853	-0.00011536326201166958
1358	-4.698492462311558	-4.698492462311558	-4.698492462311558	2.9396984924623117	2.9396984924623117	2.9396984924623117	5.0534900248505734e-05	0.0028278850950300694	-0.00010552840831223875
1359	-4.698492462311558	-4.698492462311558	-4.698492462311558	2.9899497487437188	2.9899497487437188	2.9899497487437188	4.6948672913815895e-05	0.002899081911891699	-9.650613355915993e-05
1360	-4.698492462311558	-4.698492462311558	-4.698492462311558	3.0402010050251267	3.0402010050251267	3.0402010050251267	4.3506941420332484e-05	0.002937179058790207	-8.823333337204531e-05
1361	-4.698492462311558	-4.698492462311558	-4.698492462311558	3.090452261306533	3.090452261306533	3.090452261306533	4.0215836805262006e-05	0.002944309264421463	-8.065088331932202e-05
1362	-4.698492462311558	-4.698492462311558	-4.698492462311558	3.1407035175879408	3.1407035175879408	3.1407035175879408	3.707993730347428e-05	0.0029233903624117374	-7.370417006313801e-05
1363	-4.698492462311558	-4.698492462311558	-4.698492462311558	3.190954773869347	3.190954773869347	3.190954773869347	3.410234132602917e-05	0.002877854974940419	-6.734204362146556e-05
1364	-4.698492462311558	-4.698492462311558	-4.698492462311558	3.241206030150755	3.241206030150755	3.241206030150755	3.1284752755034155e-05	0.0028114081360399723	-6.151748675620183e-05
1365	-4.698492462311558	-4.698492462311558	-4.698492462311558	3.291457286432161	3.291457286432161	3.291457286432161	2.8627576357691058e-05	0.002727797254920006	-5.6186658184742555e-05
1366	-4.698492462311558	-4.698492462311558	-4.698492462311558	3.341708542713569	3.341708542713569	3.341708542713569	2.6130021124855312e-05	0.0026306596118956804	-5.1309194532223046e-05
1367	-4.698492462311558	-4.698492462311558	-4.698492462311558	3.391959798994975	3.391959798994975	3.391959798994975	2.37902093840943e-05	0.0025233724154531956	-4.684784289565869e-05
1368	-4.698492462311558	-4.698492462311558	-4.698492462311558	3.442211055276383	3.442211055276383	3.442211055276383	2.1605289619665307e-05	0.0024089834187179804	-4.2768006096594036e-05
1369	-4.698492462311558	-4.698492462311558	-4.698492462311558	3.492462311557789	3.492462311557789	3.492462311557789	1.9571551047117736e-05	0.0022901580668985844	-3.903805554728024e-05
1370	-4.698492462311558	-4.698492462311558	-4.698492462311558	3.542713567839197	3.542713567839197	3.542713567839197	1.7684538133017085e-05	0.0021691694855690002	-3.5628676414489746e-05
1371	-4.698492462311558	-4.698492462311558	-4.698492462311558	3.592964824120603	3.592964824120603	3.592964824120603	1.5939163415095906e-05	0.002047911286354065	-3.251301677664742e-05
1372	-4.698492462311558	-4.698492462311558	-4.698492462311558	3.643216080402011	3.643216080402011	3.643216080402011	1.4329817159388042e-05	0.0019279199186712503	-2.9666289265151136e-05
1373	-4.698492462311558	-4.698492462311558	-4.698492462311558	3.693467336683417	3.693467336683417	3.693467336683417	1.2850472583179475e-05	0.0018104111077263951	-2.7065776521340013e-05
1374	-4.698492462311558	-4.698492462311558	-4.698492462311558	3.743718592964825	3.743718592964825	3.743718592964825	1.149478557070451e-05	0.0016963216476142406	-2.4690551072126254e-05
1375	-4.698492462311558	-4.698492462311558	-4.698492462311558	3.7939698492462313	3.7939698492462313	3.7939698492462313	1.0256188007616912e-05	0.0015863468870520592	-2.2521491700899787e-05
1376	-4.698492462311558	-4.698492462311558	-4.698492462311558	3.844221105527639	3.844221105527639	3.844221105527639	9.127974055978847e-06	0.001480980427004397	-2.0540959667414427e-05
1377	-4.698492462311558	-4.698492462311558	-4.698492462311558	3.8944723618090453	3.8944723618090453	3.8944723618090453	8.103378879994486e-06	0.0013805434573441744	-1.8732869648374617e-05
1378	-4.698492462311558	-4.698492462311558	-4.698492462311558	3.9447236180904532	3.9447236180904532	3.9447236180904532	7.175649510670032e-06	0.0012852259678766131	-1.7082400518120266e-05
1379	-4.698492462311558	-4.698492462311558	-4.698492462311558	3.9949748743718594	3.9949748743718594	3.9949748743718594	6.338107702330572e-06	0.0011951029300689697	-1.5576020814478397e-05
1380	-4.698492462311558	-4.698492462311558	-4.698492462311558	4.045226130653267	4.045226130653267	4.045226130653267	5.584204783368273e-06	0.0011101665440946817	-1.4201294106896967e-05
1381	-4.698492462311558	-4.698492462311558	-4.698492462311558	4.0954773869346734	4.0954773869346734	4.0954773869346734	4.907568636251647e-06	0.001030338928103447	-1.2946878996444866e-05
1382	-4.698492462311558	-4.698492462311558	-4.698492462311558	4.145728643216081	4.145728643216081	4.145728643216081	4.302043056754214e-06	0.0009554927819408476	-1.1802377230196726e-05
1383	-4.698492462311558	-4.698492462311558	-4.698492462311558	4.1959798994974875	4.1959798994974875	4.1959798994974875	3.761719839167265e-06	0.0008854621555656195	-1.0758256394183263e-05
1384	-4.698492462311558	-4.698492462311558	-4.698492462311558	4.246231155778895	4.246231155778895	4.246231155778895	3.280964013011105e-06	0.0008200551383197308	-9.805814443097916e-06
1385	-4.698492462311558	-4.698492462311558	-4.698492462311558	4.296482412060302	4.296482412060302	4.296482412060302	2.8544327179483615e-06	0.0007590623572468758	-8.937072379922029e-06
1386	-4.698492462311558	-4.698492462311558	-4.698492462311558	4.3467336683417095	4.3467336683417095	4.3467336683417095	2.477088248071314e-06	0.0007022639038041234	-8.14476516097784e-06
1387	-4.698492462311558	-4.698492462311558	-4.698492462311558	4.396984924623116	4.396984924623116	4.396984924623116	2.1442058256225993e-06	0.0006494327681139112	-7.422214366670232e-06
1388	-4.698492462311558	-4.698492462311558	-4.698492462311558	4.4472361809045236	4.4472361809045236	4.4472361809045236	1.8513766788699126e-06	0.0006003444432280958	-6.763353212591028e-06
1389	-4.698492462311558	-4.698492462311558	-4.698492462311558	4.49748743718593	4.49748743718593	4.49748743718593	1.5945070008148033e-06	0.0005547734908759594	-6.162598765513394e-06
1390	-4.698492462311558	-4.698492462311558	-4.698492462311558	4.547738693467338	4.547738693467338	4.547738693467338	1.3698133562907125e-06	0.0005125023890286684	-5.614881956716999e-06
1391	-4.698492462311558	-4.698492462311558	-4.698492462311558	4.597989949748744	4.597989949748744	4.597989949748744	1.1738150864665504e-06	0.0004733182431664318	-5.115550266054925e-06
1392	-4.698492462311558	-4.698492462311558	-4.698492462311558	4.648241206030152	4.648241206030152	4.648241206030152	1.0033242334802655e-06	0.00043701822869479656	-4.660370905185118e-06
1393	-4.698492462311558	-4.698492462311558	-4.698492462311558	4.698492462311558	4.698492462311558	4.698492462311558	8.554334755030394e-07	0.00040340691339224577	-4.245462605467765e-06
1394	-4.698492462311558	-4.698492462311558	-4.698492462311558	4.748743718592966	4.748743718592966	4.748743718592966	7.275025255143263e-07	0.0003723002737388015	-3.8672928894811776e-06
1395	-4.698492462311558	-4.698492462311558	-4.698492462311558	4.798994974874372	4.798994974874372	4.798994974874372	6.171434068813158e-07	0.00034352249349467456	-3.5226275940658525e-06
1396	-4.698492462311558	-4.698492462311558	-4.698492462311558	4.84924623115578	4.84924623115578	4.84924623115578	5.222049767802396e-07	0.00031690907781012356	-3.208524049114203e-06
1397	-4.698492462311558	-4.698492462311558	-4.698492462311558	4.899497487437186	4.899497487437186	4.899497487437186	4.4075702572628516e-07	0.0002923042920883745	-2.922284693340771e-06
1398	-4.698492462311558	-4.698492462311558	-4.698492462311558	4.949748743718594	4.949748743718594	4.949748743718594	3.7107423899295086e-07	0.0002695633447729051	-2.661459120645304e-06
1399	-4.698492462311558	-4.698492462311558	-4.698492462311558	5.0	5.0	5.0	3.116202643461537e-07	0.00024854918592609465	-2.4238011064880993e-06
1400	-4.648241206030151	-4.648241206030151	-4.648241206030151	-5.0	-5.0	-5.0	4.329972317434911e-13	4.800080932909623e-05	1.1694786650195965e-07
1401	-4.648241206030151	-4.648241206030151	-4.648241206030151	-4.949748743718593	-4.949748743718593	-4.949748743718593	5.372714547519379e-13	4.95507956657093e-05	1.1198720528682315e-07
1402	-4.648241206030151	-4.648241206030151	-4.648241206030151	-4.899497487437186	-4.899497487437186	-4.899497487437186	6.680812506800354e-13	5.090796548756771e-05	1.0464094657436362e-07
1403	-4.648241206030151	-4.648241206030151	-4.648241206030151	-4.849246231155779	-4.849246231155779	-4.849246231155779	8.327499472249481e-13	5.202159081818536e-05	9.445352588954847e-08
1404	-4.648241206030151	-4.648241206030151	-4.648241206030151	-4.798994974874372	-4.798994974874372	-4.798994974874372	1.0407773060608448e-12	5.283481004880741e-05	8.089954661727461e-08
1405	-4.648241206030151	-4.648241206030151	-4.648241206030151	-4.748743718592965	-4.748743718592965	-4.748743718592965	1.304511680782847e-12	5.328340193955228e-05	6.337327107530655e-08
1406	-4.648241206030151	-4.648241206030151	-4.648241206030151	-4.698492462311558	-4.698492462311558	-4.698492462311558	1.6400293003506804e-12	5.3295600082492456e-05	4.117794816238529e-08
1407	-4.648241206030151	-4.648241206030151	-4.648241206030151	-4.648241206030151	-4.648241206030151	-4.648241206030151	2.0682824135253537e-12	5.2791849157074466e-05	1.351350054079603e-08
1408	-4.648241206030151	-4.648241206030151	-4.648241206030151	-4.597989949748744	-4.597989949748744	-4.597989949748744	2.6165954545861395e-12	5.1684903155546635e-05	-2.053813830116269e-08
1409	-4.648241206030151	-4.648241206030151	-4.648241206030151	-4.547738693467337	-4.547738693467337	-4.547738693467337	3.3206103957963414e-12	4.987843203707598e-05	-6.20285618424532e-08
1410	-4.648241206030151	-4.648241206030151	-4.648241206030151	-4.49748743718593	-4.49748743718593	-4.49748743718593	4.226810138765554e-12	4.726869156002067e-05	-1.1215976769562985e-07
1411	-4.648241206030151	-4.648241206030151	-4.648241206030151	-4.447236180904523	-4.447236180904523	-4.447236180904523	5.395783501648963e-12	4.3741933041019365e-05	-1.7230553339686594e-07
1412	-4.648241206030151	-4.648241206030151	-4.648241206030151	-4.396984924623116	-4.396984924623116	-4.396984924623116	6.906438696621957e-12	3.917783033102751e-05	-2.440323498831276e-07
1413	-4.648241206030151	-4.648241206030151	-4.648241206030151	-4.346733668341709	-4.346733668341709	-4.346733668341709	8.861426102894722e-12	3.3447369787609205e-05	-3.291279710992967e-07
1414	-4.648241206030151	-4.648241206030151	-4.648241206030151	-4.296482412060302	-4.296482412060302	-4.296482412060302	1.1394097945157553e-11	2.641458559082821e-05	-4.2962292923220957e-07
1415	-4.648241206030151	-4.648241206030151	-4.648241206030151	-4.2462311557788945	-4.2462311557788945	-4.2462311557788945	1.4677414945677862e-11	1.7937230950337835e-05	-5.478309503814671e-07
1416	-4.648241206030151	-4.648241206030151	-4.648241206030151	-4.1959798994974875	-4.1959798994974875	-4.1959798994974875	1.8935311394768544e-11	7.867418389650993e-06	-6.863738803986053e-07
1417	-4.648241206030151	-4.648241206030151	-4.648241206030151	-4.1457286432160805	-4.1457286432160805	-4.1457286432160805	2.4457154218161336e-11	-3.94594053432229e-06	-8.482335260850959e-07
1418	-4.648241206030151	-4.648241206030151	-4.648241206030151	-4.0954773869346734	-4.0954773869346734	-4.0954773869346734	3.1616082998983806e-11	-1.7656291674938984e-05	-1.0367845106884488e-06
1419	-4.648241206030151	-4.648241206030151	-4.648241206030151	-4.045226130653266	-4.045226130653266	-4.045226130653266	4.089220175034053e-11	-3.341791671118699e-05	-1.2558502930914983e-06
1420	-4.648241206030151	-4.648241206030151	-4.648241206030151	-3.9949748743718594	-3.9949748743718594	-3.9949748743718594	5.2901815548979746e-11	-5.13811937707942e-05	-1.5097523373697186e-06
1421	-4.648241206030151	-4.648241206030151	-4.648241206030151	-3.9447236180904524	-3.9447236180904524	-3.9447236180904524	6.843417282693411e-11	-7.16926297172904e-05	-1.8033741753242793e-06
1422	-4.648241206030151	-4.648241206030151	-4.648241206030151	-3.8944723618090453	-3.8944723618090453	-3.8944723618090453	8.849749502065224e-11	-9.448908531339839e-05	-2.1422301870188676e-06
1423	-4.648241206030151	-4.648241206030151	-4.648241206030151	-3.8442211055276383	-3.8442211055276383	-3.8442211055276383	1.1437645824854608e-10	-0.00011989782069576904	-2.5325398382847197e-06
1424	-4.648241206030151	-4.648241206030151	-4.648241206030151	-3.7939698492462313	-3.7939698492462313	-3.7939698492462313	1.4770374663301366e-10	-0.000148029052070342	-2.9813081710017286e-06
1425	-4.648241206030151	-4.648241206030151	-4.648241206030151	-3.7437185929648242	-3.7437185929648242	-3.7437185929648242	1.9054883478083233e-10	-0.00017897450015880167	-3.4964111819135724e-06
1426	-4.648241206030151	-4.648241206030151	-4.648241206030151	-3.693467336683417	-3.693467336683417	-3.693467336683417	2.455277898307575e-10	-0.00021280358487274498	-4.086721673957072e-06
1427	-4.648241206030151	-4.648241206030151	-4.648241206030151	-3.64321608040201	-3.64321608040201	-3.64321608040201	3.15938624430621e-10	-0.0002495571970939636	-4.762178832606878e-06
1428	-4.648241206030151	-4.648241206030151	-4.648241206030151	-3.592964824120603	-3.592964824120603	-3.592964824120603	4.059275949980312e-10	-0.0002892450720537454	-5.533957391889999e-06
1429	-4.648241206030151	-4.648241206030151	-4.648241206030151	-3.542713567839196	-3.542713567839196	-3.542713567839196	5.206928393862585e-10	-0.00033184615313075483	-6.414566541934619e-06
1430	-4.648241206030151	-4.648241206030151	-4.648241206030151	-3.492462311557789	-3.492462311557789	-3.492462311557789	6.667328998786933e-10	-0.00037729970063082874	-7.418019322358305e-06
1431	-4.648241206030151	-4.648241206030151	-4.648241206030151	-3.442211055276382	-3.442211055276382	-3.442211055276382	8.521489967257174e-10	-0.00042550527723506093	-8.55997404869413e-06
1432	-4.648241206030151	-4.648241206030151	-4.648241206030151	-3.391959798994975	-3.391959798994975	-3.391959798994975	1.0870114194374273e-09	-0.00047632167115807533	-9.857928489509504e-06
1433	-4.648241206030151	-4.648241206030151	-4.648241206030151	-3.341708542713568	-3.341708542713568	-3.341708542713568	1.3838021021920515e-09	-0.0005295706214383245	-1.133139812736772e-05
1434	-4.648241206030151	-4.648241206030151	-4.648241206030151	-3.291457286432161	-3.291457286432161	-3.291457286432161	1.7579473589861377e-09	-0.0005850270390510559	-1.3002147170482203e-05
1435	-4.648241206030151	-4.648241206030151	-4.648241206030151	-3.241206030150754	-3.241206030150754	-3.241206030150754	2.2284568842172597e-09	-0.0006424355669878423	-1.4894369087414816e-05
1436	-4.648241206030151	-4.648241206030151	-4.648241206030151	-3.190954773869347	-3.190954773869347	-3.190954773869347	2.818687482649593e-09	-0.0007015069713816047	-1.7034946722560562e-05
1437	-4.648241206030151	-4.648241206030151	-4.648241206030151	-3.14070351758794	-3.14070351758794	-3.14070351758794	3.557252582127169e-09	-0.0007619280368089676	-1.9453758795862086e-05
1438	-4.648241206030151	-4.648241206030151	-4.648241206030151	-3.090452261306533	-3.090452261306533	-3.090452261306533	4.479101400165285e-09	-0.0008233723929151893	-2.2183841792866588e-05
1439	-4.648241206030151	-4.648241206030151	-4.648241206030151	-3.040201005025126	-3.040201005025126	-3.040201005025126	5.62679467160628e-09	-0.0008855009800754488	-2.526185016904492e-05
1440	-4.648241206030151	-4.648241206030151	-4.648241206030151	-2.9899497487437183	-2.9899497487437183	-2.9899497487437183	7.052007079894378e-09	-0.0009479852742515504	-2.8728169127134606e-05
1441	-4.648241206030151	-4.648241206030151	-4.648241206030151	-2.9396984924623113	-2.9396984924623113	-2.9396984924623113	8.817289939513907e-09	-0.001010518055409193	-3.2627416658215225e-05
1442	-4.648241206030151	-4.648241206030151	-4.648241206030151	-2.8894472361809043	-2.8894472361809043	-2.8894472361809043	1.0998131209423492e-08	-0.0010728280758485198	-3.700864181155339e-05
1443	-4.648241206030151	-4.648241206030151	-4.648241206030151	-2.8391959798994972	-2.8391959798994972	-2.8391959798994972	1.3685353519960462e-08	-0.0011346804676577449	-4.192576670902781e-05
1444	-4.648241206030151	-4.648241206030151	-4.648241206030151	-2.78894472361809	-2.78894472361809	-2.78894472361809	1.6987894495100514e-08	-0.001195909339003265	-4.743786485050805e-05
1445	-4.648241206030151	-4.648241206030151	-4.648241206030151	-2.738693467336683	-2.738693467336683	-2.738693467336683	2.1036017155957463e-08	-0.0012564067728817463	-5.360956856748089e-05
1446	-4.648241206030151	-4.648241206030151	-4.648241206030151	-2.688442211055276	-2.688442211055276	-2.688442211055276	2.598500148735164e-08	-0.00131614797282964	-6.0511421906994656e-05
1447	-4.648241206030151	-4.648241206030151	-4.648241206030151	-2.638190954773869	-2.638190954773869	-2.638190954773869	3.201937120249692e-08	-0.0013751740334555507	-6.822006980655715e-05
1448	-4.648241206030151	-4.648241206030151	-4.648241206030151	-2.587939698492462	-2.587939698492462	-2.587939698492462	3.9357712193325114e-08	-0.0014336119638755918	-7.681876741116866e-05
1449	-4.648241206030151	-4.648241206030151	-4.648241206030151	-2.537688442211055	-2.537688442211055	-2.537688442211055	4.82581409236011e-08	-0.0014916473301127553	-8.639753650641069e-05
1450	-4.648241206030151	-4.648241206030151	-4.648241206030151	-2.487437185929648	-2.487437185929648	-2.487437185929648	5.9024481902363096e-08	-0.0015495223924517632	-9.705332922749221e-05
1451	-4.648241206030151	-4.648241206030151	-4.648241206030151	-2.437185929648241	-2.437185929648241	-2.437185929648241	7.201321313633721e-08	-0.001607537386007607	-0.00010889035911532119
1452	-4.648241206030151	-4.648241206030151	-4.648241206030151	-2.386934673366834	-2.386934673366834	-2.386934673366834	8.764123684961486e-08	-0.0016660584369674325	-0.00012201985373394564
1453	-4.648241206030151	-4.648241206030151	-4.648241206030151	-2.336683417085427	-2.336683417085427	-2.336683417085427	1.0639452950544609e-07	-0.0017255188431590796	-0.00013656030932907015
1454	-4.648241206030151	-4.648241206030151	-4.648241206030151	-2.28643216080402	-2.28643216080402	-2.28643216080402	1.2883771998125084e-07	-0.001786472275853157	-0.00015263717796187848
1455	-4.648241206030151	-4.648241206030151	-4.648241206030151	-2.236180904522613	-2.236180904522613	-2.236180904522613	1.556246373364402e-07	-0.0018496953416615725	-0.00017038232181221247
1456	-4.648241206030151	-4.648241206030151	-4.648241206030151	-2.185929648241206	-2.185929648241206	-2.185929648241206	1.8750985967246494e-07	-0.0019163221586495638	-0.00018993401317857206
1457	-4.648241206030151	-4.648241206030151	-4.648241206030151	-2.135678391959799	-2.135678391959799	-2.135678391959799	2.253612828197988e-07	-0.0019880631007254124	-0.00021143522462807596
1458	-4.648241206030151	-4.648241206030151	-4.648241206030151	-2.0854271356783918	-2.0854271356783918	-2.0854271356783918	2.701737117165774e-07	-0.0020674841944128275	-0.0002350334543734789
1459	-4.648241206030151	-4.648241206030151	-4.648241206030151	-2.0351758793969847	-2.0351758793969847	-2.0351758793969847	3.2308345811449625e-07	-0.002158309565857053	-0.0002608791401144117
1460	-4.648241206030151	-4.648241206030151	-4.648241206030151	-1.9849246231155777	-1.9849246231155777	-1.9849246231155777	3.8538390544572706e-07	-0.002265641465783119	-0.00028912382549606264
1461	-4.648241206030151	-4.648241206030151	-4.648241206030151	-1.9346733668341707	-1.9346733668341707	-1.9346733668341707	4.5854197515147913e-07	-0.002395864576101303	-0.00031991858850233257
1462	-4.648241206030151	-4.648241206030151	-4.648241206030151	-1.8844221105527637	-1.8844221105527637	-1.8844221105527637	5.442153984208347e-07	-0.0025560082867741585	-0.00035341098555363715
1463	-4.648241206030151	-4.648241206030151	-4.648241206030151	-1.8341708542713566	-1.8341708542713566	-1.8341708542713566	6.4427066311798e-07	-0.0027522824238985777	-0.0003897431306540966
1464	-4.648241206030151	-4.648241206030151	-4.648241206030151	-1.7839195979899496	-1.7839195979899496	-1.7839195979899496	7.608014677923828e-07	-0.002987957326695323	-0.0004290481738280505
1465	-4.648241206030151	-4.648241206030151	-4.648241206030151	-1.7336683417085426	-1.7336683417085426	-1.7336683417085426	8.961474732977262e-07	-0.003261510282754898	-0.00047144704149104655
1466	-4.648241206030151	-4.648241206030151	-4.648241206030151	-1.6834170854271355	-1.6834170854271355	-1.6834170854271355	1.0529130980581427e-06	-0.0035661906003952026	-0.0005170450313016772
1467	-4.648241206030151	-4.648241206030151	-4.648241206030151	-1.6331658291457285	-1.6331658291457285	-1.6331658291457285	1.2339860559351732e-06	-0.003890973748639226	-0.0005659277667291462
1468	-4.648241206030151	-4.648241206030151	-4.648241206030151	-1.5829145728643215	-1.5829145728643215	-1.5829145728643215	1.442555286653008e-06	-0.004221147391945124	-0.0006181564531289041
1469	-4.648241206030151	-4.648241206030151	-4.648241206030151	-1.5326633165829144	-1.5326633165829144	-1.5326633165829144	1.68212787869659e-06	-0.004537458997219801	-0.0006737650837749243
1470	-4.648241206030151	-4.648241206030151	-4.648241206030151	-1.4824120603015074	-1.4824120603015074	-1.4824120603015074	1.956544534552464e-06	-0.004816701635718346	-0.0007327556377276778
1471	-4.648241206030151	-4.648241206030151	-4.648241206030151	-1.4321608040201004	-1.4321608040201004	-1.4321608040201004	2.2699930793437068e-06	-0.005037194117903709	-0.0007950948784127831
1472	-4.648241206030151	-4.648241206030151	-4.648241206030151	-1.3819095477386933	-1.3819095477386933	-1.3819095477386933	2.627019467723352e-06	-0.005186049267649651	-0.000860710977576673
1473	-4.648241206030151	-4.648241206030151	-4.648241206030151	-1.3316582914572863	-1.3316582914572863	-1.3316582914572863	3.032535701905913e-06	-0.005262165796011686	-0.0009294900810346007
1474	-4.648241206030151	-4.648241206030151	-4.648241206030151	-1.2814070351758793	-1.2814070351758793	-1.2814070351758793	3.4918240376509143e-06	-0.005273392423987389	-0.001001275610178709
1475	-4.648241206030151	-4.648241206030151	-4.648241206030151	-1.2311557788944723	-1.2311557788944723	-1.2311557788944723	4.010536826701275e-06	-0.005231523886322975	-0.0010758669814094901
1476	-4.648241206030151	-4.648241206030151	-4.648241206030151	-1.1809045226130652	-1.1809045226130652	-1.1809045226130652	4.594691325542098e-06	-0.005148428957909346	-0.0011530185583978891
1477	-4.648241206030151	-4.648241206030151	-4.648241206030151	-1.1306532663316582	-1.1306532663316582	-1.1306532663316582	5.250658793339955e-06	-0.005034102592617273	-0.0012324419803917408
1478	-4.648241206030151	-4.648241206030151	-4.648241206030151	-1.0804020100502512	-1.0804020100502512	-1.0804020100502512	5.985147208494877e-06	-0.004896229598671198	-0.0013138074427843094
1479	-4.648241206030151	-4.648241206030151	-4.648241206030151	-1.0301507537688441	-1.0301507537688441	-1.0301507537688441	6.805176955259689e-06	-0.004740359727293253	-0.0013967485865578055
1480	-4.648241206030151	-4.648241206030151	-4.648241206030151	-0.9798994974874367	-0.9798994974874367	-0.9798994974874367	7.718048871088394e-06	-0.004570330493152142	-0.0014808638952672482
1481	-4.648241206030151	-4.648241206030151	-4.648241206030151	-0.9296482412060296	-0.9296482412060296	-0.9296482412060296	8.73130410328981e-06	-0.004388733301311731	-0.001565724378451705
1482	-4.648241206030151	-4.648241206030151	-4.648241206030151	-0.8793969849246226	-0.8793969849246226	-0.8793969849246226	9.852675301422873e-06	-0.0041972193866968155	-0.0016508798580616713
1483	-4.648241206030151	-4.648241206030151	-4.648241206030151	-0.8291457286432156	-0.8291457286432156	-0.8291457286432156	1.1090028770548505e-05	-0.003996844869107008	-0.0017358617624267936
1484	-4.648241206030151	-4.648241206030151	-4.648241206030151	-0.7788944723618085	-0.7788944723618085	-0.7788944723618085	1.2451297330387316e-05	-0.0037882241886109114	-0.0018201939528807998
1485	-4.648241206030151	-4.648241206030151	-4.648241206030151	-0.7286432160804015	-0.7286432160804015	-0.7286432160804015	1.3944403766544691e-05	-0.003571727080270648	-0.0019033964490517974
1486	-4.648241206030151	-4.648241206030151	-4.648241206030151	-0.6783919597989945	-0.6783919597989945	-0.6783919597989945	1.5577174921604365e-05	-0.003347608260810375	-0.001984992530196905
1487	-4.648241206030151	-4.648241206030151	-4.648241206030151	-0.6281407035175874	-0.6281407035175874	-0.6281407035175874	1.735724665477349e-05	-0.003116155043244362	-0.0020645156037062407
1488	-4.648241206030151	-4.648241206030151	-4.648241206030151	-0.5778894472361804	-0.5778894472361804	-0.5778894472361804	1.929196009692724e-05	-0.002877757651731372	-0.0021415110677480698
1489	-4.648241206030151	-4.648241206030151	-4.648241206030151	-0.5276381909547734	-0.5276381909547734	-0.5276381909547734	2.1388249840691442e-05	-0.0026330375112593174	-0.002215545391663909
1490	-4.648241206030151	-4.648241206030151	-4.648241206030151	-0.47738693467336635	-0.47738693467336635	-0.47738693467336635	2.3652524929248686e-05	-0.0023829229176044464	-0.002286205068230629
1491	-4.648241206030151	-4.648241206030151	-4.648241206030151	-0.4271356783919593	-0.4271356783919593	-0.4271356783919593	2.609054373879997e-05	-0.002128707943484187	-0.0023531015031039715
1492	-4.648241206030151	-4.648241206030151	-4.648241206030151	-0.3768844221105523	-0.3768844221105523	-0.3768844221105523	2.8707284083344977e-05	-0.0018720667576417327	-0.0024158733431249857
1493	-4.648241206030151	-4.648241206030151	-4.648241206030151	-0.32663316582914526	-0.32663316582914526	-0.32663316582914526	3.150681010135767e-05	-0.0016150656156241894	-0.00247418531216681
1494	-4.648241206030151	-4.648241206030151	-4.648241206030151	-0.2763819095477382	-0.2763819095477382	-0.2763819095477382	3.449213770622521e-05	-0.0013600997626781464	-0.002527730306610465
1495	-4.648241206030151	-4.648241206030151	-4.648241206030151	-0.2261306532663312	-0.2261306532663312	-0.2261306532663312	3.766510058979957e-05	-0.0011097396491095424	-0.0025762293953448534
1496	-4.648241206030151	-4.648241206030151	-4.648241206030151	-0.17587939698492416	-0.17587939698492416	-0.17587939698492416	4.1026218954647764e-05	-0.000866657414007932	-0.002619431121274829
1497	-4.648241206030151	-4.648241206030151	-4.648241206030151	-0.12562814070351713	-0.12562814070351713	-0.12562814070351713	4.457457330906118e-05	-0.0006334036006592214	-0.00265710917301476
1498	-4.648241206030151	-4.648241206030151	-4.648241206030151	-0.0753768844221101	-0.0753768844221101	-0.0753768844221101	4.8307685783176716e-05	-0.0004122696409467608	-0.0026890658773481846
1499	-4.648241206030151	-4.648241206030151	-4.648241206030151	-0.02512562814070307	-0.02512562814070307	-0.02512562814070307	5.222141150854414e-05	-0.00020514149218797684	-0.0027151270769536495
1500	-4.648241206030151	-4.648241206030151	-4.648241206030151	0.02512562814070396	0.02512562814070396	0.02512562814070396	5.6309842641514466e-05	-1.3444598153000697e-05	-0.002735145390033722
1501	-4.648241206030151	-4.648241206030151	-4.648241206030151	0.07537688442211099	0.07537688442211099	0.07537688442211099	6.0565227597995884e-05	0.00016194592171814293	-0.0027489999774843454
1502	-4.648241206030151	-4.648241206030151	-4.648241206030151	0.12562814070351802	0.12562814070351802	0.12562814070351802	6.497790799940804e-05	0.0003206809051334858	-0.0027565937489271164
1503	-4.648241206030151	-4.648241206030151	-4.648241206030151	0.17587939698492505	0.17587939698492505	0.17587939698492505	6.95362757041452e-05	0.00046287314034998417	-0.0027578631415963173
1504	-4.648241206030151	-4.648241206030151	-4.648241206030151	0.22613065326633208	0.22613065326633208	0.22613065326633208	7.422675211389026e-05	0.0005890128668397665	-0.0027527669444680214
1505	-4.648241206030151	-4.648241206030151	-4.648241206030151	0.2763819095477391	0.2763819095477391	0.2763819095477391	7.903379169948692e-05	0.0006999255856499076	-0.0027412998024374247
1506	-4.648241206030151	-4.648241206030151	-4.648241206030151	0.32663316582914614	0.32663316582914614	0.32663316582914614	8.393991138809765e-05	0.0007966257981024683	-0.0027234884910285473
1507	-4.648241206030151	-4.648241206030151	-4.648241206030151	0.3768844221105532	0.3768844221105532	0.3768844221105532	8.892574709498565e-05	0.000880278239492327	-0.0026993954088538885
1508	-4.648241206030151	-4.648241206030151	-4.648241206030151	0.4271356783919602	0.4271356783919602	0.4271356783919602	9.397013827404431e-05	0.0009520865278318524	-0.002669121138751507
1509	-4.648241206030151	-4.648241206030151	-4.648241206030151	0.47738693467336724	0.47738693467336724	0.47738693467336724	9.905024090736884e-05	0.0010132704628631473	-0.002632809802889824
1510	-4.648241206030151	-4.648241206030151	-4.648241206030151	0.5276381909547743	0.5276381909547743	0.5276381909547743	0.00010414166886349263	0.0010649972828105092	-0.0025906439404934645
1511	-4.648241206030151	-4.648241206030151	-4.648241206030151	0.5778894472361813	0.5778894472361813	0.5778894472361813	0.00010921866303560306	0.0011083603603765368	-0.0025428542867302895
1512	-4.648241206030151	-4.648241206030151	-4.648241206030151	0.6281407035175883	0.6281407035175883	0.6281407035175883	0.00011425428713557556	0.0011443543480709195	-0.002489713253453374
1513	-4.648241206030151	-4.648241206030151	-4.648241206030151	0.6783919597989954	0.6783919597989954	0.6783919597989954	0.00011922064847852319	0.001173872617073357	-0.0024315398186445236
1514	-4.648241206030151	-4.648241206030151	-4.648241206030151	0.7286432160804024	0.7286432160804024	0.7286432160804024	0.00012408914155802547	0.0011976928217336535	-0.0023686953354626894
1515	-4.648241206030151	-4.648241206030151	-4.648241206030151	0.7788944723618094	0.7788944723618094	0.7788944723618094	0.00012883071169700227	0.001216479460708797	-0.002301581669598818
1516	-4.648241206030151	-4.648241206030151	-4.648241206030151	0.8291457286432165	0.8291457286432165	0.8291457286432165	0.00013341613557618792	0.0012307945871725678	-0.0022306377068161964
1517	-4.648241206030151	-4.648241206030151	-4.648241206030151	0.8793969849246235	0.8793969849246235	0.8793969849246235	0.0001378163150039524	0.0012411009520292282	-0.0021563342306762934
1518	-4.648241206030151	-4.648241206030151	-4.648241206030151	0.9296482412060305	0.9296482412060305	0.9296482412060305	0.00014200257990982398	0.0012477785348892212	-0.002079168101772666
1519	-4.648241206030151	-4.648241206030151	-4.648241206030151	0.9798994974874375	0.9798994974874375	0.9798994974874375	0.00014594699623052864	0.0012511257082223892	-0.0019996538758277893
1520	-4.648241206030151	-4.648241206030151	-4.648241206030151	1.0301507537688446	1.0301507537688446	1.0301507537688446	0.00014962267412140984	0.00125137681607157	-0.0019183187978342175
1521	-4.648241206030151	-4.648241206030151	-4.648241206030151	1.0804020100502516	1.0804020100502516	1.0804020100502516	0.00015300407177580935	0.0012486987980082631	-0.001835691393353045
1522	-4.648241206030151	-4.648241206030151	-4.648241206030151	1.1306532663316586	1.1306532663316586	1.1306532663316586	0.00015606729007654175	0.00124321726616472	-0.0017522970447316766
1523	-4.648241206030151	-4.648241206030151	-4.648241206030151	1.1809045226130657	1.1809045226130657	1.1809045226130657	0.0001587903533409875	0.0012350105680525303	-0.0016686466988176107
1524	-4.648241206030151	-4.648241206030151	-4.648241206030151	1.2311557788944727	1.2311557788944727	1.2311557788944727	0.00016115347155624268	0.0012241255026310682	-0.0015852304641157389
1525	-4.648241206030151	-4.648241206030151	-4.648241206030151	1.2814070351758797	1.2814070351758797	1.2814070351758797	0.00016313927973242247	0.0012105831410735846	-0.0015025107422843575
1526	-4.648241206030151	-4.648241206030151	-4.648241206030151	1.3316582914572868	1.3316582914572868	1.3316582914572868	0.00016473305032739272	0.0011943700956180692	-0.0014209171058610082
1527	-4.648241206030151	-4.648241206030151	-4.648241206030151	1.3819095477386938	1.3819095477386938	1.3819095477386938	0.00016592287510920444	0.0011754705337807536	-0.001340840826742351
1528	-4.648241206030151	-4.648241206030151	-4.648241206030151	1.4321608040201008	1.4321608040201008	1.4321608040201008	0.00016669981331533345	0.0011538428952917457	-0.001262629753910005
1529	-4.648241206030151	-4.648241206030151	-4.648241206030151	1.4824120603015079	1.4824120603015079	1.4824120603015079	0.00016705800353032757	0.0011294420110061765	-0.0011865900596603751
1530	-4.648241206030151	-4.648241206030151	-4.648241206030151	1.5326633165829149	1.5326633165829149	1.5326633165829149	0.0001669947373236056	0.001102218870073557	-0.0011129799531772733
1531	-4.648241206030151	-4.648241206030151	-4.648241206030151	1.582914572864322	1.582914572864322	1.582914572864322	0.00016651049335332684	0.001072146464139223	-0.001042014337144792
1532	-4.648241206030151	-4.648241206030151	-4.648241206030151	1.633165829145729	1.633165829145729	1.633165829145729	0.00016560893133563595	0.0010391963878646493	-0.0009738625958561897
1533	-4.648241206030151	-4.648241206030151	-4.648241206030151	1.683417085427136	1.683417085427136	1.683417085427136	0.00016429684598557088	0.0010033847065642476	-0.000908652029465884
1534	-4.648241206030151	-4.648241206030151	-4.648241206030151	1.733668341708543	1.733668341708543	1.733668341708543	0.00016258408174049378	0.0009647894185036421	-0.0008464707061648369
1535	-4.648241206030151	-4.648241206030151	-4.648241206030151	1.78391959798995	1.78391959798995	1.78391959798995	0.0001604834097631412	0.0009235802572220564	-0.0007873690919950604
1536	-4.648241206030151	-4.648241206030151	-4.648241206030151	1.834170854271357	1.834170854271357	1.834170854271357	0.0001580103693738621	0.0008800889481790364	-0.0007313649985007942
1537	-4.648241206030151	-4.648241206030151	-4.648241206030151	1.884422110552764	1.884422110552764	1.884422110552764	0.00015518307666582574	0.0008348715491592884	-0.0006784467841498554
1538	-4.648241206030151	-4.648241206030151	-4.648241206030151	1.9346733668341711	1.9346733668341711	1.9346733668341711	0.00015202200359976247	0.0007888495456427336	-0.0006285769050009549
1539	-4.648241206030151	-4.648241206030151	-4.648241206030151	1.9849246231155782	1.9849246231155782	1.9849246231155782	0.0001485497313446526	0.0007434500730596483	-0.0005816961638629436
1540	-4.648241206030151	-4.648241206030151	-4.648241206030151	2.035175879396985	2.035175879396985	2.035175879396985	0.00014479068201817094	0.0007008322281762958	-0.0005377273773774505
1541	-4.648241206030151	-4.648241206030151	-4.648241206030151	2.085427135678392	2.085427135678392	2.085427135678392	0.00014077083327830036	0.0006641503423452377	-0.0004965776461176574
1542	-4.648241206030151	-4.648241206030151	-4.648241206030151	2.1356783919597992	2.1356783919597992	2.1356783919597992	0.000136517420420394	0.0006378154503181577	-0.000458143389550969
1543	-4.648241206030151	-4.648241206030151	-4.648241206030151	2.1859296482412063	2.1859296482412063	2.1859296482412063	0.00013205863073958808	0.0006276497733779252	-0.00042231136467307806
1544	-4.648241206030151	-4.648241206030151	-4.648241206030151	2.2361809045226133	2.2361809045226133	2.2361809045226133	0.0001274232949268235	0.0006408013869076967	-0.0003889627114403993
1545	-4.648241206030151	-4.648241206030151	-4.648241206030151	2.2864321608040203	2.2864321608040203	2.2864321608040203	0.00012264058018021307	0.000685125938616693	-0.0003579749900382012
1546	-4.648241206030151	-4.648241206030151	-4.648241206030151	2.3366834170854274	2.3366834170854274	2.3366834170854274	0.00011773968953676717	0.0007679773843847215	-0.0003292229084763676
1547	-4.648241206030151	-4.648241206030151	-4.648241206030151	2.3869346733668344	2.3869346733668344	2.3869346733668344	0.0001127495716693335	0.0008945232257246971	-0.0003025814949069172
1548	-4.648241206030151	-4.648241206030151	-4.648241206030151	2.4371859296482414	2.4371859296482414	2.4371859296482414	0.00010769864505862297	0.0010660694679245353	-0.0002779266214929521
1549	-4.648241206030151	-4.648241206030151	-4.648241206030151	2.4874371859296485	2.4874371859296485	2.4874371859296485	0.00010261454005054696	0.0012790230102837086	-0.0002551365178078413
1550	-4.648241206030151	-4.648241206030151	-4.648241206030151	2.5376884422110555	2.5376884422110555	2.5376884422110555	9.752386185614467e-05	0.0015249084681272507	-0.00023409264395013452
1551	-4.648241206030151	-4.648241206030151	-4.648241206030151	2.5879396984924625	2.5879396984924625	2.5879396984924625	9.245197705737064e-05	0.0017915022326633334	-0.00021468022896442562
1552	-4.648241206030151	-4.648241206030151	-4.648241206030151	2.6381909547738696	2.6381909547738696	2.6381909547738696	8.74228256596637e-05	0.0020647842902690172	-0.00019678905664477497
1553	-4.648241206030151	-4.648241206030151	-4.648241206030151	2.6884422110552766	2.6884422110552766	2.6884422110552766	8.245876019437913e-05	0.0023310084361582994	-0.0001803136692615226
1554	-4.648241206030151	-4.648241206030151	-4.648241206030151	2.7386934673366836	2.7386934673366836	2.7386934673366836	7.758041283346517e-05	0.0025782878510653973	-0.00016515364404767752
1555	-4.648241206030151	-4.648241206030151	-4.648241206030151	2.7889447236180906	2.7889447236180906	2.7889447236180906	7.28065909472744e-05	0.0027974501717835665	-0.0001512139424448833
1556	-4.648241206030151	-4.648241206030151	-4.648241206030151	2.8391959798994977	2.8391959798994977	2.8391959798994977	6.81542010253361e-05	0.002982198493555188	-0.0001384045899612829
1557	-4.648241206030151	-4.648241206030151	-4.648241206030151	2.8894472361809047	2.8894472361809047	2.8894472361809047	6.363820039939367e-05	0.003128893207758665	-0.0001266410545213148
1558	-4.648241206030151	-4.648241206030151	-4.648241206030151	2.9396984924623117	2.9396984924623117	2.9396984924623117	5.9271575766818414e-05	0.0032361147459596395	-0.00011584400635911152
1559	-4.648241206030151	-4.648241206030151	-4.648241206030151	2.9899497487437188	2.9899497487437188	2.9899497487437188	5.506534711796556e-05	0.0033042801078408957	-0.00010593900515232235
1560	-4.648241206030151	-4.648241206030151	-4.648241206030151	3.0402010050251267	3.0402010050251267	3.0402010050251267	5.102859532886502e-05	0.0033352309837937355	-9.685676923254505e-05
1561	-4.648241206030151	-4.648241206030151	-4.648241206030151	3.090452261306533	3.090452261306533	3.090452261306533	4.7168511394930525e-05	0.003331882180646062	-8.853244798956439e-05
1562	-4.648241206030151	-4.648241206030151	-4.648241206030151	3.1407035175879408	3.1407035175879408	3.1407035175879408	4.34904650545667e-05	0.003297913121059537	-8.090606570476666e-05
1563	-4.648241206030151	-4.648241206030151	-4.648241206030151	3.190954773869347	3.190954773869347	3.190954773869347	3.9998090384514955e-05	0.0032374511938542128	-7.392148108920082e-05
1564	-4.648241206030151	-4.648241206030151	-4.648241206030151	3.241206030150755	3.241206030150755	3.241206030150755	3.669338584082679e-05	0.0031548074912279844	-6.752706394763663e-05
1565	-4.648241206030151	-4.648241206030151	-4.648241206030151	3.291457286432161	3.291457286432161	3.291457286432161	3.357682616847198e-05	0.003054237924516201	-6.167470564832911e-05
1566	-4.648241206030151	-4.648241206030151	-4.648241206030151	3.341708542713569	3.341708542713569	3.341708542713569	3.064748360548093e-05	0.0029398014303296804	-5.6320102885365486e-05
1567	-4.648241206030151	-4.648241206030151	-4.648241206030151	3.391959798994975	3.391959798994975	3.391959798994975	2.7903155859904434e-05	0.002815195359289646	-5.1422339311102405e-05
1568	-4.648241206030151	-4.648241206030151	-4.648241206030151	3.442211055276383	3.442211055276383	3.442211055276383	2.5340498434560218e-05	0.002683718455955386	-4.69434708065819e-05
1569	-4.648241206030151	-4.648241206030151	-4.648241206030151	3.492462311557789	3.492462311557789	3.492462311557789	2.2955159009750214e-05	0.0025482166092842817	-4.2848729208344594e-05
1570	-4.648241206030151	-4.648241206030151	-4.648241206030151	3.542713567839197	3.542713567839197	3.542713567839197	2.0741911761612028e-05	0.0024110949598252773	-3.910594750777818e-05
1571	-4.648241206030151	-4.648241206030151	-4.648241206030151	3.592964824120603	3.592964824120603	3.592964824120603	1.8694789687068426e-05	0.0022743321023881435	-3.5685643524629995e-05
1572	-4.648241206030151	-4.648241206030151	-4.648241206030151	3.643216080402011	3.643216080402011	3.643216080402011	1.6807213218925128e-05	0.0021395215298980474	-3.2560594263486564e-05
1573	-4.648241206030151	-4.648241206030151	-4.648241206030151	3.693467336683417	3.693467336683417	3.693467336683417	1.5072113640185892e-05	0.002007913077250123	-2.97058741125511e-05
1574	-4.648241206030151	-4.648241206030151	-4.648241206030151	3.743718592964825	3.743718592964825	3.743718592964825	1.3482050038996749e-05	0.0018804565770551562	-2.70984983217204e-05
1575	-4.648241206030151	-4.648241206030151	-4.648241206030151	3.7939698492462313	3.7939698492462313	3.7939698492462313	1.2029318779153464e-05	0.0017578473780304193	-2.471747575327754e-05
1576	-4.648241206030151	-4.648241206030151	-4.648241206030151	3.844221105527639	3.844221105527639	3.844221105527639	1.0706054690655371e-05	0.0016405683709308505	-2.2543430532095954e-05
1577	-4.648241206030151	-4.648241206030151	-4.648241206030151	3.8944723618090453	3.8944723618090453	3.8944723618090453	9.504323405858403e-06	0.0015289256116375327	-2.0558702090056613e-05
1578	-4.648241206030151	-4.648241206030151	-4.648241206030151	3.9447236180904532	3.9447236180904532	3.9447236180904532	8.416204475500727e-06	0.0014230868546292186	-1.874702502391301e-05
1579	-4.648241206030151	-4.648241206030151	-4.648241206030151	3.9949748743718594	3.9949748743718594	3.9949748743718594	7.433865092105456e-06	0.0013231016928330064	-1.709354000922758e-05
1580	-4.648241206030151	-4.648241206030151	-4.648241206030151	4.045226130653267	4.045226130653267	4.045226130653267	6.549624423545355e-06	0.0012289343867450953	-1.55845882545691e-05
1581	-4.648241206030151	-4.648241206030151	-4.648241206030151	4.0954773869346734	4.0954773869346734	4.0954773869346734	5.756008715143892e-06	0.0011404786491766572	-1.4207720596459694e-05
1582	-4.648241206030151	-4.648241206030151	-4.648241206030151	4.145728643216081	4.145728643216081	4.145728643216081	5.045797453484623e-06	0.0010575760388746858	-1.2951519238413312e-05
1583	-4.648241206030151	-4.648241206030151	-4.648241206030151	4.1959798994974875	4.1959798994974875	4.1959798994974875	4.412060998643765e-06	0.0009800303960219026	-1.1805511348939035e-05
1584	-4.648241206030151	-4.648241206030151	-4.648241206030151	4.246231155778895	4.246231155778895	4.246231155778895	3.848190183924942e-06	0.0009076215792447329	-1.0760150871647056e-05
1585	-4.648241206030151	-4.648241206030151	-4.648241206030151	4.296482412060302	4.296482412060302	4.296482412060302	3.3479184539429273e-06	0.0008401088998652995	-9.806674825085793e-06
1586	-4.648241206030151	-4.648241206030151	-4.648241206030151	4.3467336683417095	4.3467336683417095	4.3467336683417095	2.905337164059502e-06	0.0007772449753247201	-8.937103302741889e-06
1587	-4.648241206030151	-4.648241206030151	-4.648241206030151	4.396984924623116	4.396984924623116	4.396984924623116	2.5149046980560555e-06	0.0007187749142758548	-8.14410850580316e-06
1588	-4.648241206030151	-4.648241206030151	-4.648241206030151	4.4472361809045236	4.4472361809045236	4.4472361809045236	2.171450078123572e-06	0.0006644466775469482	-7.421024747600313e-06
1589	-4.648241206030151	-4.648241206030151	-4.648241206030151	4.49748743718593	4.49748743718593	4.49748743718593	1.8701717435488329e-06	0.0006140103214420378	-6.761726581316907e-06
1590	-4.648241206030151	-4.648241206030151	-4.648241206030151	4.547738693467338	4.547738693467338	4.547738693467338	1.60663216377321e-06	0.0005672232364304364	-6.1606460803886876e-06
1591	-4.648241206030151	-4.648241206030151	-4.648241206030151	4.597989949748744	4.597989949748744	4.597989949748744	1.3767489297564671e-06	0.000523849914316088	-5.612675977317849e-06
1592	-4.648241206030151	-4.648241206030151	-4.648241206030151	4.648241206030152	4.648241206030152	4.648241206030152	1.1767829367407115e-06	0.00048366544069722295	-5.113169208925683e-06
1593	-4.648241206030151	-4.648241206030151	-4.648241206030151	4.698492462311558	4.698492462311558	4.698492462311558	1.003324233480268e-06	0.0004464541852939874	-4.657864337787032e-06
1594	-4.648241206030151	-4.648241206030151	-4.648241206030151	4.748743718592966	4.748743718592966	4.748743718592966	8.532760695825933e-07	0.00041201154817827046	-4.2428837332408875e-06
1595	-4.648241206030151	-4.648241206030151	-4.648241206030151	4.798994974874372	4.798994974874372	4.798994974874372	7.238376254710672e-07	0.0003801445127464831	-3.864676273224177e-06
1596	-4.648241206030151	-4.648241206030151	-4.648241206030151	4.84924623115578	4.84924623115578	4.84924623115578	6.124858601535238e-07	0.00035067106364294887	-3.5200114325562026e-06
1597	-4.648241206030151	-4.648241206030151	-4.648241206030151	4.899497487437186	4.899497487437186	4.899497487437186	5.169568618153499e-07	0.0003234191972296685	-3.205928351235343e-06
1598	-4.648241206030151	-4.648241206030151	-4.648241206030151	4.949748743718594	4.949748743718594	4.949748743718594	4.352270364249208e-07	0.0002982293372042477	-2.919737653428456e-06
1599	-4.648241206030151	-4.648241206030151	-4.648241206030151	5.0	5.0	5.0	3.6549442103390654e-07	0.00027495017275214195	-2.658972562130657e-06
1600	-4.597989949748744	-4.597989949748744	-4.597989949748744	-5.0	-5.0	-5.0	5.677164423876603e-13	5.4705553338862956e-05	1.4702901296459459e-07
1601	-4.597989949748744	-4.597989949748744	-4.597989949748744	-4.949748743718593	-4.949748743718593	-4.949748743718593	7.013747850005471e-13	5.664079435518943e-05	1.4339380527417234e-07
1602	-4.597989949748744	-4.597989949748744	-4.597989949748744	-4.899497487437186	-4.899497487437186	-4.899497487437186	8.680847369504258e-13	5.838801007485017e-05	1.373170874785501e-07
1603	-4.597989949748744	-4.597989949748744	-4.597989949748744	-4.849246231155779	-4.849246231155779	-4.849246231155779	1.076715490926312e-12	5.9893791330978274e-05	1.2831557683057326e-07
1604	-4.597989949748744	-4.597989949748744	-4.597989949748744	-4.798994974874372	-4.798994974874372	-4.798994974874372	1.3387195818236802e-12	6.109720561653376e-05	1.1583156833694375e-07
1605	-4.597989949748744	-4.597989949748744	-4.597989949748744	-4.748743718592965	-4.748743718592965	-4.748743718592965	1.6689223877897678e-12	6.19299680693075e-05	9.92210900108148e-08
1606	-4.597989949748744	-4.597989949748744	-4.597989949748744	-4.698492462311558	-4.698492462311558	-4.698492462311558	2.08655397363154e-12	6.231508450582623e-05	7.77417312747275e-08
1607	-4.597989949748744	-4.597989949748744	-4.597989949748744	-4.648241206030151	-4.648241206030151	-4.648241206030151	2.6165954545861395e-12	6.216745532583445e-05	5.054060636666691e-08
1608	-4.597989949748744	-4.597989949748744	-4.597989949748744	-4.597989949748744	-4.597989949748744	-4.597989949748744	3.2915324360585275e-12	6.139288598205894e-05	1.663711302057891e-08
1609	-4.597989949748744	-4.597989949748744	-4.597989949748744	-4.547738693467337	-4.547738693467337	-4.547738693467337	4.153633821028264e-12	5.988755219732411e-05	-2.5093267908005146e-08
1610	-4.597989949748744	-4.597989949748744	-4.597989949748744	-4.49748743718593	-4.49748743718593	-4.49748743718593	5.25790665980077e-12	5.753860386903398e-05	-7.593632744828938e-08
1611	-4.597989949748744	-4.597989949748744	-4.597989949748744	-4.447236180904523	-4.447236180904523	-4.447236180904523	6.675918310565558e-12	5.4223957704380155e-05	-1.3736527648688934e-07
1612	-4.597989949748744	-4.597989949748744	-4.597989949748744	-4.396984924623116	-4.396984924623116	-4.396984924623116	8.500727873003456e-12	4.9812231736723334e-05	-2.1106014003180462e-07
1613	-4.597989949748744	-4.597989949748744	-4.597989949748744	-4.346733668341709	-4.346733668341709	-4.346733668341709	1.085323192159771e-11	4.416239244164899e-05	-2.9893942610215163e-07
1614	-4.597989949748744	-4.597989949748744	-4.597989949748744	-4.296482412060302	-4.296482412060302	-4.296482412060302	1.3890307715409522e-11	3.7126443203305826e-05	-4.031860214581684e-07
1615	-4.597989949748744	-4.597989949748744	-4.597989949748744	-4.2462311557788945	-4.2462311557788945	-4.2462311557788945	1.7815233526062908e-11	2.8548582122311927e-05	-5.262889999357867e-07
1616	-4.597989949748744	-4.597989949748744	-4.597989949748744	-4.1959798994974875	-4.1959798994974875	-4.1959798994974875	2.289098432504571e-11	1.8265676771989092e-05	-6.710716888846946e-07
1617	-4.597989949748744	-4.597989949748744	-4.597989949748744	-4.1457286432160805	-4.1457286432160805	-4.1457286432160805	2.9457146297017146e-11	6.112143637437839e-06	-8.40745030927792e-07
1618	-4.597989949748744	-4.597989949748744	-4.597989949748744	-4.0954773869346734	-4.0954773869346734	-4.0954773869346734	3.795137074861458e-11	-8.081662599579431e-06	-1.038944787978835e-06
1619	-4.597989949748744	-4.597989949748744	-4.597989949748744	-4.045226130653266	-4.045226130653266	-4.045226130653266	4.893650306233444e-11	-2.448658960929606e-05	-1.2697995543931029e-06
1620	-4.597989949748744	-4.597989949748744	-4.597989949748744	-3.9949748743718594	-3.9949748743718594	-3.9949748743718594	6.313478244221624e-11	-4.326961425249465e-05	-1.537971343168465e-06
1621	-4.597989949748744	-4.597989949748744	-4.597989949748744	-3.9447236180904524	-3.9447236180904524	-3.9447236180904524	8.147082138006639e-11	-6.459542782977223e-05	-1.8487420447854674e-06
1622	-4.597989949748744	-4.597989949748744	-4.597989949748744	-3.8944723618090453	-3.8944723618090453	-3.8944723618090453	1.0512544921528537e-10	-8.861683454597369e-05	-2.2080682811065344e-06
1623	-4.597989949748744	-4.597989949748744	-4.597989949748744	-3.8442211055276383	-3.8442211055276383	-3.8442211055276383	1.356029522250126e-10	-0.00011547707981662825	-2.6226746285828995e-06
1624	-4.597989949748744	-4.597989949748744	-4.597989949748744	-3.7939698492462313	-3.7939698492462313	-3.7939698492462313	1.7481477495243022e-10	-0.00014530241605825722	-3.100147068835213e-06
1625	-4.597989949748744	-4.597989949748744	-4.597989949748744	-3.7437185929648242	-3.7437185929648242	-3.7437185929648242	2.2518337680426781e-10	-0.00017820140055846423	-3.6490146158030257e-06
1626	-4.597989949748744	-4.597989949748744	-4.597989949748744	-3.693467336683417	-3.693467336683417	-3.693467336683417	2.897706784148109e-10	-0.000214250641874969	-4.2788838072738145e-06
1627	-4.597989949748744	-4.597989949748744	-4.597989949748744	-3.64321608040201	-3.64321608040201	-3.64321608040201	3.7243639916373865e-10	-0.00025350635405629873	-5.000537385058124e-06
1628	-4.597989949748744	-4.597989949748744	-4.597989949748744	-3.592964824120603	-3.592964824120603	-3.592964824120603	4.780325969039777e-10	-0.0002959861303679645	-5.826087999594165e-06
1629	-4.597989949748744	-4.597989949748744	-4.597989949748744	-3.542713567839196	-3.542713567839196	-3.542713567839196	6.126418906446234e-10	-0.0003416706749703735	-6.7691098593059e-06
1630	-4.597989949748744	-4.597989949748744	-4.597989949748744	-3.492462311557789	-3.492462311557789	-3.492462311557789	7.838681944938173e-10	-0.00039050698978826404	-7.844820174796041e-06
1631	-4.597989949748744	-4.597989949748744	-4.597989949748744	-3.442211055276382	-3.442211055276382	-3.442211055276382	1.0011903346770417e-09	-0.0004423853533808142	-9.07021967577748e-06
1632	-4.597989949748744	-4.597989949748744	-4.597989949748744	-3.391959798994975	-3.391959798994975	-3.391959798994975	1.2763906787137094e-09	-0.0004971662419848144	-1.0464325896464288e-05
1633	-4.597989949748744	-4.597989949748744	-4.597989949748744	-3.341708542713568	-3.341708542713568	-3.341708542713568	1.6240728937493194e-09	-0.0005546522443182766	-1.2048346434312407e-05
1634	-4.597989949748744	-4.597989949748744	-4.597989949748744	-3.291457286432161	-3.291457286432161	-3.291457286432161	2.0622851847783304e-09	-0.0006146114901639521	-1.3845965440850705e-05
1635	-4.597989949748744	-4.597989949748744	-4.597989949748744	-3.241206030150754	-3.241206030150754	-3.241206030150754	2.613267855546482e-09	-0.0006767659797333181	-1.5883480955380946e-05
1636	-4.597989949748744	-4.597989949748744	-4.597989949748744	-3.190954773869347	-3.190954773869347	-3.190954773869347	3.304346793942791e-09	-0.0007408063393086195	-1.8190170521847904e-05
1637	-4.597989949748744	-4.597989949748744	-4.597989949748744	-3.14070351758794	-3.14070351758794	-3.14070351758794	4.168997513142718e-09	-0.0008063900168053806	-2.0798561308765784e-05
1638	-4.597989949748744	-4.597989949748744	-4.597989949748744	-3.090452261306533	-3.090452261306533	-3.090452261306533	5.2481076763638695e-09	-0.0008731576381251216	-2.374463656451553e-05
1639	-4.597989949748744	-4.597989949748744	-4.597989949748744	-3.040201005025126	-3.040201005025126	-3.040201005025126	6.591469585072292e-09	-0.0009407430188730359	-2.7068346753367223e-05
1640	-4.597989949748744	-4.597989949748744	-4.597989949748744	-2.9899497487437183	-2.9899497487437183	-2.9899497487437183	8.259537895627734e-09	-0.0010087836999446154	-3.081369504798204e-05
1641	-4.597989949748744	-4.597989949748744	-4.597989949748744	-2.9396984924623113	-2.9396984924623113	-2.9396984924623113	1.0325491812942671e-08	-0.001076938002370298	-3.502936669974588e-05
1642	-4.597989949748744	-4.597989949748744	-4.597989949748744	-2.8894472361809043	-2.8894472361809043	-2.8894472361809043	1.2877645142237083e-08	-0.0011449003359302878	-3.9768823626218364e-05
1643	-4.597989949748744	-4.597989949748744	-4.597989949748744	-2.8391959798994972	-2.8391959798994972	-2.8391959798994972	1.6022251794777076e-08	-0.001212420640513301	-4.509093923843466e-05
1644	-4.597989949748744	-4.597989949748744	-4.597989949748744	-2.78894472361809	-2.78894472361809	-2.78894472361809	1.9886758554501556e-08	-0.0012792955385521054	-5.10602185386233e-05
1645	-4.597989949748744	-4.597989949748744	-4.597989949748744	-2.738693467336683	-2.738693467336683	-2.738693467336683	2.4623561011823864e-08	-0.0013454166473820806	-5.774720193585381e-05
1646	-4.597989949748744	-4.597989949748744	-4.597989949748744	-2.688442211055276	-2.688442211055276	-2.688442211055276	3.041432242685737e-08	-0.0014107460156083107	-6.522896001115441e-05
1647	-4.597989949748744	-4.597989949748744	-4.597989949748744	-2.638190954773869	-2.638190954773869	-2.638190954773869	3.747491873930741e-08	-0.0014753417344763875	-7.358923903666437e-05
1648	-4.597989949748744	-4.597989949748744	-4.597989949748744	-2.587939698492462	-2.587939698492462	-2.587939698492462	4.606107581141304e-08	-0.0015393411740660667	-8.291906851809472e-05
1649	-4.597989949748744	-4.597989949748744	-4.597989949748744	-2.537688442211055	-2.537688442211055	-2.537688442211055	5.6474767060589256e-08	-0.0016029587714001536	-9.331689943792298e-05
1650	-4.597989949748744	-4.597989949748744	-4.597989949748744	-2.487437185929648	-2.487437185929648	-2.487437185929648	6.907144066832143e-08	-0.0016664874274283648	-0.00010488876432646066
1651	-4.597989949748744	-4.597989949748744	-4.597989949748744	-2.437185929648241	-2.437185929648241	-2.437185929648241	8.426814527229898e-08	-0.0017302772030234337	-0.00011774865561164916
1652	-4.597989949748744	-4.597989949748744	-4.597989949748744	-2.386934673366834	-2.386934673366834	-2.386934673366834	1.0255262116468538e-07	-0.0017947457963600755	-0.00013201843830756843
1653	-4.597989949748744	-4.597989949748744	-4.597989949748744	-2.336683417085427	-2.336683417085427	-2.336683417085427	1.244934202130502e-07	-0.0018603799398988485	-0.00014782778453081846
1654	-4.597989949748744	-4.597989949748744	-4.597989949748744	-2.28643216080402	-2.28643216080402	-2.28643216080402	1.5075111165579652e-07	-0.0019277861574664712	-0.0001653141516726464
1655	-4.597989949748744	-4.597989949748744	-4.597989949748744	-2.236180904522613	-2.236180904522613	-2.236180904522613	1.8209062225290878e-07	-0.0019977805204689503	-0.0001846220256993547
1656	-4.597989949748744	-4.597989949748744	-4.597989949748744	-2.185929648241206	-2.185929648241206	-2.185929648241206	2.1939474764349783e-07	-0.002071510534733534	-0.00020590303756762296
1657	-4.597989949748744	-4.597989949748744	-4.597989949748744	-2.135678391959799	-2.135678391959799	-2.135678391959799	2.6367885682777515e-07	-0.0021506785415112972	-0.00022931399871595204
1658	-4.597989949748744	-4.597989949748744	-4.597989949748744	-2.0854271356783918	-2.0854271356783918	-2.0854271356783918	3.1610679312431564e-07	-0.0022378433495759964	-0.0002550167846493423
1659	-4.597989949748744	-4.597989949748744	-4.597989949748744	-2.0351758793969847	-2.0351758793969847	-2.0351758793969847	3.780079524567643e-07	-0.002336727222427726	-0.00028317663236521184
1660	-4.597989949748744	-4.597989949748744	-4.597989949748744	-1.9849246231155777	-1.9849246231155777	-1.9849246231155777	4.5089549314763133e-07	-0.002452491084113717	-0.00031395981204696
1661	-4.597989949748744	-4.597989949748744	-4.597989949748744	-1.9346733668341707	-1.9346733668341707	-1.9346733668341707	5.364856003549901e-07	-0.0025917645543813705	-0.0003475325938779861
1662	-4.597989949748744	-4.597989949748744	-4.597989949748744	-1.8844221105527637	-1.8844221105527637	-1.8844221105527637	6.367176927782832e-07	-0.0027621015906333923	-0.0003840572899207473
1663	-4.597989949748744	-4.597989949748744	-4.597989949748744	-1.8341708542713566	-1.8341708542713566	-1.8341708542713566	7.537754192824845e-07	-0.0029706312343478203	-0.000423690362367779
1664	-4.597989949748744	-4.597989949748744	-4.597989949748744	-1.7839195979899496	-1.7839195979899496	-1.7839195979899496	8.901082487689051e-07	-0.003221869468688965	-0.0004665787855628878
1665	-4.597989949748744	-4.597989949748744	-4.597989949748744	-1.7336683417085426	-1.7336683417085426	-1.7336683417085426	1.048453408222601e-06	-0.0035155541263520718	-0.0005128560005687177
1666	-4.597989949748744	-4.597989949748744	-4.597989949748744	-1.6834170854271355	-1.6834170854271355	-1.6834170854271355	1.2318578718195844e-06	-0.0038456390611827374	-0.0005626388010568917
1667	-4.597989949748744	-4.597989949748744	-4.597989949748744	-1.6331658291457285	-1.6331658291457285	-1.6331658291457285	1.4437000488909944e-06	-0.00420096330344677	-0.0006160218035802245
1668	-4.597989949748744	-4.597989949748744	-4.597989949748744	-1.5829145728643215	-1.5829145728643215	-1.5829145728643215	1.6877107612199363e-06	-0.004565933253616095	-0.0006730739260092378
1669	-4.597989949748744	-4.597989949748744	-4.597989949748744	-1.5326633165829144	-1.5326633165829144	-1.5326633165829144	1.967993041600193e-06	-0.004919706378132105	-0.0007338339928537607
1670	-4.597989949748744	-4.597989949748744	-4.597989949748744	-1.4824120603015074	-1.4824120603015074	-1.4824120603015074	2.2890402270375337e-06	-0.005236401688307524	-0.0007983058458194137
1671	-4.597989949748744	-4.597989949748744	-4.597989949748744	-1.4321608040201004	-1.4321608040201004	-1.4321608040201004	2.655751762860377e-06	-0.005490578711032867	-0.0008664546185173094
1672	-4.597989949748744	-4.597989949748744	-4.597989949748744	-1.3819095477386933	-1.3819095477386933	-1.3819095477386933	3.073446079971361e-06	-0.005665857344865799	-0.000938203651458025
1673	-4.597989949748744	-4.597989949748744	-4.597989949748744	-1.3316582914572863	-1.3316582914572863	-1.3316582914572863	3.5478698583524255e-06	-0.005759313702583313	-0.0010134298354387283
1674	-4.597989949748744	-4.597989949748744	-4.597989949748744	-1.2814070351758793	-1.2814070351758793	-1.2814070351758793	4.0852029477419e-06	-0.005778954830020666	-0.0010919637279585004
1675	-4.597989949748744	-4.597989949748744	-4.597989949748744	-1.2311557788944723	-1.2311557788944723	-1.2311557788944723	4.692058183280354e-06	-0.005738007370382547	-0.0011735870502889156
1676	-4.597989949748744	-4.597989949748744	-4.597989949748744	-1.1809045226130652	-1.1809045226130652	-1.1809045226130652	5.375475312117857e-06	-0.005650151055306196	-0.001258032745681703
1677	-4.597989949748744	-4.597989949748744	-4.597989949748744	-1.1306532663316582	-1.1306532663316582	-1.1306532663316582	6.142908238779492e-06	-0.005527046509087086	-0.001344985794275999
1678	-4.597989949748744	-4.597989949748744	-4.597989949748744	-1.0804020100502512	-1.0804020100502512	-1.0804020100502512	7.002204804774988e-06	-0.005377675406634808	-0.001434087404049933
1679	-4.597989949748744	-4.597989949748744	-4.597989949748744	-1.0301507537688441	-1.0301507537688441	-1.0301507537688441	7.961578343702997e-06	-0.005208529066294432	-0.0015249364078044891
1680	-4.597989949748744	-4.597989949748744	-4.597989949748744	-0.9798994974874367	-0.9798994974874367	-0.9798994974874367	9.02957029896997e-06	-0.005024110432714224	-0.0016170942690223455
1681	-4.597989949748744	-4.597989949748744	-4.597989949748744	-0.9296482412060296	-0.9296482412060296	-0.9296482412060296	1.0215003258999412e-05	-0.004827428609132767	-0.0017100925324484706
1682	-4.597989949748744	-4.597989949748744	-4.597989949748744	-0.8793969849246226	-0.8793969849246226	-0.8793969849246226	1.1526923855897843e-05	-0.004620406776666641	-0.001803437015041709
1683	-4.597989949748744	-4.597989949748744	-4.597989949748744	-0.8291457286432156	-0.8291457286432156	-0.8291457286432156	1.2974535088990527e-05	-0.004404257517307997	-0.0018966159550473094
1684	-4.597989949748744	-4.597989949748744	-4.597989949748744	-0.7788944723618085	-0.7788944723618085	-0.7788944723618085	1.4567117774954238e-05	-0.004179660696536303	-0.0019891075789928436
1685	-4.597989949748744	-4.597989949748744	-4.597989949748744	-0.7286432160804015	-0.7286432160804015	-0.7286432160804015	1.6313940991365263e-05	-0.003947028890252113	-0.0020803853403776884
1686	-4.597989949748744	-4.597989949748744	-4.597989949748744	-0.6783919597989945	-0.6783919597989945	-0.6783919597989945	1.8224161569587282e-05	-0.003706584218889475	-0.0021699261851608753
1687	-4.597989949748744	-4.597989949748744	-4.597989949748744	-0.6281407035175874	-0.6281407035175874	-0.6281407035175874	2.030671290454184e-05	-0.003458548104390502	-0.002257218351587653
1688	-4.597989949748744	-4.597989949748744	-4.597989949748744	-0.5778894472361804	-0.5778894472361804	-0.5778894472361804	2.2570183580742946e-05	-0.0032032402232289314	-0.0023417628835886717
1689	-4.597989949748744	-4.597989949748744	-4.597989949748744	-0.5276381909547734	-0.5276381909547734	-0.5276381909547734	2.5022686562925834e-05	-0.002941169310361147	-0.0024230836424976587
1690	-4.597989949748744	-4.597989949748744	-4.597989949748744	-0.47738693467336635	-0.47738693467336635	-0.47738693467336635	2.767171996171867e-05	-0.0026731635443866253	-0.0025007245130836964
1691	-4.597989949748744	-4.597989949748744	-4.597989949748744	-0.4271356783919593	-0.4271356783919593	-0.4271356783919593	3.052402065534701e-05	-0.002400406403467059	-0.0025742605794221163
1692	-4.597989949748744	-4.597989949748744	-4.597989949748744	-0.3768844221105523	-0.3768844221105523	-0.3768844221105523	3.358541232180892e-05	-0.0021245002280920744	-0.002643292536959052
1693	-4.597989949748744	-4.597989949748744	-4.597989949748744	-0.32663316582914526	-0.32663316582914526	-0.32663316582914526	3.686064970611028e-05	-0.001847471809014678	-0.002707451581954956
1694	-4.597989949748744	-4.597989949748744	-4.597989949748744	-0.2763819095477382	-0.2763819095477382	-0.2763819095477382	4.0353261207214026e-05	-0.0015717005589976907	-0.002766398945823312
1695	-4.597989949748744	-4.597989949748744	-4.597989949748744	-0.2261306532663312	-0.2261306532663312	-0.2261306532663312	4.406539211209525e-05	-0.001299872063100338	-0.0028198277577757835
1696	-4.597989949748744	-4.597989949748744	-4.597989949748744	-0.17587939698492416	-0.17587939698492416	-0.17587939698492416	4.799765102217628e-05	-0.00103478052187711	-0.0028674593195319176
1697	-4.597989949748744	-4.597989949748744	-4.597989949748744	-0.12562814070351713	-0.12562814070351713	-0.12562814070351713	5.214896220281994e-05	-0.0007792050600983202	-0.0029090445023030043
1698	-4.597989949748744	-4.597989949748744	-4.597989949748744	-0.0753768844221101	-0.0753768844221101	-0.0753768844221101	5.6516426731971434e-05	-0.0005357023328542709	-0.002944363746792078
1699	-4.597989949748744	-4.597989949748744	-4.597989949748744	-0.02512562814070307	-0.02512562814070307	-0.02512562814070307	6.109519542229167e-05	-0.0003064897027797997	-0.0029732249677181244
1700	-4.597989949748744	-4.597989949748744	-4.597989949748744	0.02512562814070396	0.02512562814070396	0.02512562814070396	6.587835653562945e-05	-9.328148007625714e-05	-0.002995464252308011
1701	-4.597989949748744	-4.597989949748744	-4.597989949748744	0.07537688442211099	0.07537688442211099	0.07537688442211099	7.08568412936713e-05	0.00010275612294208258	-0.0030109467916190624
1702	-4.597989949748744	-4.597989949748744	-4.597989949748744	0.12562814070351802	0.12562814070351802	0.12562814070351802	7.60193501093859e-05	0.0002809941943269223	-0.0030195657163858414
1703	-4.597989949748744	-4.597989949748744	-4.597989949748744	0.17587939698492505	0.17587939698492505	0.17587939698492505	8.135230231703007e-05	0.0004413457936607301	-0.0030212479177862406
1704	-4.597989949748744	-4.597989949748744	-4.597989949748744	0.22613065326633208	0.22613065326633208	0.22613065326633208	8.683981196208383e-05	0.0005841871607117355	-0.0030159472953528166
1705	-4.597989949748744	-4.597989949748744	-4.597989949748744	0.2763819095477391	0.2763819095477391	0.2763819095477391	9.246369192627828e-05	0.0007102391100488603	-0.003003655932843685
1706	-4.597989949748744	-4.597989949748744	-4.597989949748744	0.32663316582914614	0.32663316582914614	0.32663316582914614	9.820348830841473e-05	0.0008205053745768964	-0.002984402235597372
1707	-4.597989949748744	-4.597989949748744	-4.597989949748744	0.3768844221105532	0.3768844221105532	0.3768844221105532	0.00010403654656238642	0.0009161750786006451	-0.002958252327516675
1708	-4.597989949748744	-4.597989949748744	-4.597989949748744	0.4271356783919602	0.4271356783919602	0.4271356783919602	0.00010993811041506133	0.0009985233191400766	-0.0029253161046653986
1709	-4.597989949748744	-4.597989949748744	-4.597989949748744	0.47738693467336724	0.47738693467336724	0.47738693467336724	0.00011588145405573992	0.0010688548209145665	-0.00288574886508286
1710	-4.597989949748744	-4.597989949748744	-4.597989949748744	0.5276381909547743	0.5276381909547743	0.5276381909547743	0.00012183804751485064	0.0011284452630206943	-0.002839751308783889
1711	-4.597989949748744	-4.597989949748744	-4.597989949748744	0.5778894472361813	0.5778894472361813	0.5778894472361813	0.00012777775454316518	0.0011785143287852407	-0.0027875732630491257
1712	-4.597989949748744	-4.597989949748744	-4.597989949748744	0.6281407035175883	0.6281407035175883	0.6281407035175883	0.000133669061676347	0.0012201728532090783	-0.0027295153122395277
1713	-4.597989949748744	-4.597989949748744	-4.597989949748744	0.6783919597989954	0.6783919597989954	0.6783919597989954	0.0001394793365365528	0.0012544261990115047	-0.002665924374014139
1714	-4.597989949748744	-4.597989949748744	-4.597989949748744	0.7286432160804024	0.7286432160804024	0.7286432160804024	0.00014517511279744057	0.0012821649434044957	-0.002597196726128459
1715	-4.597989949748744	-4.597989949748744	-4.597989949748744	0.7788944723618094	0.7788944723618094	0.7788944723618094	0.00015072239863619512	0.0013041460188105702	-0.002523772418498993
1716	-4.597989949748744	-4.597989949748744	-4.597989949748744	0.8291457286432165	0.8291457286432165	0.8291457286432165	0.0001560870049310952	0.0013210232136771083	-0.002446132944896817
1717	-4.597989949748744	-4.597989949748744	-4.597989949748744	0.8793969849246235	0.8793969849246235	0.8793969849246235	0.00016123488895047517	0.0013333382084965706	-0.002364794025197625
1718	-4.597989949748744	-4.597989949748744	-4.597989949748744	0.9296482412060305	0.9296482412060305	0.9296482412060305	0.00016613250883273318	0.0013415248831734061	-0.002280300250276923
1719	-4.597989949748744	-4.597989949748744	-4.597989949748744	0.9798994974874375	0.9798994974874375	0.9798994974874375	0.00017074718379022003	0.00134594039991498	-0.0021932171657681465
1720	-4.597989949748744	-4.597989949748744	-4.597989949748744	1.0301507537688446	1.0301507537688446	1.0301507537688446	0.00017504745469379757	0.0013468549586832523	-0.0021041221916675568
1721	-4.597989949748744	-4.597989949748744	-4.597989949748744	1.0804020100502516	1.0804020100502516	1.0804020100502516	0.00017900343951903521	0.0013444741489365697	-0.0020135960076004267
1722	-4.597989949748744	-4.597989949748744	-4.597989949748744	1.1306532663316586	1.1306532663316586	1.1306532663316586	0.00018258717806663268	0.0013389505911618471	-0.0019222148694097996
1723	-4.597989949748744	-4.597989949748744	-4.597989949748744	1.1809045226130657	1.1809045226130657	1.1809045226130657	0.000185772960413405	0.0013303711311891675	-0.001830540131777525
1724	-4.597989949748744	-4.597989949748744	-4.597989949748744	1.2311557788944727	1.2311557788944727	1.2311557788944727	0.00018853763370800175	0.0013188088778406382	-0.0017391100991517305
1725	-4.597989949748744	-4.597989949748744	-4.597989949748744	1.2814070351758797	1.2814070351758797	1.2814070351758797	0.00019086088219655967	0.0013042727950960398	-0.0016484326915815473
1726	-4.597989949748744	-4.597989949748744	-4.597989949748744	1.3316582914572868	1.3316582914572868	1.3316582914572868	0.00019272547574391741	0.0012867653276771307	-0.0015589799731969833
1727	-4.597989949748744	-4.597989949748744	-4.597989949748744	1.3819095477386938	1.3819095477386938	1.3819095477386938	0.00019411748259920406	0.0012662563240155578	-0.0014711812837049365
1728	-4.597989949748744	-4.597989949748744	-4.597989949748744	1.4321608040201008	1.4321608040201008	1.4321608040201008	0.00019502644273118372	0.001242704107426107	-0.0013854202115908265
1729	-4.597989949748744	-4.597989949748744	-4.597989949748744	1.4824120603015079	1.4824120603015079	1.4824120603015079	0.0001954454987168213	0.0012160594342276454	-0.0013020321493968368
1730	-4.597989949748744	-4.597989949748744	-4.597989949748744	1.5326633165829149	1.5326633165829149	1.5326633165829149	0.00019537148189205614	0.001186249777674675	-0.001221302431076765
1731	-4.597989949748744	-4.597989949748744	-4.597989949748744	1.582914572864322	1.582914572864322	1.582914572864322	0.0001948049522508035	0.001153241260908544	-0.0011434669140726328
1732	-4.597989949748744	-4.597989949748744	-4.597989949748744	1.633165829145729	1.633165829145729	1.633165829145729	0.0001937501913894156	0.0011169906938448548	-0.0010687124449759722
1733	-4.597989949748744	-4.597989949748744	-4.597989949748744	1.683417085427136	1.683417085427136	1.683417085427136	0.00019221514862095092	0.001077524502761662	-0.000997179071418941
1734	-4.597989949748744	-4.597989949748744	-4.597989949748744	1.733668341708543	1.733668341708543	1.733668341708543	0.00019021134120789817	0.0010349178919568658	-0.000928964582271874
1735	-4.597989949748744	-4.597989949748744	-4.597989949748744	1.78391959798995	1.78391959798995	1.78391959798995	0.0001877537104648463	0.0009893713286146522	-0.0008641249150969088
1736	-4.597989949748744	-4.597989949748744	-4.597989949748744	1.834170854271357	1.834170854271357	1.834170854271357	0.00018486043624593753	0.0009412742219865322	-0.0008026801515370607
1737	-4.597989949748744	-4.597989949748744	-4.597989949748744	1.884422110552764	1.884422110552764	1.884422110552764	0.00018155271303882351	0.0008912893827073276	-0.0007446181843988597
1738	-4.597989949748744	-4.597989949748744	-4.597989949748744	1.9346733668341711	1.9346733668341711	1.9346733668341711	0.00017785449152186083	0.0008405357948504388	-0.0006898983265273273
1739	-4.597989949748744	-4.597989949748744	-4.597989949748744	1.9849246231155782	1.9849246231155782	1.9849246231155782	0.00017379218999097158	0.0007907509570941329	-0.0006384557927958667
1740	-4.597989949748744	-4.597989949748744	-4.597989949748744	2.035175879396985	2.035175879396985	2.035175879396985	0.0001693943805158171	0.0007445979281328619	-0.0005902067059651017
1741	-4.597989949748744	-4.597989949748744	-4.597989949748744	2.085427135678392	2.085427135678392	2.085427135678392	0.000164691455033109	0.0007059854688122869	-0.0005450493190437555
1742	-4.597989949748744	-4.597989949748744	-4.597989949748744	2.1356783919597992	2.1356783919597992	2.1356783919597992	0.00015971527682221988	0.0006803691503591835	-0.0005028704181313515
1743	-4.597989949748744	-4.597989949748744	-4.597989949748744	2.1859296482412063	2.1859296482412063	2.1859296482412063	0.00015449882293182746	0.0006749542080797255	-0.00046354587539099157
1744	-4.597989949748744	-4.597989949748744	-4.597989949748744	2.2361809045226133	2.2361809045226133	2.2361809045226133	0.00014907582313609976	0.0006984565407037735	-0.00042694571311585605
1745	-4.597989949748744	-4.597989949748744	-4.597989949748744	2.2864321608040203	2.2864321608040203	2.2864321608040203	0.00014348040089770883	0.0007602512487210333	-0.00039293564623221755
1746	-4.597989949748744	-4.597989949748744	-4.597989949748744	2.3366834170854274	2.3366834170854274	2.3366834170854274	0.00013774672160820307	0.0008687017252668738	-0.00036137839197181165
1747	-4.597989949748744	-4.597989949748744	-4.597989949748744	2.3869346733668344	2.3869346733668344	2.3869346733668344	0.00013190865307190536	0.0010290573118254542	-0.0003321370459161699
1748	-4.597989949748744	-4.597989949748744	-4.597989949748744	2.4371859296482414	2.4371859296482414	2.4371859296482414	0.0001259994428075989	0.0012414924567565322	-0.00030507546034641564
1749	-4.597989949748744	-4.597989949748744	-4.597989949748744	2.4874371859296485	2.4874371859296485	2.4874371859296485	0.00012005141627470266	0.0015001418069005013	-0.00028006022330373526
1750	-4.597989949748744	-4.597989949748744	-4.597989949748744	2.5376884422110555	2.5376884422110555	2.5376884422110555	0.00011409569960072796	0.0017934703500941396	-0.0002569613279774785
1751	-4.597989949748744	-4.597989949748744	-4.597989949748744	2.5879396984924625	2.5879396984924625	2.5879396984924625	0.00010816196980885118	0.002106025815010071	-0.00023565278388559818
1752	-4.597989949748744	-4.597989949748744	-4.597989949748744	2.6381909547738696	2.6381909547738696	2.6381909547738696	0.00010227823493333037	0.002421002835035324	-0.00021601379557978362
1753	-4.597989949748744	-4.597989949748744	-4.597989949748744	2.6884422110552766	2.6884422110552766	2.6884422110552766	9.647064578125924e-05	0.0027226677630096674	-0.00019792864623013884
1754	-4.597989949748744	-4.597989949748744	-4.597989949748744	2.7386934673366836	2.7386934673366836	2.7386934673366836	9.076334046657404e-05	0.0029980731196701527	-0.00018128726514987648
1755	-4.597989949748744	-4.597989949748744	-4.597989949748744	2.7889447236180906	2.7889447236180906	2.7889447236180906	8.517832222042274e-05	0.003237736877053976	-0.00016598521324340254
1756	-4.597989949748744	-4.597989949748744	-4.597989949748744	2.8391959798994977	2.8391959798994977	2.8391959798994977	7.97353703840994e-05	0.0034355809912085533	-0.0001519239303888753
1757	-4.597989949748744	-4.597989949748744	-4.597989949748744	2.8894472361809047	2.8894472361809047	2.8894472361809047	7.445198392857067e-05	0.003588508116081357	-0.00013901056081522256
1758	-4.597989949748744	-4.597989949748744	-4.597989949748744	2.9396984924623117	2.9396984924623117	2.9396984924623117	6.934335632845907e-05	0.003695863066241145	-0.00012715812772512436
1759	-4.597989949748744	-4.597989949748744	-4.597989949748744	2.9899497487437188	2.9899497487437188	2.9899497487437188	6.442238015675819e-05	0.0037589152343571186	-0.00011628487118287012
1760	-4.597989949748744	-4.597989949748744	-4.597989949748744	3.0402010050251267	3.0402010050251267	3.0402010050251267	5.969967936623819e-05	0.0037804176099598408	-0.00010631480108713731
1761	-4.597989949748744	-4.597989949748744	-4.597989949748744	3.090452261306533	3.090452261306533	3.090452261306533	5.5183666889240496e-05	0.0037641769740730524	-9.717670764075592e-05
1762	-4.597989949748744	-4.597989949748744	-4.597989949748744	3.1407035175879408	3.1407035175879408	3.1407035175879408	5.088062492221841e-05	0.0037147141993045807	-8.880478708306327e-05
1763	-4.597989949748744	-4.597989949748744	-4.597989949748744	3.190954773869347	3.190954773869347	3.190954773869347	4.679480506595556e-05	0.003636908018961549	-8.11374411568977e-05
1764	-4.597989949748744	-4.597989949748744	-4.597989949748744	3.241206030150755	3.241206030150755	3.241206030150755	4.292854536609935e-05	0.0035357153974473476	-7.411796104861423e-05
1765	-4.597989949748744	-4.597989949748744	-4.597989949748744	3.291457286432161	3.291457286432161	3.291457286432161	3.92824012391187e-05	0.003415928455069661	-6.769356696167961e-05
1766	-4.597989949748744	-4.597989949748744	-4.597989949748744	3.341708542713569	3.341708542713569	3.341708542713569	3.5855287272178825e-05	0.003282024059444666	-6.181561184348539e-05
1767	-4.597989949748744	-4.597989949748744	-4.597989949748744	3.391959798994975	3.391959798994975	3.391959798994975	3.2644626946711026e-05	0.0031380378641188145	-5.643918120767921e-05
1768	-4.597989949748744	-4.597989949748744	-4.597989949748744	3.442211055276383	3.442211055276383	3.442211055276383	2.96465074485713e-05	0.0029875163454562426	-5.152260928298347e-05
1769	-4.597989949748744	-4.597989949748744	-4.597989949748744	3.492462311557789	3.492462311557789	3.492462311557789	2.6855836885872328e-05	0.0028334821108728647	-4.7027748223626986e-05
1770	-4.597989949748744	-4.597989949748744	-4.597989949748744	3.542713567839197	3.542713567839197	3.542713567839197	2.4266501431512273e-05	0.0026784653309732676	-4.291928416932933e-05
1771	-4.597989949748744	-4.597989949748744	-4.597989949748744	3.592964824120603	3.592964824120603	3.592964824120603	2.1871520133570825e-05	0.002524532377719879	-3.9164846384665e-05
1772	-4.597989949748744	-4.597989949748744	-4.597989949748744	3.643216080402011	3.643216080402011	3.643216080402011	1.9663195385453383e-05	0.002373328199610114	-3.5734541597776115e-05
1773	-4.597989949748744	-4.597989949748744	-4.597989949748744	3.693467336683417	3.693467336683417	3.693467336683417	1.7633257311504462e-05	0.002226131036877632	-3.260101220803335e-05
1774	-4.597989949748744	-4.597989949748744	-4.597989949748744	3.743718592964825	3.743718592964825	3.743718592964825	1.577300059563531e-05	0.0020839013159275055	-2.9739019737462513e-05
1775	-4.597989949748744	-4.597989949748744	-4.597989949748744	3.7939698492462313	3.7939698492462313	3.7939698492462313	1.4073412553714527e-05	0.0019473307766020298	-2.712551759032067e-05
1776	-4.597989949748744	-4.597989949748744	-4.597989949748744	3.844221105527639	3.844221105527639	3.844221105527639	1.2525291519025846e-05	0.0018168909009546041	-2.473924178048037e-05
1777	-4.597989949748744	-4.597989949748744	-4.597989949748744	3.8944723618090453	3.8944723618090453	3.8944723618090453	1.1119354868732362e-05	0.0016928700497373939	-2.2560796423931606e-05
1778	-4.597989949748744	-4.597989949748744	-4.597989949748744	3.9447236180904532	3.9447236180904532	3.9447236180904532	9.84633626347421e-06	0.0015754075720906258	-2.057232086372096e-05
1779	-4.597989949748744	-4.597989949748744	-4.597989949748744	3.9949748743718594	3.9949748743718594	3.9949748743718594	8.697071898292672e-06	0.0014645259361714125	-1.8757502402877435e-05
1780	-4.597989949748744	-4.597989949748744	-4.597989949748744	4.045226130653267	4.045226130653267	4.045226130653267	7.662575768138848e-06	0.0013601584360003471	-1.7101354387705214e-05
1781	-4.597989949748744	-4.597989949748744	-4.597989949748744	4.0954773869346734	4.0954773869346734	4.0954773869346734	6.734104133253199e-06	0.0012621653731912374	-1.5590192560921423e-05
1782	-4.597989949748744	-4.597989949748744	-4.597989949748744	4.145728643216081	4.145728643216081	4.145728643216081	5.903209527405433e-06	0.0011703576892614365	-1.4211494999472052e-05
1783	-4.597989949748744	-4.597989949748744	-4.597989949748744	4.1959798994974875	4.1959798994974875	4.1959798994974875	5.161784784821051e-06	0.001084504765458405	-1.2953761142853182e-05
1784	-4.597989949748744	-4.597989949748744	-4.597989949748744	4.246231155778895	4.246231155778895	4.246231155778895	4.502097669680005e-06	0.0010043532820418477	-1.1806506336142775e-05
1785	-4.597989949748744	-4.597989949748744	-4.597989949748744	4.296482412060302	4.296482412060302	4.296482412060302	3.916816776035996e-06	0.0009296302450820804	-1.076011176337488e-05
1786	-4.597989949748744	-4.597989949748744	-4.597989949748744	4.3467336683417095	4.3467336683417095	4.3467336683417095	3.3990294270239466e-06	0.0008600573055446148	-9.805816262087319e-06
1787	-4.597989949748744	-4.597989949748744	-4.597989949748744	4.396984924623116	4.396984924623116	4.396984924623116	2.9422523418620563e-06	0.000795348605606705	-8.935574442148209e-06
1788	-4.597989949748744	-4.597989949748744	-4.597989949748744	4.4472361809045236	4.4472361809045236	4.4472361809045236	2.5404358592728594e-06	0.0007352231768891215	-8.14207214716589e-06
1789	-4.597989949748744	-4.597989949748744	-4.597989949748744	4.49748743718593	4.49748743718593	4.49748743718593	2.187962508636488e-06	0.0006794027867726982	-7.418578661599895e-06
1790	-4.597989949748744	-4.597989949748744	-4.597989949748744	4.547738693467338	4.547738693467338	4.547738693467338	1.8796407076682024e-06	0.0006276183412410319	-6.758985364285763e-06
1791	-4.597989949748744	-4.597989949748744	-4.597989949748744	4.597989949748744	4.597989949748744	4.597989949748744	1.6106943399734613e-06	0.0005796087207272649	-6.157683401397662e-06
1792	-4.597989949748744	-4.597989949748744	-4.597989949748744	4.648241206030152	4.648241206030152	4.648241206030152	1.3767489297564635e-06	0.0005351252621039748	-5.609573690890102e-06
1793	-4.597989949748744	-4.597989949748744	-4.597989949748744	4.698492462311558	4.698492462311558	4.698492462311558	1.1738150864665504e-06	0.000493928964715451	-5.109976427775109e-06
1794	-4.597989949748744	-4.597989949748744	-4.597989949748744	4.748743718592966	4.748743718592966	4.748743718592966	9.982698413678975e-07	0.0004557947686407715	-4.654635176848387e-06
1795	-4.597989949748744	-4.597989949748744	-4.597989949748744	4.798994974874372	4.798994974874372	4.798994974874372	8.468364428743252e-07	0.00042050835327245295	-4.239651843818137e-06
1796	-4.597989949748744	-4.597989949748744	-4.597989949748744	4.84924623115578	4.84924623115578	4.84924623115578	7.165631197821146e-07	0.0003878696879837662	-3.8614816730841994e-06
1797	-4.597989949748744	-4.597989949748744	-4.597989949748744	4.899497487437186	4.899497487437186	4.899497487437186	6.048012628443761e-07	0.00035768881207332015	-3.5168718568456825e-06
1798	-4.597989949748744	-4.597989949748744	-4.597989949748744	4.949748743718594	4.949748743718594	4.949748743718594	5.091834168318398e-07	0.0003297892981208861	-3.2028710847953334e-06
1799	-4.597989949748744	-4.597989949748744	-4.597989949748744	5.0	5.0	5.0	4.276014184774164e-07	0.0003040044684894383	-2.9167724733270006e-06
1800	-4.547738693467337	-4.547738693467337	-4.547738693467337	-5.0	-5.0	-5.0	7.454715616831542e-13	6.221856165211648e-05	1.822314885657761e-07
1801	-4.547738693467337	-4.547738693467337	-4.547738693467337	-4.949748743718593	-4.949748743718593	-4.949748743718593	9.172755674876963e-13	6.459623546106741e-05	1.8026388204361865e-07
1802	-4.547738693467337	-4.547738693467337	-4.547738693467337	-4.899497487437186	-4.899497487437186	-4.899497487437186	1.1303731322896858e-12	6.679344369331375e-05	1.7581270128630422e-07
1803	-4.547738693467337	-4.547738693467337	-4.547738693467337	-4.849246231155779	-4.849246231155779	-4.849246231155779	1.3955233980025396e-12	6.875395047245547e-05	1.6836879979109654e-07
1804	-4.547738693467337	-4.547738693467337	-4.547738693467337	-4.798994974874372	-4.798994974874372	-4.798994974874372	1.7265505095303481e-12	7.041321805445477e-05	1.573397838683377e-07
1805	-4.547738693467337	-4.547738693467337	-4.547738693467337	-4.748743718592965	-4.748743718592965	-4.748743718592965	2.141269184616477e-12	7.169766467995942e-05	1.420419550868246e-07
1806	-4.547738693467337	-4.547738693467337	-4.547738693467337	-4.698492462311558	-4.698492462311558	-4.698492462311558	2.6626931195765875e-12	7.252576324390247e-05	1.2168663943157298e-07
1807	-4.547738693467337	-4.547738693467337	-4.547738693467337	-4.648241206030151	-4.648241206030151	-4.648241206030151	3.3206103957963414e-12	7.280567660927773e-05	9.5364562469058e-08
1808	-4.547738693467337	-4.547738693467337	-4.547738693467337	-4.597989949748744	-4.597989949748744	-4.597989949748744	4.153633821028264e-12	7.243688014568761e-05	6.203048741326711e-08
1809	-4.547738693467337	-4.547738693467337	-4.547738693467337	-4.547738693467337	-4.547738693467337	-4.547738693467337	5.211864161604542e-12	7.130709127523005e-05	2.048425962186684e-08
1810	-4.547738693467337	-4.547738693467337	-4.547738693467337	-4.49748743718593	-4.49748743718593	-4.49748743718593	6.5603420004299835e-12	6.929404480615631e-05	-3.065085962816738e-08
1811	-4.547738693467337	-4.547738693467337	-4.547738693467337	-4.447236180904523	-4.447236180904523	-4.447236180904523	8.283511316375033e-12	6.626672256970778e-05	-9.295076353055265e-08
1812	-4.547738693467337	-4.547738693467337	-4.547738693467337	-4.396984924623116	-4.396984924623116	-4.396984924623116	1.0490977028384834e-11	6.208072591107339e-05	-1.6821431358948757e-07
1813	-4.547738693467337	-4.547738693467337	-4.547738693467337	-4.346733668341709	-4.346733668341709	-4.346733668341709	1.3324912332384595e-11	5.658400186803192e-05	-2.585028084922669e-07
1814	-4.547738693467337	-4.547738693467337	-4.547738693467337	-4.296482412060302	-4.296482412060302	-4.296482412060302	1.6969562849681993e-11	4.961419472238049e-05	-3.6615747944779287e-07
1815	-4.547738693467337	-4.547738693467337	-4.547738693467337	-4.2462311557788945	-4.2462311557788945	-4.2462311557788945	2.1663407170833833e-11	4.1000857891049236e-05	-4.938550546285114e-07
1816	-4.547738693467337	-4.547738693467337	-4.547738693467337	-4.1959798994974875	-4.1959798994974875	-4.1959798994974875	2.7714671776549077e-11	3.056591594940983e-05	-6.446314273489406e-07
1817	-4.547738693467337	-4.547738693467337	-4.547738693467337	-4.1457286432160805	-4.1457286432160805	-4.1457286432160805	3.5521067789457906e-11	1.8127146176993847e-05	-8.219403184739349e-07
1818	-4.547738693467337	-4.547738693467337	-4.547738693467337	-4.0954773869346734	-4.0954773869346734	-4.0954773869346734	4.559482368571556e-11	3.495854343782412e-06	-1.0297054586771992e-06
1819	-4.547738693467337	-4.547738693467337	-4.547738693467337	-4.045226130653266	-4.045226130653266	-4.045226130653266	5.859433909248273e-11	-1.3516179024009034e-05	-1.2723725149044185e-06
1820	-4.547738693467337	-4.547738693467337	-4.547738693467337	-3.9949748743718594	-3.9949748743718594	-3.9949748743718594	7.536408833200089e-11	-3.309334715595469e-05	-1.5549771887890529e-06
1821	-4.547738693467337	-4.547738693467337	-4.547738693467337	-3.9447236180904524	-3.9447236180904524	-3.9447236180904524	9.698476786052545e-11	-5.5420983699150383e-05	-1.883213712972065e-06
1822	-4.547738693467337	-4.547738693467337	-4.547738693467337	-3.8944723618090453	-3.8944723618090453	-3.8944723618090453	1.2483611990097062e-10	-8.06686730356887e-05	-2.263524947920814e-06
1823	-4.547738693467337	-4.547738693467337	-4.547738693467337	-3.8442211055276383	-3.8442211055276383	-3.8442211055276383	1.6067538746835482e-10	-0.00010899980406975374	-2.7031783247366548e-06
1824	-4.547738693467337	-4.547738693467337	-4.547738693467337	-3.7939698492462313	-3.7939698492462313	-3.7939698492462313	2.067349771602277e-10	-0.00014055789506528527	-3.2103766898217145e-06
1825	-4.547738693467337	-4.547738693467337	-4.547738693467337	-3.7437185929648242	-3.7437185929648242	-3.7437185929648242	2.6584364051956824e-10	-0.00017546398157719523	-3.7943527786410414e-06
1826	-4.547738693467337	-4.547738693467337	-4.547738693467337	-3.693467336683417	-3.693467336683417	-3.693467336683417	3.415763489188825e-10	-0.0002138159761670977	-4.46551257482497e-06
1827	-4.547738693467337	-4.547738693467337	-4.547738693467337	-3.64321608040201	-3.64321608040201	-3.64321608040201	4.384390485933697e-10	-0.0002556773251853883	-5.235538992565125e-06
1828	-4.547738693467337	-4.547738693467337	-4.547738693467337	-3.592964824120603	-3.592964824120603	-3.592964824120603	5.620956607536266e-10	-0.00030107502243481576	-6.117557404650142e-06
1829	-4.547738693467337	-4.547738693467337	-4.547738693467337	-3.542713567839196	-3.542713567839196	-3.542713567839196	7.19646056753897e-10	-0.0003500013845041394	-7.126298896764638e-06
1830	-4.547738693467337	-4.547738693467337	-4.547738693467337	-3.492462311557789	-3.492462311557789	-3.492462311557789	9.199653109112584e-10	-0.0004024005902465433	-8.278272616735194e-06
1831	-4.547738693467337	-4.547738693467337	-4.547738693467337	-3.442211055276382	-3.442211055276382	-3.442211055276382	1.1741163348621454e-09	-0.00045816582860425115	-9.591929483576678e-06
1832	-4.547738693467337	-4.547738693467337	-4.547738693467337	-3.391959798994975	-3.391959798994975	-3.391959798994975	1.4958500480835e-09	-0.0005171445664018393	-1.1087942766607739e-05
1833	-4.547738693467337	-4.547738693467337	-4.547738693467337	-3.341708542713568	-3.341708542713568	-3.341708542713568	1.9022095591058164e-09	-0.0005791406147181988	-1.2789345419150777e-05
1834	-4.547738693467337	-4.547738693467337	-4.547738693467337	-3.291457286432161	-3.291457286432161	-3.291457286432161	2.414257438713737e-09	-0.0006438993150368333	-1.4721880688739475e-05
1835	-4.547738693467337	-4.547738693467337	-4.547738693467337	-3.241206030150754	-3.241206030150754	-3.241206030150754	3.057948074643402e-09	-0.0007111232844181359	-1.6914169464143924e-05
1836	-4.547738693467337	-4.547738693467337	-4.547738693467337	-3.190954773869347	-3.190954773869347	-3.190954773869347	3.865170317039878e-09	-0.0007804781780578196	-1.939805042638909e-05
1837	-4.547738693467337	-4.547738693467337	-4.547738693467337	-3.14070351758794	-3.14070351758794	-3.14070351758794	4.87498915927122e-09	-0.0008515967638231814	-2.220894384663552e-05
1838	-4.547738693467337	-4.547738693467337	-4.547738693467337	-3.090452261306533	-3.090452261306533	-3.090452261306533	6.135119045777406e-09	-0.0009240817162208259	-2.5386016204720363e-05
1839	-4.547738693467337	-4.547738693467337	-4.547738693467337	-3.040201005025126	-3.040201005025126	-3.040201005025126	7.703665543723822e-09	-0.0009975377470254898	-2.8972803193028085e-05
1840	-4.547738693467337	-4.547738693467337	-4.547738693467337	-2.9899497487437183	-2.9899497487437183	-2.9899497487437183	9.651176532418317e-09	-0.0010715608950704336	-3.301726246718317e-05
1841	-4.547738693467337	-4.547738693467337	-4.547738693467337	-2.9396984924623113	-2.9396984924623113	-2.9396984924623113	1.206304871319884e-08	-0.0011457768268883228	-3.7572452129097655e-05
1842	-4.547738693467337	-4.547738693467337	-4.547738693467337	-2.8894472361809043	-2.8894472361809043	-2.8894472361809043	1.50423400650216e-08	-0.001219845493324101	-4.269669807399623e-05
1843	-4.547738693467337	-4.547738693467337	-4.547738693467337	-2.8391959798994972	-2.8391959798994972	-2.8391959798994972	1.8713043789530144e-08	-0.001293477020226419	-4.845422154176049e-05
1844	-4.547738693467337	-4.547738693467337	-4.547738693467337	-2.78894472361809	-2.78894472361809	-2.78894472361809	2.3223884203500323e-08	-0.0013664563884958625	-5.4915417422307655e-05
1845	-4.547738693467337	-4.547738693467337	-4.547738693467337	-2.738693467336683	-2.738693467336683	-2.738693467336683	2.875269982038331e-08	-0.0014386494876816869	-6.21573199168779e-05
1846	-4.547738693467337	-4.547738693467337	-4.547738693467337	-2.688442211055276	-2.688442211055276	-2.688442211055276	3.5511483362417166e-08	-0.001510018017143011	-7.026404637144879e-05
1847	-4.547738693467337	-4.547738693467337	-4.547738693467337	-2.638190954773869	-2.638190954773869	-2.638190954773869	4.3752152476591984e-08	-0.001580621930770576	-7.932717562653124e-05
1848	-4.547738693467337	-4.547738693467337	-4.547738693467337	-2.587939698492462	-2.587939698492462	-2.587939698492462	5.3773128275881254e-08	-0.001650617690756917	-8.944617729866877e-05
1849	-4.547738693467337	-4.547738693467337	-4.547738693467337	-2.537688442211055	-2.537688442211055	-2.537688442211055	6.59268012430031e-08	-0.0017202527960762382	-0.00010072863369714469
1850	-4.547738693467337	-4.547738693467337	-4.547738693467337	-2.487437185929648	-2.487437185929648	-2.487437185929648	8.062796523573458e-08	-0.0017898636870086193	-0.00011329055269015953
1851	-4.547738693467337	-4.547738693467337	-4.547738693467337	-2.437185929648241	-2.437185929648241	-2.437185929648241	9.83633000064423e-08	-0.0018598607275635004	-0.00012725667329505086
1852	-4.547738693467337	-4.547738693467337	-4.547738693467337	-2.386934673366834	-2.386934673366834	-2.386934673366834	1.1970198044968347e-07	-0.0019307176116853952	-0.00014276034198701382
1853	-4.547738693467337	-4.547738693467337	-4.547738693467337	-2.336683417085427	-2.336683417085427	-2.336683417085427	1.4530748634966918e-07	-0.0020029975567013025	-0.00015994356363080442
1854	-4.547738693467337	-4.547738693467337	-4.547738693467337	-2.28643216080402	-2.28643216080402	-2.28643216080402	1.7595067932191054e-07	-0.0020773608703166246	-0.0001789568632375449
1855	-4.547738693467337	-4.547738693467337	-4.547738693467337	-2.236180904522613	-2.236180904522613	-2.236180904522613	2.125242035243978e-07	-0.0021546788047999144	-0.00019995863840449601
1856	-4.547738693467337	-4.547738693467337	-4.547738693467337	-2.185929648241206	-2.185929648241206	-2.185929648241206	2.560582531423857e-07	-0.0022361243609339	-0.00022311498469207436
1857	-4.547738693467337	-4.547738693467337	-4.547738693467337	-2.135678391959799	-2.135678391959799	-2.135678391959799	3.0773773222332665e-07	-0.0023234179243445396	-0.00024859808036126196
1858	-4.547738693467337	-4.547738693467337	-4.547738693467337	-2.0854271356783918	-2.0854271356783918	-2.0854271356783918	3.689208107714342e-07	-0.0024190968833863735	-0.0002765853423625231
1859	-4.547738693467337	-4.547738693467337	-4.547738693467337	-2.0351758793969847	-2.0351758793969847	-2.0351758793969847	4.4115885475818347e-07	-0.002526887459680438	-0.0003072583058383316
1860	-4.547738693467337	-4.547738693467337	-4.547738693467337	-1.9849246231155777	-1.9849246231155777	-1.9849246231155777	5.262176765741637e-07	-0.002652002964168787	-0.00034079962642863393
1861	-4.547738693467337	-4.547738693467337	-4.547738693467337	-1.9346733668341707	-1.9346733668341707	-1.9346733668341707	6.261000162226042e-07	-0.0028012816328555346	-0.00037739210529252887
1862	-4.547738693467337	-4.547738693467337	-4.547738693467337	-1.8844221105527637	-1.8844221105527637	-1.8844221105527637	7.43069122116035e-07	-0.0029827600810676813	-0.00041721423622220755
1863	-4.547738693467337	-4.547738693467337	-4.547738693467337	-1.8341708542713566	-1.8341708542713566	-1.8341708542713566	8.79673253685419e-07	-0.0032044551335275173	-0.00046043848851695657
1864	-4.547738693467337	-4.547738693467337	-4.547738693467337	-1.7839195979899496	-1.7839195979899496	-1.7839195979899496	1.038770876289643e-06	-0.003472172887995839	-0.0005072266212664545
1865	-4.547738693467337	-4.547738693467337	-4.547738693467337	-1.7336683417085426	-1.7336683417085426	-1.7336683417085426	1.2235562624336457e-06	-0.0037870267406105995	-0.0005577263655140996
1866	-4.547738693467337	-4.547738693467337	-4.547738693467337	-1.6834170854271355	-1.6834170854271355	-1.6834170854271355	1.437585152566233e-06	-0.004143924452364445	-0.0006120665930211544
1867	-4.547738693467337	-4.547738693467337	-4.547738693467337	-1.6331658291457285	-1.6331658291457285	-1.6331658291457285	1.6848000644446666e-06	-0.0045317914336919785	-0.0006703531253151596
1868	-4.547738693467337	-4.547738693467337	-4.547738693467337	-1.5829145728643215	-1.5829145728643215	-1.5829145728643215	1.9695547731604953e-06	-0.00493424478918314	-0.0007326624472625554
1869	-4.547738693467337	-4.547738693467337	-4.547738693467337	-1.5326633165829144	-1.5326633165829144	-1.5326633165829144	2.296637415598885e-06	-0.005328878294676542	-0.0007990392623469234
1870	-4.547738693467337	-4.547738693467337	-4.547738693467337	-1.4824120603015074	-1.4824120603015074	-1.4824120603015074	2.671291604779221e-06	-0.005687041208148003	-0.0008694894495420158
1871	-4.547738693467337	-4.547738693467337	-4.547738693467337	-1.4321608040201004	-1.4321608040201004	-1.4321608040201004	3.099234872874268e-06	-0.005979207344353199	-0.0009439768036827445
1872	-4.547738693467337	-4.547738693467337	-4.547738693467337	-1.3819095477386933	-1.3819095477386933	-1.3819095477386933	3.586673698647635e-06	-0.006184873171150684	-0.001022419543005526
1873	-4.547738693467337	-4.547738693467337	-4.547738693467337	-1.3316582914572863	-1.3316582914572863	-1.3316582914572863	4.1403143177287915e-06	-0.006298710126429796	-0.0011046846630051732
1874	-4.547738693467337	-4.547738693467337	-4.547738693467337	-1.2814070351758793	-1.2814070351758793	-1.2814070351758793	4.767368464905572e-06	-0.006328675430268049	-0.0011905883438885212
1875	-4.547738693467337	-4.547738693467337	-4.547738693467337	-1.2311557788944723	-1.2311557788944723	-1.2311557788944723	5.47555315896202e-06	-0.006289483513683081	-0.0012798941461369395
1876	-4.547738693467337	-4.547738693467337	-4.547738693467337	-1.1809045226130652	-1.1809045226130652	-1.1809045226130652	6.273083615144703e-06	-0.006196857430040836	-0.0013723112642765045
1877	-4.547738693467337	-4.547738693467337	-4.547738693467337	-1.1306532663316582	-1.1306532663316582	-1.1306532663316582	7.168658360776473e-06	-0.0060643963515758514	-0.0014674958074465394
1878	-4.547738693467337	-4.547738693467337	-4.547738693467337	-1.0804020100502512	-1.0804020100502512	-1.0804020100502512	8.171435638509643e-06	-0.005902599077671766	-0.0015650567365810275
1879	-4.547738693467337	-4.547738693467337	-4.547738693467337	-1.0301507537688441	-1.0301507537688441	-1.0301507537688441	9.291000211777474e-06	-0.005719047039747238	-0.0016645562136545777
1880	-4.547738693467337	-4.547738693467337	-4.547738693467337	-0.9798994974874367	-0.9798994974874367	-0.9798994974874367	1.0537319740531343e-05	-0.005519005004316568	-0.0017655149567872286
1881	-4.547738693467337	-4.547738693467337	-4.547738693467337	-0.9296482412060296	-0.9296482412060296	-0.9296482412060296	1.1920689974420512e-05	-0.005305972415953875	-0.0018674200400710106
1882	-4.547738693467337	-4.547738693467337	-4.547738693467337	-0.8793969849246226	-0.8793969849246226	-0.8793969849246226	1.345166811687182e-05	-0.005082210060209036	-0.001969731878489256
1883	-4.547738693467337	-4.547738693467337	-4.547738693467337	-0.8291457286432156	-0.8291457286432156	-0.8291457286432156	1.5140993848250278e-05	-0.004849100951105356	-0.002071889117360115
1884	-4.547738693467337	-4.547738693467337	-4.547738693467337	-0.7788944723618085	-0.7788944723618085	-0.7788944723618085	1.6999497660024577e-05	-0.004607429727911949	-0.002173320623114705
1885	-4.547738693467337	-4.547738693467337	-4.547738693467337	-0.7286432160804015	-0.7286432160804015	-0.7286432160804015	1.9037996344518866e-05	-0.004357622936367989	-0.002273448510095477
1886	-4.547738693467337	-4.547738693467337	-4.547738693467337	-0.6783919597989945	-0.6783919597989945	-0.6783919597989945	2.1267175705514294e-05	-0.004099878948181868	-0.0023717014119029045
1887	-4.547738693467337	-4.547738693467337	-4.547738693467337	-0.6281407035175874	-0.6281407035175874	-0.6281407035175874	2.369746080191734e-05	-0.0038343663327395916	-0.0024675149470567703
1888	-4.547738693467337	-4.547738693467337	-4.547738693467337	-0.5778894472361804	-0.5778894472361804	-0.5778894472361804	2.6338874307261542e-05	-0.0035613025538623333	-0.0025603428948670626
1889	-4.547738693467337	-4.547738693467337	-4.547738693467337	-0.5276381909547734	-0.5276381909547734	-0.5276381909547734	2.9200883858326438e-05	-0.003281091805547476	-0.0026496609207242727
1890	-4.547738693467337	-4.547738693467337	-4.547738693467337	-0.47738693467336635	-0.47738693467336635	-0.47738693467336635	3.2292239572043175e-05	-0.0029944274574518204	-0.0027349700685590506
1891	-4.547738693467337	-4.547738693467337	-4.547738693467337	-0.4271356783919593	-0.4271356783919593	-0.4271356783919593	3.56208032255712e-05	-0.0027023684233427048	-0.00281580095179379
1892	-4.547738693467337	-4.547738693467337	-4.547738693467337	-0.3768844221105523	-0.3768844221105523	-0.3768844221105523	3.919337091353714e-05	-0.002406403888016939	-0.0028917149174958467
1893	-4.547738693467337	-4.547738693467337	-4.547738693467337	-0.32663316582914526	-0.32663316582914526	-0.32663316582914526	4.301549131168754e-05	-0.0021084952168166637	-0.0029623047448694706
1894	-4.547738693467337	-4.547738693467337	-4.547738693467337	-0.2763819095477382	-0.2763819095477382	-0.2763819095477382	4.7091281979695467e-05	-0.0018109945813193917	-0.003027198603376746
1895	-4.547738693467337	-4.547738693467337	-4.547738693467337	-0.2261306532663312	-0.2261306532663312	-0.2261306532663312	5.1423246419130014e-05	-0.0015166155062615871	-0.0030860567931085825
1896	-4.547738693467337	-4.547738693467337	-4.547738693467337	-0.17587939698492416	-0.17587939698492416	-0.17587939698492416	5.601209485686139e-05	-0.0012282930547371507	-0.0031385724432766438
1897	-4.547738693467337	-4.547738693467337	-4.547738693467337	-0.12562814070351713	-0.12562814070351713	-0.12562814070351713	6.085657194053558e-05	-0.0009489957010373473	-0.003184469183906913
1898	-4.547738693467337	-4.547738693467337	-4.547738693467337	-0.0753768844221101	-0.0753768844221101	-0.0753768844221101	6.59532947024454e-05	-0.0006815568776801229	-0.003223506035283208
1899	-4.547738693467337	-4.547738693467337	-4.547738693467337	-0.02512562814070307	-0.02512562814070307	-0.02512562814070307	7.129660426278264e-05	-0.00042849828605540097	-0.003255468560382724
1900	-4.547738693467337	-4.547738693467337	-4.547738693467337	0.02512562814070396	0.02512562814070396	0.02512562814070396	7.687843479519132e-05	-0.00019187376892659813	-0.003280175616964698
1901	-4.547738693467337	-4.547738693467337	-4.547738693467337	0.07537688442211099	0.07537688442211099	0.07537688442211099	8.268820326002843e-05	2.6792380594997667e-05	-0.0032974770292639732
1902	-4.547738693467337	-4.547738693467337	-4.547738693467337	0.12562814070351802	0.12562814070351802	0.12562814070351802	8.871272331828663e-05	0.00022659760725218803	-0.0033072533551603556
1903	-4.547738693467337	-4.547738693467337	-4.547738693467337	0.17587939698492505	0.17587939698492505	0.17587939698492505	9.493614666776527e-05	0.00040719626122154295	-0.0033094228710979223
1904	-4.547738693467337	-4.547738693467337	-4.547738693467337	0.22613065326633208	0.22613065326633208	0.22613065326633208	0.00010133993479054144	0.0005687588709406555	-0.0033039329573512077
1905	-4.547738693467337	-4.547738693467337	-4.547738693467337	0.2763819095477391	0.2763819095477391	0.2763819095477391	0.00010790286376680061	0.0007119133369997144	-0.00329077267087996
1906	-4.547738693467337	-4.547738693467337	-4.547738693467337	0.32663316582914614	0.32663316582914614	0.32663316582914614	0.0001146010643964347	0.0008375964243896306	-0.0032699713483452797
1907	-4.547738693467337	-4.547738693467337	-4.547738693467337	0.3768844221105532	0.3768844221105532	0.3768844221105532	0.00012140809938051638	0.0009470002842135727	-0.003241600701585412
1908	-4.547738693467337	-4.547738693467337	-4.547738693467337	0.4271356783919602	0.4271356783919602	0.4271356783919602	0.00012829507875606707	0.0010414485586807132	-0.003205779241397977
1909	-4.547738693467337	-4.547738693467337	-4.547738693467337	0.47738693467336724	0.47738693467336724	0.47738693467336724	0.0001352308141579355	0.0011223357869312167	-0.0031626755371689796
1910	-4.547738693467337	-4.547738693467337	-4.547738693467337	0.5276381909547743	0.5276381909547743	0.5276381909547743	0.0001421820118117014	0.001191039802506566	-0.0031125082168728113
1911	-4.547738693467337	-4.547738693467337	-4.547738693467337	0.5778894472361813	0.5778894472361813	0.5778894472361813	0.00014911350345388652	0.0012489111395552754	-0.003055551089346409
1912	-4.547738693467337	-4.547738693467337	-4.547738693467337	0.6281407035175883	0.6281407035175883	0.6281407035175883	0.0001559885136446822	0.0012971825199201703	-0.0029921317473053932
1913	-4.547738693467337	-4.547738693467337	-4.547738693467337	0.6783919597989954	0.6783919597989954	0.6783919597989954	0.00016276896119959852	0.0013369889929890633	-0.0029226294718682766
1914	-4.547738693467337	-4.547738693467337	-4.547738693467337	0.7286432160804024	0.7286432160804024	0.7286432160804024	0.00016941579173665168	0.0013693339424207807	-0.0028474789578467607
1915	-4.547738693467337	-4.547738693467337	-4.547738693467337	0.7788944723618094	0.7788944723618094	0.7788944723618094	0.00017588933763232223	0.0013951030559837818	-0.002767161699011922
1916	-4.547738693467337	-4.547738693467337	-4.547738693467337	0.8291457286432165	0.8291457286432165	0.8291457286432165	0.00018214970102007315	0.0014150268398225307	-0.0026822059880942106
1917	-4.547738693467337	-4.547738693467337	-4.547738693467337	0.8793969849246235	0.8793969849246235	0.8793969849246235	0.00018815715486694275	0.0014297369634732604	-0.0025931759737432003
1918	-4.547738693467337	-4.547738693467337	-4.547738693467337	0.9296482412060305	0.9296482412060305	0.9296482412060305	0.00019387255664302122	0.0014397503109648824	-0.002500670263543725
1919	-4.547738693467337	-4.547738693467337	-4.547738693467337	0.9798994974874375	0.9798994974874375	0.9798994974874375	0.00019925776867055328	0.0014454741030931473	-0.002405308187007904
1920	-4.547738693467337	-4.547738693467337	-4.547738693467337	1.0301507537688446	1.0301507537688446	1.0301507537688446	0.00020427607891727105	0.0014472410548478365	-0.0023077235091477633
1921	-4.547738693467337	-4.547738693467337	-4.547738693467337	1.0804020100502516	1.0804020100502516	1.0804020100502516	0.00020889261579338231	0.0014452791074290872	-0.002208553720265627
1922	-4.547738693467337	-4.547738693467337	-4.547738693467337	1.1306532663316586	1.1306532663316586	1.1306532663316586	0.00021307475043184237	0.0014397825580090284	-0.0021084316540509462
1923	-4.547738693467337	-4.547738693467337	-4.547738693467337	1.1809045226130657	1.1809045226130657	1.1809045226130657	0.00021679247998259037	0.0014308630488812923	-0.0020079731475561857
1924	-4.547738693467337	-4.547738693467337	-4.547738693467337	1.2311557788944727	1.2311557788944727	1.2311557788944727	0.00022001878563562054	0.0014185920590534806	-0.0019077687757089734
1925	-4.547738693467337	-4.547738693467337	-4.547738693467337	1.2814070351758797	1.2814070351758797	1.2814070351758797	0.0002227299594040418	0.0014030018355697393	-0.0018083772156387568
1926	-4.547738693467337	-4.547738693467337	-4.547738693467337	1.3316582914572868	1.3316582914572868	1.3316582914572868	0.00022490589414223116	0.001384094008244574	-0.0017103176796808839
1927	-4.547738693467337	-4.547738693467337	-4.547738693467337	1.3819095477386938	1.3819095477386938	1.3819095477386938	0.00022653033183804905	0.0013618295779451728	-0.001614060834981501
1928	-4.547738693467337	-4.547738693467337	-4.547738693467337	1.4321608040201008	1.4321608040201008	1.4321608040201008	0.00022759106589092712	0.0013361547607928514	-0.0015200285706669092
1929	-4.547738693467337	-4.547738693467337	-4.547738693467337	1.4824120603015079	1.4824120603015079	1.4824120603015079	0.00022808009385560796	0.0013070229906588793	-0.0014285906217992306
1930	-4.547738693467337	-4.547738693467337	-4.547738693467337	1.5326633165829149	1.5326633165829149	1.5326633165829149	0.0002279937179779792	0.0012743572006002069	-0.0013400601455941796
1931	-4.547738693467337	-4.547738693467337	-4.547738693467337	1.582914572864322	1.582914572864322	1.582914572864322	0.00022733259175622593	0.0012380937114357948	-0.0012546967482194304
1932	-4.547738693467337	-4.547738693467337	-4.547738693467337	1.633165829145729	1.633165829145729	1.633165829145729	0.00022610171170718793	0.001198201673105359	-0.0011727067176252604
1933	-4.547738693467337	-4.547738693467337	-4.547738693467337	1.683417085427136	1.683417085427136	1.683417085427136	0.0002243103544830331	0.0011546829482540488	-0.0010942441876977682
1934	-4.547738693467337	-4.547738693467337	-4.547738693467337	1.733668341708543	1.733668341708543	1.733668341708543	0.00022197196044529454	0.0011076385853812099	-0.001019417541101575
1935	-4.547738693467337	-4.547738693467337	-4.547738693467337	1.78391959798995	1.78391959798995	1.78391959798995	0.0002191039657402197	0.001057306188158691	-0.0009482884779572487
1936	-4.547738693467337	-4.547738693467337	-4.547738693467337	1.834170854271357	1.834170854271357	1.834170854271357	0.00021572758581018332	0.0010041435016319156	-0.0008808799902908504
1937	-4.547738693467337	-4.547738693467337	-4.547738693467337	1.884422110552764	1.884422110552764	1.884422110552764	0.00021186755410083322	0.0009489544900134206	-0.0008171792142093182
1938	-4.547738693467337	-4.547738693467337	-4.547738693467337	1.9346733668341711	1.9346733668341711	1.9346733668341711	0.00020755182046468482	0.0008930914918892086	-0.000757142377551645
1939	-4.547738693467337	-4.547738693467337	-4.547738693467337	1.9849246231155782	1.9849246231155782	1.9849246231155782	0.00020281121440335594	0.0008387002162635326	-0.0007006987580098212
1940	-4.547738693467337	-4.547738693467337	-4.547738693467337	2.035175879396985	2.035175879396985	2.035175879396985	0.00019767907881953077	0.0007890538545325398	-0.0006477569695562124
1941	-4.547738693467337	-4.547738693467337	-4.547738693467337	2.085427135678392	2.085427135678392	2.085427135678392	0.0001921908803560564	0.0007489877752959728	-0.0005982056027278304
1942	-4.547738693467337	-4.547738693467337	-4.547738693467337	2.1356783919597992	2.1356783919597992	2.1356783919597992	0.0001863838026765426	0.0007252635550685227	-0.0005519206752069294
1943	-4.547738693467337	-4.547738693467337	-4.547738693467337	2.1859296482412063	2.1859296482412063	2.1859296482412063	0.00018029632918603998	0.0007267532637342811	-0.0005087667959742248
1944	-4.547738693467337	-4.547738693467337	-4.547738693467337	2.2361809045226133	2.2361809045226133	2.2361809045226133	0.00017396782170177823	0.0007640470867045224	-0.00046860112342983484
1945	-4.547738693467337	-4.547738693467337	-4.547738693467337	2.2864321608040203	2.2864321608040203	2.2864321608040203	0.0001674381014658241	0.0008481909753754735	-0.0004312767705414444
1946	-4.547738693467337	-4.547738693467337	-4.547738693467337	2.3366834170854274	2.3366834170854274	2.3366834170854274	0.00016074703865023832	0.0009885274339467287	-0.0003966435033362359
1947	-4.547738693467337	-4.547738693467337	-4.547738693467337	2.3869346733668344	2.3869346733668344	2.3869346733668344	0.00015393415615012622	0.0011900519020855427	-0.00036455097142606974
1948	-4.547738693467337	-4.547738693467337	-4.547738693467337	2.4371859296482414	2.4371859296482414	2.4371859296482414	0.00014703825300263373	0.0014512394554913044	-0.00033485013409517705
1949	-4.547738693467337	-4.547738693467337	-4.547738693467337	2.4874371859296485	2.4874371859296485	2.4874371859296485	0.00014009705222430878	0.0017632354283705354	-0.0003073946572840214
1950	-4.547738693467337	-4.547738693467337	-4.547738693467337	2.5376884422110555	2.5376884422110555	2.5376884422110555	0.00013314687724085518	0.002110778819769621	-0.00028204196132719517
1951	-4.547738693467337	-4.547738693467337	-4.547738693467337	2.5879396984924625	2.5879396984924625	2.5879396984924625	0.0001262223604088476	0.002474722219631076	-0.00025865391944535077
1952	-4.547738693467337	-4.547738693467337	-4.547738693467337	2.6381909547738696	2.6381909547738696	2.6381909547738696	0.0001193561864158244	0.0028352646622806787	-0.0002370980364503339
1953	-4.547738693467337	-4.547738693467337	-4.547738693467337	2.6884422110552766	2.6884422110552766	2.6884422110552766	0.00011257887261088004	0.003174765035510063	-0.00021724744874518365
1954	-4.547738693467337	-4.547738693467337	-4.547738693467337	2.7386934673366836	2.7386934673366836	2.7386934673366836	0.00010591858757967038	0.0034793810918927193	-0.00019898130267392844
1955	-4.547738693467337	-4.547738693467337	-4.547738693467337	2.7889447236180906	2.7889447236180906	2.7889447236180906	9.940100855211552e-05	0.003739528590813279	-0.00018218514742329717
1956	-4.547738693467337	-4.547738693467337	-4.547738693467337	2.8391959798994977	2.8391959798994977	2.8391959798994977	9.304921753334068e-05	0.00394956860691309	-0.00016675076039973646
1957	-4.547738693467337	-4.547738693467337	-4.547738693467337	2.8894472361809047	2.8894472361809047	2.8894472361809047	8.688363539235074e-05	0.004107149783521891	-0.00015257630730047822
1958	-4.547738693467337	-4.547738693467337	-4.547738693467337	2.9396984924623117	2.9396984924623117	2.9396984924623117	8.092199254058556e-05	0.0042125568725168705	-0.0001395662984577939
1959	-4.547738693467337	-4.547738693467337	-4.547738693467337	2.9899497487437188	2.9899497487437188	2.9899497487437188	7.517933429383897e-05	0.004268074873834848	-0.0001276310795219615
1960	-4.547738693467337	-4.547738693467337	-4.547738693467337	3.0402010050251267	3.0402010050251267	3.0402010050251267	6.966805854386474e-05	0.004277506843209267	-0.00011668724619084969
1961	-4.547738693467337	-4.547738693467337	-4.547738693467337	3.090452261306533	3.090452261306533	3.090452261306533	6.439798297592108e-05	0.004245663061738014	-0.00010665663285180926
1962	-4.547738693467337	-4.547738693467337	-4.547738693467337	3.1407035175879408	3.1407035175879408	3.1407035175879408	5.937643875885558e-05	0.004177990835160017	-9.74670474533923e-05
1963	-4.547738693467337	-4.547738693467337	-4.547738693467337	3.190954773869347	3.190954773869347	3.190954773869347	5.4608387406278745e-05	0.004080172628164291	-8.905082358978689e-05
1964	-4.547738693467337	-4.547738693467337	-4.547738693467337	3.241206030150755	3.241206030150755	3.241206030150755	5.00965573599895e-05	0.003957842942327261	-8.134582458296791e-05
1965	-4.547738693467337	-4.547738693467337	-4.547738693467337	3.291457286432161	3.291457286432161	3.291457286432161	4.5841596777349736e-05	0.0038163536228239536	-7.429402467096224e-05
1966	-4.547738693467337	-4.547738693467337	-4.547738693467337	3.341708542713569	3.341708542713569	3.341708542713569	4.1842239008252876e-05	0.003660614602267742	-6.784205470466986e-05
1967	-4.547738693467337	-4.547738693467337	-4.547738693467337	3.391959798994975	3.391959798994975	3.391959798994975	3.809547731884968e-05	0.003494996577501297	-6.194064189912751e-05
1968	-4.547738693467337	-4.547738693467337	-4.547738693467337	3.442211055276383	3.442211055276383	3.442211055276383	3.4596745551198386e-05	0.003323281416669488	-5.6544042308814824e-05
1969	-4.547738693467337	-4.547738693467337	-4.547738693467337	3.492462311557789	3.492462311557789	3.492462311557789	3.1340101592610384e-05	0.0031486775260418653	-5.161035369383171e-05
1970	-4.547738693467337	-4.547738693467337	-4.547738693467337	3.542713567839197	3.542713567839197	3.542713567839197	2.8318410757119055e-05	0.0029738345183432102	-4.7100838855840266e-05
1971	-4.547738693467337	-4.547738693467337	-4.547738693467337	3.592964824120603	3.592964824120603	3.592964824120603	2.552352644540694e-05	0.0028008976951241493	-4.297994382795878e-05
1972	-4.547738693467337	-4.547738693467337	-4.547738693467337	3.643216080402011	3.643216080402011	3.643216080402011	2.2946465739765758e-05	0.002631567418575287	-3.9214872231241316e-05
1973	-4.547738693467337	-4.547738693467337	-4.547738693467337	3.693467336683417	3.693467336683417	3.693467336683417	2.0577577898558474e-05	0.002467141021043062	-3.5775570722762495e-05
1974	-4.547738693467337	-4.547738693467337	-4.547738693467337	3.743718592964825	3.743718592964825	3.743718592964825	1.8406704031864785e-05	0.0023085889406502247	-3.263433973188512e-05
1975	-4.547738693467337	-4.547738693467337	-4.547738693467337	3.7939698492462313	3.7939698492462313	3.7939698492462313	1.64233265588132e-05	0.0021565991919487715	-2.9765895305899903e-05
1976	-4.547738693467337	-4.547738693467337	-4.547738693467337	3.844221105527639	3.844221105527639	3.844221105527639	1.4616707360500576e-05	0.002011624863371253	-2.7146872525918297e-05
1977	-4.547738693467337	-4.547738693467337	-4.547738693467337	3.8944723618090453	3.8944723618090453	3.8944723618090453	1.2976013844220831e-05	0.00187393045052886	-2.475599103490822e-05
1978	-4.547738693467337	-4.547738693467337	-4.547738693467337	3.9447236180904532	3.9447236180904532	3.9447236180904532	1.1490432419685481e-05	0.001743627362884581	-2.2573634851141833e-05
1979	-4.547738693467337	-4.547738693467337	-4.547738693467337	3.9949748743718594	3.9949748743718594	3.9949748743718594	1.0149269151732188e-05	0.00162070756778121	-2.0581901480909437e-05
1980	-4.547738693467337	-4.547738693467337	-4.547738693467337	4.045226130653267	4.045226130653267	4.045226130653267	8.942037593323553e-06	0.0015050710644572973	-1.8764336346066557e-05
1981	-4.547738693467337	-4.547738693467337	-4.547738693467337	4.0954773869346734	4.0954773869346734	4.0954773869346734	7.858534015060584e-06	0.0013965398538857698	-1.7105920051108114e-05
1982	-4.547738693467337	-4.547738693467337	-4.547738693467337	4.145728643216081	4.145728643216081	4.145728643216081	6.888900431471254e-06	0.0012948898365721107	-1.55928992171539e-05
1983	-4.547738693467337	-4.547738693467337	-4.547738693467337	4.1959798994974875	4.1959798994974875	4.1959798994974875	6.0236759793517014e-06	0.0011998529080301523	-1.4212652786227409e-05
1984	-4.547738693467337	-4.547738693467337	-4.547738693467337	4.246231155778895	4.246231155778895	4.246231155778895	5.253837329540026e-06	0.0011111407075077295	-1.2953666555404197e-05
1985	-4.547738693467337	-4.547738693467337	-4.547738693467337	4.296482412060302	4.296482412060302	4.296482412060302	4.570828911485557e-06	0.0010284454328939319	-1.1805389476648998e-05
1986	-4.547738693467337	-4.547738693467337	-4.547738693467337	4.3467336683417095	4.3467336683417095	4.3467336683417095	3.966583801184054e-06	0.0009514532284811139	-1.0758197277027648e-05
1987	-4.547738693467337	-4.547738693467337	-4.547738693467337	4.396984924623116	4.396984924623116	4.396984924623116	3.4335361693069178e-06	0.0008798443013802171	-9.803257853491232e-06
1988	-4.547738693467337	-4.547738693467337	-4.547738693467337	4.4472361809045236	4.4472361809045236	4.4472361809045236	2.9646262098297734e-06	0.0008133064839057624	-8.9325430963072e-06
1989	-4.547738693467337	-4.547738693467337	-4.547738693467337	4.49748743718593	4.49748743718593	4.49748743718593	2.5532984726034366e-06	0.0007515305187553167	-8.13866518001305e-06
1990	-4.547738693467337	-4.547738693467337	-4.547738693467337	4.547738693467338	4.547738693467338	4.547738693467338	2.1934945086984903e-06	0.0006942178588360548	-7.414917035930557e-06
1991	-4.547738693467337	-4.547738693467337	-4.547738693467337	4.597989949748744	4.597989949748744	4.597989949748744	1.879640707668207e-06	0.0006410790956579149	-6.755144568160176e-06
1992	-4.547738693467337	-4.547738693467337	-4.547738693467337	4.648241206030152	4.648241206030152	4.648241206030152	1.6066321637732097e-06	0.0005918398383073509	-6.153747108328389e-06
1993	-4.547738693467337	-4.547738693467337	-4.547738693467337	4.698492462311558	4.698492462311558	4.698492462311558	1.3698133562907158e-06	0.0005462350673042238	-5.605589649348985e-06
1994	-4.547738693467337	-4.547738693467337	-4.547738693467337	4.748743718592966	4.748743718592966	4.748743718592966	1.1649563697500696e-06	0.0005040171672590077	-5.10600102643366e-06
1995	-4.547738693467337	-4.547738693467337	-4.547738693467337	4.798994974874372	4.798994974874372	4.798994974874372	9.882373155850464e-07	0.000464949116576463	-4.650698883779114e-06
1996	-4.547738693467337	-4.547738693467337	-4.547738693467337	4.84924623115578	4.84924623115578	4.84924623115578	8.362115493485021e-07	0.0004288099007681012	-4.235795131535269e-06
1997	-4.547738693467337	-4.547738693467337	-4.547738693467337	4.899497487437186	4.899497487437186	4.899497487437186	7.057882091459041e-07	0.0003953899722546339	-3.857719093502965e-06
1998	-4.547738693467337	-4.547738693467337	-4.547738693467337	4.949748743718594	4.949748743718594	4.949748743718594	5.942045329111782e-07	0.00036449500476010144	-3.5132318316755118e-06
[truncated: 38,001 more rows]
