# Supplementary material for: Stochastic representation of many-body quantum states
Source: Nat Commun. 2023 Jun 16;14:3601. doi: 10.1038/s41467-023-39244-4 (PMC10276005; doi:10.1038/s41467-023-39244-4)
Supplement: Supplementary file 2 — Source Data [file 41467_2023_39244_MOESM2_ESM.zip › figure_3a.csv]

epochs	2	3	2asym	3asym
0	0.99753356	0.5542733	0.14695636355876923	1.415246038198471
1	0.64078337	0.52133393	1.4613441509008407	1.6440540025234223
2	0.879072	0.47798967	0.7852620058059693	1.5558303401470184
3	1.040689	0.5392213	0.43066553282737735	1.5814146449565887
4	0.99599946	0.55116725	0.3225647841691971	1.5802207908630372
5	0.9738335	0.5520367	0.19768282234668733	1.5825470395088197
6	0.9823422	0.550175	0.09539127850532532	1.5324976649284363
7	0.9954008	0.54207706	0.03986017346382141	1.5259217607975006
8	1.0017065	0.5269622	0.018765218496322632	1.5510303912162782
9	1.0012237	0.51077026	0.01653729712963104	1.540213323354721
10	0.9972053	0.5000937	0.019417705059051514	1.5095883169174196
11	0.9938271	0.48772538	0.020781898498535158	1.556057923078537
12	0.99188995	0.4802109	0.019503622889518738	1.5308134472370147
13	0.9925123	0.47670466	0.016149420380592347	1.5537614936828614
14	0.9947707	0.4759072	0.012125229716300964	1.5134932687282563
15	0.99713284	0.4777057	0.008743764519691468	1.516076848268509
16	0.9991271	0.4796674	0.007576577186584473	1.515531893491745
17	1.000185	0.48138368	0.008340146541595459	1.518161808490753
18	1.0004909	0.48300415	0.01069623053073883	1.5256518061161042
19	0.99993676	0.48671886	0.013482378125190736	1.4825113334655762
20	0.99912304	0.49200186	0.015804375886917115	1.5043723967075349
21	0.99842584	0.49282026	0.016878623127937316	1.5141038129329683
22	0.99789184	0.49144328	0.016526041507720947	1.5374629137516023
23	0.99810195	0.49329457	0.01507304060459137	1.4713474152088166
24	0.9984662	0.48920286	0.012550217747688294	1.503330112695694
25	0.99900717	0.48680872	0.01007588005065918	1.4909740695953368
26	0.99946547	0.4837354	0.007700514674186707	1.5020392022132873
27	0.99992996	0.4756634	0.005904510498046875	1.4953971054553985
28	1.0002515	0.47580057	0.004792574644088745	1.542700526714325
29	1.0002676	0.47458997	0.004186326742172241	1.5167628507614137
30	1.0000354	0.47400516	0.0038720518350601196	1.5420137255191804
31	0.9997904	0.47440755	0.0036930835247039797	1.5079454579353333
32	0.9996036	0.4751196	0.003438596844673157	1.523379781484604
33	0.9994287	0.4773988	0.0028926303386688232	1.5272305307388305
34	0.99944794	0.47779655	0.002262002468109131	1.5039238827228547
35	0.9996171	0.4798327	0.0015584911108016968	1.5218592293262483
36	0.9997812	0.48199308	0.0008672518730163574	1.5296398060321807
37	0.9998627	0.48621172	0.0003594646453857422	1.4754705867767335
38	1.0000383	0.4814169	6.914830207824707e-05	1.4741632025241853
39	1.000174	0.48662773	1.069331169128418e-05	1.5388830325603486
40	1.0000961	0.48682177	0.00014187121391296388	1.4925262472629548
41	1.0001909	0.48578513	0.00038435459136962894	1.4944407439231873
42	1.0001839	0.48549876	0.0006436769962310791	1.4881256518363952
43	1.0000367	0.4834706	0.000843959927558899	1.4962328526973725
44	0.9998959	0.4847404	0.0009441417455673218	1.4946401603221893
45	0.9998651	0.4803821	0.000941696286201477	1.4599133005142213
46	0.9999117	0.4775185	0.0008727736473083496	1.5084020035266876
47	1.0000074	0.47631258	0.0007586324214935303	1.5107931616306305
48	1.000049	0.47643825	0.0006548826694488525	1.5387717278003692
49	1.0001928	0.47539622	0.0005694265365600586	1.5058047473430634
50	1.0002239	0.47478595	0.00053680419921875	1.5134502029418946
51	1.0001428	0.47783577	0.0005560274124145508	1.5420399079322815
52	1.0002365	0.47981972	0.00057666015625	1.4951650326251984
53	1.0001383	0.48093134	0.0005869100093841553	1.501579050540924
54	1.0001203	0.48267734	0.000571112871170044	1.518713939189911
55	1.0000699	0.48357233	0.0005208868980407715	1.513606183052063
56	1.0000292	0.4836466	0.00042982983589172363	1.497795264005661
57	1.0000839	0.48589945	0.0003274214267730713	1.5165242238044738
58	1.0000538	0.48631614	0.00023037171363830567	1.4787635419368743
59	1.0003039	0.48793036	0.00014415407180786132	1.4928710653781891
60	1.0002172	0.48798916	8.674621582031251e-05	1.4971157143115998
61	1.0001465	0.49037185	6.211614608764648e-05	1.5361208393573762
62	1.0002079	0.48912445	5.855131149291992e-05	1.4757155907154083
63	1.000115	0.48871204	6.706643104553223e-05	1.5120043082237244
64	1.0001296	0.48661858	7.307982444763184e-05	1.4758282535076142
65	1.0001243	0.48393953	7.39736557006836e-05	1.50746279835701
66	1.0001501	0.4808419	6.37362003326416e-05	1.5176686811447144
67	1.000141	0.47852007	4.826831817626953e-05	1.5088070719242097
68	1.000053	0.4766023	3.3135414123535154e-05	1.5020541961193086
69	1.000115	0.47512546	2.306509017944336e-05	1.4969296054840089
70	1.0001203	0.47628233	2.2350311279296875e-05	1.5030500748157503
71	1.0002334	0.47370842	2.973318099975586e-05	1.5007066786289216
72	1.0002359	0.47712913	4.226398468017578e-05	1.4633908410072327
73	1.0000865	0.4783591	5.585765838623047e-05	1.4912145614624024
74	1.0001177	0.48061287	6.412124633789063e-05	1.4869701395034791
75	1.0000687	0.48219448	6.614279747009277e-05	1.5051168673038482
76	1.0002166	0.4837951	6.204938888549805e-05	1.521887128829956
77	1.0002046	0.48439237	5.3678035736083983e-05	1.4610611338615418
78	1.0001854	0.48473284	4.190587997436523e-05	1.535011527299881
79	1.0002131	0.4833596	3.344535827636719e-05	1.4779514420032502
80	1.0002227	0.48499313	2.7352333068847657e-05	1.4713365139961243
81	1.0001281	0.48199537	2.4875879287719727e-05	1.5010605373382568
82	1.0001581	0.4778396	2.3827075958251954e-05	1.5213171086311341
83	1.0001547	0.48004138	2.2879600524902343e-05	1.4765113472938538
84	1.000174	0.47726896	2.1010637283325195e-05	1.49489687871933
85	1.0001246	0.47707164	1.7312288284301758e-05	1.5037876045703888
86	1.0001881	0.4790295	1.2649297714233398e-05	1.4757358145713806
87	1.0001937	0.48256314	7.704496383666992e-06	1.5031214437484741
88	1.0001367	0.48454136	3.943681716918945e-06	1.4934950230121613
89	1.000159	0.48794952	2.0878314971923827e-06	1.505951273918152
90	1.0001662	0.49023882	2.095937728881836e-06	1.4906198842525482
91	1.0000559	0.49080154	3.505229949951172e-06	1.4766098337173463
92	1.0001813	0.48842347	5.264759063720703e-06	1.4976858355998994
93	1.0002422	0.4858028	6.716251373291016e-06	1.487745659828186
94	1.000142	0.4828981	7.25245475769043e-06	1.4959796192646027
95	1.0001683	0.4789214	7.09676742553711e-06	1.5230534088611603
96	1.0001998	0.47169256	6.3428878784179686e-06	1.4886504492759705
97	1.0001433	0.4699848	5.629539489746094e-06	1.5341336522102356
98	1.0001875	0.46658313	5.18035888671875e-06	1.4978490490913392
99	1.0002018	0.46892875	5.193710327148437e-06	1.4753161549568177
100	1.0000633	0.4704877	5.737066268920898e-06	1.4598398313522338
101	1.0001569	0.47626686	6.069660186767579e-06	1.5160849068164826
102	1.000236	0.47871754	6.084918975830079e-06	1.4929432213306428
103	1.0000906	0.48294082	5.688190460205078e-06	1.494662918329239
104	1.000062	0.4857686	4.972696304321289e-06	1.501163751602173
105	1.0001863	0.48973382	4.073858261108398e-06	1.5038291733264924
106	1.0001516	0.48921475	3.2618045806884768e-06	1.4988873343467712
107	1.00019	0.488904	2.6619434356689455e-06	1.5054885592460632
108	1.0000631	0.48748705	2.439737319946289e-06	1.5007654938697814
109	1.0000752	0.48391587	2.3913383483886717e-06	1.4671933479309083
110	1.0001556	0.47819266	2.4333000183105468e-06	1.4985986552238464
111	1.0001593	0.4769644	2.466917037963867e-06	1.4911185564994813
112	1.0001773	0.47205365	2.3734569549560547e-06	1.5100489177703857
113	1.0001642	0.47198528	2.202272415161133e-06	1.5122156572341918
114	1.0001509	0.4726925	2.029895782470703e-06	1.5104112145900728
115	1.0001867	0.4760018	1.935720443725586e-06	1.514493984937668
116	1.0001503	0.48107302	1.9025802612304689e-06	1.4904145493507386
117	1.000124	0.4829376	2.0232200622558595e-06	1.507610045671463
118	1.0002505	0.48859337	2.173900604248047e-06	1.513640053987503
119	1.0002364	0.49280268	2.2933483123779296e-06	1.5025603444576263
120	1.0002049	0.49716955	2.3500919342041014e-06	1.4659703164100648
121	1.0001724	0.4960712	2.343177795410156e-06	1.4980181891918183
122	1.0001968	0.4917262	2.23088264465332e-06	1.4838727295398713
123	1.000123	0.48596463	2.1352767944335936e-06	1.5027354276180267
124	1.0002253	0.4780647	2.0592212677001954e-06	1.4815188975334168
125	1.000156	0.47418055	1.9960403442382812e-06	1.5207921347618103
126	1.0001693	0.47067145	1.9881725311279298e-06	1.477789366722107
127	1.0001854	0.46450487	1.995086669921875e-06	1.4449362647533417
128	1.000274	0.46945852	1.981973648071289e-06	1.4619544904232025
129	1.0001819	0.4727326	1.91497802734375e-06	1.490189385175705
130	1.0001776	0.47641483	1.8732547760009766e-06	1.4912518322467805
131	1.0002059	0.4852699	1.8088817596435546e-06	1.5073223829269409
132	1.0001787	0.4896929	1.7654895782470704e-06	1.4670591824054717
133	1.0001663	0.49053758	1.741647720336914e-06	1.470518415927887
134	1.000267	0.48931578	1.737356185913086e-06	1.4773785581588745
135	1.0001742	0.48759905	1.775503158569336e-06	1.4897421419620513
136	1.0000595	0.48286602	1.7850399017333985e-06	1.4539678747653961
137	1.0001562	0.47892714	1.8029212951660157e-06	1.4773889632225037
138	1.0000855	0.47804397	1.7809867858886718e-06	1.4985569717884064
139	1.000184	0.4769772	1.7795562744140626e-06	1.479382074356079
140	1.0001347	0.4788153	1.77001953125e-06	1.427362212896347
141	1.0000637	0.47964823	1.7545223236083984e-06	1.4875487487316132
142	1.000155	0.4810289	1.775979995727539e-06	1.459604706287384
143	1.0001729	0.4838934	1.7848014831542968e-06	1.4796890618801117
144	1.0002422	0.48367527	1.7859935760498048e-06	1.506151969909668
145	1.000178	0.48117575	1.7905235290527343e-06	1.4759967174530029
146	1.0001926	0.48309708	1.764535903930664e-06	1.502262928724289
147	1.0002215	0.48234287	1.7452239990234376e-06	1.4982100517749786
148	1.000131	0.48042142	1.7299652099609376e-06	1.4778606381416322
149	1.000165	0.47609192	1.719951629638672e-06	1.4843756577968599
150	1.00018	0.47693172	1.722097396850586e-06	1.4945437557697296
151	1.000169	0.4836847	1.6968250274658203e-06	1.47798202753067
152	1.0001551	0.48682266	1.7192363739013673e-06	1.465313238143921
153	1.0001472	0.4879816	1.7094612121582031e-06	1.501061149597168
154	1.0001726	0.48470223	1.7032623291015625e-06	1.4732092807292938
155	1.0002176	0.48108107	1.7175674438476562e-06	1.4762910451889037
156	1.0002223	0.47815642	1.7035007476806642e-06	1.4749491770267487
157	1.0000699	0.47301817	1.7137527465820312e-06	1.4927973606586458
158	1.000223	0.47561365	1.690387725830078e-06	1.4878033437728881
159	1.0001749	0.4808216	1.701831817626953e-06	1.493802018404007
160	1.0001247	0.4920482	1.6937255859375e-06	1.5178657042980195
161	1.000196	0.49905464	1.6863346099853517e-06	1.482365322828293
162	1.000206	0.49729478	1.6832351684570314e-06	1.4951366245746613
163	1.0001739	0.49342912	1.6937255859375e-06	1.4808405675888061
164	1.0001367	0.477758	1.6851425170898439e-06	1.4994766101837158
165	1.0000874	0.4659996	1.6930103302001953e-06	1.5008495593070985
166	1.0000606	0.46263048	1.6806125640869142e-06	1.4889257066249848
167	1.0001425	0.47028568	1.6806125640869142e-06	1.4903969800472259
168	1.0000857	0.48038572	1.663684844970703e-06	1.466176676273346
169	1.0001518	0.48870626	1.6443729400634766e-06	1.4657417364120484
170	1.0000477	0.49036175	1.6772747039794922e-06	1.4959813797473909
171	1.0001035	0.48821443	1.6732215881347656e-06	1.4932144300937653
172	1.0001495	0.48197126	1.6601085662841797e-06	1.5301762292385102
173	1.0000793	0.46894884	1.6734600067138672e-06	1.4807179262638093
174	1.0001221	0.47864443	1.6701221466064453e-06	1.4753162667751312
175	1.0001743	0.49042812	1.6663074493408203e-06	1.4753719701766967
176	1.0001574	0.50303334	1.6481876373291016e-06	1.4713879580497742
177	1.0001332	0.49340406	1.6584396362304688e-06	1.4577463085651399
178	1.0002667	0.47410047	1.649618148803711e-06	1.4740120055675507
179	1.0001365	0.45647922	1.6505718231201172e-06	1.456869818687439
180	1.0001967	0.47733414	1.6424655914306641e-06	1.4738538184165955
181	1.00017	0.5070399	1.6417503356933594e-06	1.4718907628059388
182	1.0001814	0.5144822	1.6510486602783203e-06	1.4797103052139282
183	1.0001743	0.4969938	1.6276836395263672e-06	1.4937099680900574
184	1.0002317	0.45244524	1.6200542449951172e-06	1.4564564402103424
185	1.0001087	0.4834484	1.6524791717529297e-06	1.4576242015361787
186	1.0001069	0.5182981	1.6331672668457033e-06	1.4512415783405304
187	1.0001059	0.5015731	1.619577407836914e-06	1.4499177095890046
188	1.0000741	0.4518534	1.6255378723144532e-06	1.4364866857528686
189	1.0001742	0.49069744	1.6219615936279297e-06	1.4451826920509339
190	1.0001122	0.51587963	1.607656478881836e-06	1.4257533600330352
191	1.0000671	0.49176633	1.6214847564697266e-06	1.4049538896083833
192	1.0001314	0.46567753	1.6219615936279297e-06	1.6013743879795075
193	1.0001725	0.59654444	1.6257762908935547e-06	1.6878158740997316
194	1.000167	0.557003	1.6214847564697266e-06	1.5879728269577027
195	1.0001303	0.52605796	1.613616943359375e-06	1.5386923387050628
196	1.0001619	0.51370883	1.6007423400878907e-06	1.5146528880596162
197	1.0001839	0.5018593	1.600027084350586e-06	1.5555077028274535
198	1.0001711	0.49495167	1.6260147094726563e-06	1.5329961175918578
199	1.0000952	0.48979506	1.623392105102539e-06	1.5716888287067414
200	1.000141	0.4857887	1.591920852661133e-06	1.5122845129966735
201	1.0001745	0.47855008	1.6040802001953124e-06	1.5232227618694305
202	1.0002091	0.47727144	1.5792846679687501e-06	1.5242116906642915
203	1.0001802	0.4733027	1.5895366668701171e-06	1.531420482635498
204	1.0002	0.46960196	1.585245132446289e-06	1.5290060758590698
205	1.0002134	0.47046512	1.5921592712402344e-06	1.5348008160591127
206	1.0001569	0.47199747	1.5978813171386719e-06	1.5305181245803834
207	1.0001861	0.46911684	1.5821456909179688e-06	1.5316488931179046
208	1.0002059	0.47049338	1.5757083892822266e-06	1.5334916286468505
209	1.0001733	0.4696066	1.6074180603027344e-06	1.5243783769607544
210	1.0002383	0.4703596	1.5711784362792968e-06	1.5304766635894775
211	1.0001585	0.4706264	1.5861988067626954e-06	1.532064811706543
212	1.0001456	0.47192553	1.569986343383789e-06	1.5350686933994293
213	1.0001768	0.4730703	1.580476760864258e-06	1.5332247881889343
214	1.0001733	0.47427124	1.5678405761718751e-06	1.5397633323669433
215	1.000132	0.4772076	1.5745162963867188e-06	1.5183735394477844
216	1.0001652	0.4786503	1.5792846679687501e-06	1.5337266817092896
217	1.0002017	0.4796827	1.5759468078613282e-06	1.5480145506858827
218	1.000066	0.482959	1.5566349029541015e-06	1.5362143034934999
219	1.0001771	0.48278606	1.5513896942138673e-06	1.5493390352725982
220	1.0001863	0.48493445	1.5709400177001954e-06	1.5160799238681792
221	1.0000982	0.48742035	1.5499591827392579e-06	1.5439885251522065
222	1.0002035	0.49012592	1.5604496002197265e-06	1.5320555877685547
223	1.0001959	0.4896003	1.5430450439453126e-06	1.5468299632072449
224	1.000158	0.49072108	1.5501976013183593e-06	1.5281561591625215
225	1.0001419	0.4889525	1.5544891357421876e-06	1.4968663675785066
226	1.0000508	0.48906025	1.5444755554199218e-06	1.5162945568561554
227	1.0001531	0.4876842	1.5366077423095704e-06	1.515340303659439
228	1.0001249	0.48804343	1.5563964843750001e-06	1.542792632341385
229	1.0002354	0.4899565	1.544952392578125e-06	1.5195281579494477
230	1.0001377	0.48541477	1.5420913696289062e-06	1.5239892666339874
231	1.0001259	0.4878724	1.5375614166259765e-06	1.5349584496021271
232	1.00022	0.48443958	1.5273094177246093e-06	1.5491226243972778
233	1.0001706	0.4847944	1.5349388122558593e-06	1.5596106770038605
234	1.0001824	0.48153576	1.5347003936767579e-06	1.5495116314888
235	1.000163	0.48322794	1.5316009521484376e-06	1.529738476037979
236	1.000193	0.482894	1.519918441772461e-06	1.4978556153774263
237	1.0001783	0.48195526	1.5344619750976562e-06	1.5263399760723115
238	1.00026	0.48269087	1.5332698822021484e-06	1.506291083574295
239	1.0002135	0.48075205	1.5244483947753907e-06	1.5623858802318573
240	1.0001711	0.48043808	1.514434814453125e-06	1.5144806668758393
241	1.0000631	0.4825135	1.5211105346679687e-06	1.5402900712490082
242	1.0001584	0.47962067	1.5175342559814454e-06	1.5448509759902955
243	1.0000564	0.4822267	1.5048980712890626e-06	1.5115787065029145
244	1.0001976	0.4832692	1.517772674560547e-06	1.501637631416321
245	1.0001847	0.48422644	1.494884490966797e-06	1.5230256772041322
246	1.0001907	0.4835789	1.4925003051757812e-06	1.5388917932510375
247	1.000129	0.48313883	1.5075206756591798e-06	1.5444530463218689
248	1.0002748	0.48271063	1.502513885498047e-06	1.5416455438137056
249	1.0001187	0.48301065	1.4925003051757812e-06	1.5425011234283448
250	1.0001159	0.4838812	1.495361328125e-06	1.5247253632545472
251	1.0001676	0.4810065	1.4874935150146484e-06	1.5244632487297058
252	1.0002025	0.4826678	1.4865398406982423e-06	1.5016003952026367
253	1.000048	0.48137918	1.4965534210205078e-06	1.5111272242069245
254	1.0001941	0.48247015	1.493215560913086e-06	1.5172891011238099
255	1.0002642	0.48319995	1.47247314453125e-06	1.5286019546985627
256	1.0001743	0.4820092	1.4734268188476562e-06	1.5310823855400086
257	1.0001627	0.48247877	1.4827251434326173e-06	1.5156096398830414
258	1.0001023	0.48352945	1.461505889892578e-06	1.5125366117954255
259	1.0000945	0.48215267	1.4801025390625e-06	1.5071051187515259
260	1.0001689	0.48201138	1.4688968658447267e-06	1.535963212966919
261	1.00006	0.48218748	1.4543533325195314e-06	1.5149896047115325
262	1.0000378	0.4804188	1.4801025390625e-06	1.5134897196292878
263	1.0002246	0.48164108	1.4584064483642578e-06	1.517896116733551
264	1.0000883	0.48136425	1.4617443084716797e-06	1.5241781795024871
265	1.0001847	0.4800443	1.4586448669433595e-06	1.5141384999752046
266	1.0001194	0.48096812	1.4560222625732422e-06	1.5484152624607086
267	1.000188	0.48044622	1.4472007751464844e-06	1.5020735070705413
268	1.0002272	0.47780573	1.4474391937255859e-06	1.4804985637664796
269	1.0001022	0.47989273	1.4598369598388672e-06	1.51503253531456
270	1.0002155	0.47747046	1.4393329620361328e-06	1.5011683356761933
271	1.0000882	0.47851548	1.437664031982422e-06	1.5153976101875306
272	1.0001892	0.47799417	1.4183521270751953e-06	1.5101964251995088
273	1.0001146	0.47832263	1.4345645904541016e-06	1.5196767251491548
274	1.0002288	0.48042175	1.4317035675048828e-06	1.5650451147556306
275	1.0001718	0.48107693	1.4410018920898439e-06	1.5031702511310578
276	1.0001725	0.48207745	1.4104843139648438e-06	1.4924777619838714
277	1.00014	0.483159	1.438140869140625e-06	1.5408953483104706
278	1.0001141	0.48286423	1.4312267303466797e-06	1.502200376033783
279	1.0001546	0.48579967	1.4340877532958986e-06	1.5222532324790954
280	1.0001903	0.48588106	1.4295578002929689e-06	1.4985819120407105
281	1.0001369	0.48486266	1.4269351959228516e-06	1.5132031145095826
282	1.0002407	0.48551667	1.4045238494873047e-06	1.4830588328838348
283	1.0002018	0.48554257	1.4197826385498047e-06	1.487038545846939
284	1.0002224	0.4839744	1.4269351959228516e-06	1.5019368214607238
285	1.0001439	0.48232853	1.4111995697021486e-06	1.548576957464218
286	1.0001729	0.48300683	1.4035701751708985e-06	1.4595282051563263
287	1.0001898	0.48133528	1.4102458953857422e-06	1.561563966035843
288	1.0001554	0.48136365	1.4052391052246094e-06	1.5307388319969177
289	1.0001863	0.48042774	1.3990402221679688e-06	1.4994104309082033
290	1.0002004	0.47780356	1.4026165008544922e-06	1.4993188033103944
291	1.0000876	0.47806433	1.395702362060547e-06	1.501414523124695
292	1.000126	0.47624314	1.3983249664306641e-06	1.4984057440757752
293	1.0001532	0.47792277	1.4154911041259766e-06	1.5089761726856232
294	1.0002514	0.47966018	1.394033432006836e-06	1.5081330425739288
295	1.0001986	0.47784057	1.394033432006836e-06	1.5095361907482148
296	1.0001259	0.4782315	1.407623291015625e-06	1.4986307392120362
297	1.0002719	0.48030555	1.4023780822753908e-06	1.5305735862255097
298	1.00014	0.4801753	1.394033432006836e-06	1.4989981317520142
299	1.0002174	0.48256576	1.386404037475586e-06	1.5227235026359558
300	1.0001404	0.48551613	1.370668411254883e-06	1.4886988234519958
301	1.0000858	0.4839203	1.3644695281982422e-06	1.5340795197486878
302	1.0001801	0.48748302	1.3804435729980469e-06	1.4848830404281617
303	1.0002486	0.4886375	1.3692378997802735e-06	1.4927244629859924
304	1.0002118	0.48929036	1.360177993774414e-06	1.4944247195720672
305	1.000055	0.49003628	1.361846923828125e-06	1.5244877314567566
306	1.0001371	0.48832205	1.363515853881836e-06	1.484878901720047
307	1.0001774	0.48977423	1.3723373413085938e-06	1.5186413595676422
308	1.000171	0.48687017	1.3759136199951172e-06	1.4874273004531862
309	1.0002129	0.48558363	1.3463497161865235e-06	1.5154551351070404
310	1.0001733	0.48400968	1.3544559478759766e-06	1.5066446223258974
311	1.0001677	0.48370373	1.3425350189208985e-06	1.489380373954773
312	1.0002402	0.48111916	1.3508796691894532e-06	1.5039265913963318
313	1.0001321	0.48104826	1.35040283203125e-06	1.5221340353488921
314	1.000182	0.4810108	1.3480186462402344e-06	1.4940640115737915
315	1.0001366	0.4810823	1.343965530395508e-06	1.4952242598533632
316	1.0000964	0.47975975	1.3456344604492188e-06	1.4593049054145812
317	1.0002091	0.48088148	1.3573169708251954e-06	1.4915063381195068
318	1.0001856	0.4801996	1.3470649719238282e-06	1.4746074714660644
319	1.0001204	0.47937265	1.3346672058105468e-06	1.5235237033367157
320	1.0001665	0.4808437	1.3358592987060546e-06	1.519116348028183
321	1.0001737	0.48079094	1.3313293457031251e-06	1.5257938396930695
322	1.0002348	0.48163155	1.329183578491211e-06	1.4808165862560272
323	1.0002751	0.48444352	1.3170242309570313e-06	1.4935637183189392
324	1.0000848	0.48372447	1.3189315795898438e-06	1.4827966885566712
325	1.0002372	0.48390102	1.3194084167480468e-06	1.5163355741500855
326	1.0001848	0.4848084	1.3110637664794923e-06	1.4996558184623718
327	1.0000962	0.48542035	1.3234615325927735e-06	1.512453355550766
328	1.0001554	0.48524606	1.2912750244140626e-06	1.5210267868041993
329	1.000176	0.48802525	1.3265609741210938e-06	1.507247243642807
330	1.0001336	0.48691353	1.3165473937988282e-06	1.4884024026393892
331	1.0000731	0.4868847	1.3222694396972657e-06	1.4967325909137725
332	1.0002208	0.4842018	1.321077346801758e-06	1.4747578337192535
333	1.0002664	0.48415327	1.3010501861572265e-06	1.4661413879394531
334	0.9999975	0.48336452	1.3041496276855468e-06	1.4790555248260497
335	1.0001744	0.4838363	1.3175010681152343e-06	1.5068710174560547
336	1.000229	0.48450047	1.298666000366211e-06	1.483265674352646
337	1.0001222	0.48333323	1.3000965118408204e-06	1.4997541990280152
338	1.000131	0.48289934	1.3048648834228515e-06	1.5116826210021972
339	1.0001576	0.48418427	1.271963119506836e-06	1.4969343543052673
340	1.0001123	0.48409748	1.2900829315185548e-06	1.4942305250167847
341	1.0001134	0.48601723	1.2905597686767579e-06	1.495389736890793
342	1.0001664	0.4850064	1.283407211303711e-06	1.496352166414261
343	1.0001686	0.4860583	1.2845993041992187e-06	1.4654426219463348
344	1.0002109	0.48684466	1.2710094451904298e-06	1.4517718024253845
345	1.0001565	0.48655584	1.2786388397216798e-06	1.4813748326301575
346	1.0001895	0.4862568	1.2791156768798829e-06	1.5009139046669007
347	1.0001745	0.48405743	1.270294189453125e-06	1.4791008870601654
348	1.0000693	0.48297888	1.260519027709961e-06	1.5002624218463898
349	1.0000856	0.48332357	1.2714862823486329e-06	1.5166111812591554
350	1.0002065	0.48267153	1.277923583984375e-06	1.4871955382823945
351	1.0001763	0.48147652	1.2614727020263673e-06	1.5323738634586335
352	1.0001559	0.4779815	1.2693405151367187e-06	1.4931929225921632
353	1.0001338	0.47733772	1.2488365173339845e-06	1.4727967808246614
354	1.0002118	0.47861794	1.2421607971191406e-06	1.4966431362628938
355	1.0001656	0.47708952	1.2576580047607423e-06	1.4835889530181885
356	1.000146	0.47871357	1.2488365173339845e-06	1.4863335723876954
357	1.0001662	0.48121133	1.2557506561279298e-06	1.4860804388523101
358	1.0001991	0.4854884	1.2445449829101562e-06	1.5034675405025482
359	1.0001584	0.48619	1.2464523315429687e-06	1.4740874474048615
360	1.0001686	0.49003446	1.2500286102294923e-06	1.4704588642120362
361	1.0001606	0.49329928	1.2331008911132812e-06	1.4582299342155456
362	1.0001734	0.4924148	1.2457370758056642e-06	1.5022649574279785
363	1.0001376	0.4901386	1.2350082397460937e-06	1.4767145011425018
364	1.0002259	0.4888728	1.2233257293701172e-06	1.4809537410736084
365	1.0001677	0.48410246	1.2178421020507814e-06	1.4714077100753784
366	1.0001278	0.48337236	1.231670379638672e-06	1.4823260416984558
367	1.0002203	0.4828577	1.2137889862060547e-06	1.4478729722499848
368	1.0002139	0.48254696	1.220703125e-06	1.4678162844181062
369	1.000224	0.4806586	1.224517822265625e-06	1.5015431134700776
370	1.0001297	0.47897175	1.2345314025878906e-06	1.4928896193504333
371	1.0001597	0.47665036	1.2192726135253906e-06	1.4869569516181946
372	1.000163	0.47392178	1.2025833129882814e-06	1.4717498695850373
373	1.0002047	0.4737703	1.2063980102539064e-06	1.4848695445060731
374	1.000244	0.4760116	1.2247562408447267e-06	1.4973123466968536
375	1.0002074	0.479689	1.2190341949462892e-06	1.4866354413032532
376	1.0000671	0.48259723	1.2116432189941406e-06	1.46472451877594
377	1.0002384	0.48824713	1.2023448944091797e-06	1.4706570055484771
378	1.00023	0.49107015	1.202106475830078e-06	1.5261302120685578
379	1.0002664	0.49341643	1.1811256408691406e-06	1.461528612136841
380	1.0002016	0.49266517	1.198291778564453e-06	1.4699250600337983
381	1.0002842	0.4918595	1.1894702911376953e-06	1.4635987713336944
382	1.0001304	0.48957968	1.1866092681884766e-06	1.4488667554855348
383	1.0001303	0.48845863	1.1980533599853516e-06	1.494078102350235
384	1.000176	0.48655018	1.189708709716797e-06	1.4693031182289125
385	1.0001582	0.4831775	1.1847019195556641e-06	1.4772813954353332
386	1.0001742	0.481413	1.189708709716797e-06	1.5030054247379303
387	1.0001467	0.48262697	1.1730194091796875e-06	1.4448515932559967
388	1.0000788	0.48496497	1.1742115020751953e-06	1.4782505877017975
389	1.0001291	0.4823998	1.1837482452392578e-06	1.4758880052566528
390	1.0001708	0.48384497	1.1663436889648438e-06	1.4754704048633576
391	1.0002462	0.48663855	1.1708736419677736e-06	1.4605473041534425
392	1.000134	0.48916245	1.1663436889648438e-06	1.4506807622909546
393	1.0001302	0.49010405	1.1641979217529297e-06	1.460823224067688
394	1.000132	0.4922729	1.1510848999023438e-06	1.4264004447460175
395	1.000112	0.49258238	1.16729736328125e-06	1.4675066542625428
396	1.0002115	0.4937741	1.1584758758544922e-06	1.4544928562641144
397	1.0001147	0.49176762	1.1579990386962891e-06	1.4664322488307953
398	1.000085	0.49091303	1.1582374572753908e-06	1.4375349233150483
399	1.000176	0.48909256	1.1620521545410155e-06	1.464216097354889
400	1.0002166	0.48333687	1.1420249938964844e-06	1.4674430503845215
401	1.0001904	0.48186663	1.149892807006836e-06	1.4361223797798157
402	1.0001955	0.47836548	1.1470317840576172e-06	1.494365899324417
403	1.0000869	0.48010397	1.1489391326904297e-06	1.4299018185138703
404	1.000116	0.4818333	1.1529922485351563e-06	1.4563159353733064
405	1.0001314	0.48366582	1.1444091796875e-06	1.4093760657310486
406	1.0001504	0.48788166	1.1436939239501952e-06	1.4369122412204742
407	1.0001917	0.49975368	1.1289119720458985e-06	1.4336640622615815
408	1.0001323	0.50206167	1.142263412475586e-06	1.4208378548622131
409	1.0001438	0.50478226	1.1317729949951172e-06	1.4265316636562348
410	1.0001893	0.50202394	1.1336803436279297e-06	1.4046354112625123
411	1.000164	0.49277645	1.1320114135742188e-06	1.4264462850093842
412	1.0001248	0.47916758	1.1115074157714844e-06	1.4040921313762664
413	1.0001543	0.4729617	1.1107921600341796e-06	1.4153174438476563
414	1.0000818	0.48864746	1.1096000671386719e-06	1.3867433478832245
415	1.0000776	0.50039315	1.1286735534667969e-06	1.4070537190437318
416	1.0001745	0.51700664	1.1055469512939454e-06	1.3539608511924743
417	1.0001849	0.5307538	1.1157989501953124e-06	1.3819666666984558
418	1.0001671	0.5258536	1.1210441589355469e-06	1.3654845485687257
419	1.0002351	0.51268387	1.111745834350586e-06	1.3683919179439545
420	1.0001295	0.53674066	1.1110305786132813e-06	1.3747389822006226
421	1.0001957	0.5783219	1.108407974243164e-06	1.3393452308177949
422	1.0001681	0.59849364	1.100301742553711e-06	1.352825078725815
423	1.0001353	0.621825	1.099824905395508e-06	1.3669317870140076
424	1.0002093	0.6267307	1.1012554168701171e-06	1.329690515756607
425	1.000254	0.62096614	1.0902881622314454e-06	1.3569454135894776
426	1.0001717	0.60552764	1.0967254638671876e-06	1.3464783844947816
427	1.0002154	0.6023783	1.0981559753417968e-06	1.3166085689067841
428	1.0000845	0.5797961	1.0755062103271485e-06	1.3474553589820861
429	1.0001395	0.5638753	1.0957717895507813e-06	1.3519561476707458
430	1.0001527	0.552768	1.0867118835449218e-06	1.3242686195373536
431	1.0001882	0.5534524	1.0874271392822265e-06	1.3162997522354127
432	1.0001986	0.56473607	1.0838508605957032e-06	1.3196143367290498
433	1.0001637	0.5652494	1.0783672332763671e-06	1.3244890615940095
434	1.0001343	0.5626521	1.0721683502197265e-06	1.2941326715946198
435	1.0001204	0.5685263	1.0714530944824218e-06	1.2911748402118683
436	1.0001571	0.5878556	1.0726451873779296e-06	1.250150569677353
437	1.0002581	0.62599105	1.0671615600585937e-06	1.278133588552475
438	1.0001857	0.6568642	1.0716915130615235e-06	1.268165906906128
439	1.0002012	0.70108753	1.0616779327392579e-06	1.2785742967128755
440	1.0001739	0.7408681	1.062631607055664e-06	1.2650049636363982
441	1.0001339	0.75082296	1.050710678100586e-06	1.23570339345932
442	1.0001402	0.73616	1.0724067687988282e-06	1.2156569867134095
443	1.0002084	0.6900218	1.0581016540527343e-06	1.2124809045791627
444	1.0000957	0.67470783	1.0440349578857423e-06	1.1899337089061737
445	1.0001317	0.68541276	1.055002212524414e-06	1.21436638379097
446	1.0001376	0.73938215	1.0466575622558593e-06	1.1882636504173278
447	1.0002192	0.80366147	1.0416507720947265e-06	1.2541850736141205
448	1.0001631	0.4227397	1.0480880737304687e-06	1.4113843858242034
449	1.0002203	0.686852	1.0406970977783204e-06	1.1814055418968201
450	1.0000825	0.6582791	1.043081283569336e-06	1.2798598518371582
451	1.0002024	0.63645005	1.0406970977783204e-06	1.2448542628288268
452	1.000145	0.6647103	1.035928726196289e-06	1.2017679748535157
453	1.0002209	0.5751343	1.032114028930664e-06	1.2626568484306335
454	1.0001436	0.52476937	1.0378360748291015e-06	1.2223852858543396
455	1.0002048	0.621168	1.026153564453125e-06	1.1585616788864137
456	1.0001876	0.7047452	1.027822494506836e-06	1.2569833467006684
457	1.0002322	0.80705905	1.0223388671875e-06	1.12142578291893
458	1.0001389	0.7325029	1.024484634399414e-06	1.2703425245285034
459	1.0002148	0.8055837	1.0170936584472656e-06	1.1496247432231903
460	1.0001704	0.7749594	1.0151863098144531e-06	1.1688559341430664
461	1.0002526	0.87082756	1.0263919830322265e-06	1.1372362315654756
462	1.000147	0.7721026	1.0099411010742187e-06	1.1562067244052887
463	1.0001494	0.7691925	1.0225772857666015e-06	1.0964465706348419
464	1.0001924	0.7727239	1.0151863098144531e-06	1.1344961800575257
465	1.0001487	0.7950112	1.0025501251220703e-06	1.0779844393730165
466	1.0001447	0.79021466	1.0082721710205078e-06	1.1039674422740937
467	1.0001969	0.8211999	1.0015964508056642e-06	1.0798533020019532
468	1.0002735	0.79822457	1.0085105895996095e-06	1.067348645210266
469	1.0001348	0.8902967	9.899139404296875e-07	1.1403420217037201
470	1.0001318	0.83255094	9.901523590087892e-07	1.0733460052013397
471	1.0002202	0.8040507	9.992122650146484e-07	1.0242066910266876
472	1.0001873	0.80096537	9.894371032714845e-07	1.0608168227672576
473	1.0002095	0.82355654	9.903907775878906e-07	0.994835382938385
474	1.0001858	0.8479151	9.932518005371095e-07	1.012998084306717
475	1.0001893	0.86915946	9.915828704833984e-07	1.044881732225418
476	1.0001788	0.7863186	9.734630584716797e-07	1.4509288578033448
477	1.0001327	0.4905544	9.779930114746094e-07	1.3862709593772888
478	1.0001758	0.61665314	9.768009185791017e-07	1.2535888266563415
479	1.000094	0.68013054	9.710788726806642e-07	1.176811089515686
480	1.0001816	0.5470528	9.834766387939453e-07	1.232498098373413
481	1.0002309	0.61503303	9.734630584716797e-07	1.0830478956699372
482	1.0002481	0.7018131	9.69409942626953e-07	1.105118718147278
483	1.000132	0.7041412	9.65118408203125e-07	1.0791963949203491
484	1.0000834	0.8046911	9.636878967285156e-07	1.0890779602527618
485	1.0002338	0.8387139	9.548664093017578e-07	1.0890603322982788
486	1.0000986	0.8733116	9.601116180419922e-07	1.032880188703537
487	1.0000646	0.8711614	9.65595245361328e-07	1.0225981636047363
488	1.0001154	0.87461597	9.639263153076172e-07	1.0529218063354493
489	1.0002474	0.824017	9.615421295166016e-07	1.0830434439182282
490	1.0002189	0.82313657	9.565353393554689e-07	1.0123348865509034
491	1.0002233	0.86575276	9.479522705078125e-07	0.9904156925678254
492	1.0001266	0.8633395	9.431838989257812e-07	0.9925117421150208
493	1.0000468	0.8871205	9.517669677734375e-07	1.0251788103580475
494	1.0001456	0.8870222	9.500980377197265e-07	1.0009952261447908
495	1.0001588	0.8880102	9.524822235107422e-07	0.9782170255184174
496	1.0001608	0.86423415	9.43899154663086e-07	0.9374320573806763
497	1.0001702	0.90991443	9.357929229736329e-07	0.939764991760254
498	1.0002096	0.9043969	9.446144104003907e-07	0.9370269303321839
499	1.0000824	0.93413323	9.341239929199219e-07	0.9355255780220032
500	1.000148	0.9130986	9.341239929199219e-07	0.8905083107948304
501	1.0001305	0.9716232	9.310245513916016e-07	0.8641896798610688
502	1.0001308	0.768111	9.303092956542969e-07	1.0113743748664856
503	1.0001755	0.83938587	9.293556213378907e-07	1.481565130352974
504	1.0001996	0.41619065	9.274482727050782e-07	0.9118295321464539
505	1.0001894	0.903306	9.310245513916016e-07	0.9366361842155456
506	1.0002669	0.97731876	9.241104125976562e-07	1.5862130937576295
507	1.0002174	0.6182274	9.272098541259766e-07	1.606338436126709
508	1.0001348	0.4874276	9.148120880126954e-07	1.5679042510986327
509	1.0001271	0.45690578	9.210109710693359e-07	1.5275114376544954
510	1.000176	0.45397413	9.229183197021484e-07	1.5473522827625275
511	1.000188	0.45860732	9.105205535888672e-07	1.5530931670665742
512	1.0001621	0.4671977	9.052753448486328e-07	1.5930429589748383
513	1.0001898	0.4660395	9.074211120605469e-07	1.5604363808631898
514	1.0000322	0.46954122	9.069442749023438e-07	1.5375186338424682
515	1.0000609	0.4749173	8.997917175292969e-07	1.5421003186702729
516	1.0001432	0.47955158	9.088516235351563e-07	1.5517870094776154
517	1.000178	0.4860248	8.983612060546876e-07	1.50762126994133
518	1.000207	0.48360342	9.050369262695313e-07	1.5716356332302093
519	1.0001378	0.48456198	9.016990661621094e-07	1.550507001876831
520	1.0002147	0.4874848	8.940696716308594e-07	1.510663136959076
521	1.0000942	0.48512322	8.788108825683594e-07	1.5388163173198701
522	1.0001636	0.48892492	8.893013000488281e-07	1.5075757353305816
523	1.0001104	0.4876187	8.897781372070313e-07	1.5030471718311311
524	1.0001009	0.48751	8.723735809326172e-07	1.549891892194748
525	1.0001767	0.4878369	8.857250213623047e-07	1.4762414689064025
526	1.0000904	0.48472458	8.85009765625e-07	1.505026933193207
527	1.00009	0.48842674	8.873939514160156e-07	1.5485072598457337
528	1.0002081	0.4850675	8.759498596191406e-07	1.4958554468154908
529	1.0001386	0.48253524	8.833408355712891e-07	1.5150275900363923
530	1.0000741	0.4789492	8.690357208251953e-07	1.5057870857715607
531	1.0002033	0.48025697	8.702278137207031e-07	1.492848417520523
532	1.0001284	0.4801097	8.602142333984375e-07	1.4637461099624633
533	1.0001781	0.4784035	8.757114410400391e-07	1.4809124557971955
534	1.0001751	0.47694668	8.718967437744141e-07	1.516426947593689
535	1.0001483	0.4750555	8.568763732910156e-07	1.495739323616028
536	1.0001715	0.47725317	8.664131164550781e-07	1.5421987833976747
537	1.0001258	0.47237322	8.633136749267578e-07	1.521119566679001
538	1.0002034	0.47760713	8.580684661865235e-07	1.4648227858543397
539	1.0002245	0.47693518	8.58306884765625e-07	1.460684764623642
540	1.0002923	0.48262283	8.552074432373047e-07	1.503120941400528
541	1.0002187	0.4836493	8.566379547119141e-07	1.483866848230362
542	1.000233	0.48135793	8.492469787597657e-07	1.4936519846916199
543	1.000207	0.4878185	8.502006530761719e-07	1.498895259141922
544	1.0002611	0.48855352	8.401870727539063e-07	1.4682176797389985
545	1.0002381	0.4917743	8.513927459716797e-07	1.4497484698295593
546	1.0002137	0.49556574	8.373260498046875e-07	1.4642880311012267
547	1.000193	0.4947496	8.461475372314453e-07	1.4660681958198547
548	1.000213	0.49292913	8.349418640136719e-07	1.4676456997394562
549	1.0001453	0.49632236	8.320808410644532e-07	1.474883131504059
550	1.0002077	0.50201786	8.347034454345703e-07	1.4638471298217774
551	1.0002352	0.50345355	8.330345153808594e-07	1.4919448051452637
552	1.0002481	0.50054675	8.351802825927735e-07	1.4818703417778016
553	1.0000825	0.50507706	8.151531219482422e-07	1.4721917715072632
554	1.000143	0.5105525	8.37564468383789e-07	1.4665070130825042
555	1.0001789	0.51241183	8.296966552734375e-07	1.4258818652629852
556	1.0001152	0.5085384	8.151531219482422e-07	1.4306337807178497
557	1.0001649	0.5092521	8.206367492675782e-07	1.4886396777629853
558	1.0001382	0.50872827	8.189678192138672e-07	1.4307378029823303
559	1.0001103	0.51185215	8.177757263183594e-07	1.4398905303478242
560	1.0002649	0.5145338	8.170604705810547e-07	1.4496762681007385
561	1.000149	0.5074602	8.242130279541015e-07	1.4468027186393737
562	1.0002145	0.50906384	8.146762847900391e-07	1.4218312096595764
563	1.0002352	0.5125795	8.111000061035157e-07	1.4610293231010438
564	1.0001334	0.5168941	8.139610290527344e-07	1.4460852551460266
565	1.0002238	0.51151776	8.068084716796875e-07	1.4624481599330903
566	1.0000844	0.51293063	7.987022399902344e-07	1.4475551438331604
567	1.0001566	0.513896	8.056163787841797e-07	1.4439698922634125
568	1.0001369	0.5153169	8.082389831542969e-07	1.425846797466278
569	1.0001343	0.5139983	8.087158203125e-07	1.465311100959778
570	1.0001562	0.51154137	7.965564727783204e-07	1.4613359100818635
571	1.0001012	0.5179911	8.022785186767579e-07	1.4316212012767793
572	1.0001557	0.5168489	7.987022399902344e-07	1.4631698269844056
573	1.0001636	0.5187928	7.984638214111329e-07	1.4543688747882844
574	1.0002539	0.5152229	7.886886596679688e-07	1.4427748494148254
575	1.0001124	0.51067257	7.910728454589844e-07	1.4161183233261108
576	1.0001853	0.5114663	7.848739624023438e-07	1.4496273486614228
577	1.0002267	0.5192806	7.772445678710938e-07	1.4381750755310059
578	1.000162	0.51426274	7.717609405517578e-07	1.428560611963272
579	1.0001627	0.51620734	7.934570312500001e-07	1.422832882642746
580	1.0002148	0.5150018	7.896423339843751e-07	1.4378554756641388
581	1.0002877	0.5125853	7.703304290771484e-07	1.4093635458946228
582	1.0001903	0.5132333	7.703304290771484e-07	1.4411770541667939
583	1.0001839	0.5136874	7.803440093994141e-07	1.425677838563919
584	1.0001743	0.5168497	7.727146148681641e-07	1.431448152065277
585	1.0001781	0.5193885	7.698535919189453e-07	1.4229446241855621
586	1.0001366	0.51374346	7.703304290771484e-07	1.4232394926548004
587	1.0001242	0.5150574	7.708072662353516e-07	1.4643483276367188
588	1.0001247	0.5186225	7.660388946533203e-07	1.4410761585235596
589	1.0002154	0.51920867	7.612705230712891e-07	1.4454059014320373
590	1.000216	0.51475304	7.62939453125e-07	1.4331987247467042
591	1.0001915	0.5183389	7.593631744384766e-07	1.4246419219970703
592	1.0001501	0.5184021	7.579326629638673e-07	1.422564638376236
593	1.0001875	0.51398337	7.59124755859375e-07	1.4246719768047333
594	1.0000741	0.5169045	7.560253143310548e-07	1.4197453930377961
595	1.0001817	0.51803225	7.536411285400391e-07	1.4407393715381622
596	1.0002255	0.5169832	7.474422454833985e-07	1.4323540651798248
597	1.0001316	0.5214979	7.436275482177735e-07	1.4389501616954803
598	1.0002373	0.51560533	7.421970367431641e-07	1.4349926700592042
599	1.0001737	0.51719964	7.431507110595703e-07	1.4189568028450013
600	1.0001391	0.5182799	7.443428039550781e-07	1.3849266569614411
601	1.0001782	0.5173564	7.476806640625e-07	1.42760621881485
602	1.0001605	0.52381337	7.436275482177735e-07	1.4347965788841248
603	1.0001045	0.5160163	7.367134094238281e-07	1.4404425125122071
604	1.0002388	0.51993644	7.359981536865235e-07	1.4135027413368226
605	1.0001383	0.52407616	7.300376892089844e-07	1.4257298946380617
606	1.000121	0.5156441	7.37905502319336e-07	1.4157755484580994
607	1.0001775	0.5153458	7.412433624267578e-07	1.4301048591136933
608	1.0001435	0.5173609	7.321834564208985e-07	1.438680778026581
609	1.0001647	0.52183884	7.271766662597657e-07	1.4273123717308045
610	1.0001659	0.52099746	7.26461410522461e-07	1.4138180751800538
611	1.0002395	0.5218188	7.166862487792969e-07	1.3983239562511445
612	1.0001616	0.52401125	7.295608520507813e-07	1.4096046295166016
613	1.0001774	0.5225389	7.176399230957032e-07	1.4241741628646851
614	1.0002884	0.5200808	7.2479248046875e-07	1.4519809296131134
615	1.0001888	0.5242031	7.045269012451172e-07	1.436566065788269
616	1.0001742	0.52758217	7.121562957763672e-07	1.425642990589142
617	1.0001696	0.5287169	7.147789001464844e-07	1.396692587852478
618	1.0002949	0.5315842	7.169246673583985e-07	1.428556641101837
619	1.0001258	0.5360242	7.171630859375e-07	1.4372590005397796
620	1.0000759	0.532478	7.18832015991211e-07	1.393538531780243
621	1.000177	0.53584385	7.069110870361328e-07	1.422717295408249
622	1.0003008	0.5291047	7.097721099853515e-07	1.3794382679462434
623	1.0001061	0.53414464	6.957054138183594e-07	1.4070186688899995
624	1.0001761	0.5361074	7.061958312988282e-07	1.4191742672920227
625	1.0001695	0.52751744	6.949901580810547e-07	1.4063895206451416
626	1.000156	0.53298736	6.897449493408204e-07	1.4027942910194398
627	1.0001572	0.534564	7.009506225585937e-07	1.433807447195053
628	1.0001315	0.53296965	6.959438323974609e-07	1.4172970976829529
629	1.0001552	0.53521526	6.973743438720704e-07	1.369687259912491
630	1.0001173	0.5350197	6.935596466064454e-07	1.3851452417373658
631	1.0001434	0.53063095	6.864070892333984e-07	1.3980581092834472
632	1.0001231	0.53328365	6.842613220214844e-07	1.4178588209152223
633	1.0001065	0.5358219	6.849765777587891e-07	1.3930680084228515
634	1.0001798	0.5333896	6.775856018066406e-07	1.3980375485420227
635	1.0001636	0.532129	6.859302520751954e-07	1.3994812994003296
636	1.0001642	0.5366264	6.837844848632812e-07	1.3714324283599855
637	1.0002021	0.5343301	6.837844848632812e-07	1.4087505536079408
638	1.0002794	0.53560287	6.744861602783204e-07	1.422423556804657
639	1.0000846	0.5352437	6.663799285888672e-07	1.4039896202087403
640	1.000262	0.53732723	6.771087646484375e-07	1.387597978591919
641	1.0002325	0.5360069	6.742477416992187e-07	1.3843264338970185
642	1.0001477	0.5318157	6.687641143798829e-07	1.3820706622600556
643	1.000167	0.538171	6.649494171142578e-07	1.3566079895496368
644	1.0001096	0.53454185	6.666183471679688e-07	1.368556896686554
645	1.0000912	0.53724235	6.663799285888672e-07	1.390694103717804
646	1.0002182	0.53637433	6.666183471679688e-07	1.4163978893756868
647	1.0002342	0.5337318	6.549358367919922e-07	1.3826647639274599
648	1.0002886	0.5355158	6.630420684814453e-07	1.422355591058731
649	1.0001612	0.53179246	6.620883941650391e-07	1.3692806901931762
650	1.0002706	0.5335988	6.566047668457031e-07	1.3885454888343811
651	1.000157	0.5348675	6.573200225830078e-07	1.415234601020813
652	1.0001738	0.5347534	6.496906280517578e-07	1.3840323662757874
653	1.0000917	0.53905857	6.501674652099609e-07	1.3904193291664124
654	1.0001328	0.54133725	6.489753723144531e-07	1.3873846123218536
655	1.0001746	0.5417007	6.594657897949219e-07	1.3995185916423798
656	1.0002162	0.53970534	6.449222564697266e-07	1.378100457906723
657	1.0001638	0.5402303	6.437301635742188e-07	1.4188035748004915
658	1.0001296	0.5414799	6.482601165771484e-07	1.4105381591320039
659	1.0001999	0.54135203	6.363391876220703e-07	1.3769439568519592
660	1.0001038	0.5464438	6.375312805175781e-07	1.3713923938274384
661	1.0001771	0.54062253	6.418228149414063e-07	1.38898464012146
662	1.000211	0.55053246	6.439685821533203e-07	1.413421228647232
663	1.0001583	0.5472899	6.399154663085938e-07	1.3839290885925293
664	1.0001991	0.5429662	6.341934204101563e-07	1.3980347392559052
665	1.000216	0.5408913	6.301403045654297e-07	1.3897208399772645
666	1.0001568	0.5444303	6.289482116699219e-07	1.390272610425949
667	1.0001305	0.5434781	6.394386291503906e-07	1.3891872289180756
668	1.0001702	0.54614854	6.265640258789063e-07	1.3739906251430511
669	1.0002112	0.5470323	6.282329559326172e-07	1.3939847843647004
670	1.0003003	0.5456447	6.263256072998047e-07	1.378485045671463
671	1.0001031	0.5458308	6.210803985595703e-07	1.409927964925766
672	1.0001862	0.5456302	6.232261657714843e-07	1.3880608716011047
673	1.0001295	0.54224557	6.182193756103516e-07	1.3820394418239594
674	1.0002145	0.54093134	6.229877471923828e-07	1.371851526260376
675	1.0002095	0.5443603	6.151199340820313e-07	1.3867928116321564
676	1.0001421	0.5408064	6.129741668701172e-07	1.3711060857772828
677	1.0001975	0.54698205	6.144046783447266e-07	1.4002325222492218
678	1.0000802	0.54357034	6.067752838134765e-07	1.3538286962509156
679	1.0001159	0.54767036	6.144046783447266e-07	1.391589581489563
680	1.0001757	0.5430813	6.067752838134765e-07	1.4159025275707244
681	1.0002655	0.540378	6.074905395507813e-07	1.384327552318573
682	1.0001287	0.54149556	6.089210510253907e-07	1.4130745165348053
683	1.0001533	0.542577	5.984306335449219e-07	1.4007515926361085
684	1.0002016	0.53976655	5.97238540649414e-07	1.4008557493686675
685	1.0001078	0.54621583	6.036758422851563e-07	1.39920556473732
686	1.0002112	0.54359305	6.024837493896485e-07	1.3794872786998749
687	1.0002202	0.54218787	5.974769592285157e-07	1.390270462989807
688	1.0001802	0.54778016	5.977153778076172e-07	1.3547963302135468
689	1.0002385	0.54108244	6.003379821777344e-07	1.4025715289115905
690	1.000273	0.5454111	5.958080291748047e-07	1.3926155149936676
691	1.0002126	0.54399145	5.974769592285157e-07	1.3677487046718597
692	1.0002009	0.54705435	5.96761703491211e-07	1.3761762876510621
693	1.0001811	0.5379734	5.939006805419922e-07	1.388129937171936
694	1.0001012	0.54301095	5.888938903808594e-07	1.3744884681701661
695	1.000161	0.5395635	5.893707275390625e-07	1.393386296749115
696	1.0002081	0.5381797	5.941390991210937e-07	1.383929170846939
697	1.0001974	0.5450367	5.8746337890625e-07	1.4027069427967072
698	1.0002325	0.5476542	5.829334259033203e-07	1.3487233595848083
699	1.0000958	0.5479123	5.85794448852539e-07	1.385346816778183
700	1.0001608	0.5438606	5.800724029541015e-07	1.3824855127334594
701	1.0001367	0.54350257	5.817413330078125e-07	1.3711207594871522
702	1.0001714	0.54572856	5.805492401123047e-07	1.3714695410728455
703	1.0001177	0.543878	5.779266357421875e-07	1.3727616426944733
704	1.0001671	0.54502016	5.764961242675782e-07	1.3710906991958618
705	1.0003067	0.5470104	5.774497985839844e-07	1.377842768907547
706	1.0001447	0.5504839	5.705356597900391e-07	1.351631397485733
707	1.0002263	0.5468097	5.671977996826172e-07	1.3864140090942383
708	1.0001885	0.5487044	5.707740783691407e-07	1.3701538116931915
709	1.0002139	0.5458977	5.671977996826172e-07	1.3795871970653535
710	1.000195	0.54827696	5.691051483154297e-07	1.3495681674480438
711	1.0002193	0.5496846	5.633831024169922e-07	1.3528929877281188
712	1.0001332	0.5468111	5.612373352050781e-07	1.3604051167964935
713	1.0000646	0.54764223	5.598068237304687e-07	1.3939786264896392
714	1.000165	0.5499971	5.590915679931641e-07	1.3578833391666412
715	1.0001229	0.54876536	5.595684051513672e-07	1.3693523399829866
716	1.0001898	0.5468921	5.571842193603516e-07	1.3844385294914245
717	1.0001849	0.54770416	5.590915679931641e-07	1.369963256597519
718	1.0001528	0.54494905	5.578994750976562e-07	1.3599186837673187
719	1.0001422	0.54582095	5.564689636230469e-07	1.3776569693088532
720	1.0002371	0.54728484	5.545616149902344e-07	1.3685845823287963
721	1.0001429	0.54912925	5.452632904052734e-07	1.3923292787075043
722	1.0001574	0.55093175	5.519390106201172e-07	1.3793093762397766
723	1.0001253	0.5513398	5.490779876708984e-07	1.4105345985889435
724	1.0001558	0.5417092	5.481243133544922e-07	1.3825700018405915
725	1.0001354	0.5498737	5.521774291992187e-07	1.3712549703121186
726	1.0002615	0.5435461	5.393028259277344e-07	1.3517611463069916
727	1.0001471	0.5480873	5.409717559814453e-07	1.3914589745998382
728	1.0002275	0.54817927	5.402565002441406e-07	1.3757341203689575
729	1.0001079	0.55002403	5.466938018798828e-07	1.3519429326057435
730	1.0000926	0.5486246	5.326271057128906e-07	1.3914179697036744
731	1.0001019	0.5537921	5.383491516113281e-07	1.3785214734077453
732	1.0000993	0.5560191	5.364418029785156e-07	1.3795868012905121
733	1.0001935	0.55218977	5.347728729248047e-07	1.356974839925766
734	1.0002152	0.5467695	5.311965942382813e-07	1.3862253756523133
735	1.0001067	0.55253696	5.350112915039063e-07	1.3748387670516968
736	1.0001926	0.5498269	5.409717559814453e-07	1.3591862490177156
737	1.0001658	0.54916036	5.304813385009766e-07	1.3562215623855591
738	1.0000908	0.5525977	5.292892456054688e-07	1.3560282392501832
739	1.0001252	0.5498498	5.283355712890625e-07	1.3597259433269502
740	1.0002028	0.5496439	5.283355712890625e-07	1.3578547294139862
741	1.0002059	0.5484499	5.278587341308594e-07	1.4025367126464845
742	1.0000789	0.5453627	5.18798828125e-07	1.3808225777149201
743	1.0001452	0.5484061	5.259513854980469e-07	1.3662629823684693
744	1.0001602	0.54957813	5.192756652832031e-07	1.3544796464443207
745	1.0002671	0.5443451	5.180835723876953e-07	1.347583455324173
746	1.000159	0.54311347	5.221366882324219e-07	1.3771378262043
747	1.0002031	0.5436721	5.140304565429688e-07	1.380229062795639
748	1.0001533	0.54143655	5.114078521728516e-07	1.371253616809845
749	1.0002036	0.5432501	5.121231079101563e-07	1.3838821451663972
750	1.0001667	0.53774595	5.104541778564453e-07	1.3629122231006623
751	1.0001289	0.5433775	5.12838363647461e-07	1.3567210986614227
752	1.0002449	0.5421484	5.016326904296875e-07	1.3829274110794068
753	1.000113	0.54195553	5.061626434326172e-07	1.369034871339798
754	1.0002654	0.5414316	5.068778991699218e-07	1.3487573277950287
755	1.0001651	0.54066217	5.085468292236328e-07	1.3866276786327363
756	1.0002066	0.54861265	5.016326904296875e-07	1.408666526556015
757	1.0001373	0.54046804	5.01394271850586e-07	1.3806607818603516
758	1.0001808	0.545244	5.12838363647461e-07	1.373588578939438
759	1.0001761	0.5476986	4.971027374267578e-07	1.365953786611557
760	1.0001987	0.5449105	4.94241714477539e-07	1.3808136434555054
761	1.0001656	0.5473262	4.985332489013672e-07	1.3468243141174316
762	1.000197	0.5458501	4.913806915283203e-07	1.3684690721035004
763	1.0001644	0.5463694	4.956722259521485e-07	1.383334455728531
764	1.0001161	0.549917	4.913806915283203e-07	1.3316137063503266
765	1.0000399	0.55239576	4.889965057373047e-07	1.3494301733970642
766	1.0000886	0.547825	4.86612319946289e-07	1.3536331160068513
767	1.0001372	0.54984576	4.913806915283203e-07	1.3646043355464936
768	1.0002319	0.55689245	4.842281341552735e-07	1.3804341032505036
769	1.0001613	0.55473703	4.885196685791015e-07	1.3631643238067628
770	1.000147	0.55340874	4.856586456298828e-07	1.3807454347610475
771	1.00021	0.5565972	4.892349243164063e-07	1.3329022827148438
772	1.0002261	0.5588786	4.811286926269532e-07	1.3642308707237243
773	1.0002036	0.5516956	4.84466552734375e-07	1.3594713616371155
774	1.000204	0.5587458	4.885196685791015e-07	1.36766037273407
775	1.0002474	0.55610424	4.830360412597657e-07	1.3518026323318482
776	1.0001115	0.56200725	4.818439483642578e-07	1.3610648536682128
777	1.0001247	0.5596169	4.7445297241210937e-07	1.401184493303299
778	1.0002328	0.55128664	4.763603210449219e-07	1.347952471256256
779	1.0001788	0.5528525	4.7469139099121096e-07	1.3761827616691589
780	1.0001407	0.5578835	4.6849250793457033e-07	1.3742699465751649
781	1.0001351	0.5572265	4.718303680419922e-07	1.3390739045143127
782	1.0001802	0.55833805	4.656314849853516e-07	1.3752182579040528
783	1.0001245	0.5604121	4.6873092651367187e-07	1.360271633863449
784	1.0001281	0.5562005	4.715919494628906e-07	1.391213887691498
785	1.0001917	0.55427605	4.673004150390625e-07	1.3797273507118226
786	1.0000558	0.55565166	4.637241363525391e-07	1.354324199438095
787	1.0001526	0.5531998	4.639625549316406e-07	1.3865065197944642
788	1.000247	0.5584741	4.549026489257813e-07	1.3627269055843354
789	1.0001916	0.5515188	4.658699035644531e-07	1.3633265450000762
790	1.000061	0.5576699	4.5871734619140623e-07	1.3744742140769959
791	1.0001198	0.55184567	4.620552062988281e-07	1.3429208085536957
792	1.000137	0.55378515	4.553794860839844e-07	1.3667173862457276
793	1.0001448	0.55992764	4.5561790466308595e-07	1.3314524788856508
794	1.0001574	0.5560247	4.5204162597656253e-07	1.3610530531406402
795	1.0000594	0.5558102	4.601478576660156e-07	1.358218035697937
796	1.0001755	0.55210644	4.5180320739746094e-07	1.3723190078735352
797	1.0002546	0.5576087	4.529953002929688e-07	1.3354724164009095
798	1.0001757	0.5608443	4.5418739318847657e-07	1.3691138775348664
799	1.000277	0.5565081	4.4798851013183594e-07	1.3749305577278137
800	1.0002419	0.5615199	4.5013427734375003e-07	1.3429405574798585
801	1.0001966	0.5585382	4.4989585876464844e-07	1.3475302703380585
802	1.0001415	0.55737376	4.491806030273438e-07	1.3264306056499482
803	1.0001534	0.55893224	4.417896270751953e-07	1.3525993740558624
804	1.0001502	0.55837476	4.420280456542969e-07	1.332735186815262
805	1.0001527	0.5627536	4.432201385498047e-07	1.3611941363811493
806	1.0001376	0.56669474	4.453659057617188e-07	1.3829338428974152
807	1.0001755	0.5564225	4.38690185546875e-07	1.3481258585453033
808	1.0001674	0.5575892	4.394054412841797e-07	1.3683411402702332
809	1.0002006	0.5554845	4.4107437133789065e-07	1.3506482319831847
810	1.0002723	0.5637935	4.367828369140625e-07	1.3484857575893403
811	1.0001651	0.56208426	4.3582916259765627e-07	1.3714787511825561
812	1.0001507	0.56141686	4.3463706970214843e-07	1.3354759197235109
813	1.0000867	0.55908924	4.322528839111328e-07	1.3660214567184448
814	1.000075	0.5594137	4.324913024902344e-07	1.35224658370018
815	1.0001462	0.5674638	4.343986511230469e-07	1.3489471411705016
816	1.0002154	0.56564724	4.2963027954101564e-07	1.3381572642326356
817	1.0001234	0.5621661	4.3463706970214843e-07	1.3601926398277282
818	1.0000995	0.5712591	4.236698150634766e-07	1.3290295453071594
819	1.0001956	0.5677345	4.2963027954101564e-07	1.3589792487621308
820	1.000193	0.57370317	4.289150238037109e-07	1.3545157520771027
821	1.0001382	0.5651573	4.2247772216796875e-07	1.3345469210147858
822	1.000141	0.5619472	4.198551177978516e-07	1.3665935683250428
823	1.0001267	0.5689694	4.203319549560547e-07	1.345103269815445
824	1.0001184	0.57028574	4.181861877441406e-07	1.3841585445404052
825	1.0000782	0.568175	4.222393035888672e-07	1.3659396455287933
826	1.0001836	0.56709594	4.1174888610839846e-07	1.3562801864147187
827	1.0001533	0.5651506	4.162788391113281e-07	1.3442093966007234
828	1.0001637	0.5645514	4.2271614074707034e-07	1.3326063380241395
829	1.0001435	0.56255096	4.146099090576172e-07	1.3563342335224151
830	1.0002195	0.56591684	4.1317939758300784e-07	1.3499467046260833
831	1.0001581	0.5647948	4.08172607421875e-07	1.3565183646678924
832	1.0001861	0.56406134	4.1317939758300784e-07	1.374807005405426
833	1.000166	0.56000465	4.100799560546875e-07	1.3793064942359925
834	1.0001764	0.5605523	4.1127204895019533e-07	1.35805960893631
835	1.0001782	0.55929047	4.0769577026367187e-07	1.3535958125591279
836	1.0001919	0.5593832	4.1103363037109374e-07	1.3843761484622956
837	1.000179	0.5569279	4.069805145263672e-07	1.352582738161087
838	1.0001274	0.5613392	4.065036773681641e-07	1.3590335187911988
839	1.0001202	0.5620229	4.0936470031738283e-07	1.3407288789749146
840	1.0002599	0.56282616	4.012584686279297e-07	1.346609454870224
841	1.0000963	0.5539373	4.0793418884277346e-07	1.3150609006881715
842	1.0001683	0.5579183	4.048347473144531e-07	1.3393869001865388
843	1.0001918	0.5564647	4.010200500488281e-07	1.3759896471500397
844	1.0001093	0.5565541	4.0030479431152345e-07	1.339277259349823
845	1.000172	0.5580971	4.031658172607422e-07	1.3655626754760744
846	1.000164	0.56045365	3.962516784667969e-07	1.3703323686122895
847	1.0001215	0.5605533	3.991127014160156e-07	1.3486792783737183
848	1.0001838	0.55887455	3.986358642578125e-07	1.3428346335887908
849	1.0001597	0.560267	3.9839744567871095e-07	1.3755452139377595
850	1.0001452	0.56156707	3.9482116699218753e-07	1.36558651471138
851	1.0001833	0.56139517	3.9339065551757816e-07	1.3159143514633178
852	1.0001533	0.56840366	3.902912139892578e-07	1.3748583550453186
853	1.000206	0.5651681	3.902912139892578e-07	1.3406387460231781
854	1.0001442	0.5620495	3.9339065551757816e-07	1.3498063390254975
855	1.0001767	0.5673413	3.871917724609375e-07	1.3596561450958253
856	1.000125	0.5617095	3.871917724609375e-07	1.3372333736419677
857	1.00013	0.55887055	3.859996795654297e-07	1.3617217938899995
858	1.0001656	0.56532294	3.7980079650878906e-07	1.336716623544693
859	1.0001043	0.56519693	3.833770751953125e-07	1.34771084189415
860	1.0002003	0.5636877	3.8576126098632815e-07	1.3822671613693238
861	1.0002836	0.5644372	3.8504600524902344e-07	1.312177753686905
862	1.0001651	0.5657509	3.8051605224609377e-07	1.3095084936618806
863	1.0000784	0.5662006	3.864765167236328e-07	1.3757570180892944
864	1.0002282	0.56330043	3.809928894042969e-07	1.3263803186416627
865	1.0001283	0.56888646	3.7813186645507814e-07	1.3308217980861665
866	1.0001471	0.56670004	3.764629364013672e-07	1.380583705186844
867	1.000207	0.5686113	3.7550926208496093e-07	1.3336606130599975
868	1.000225	0.57048225	3.7813186645507814e-07	1.3469077906608582
869	1.0001098	0.56861377	3.807544708251953e-07	1.357400800704956
870	1.0001521	0.57212025	3.716945648193359e-07	1.3443739190101625
871	1.0001874	0.5752185	3.731250762939453e-07	1.339724636554718
872	1.0001786	0.5760302	3.7550926208496093e-07	1.3573232741355896
873	1.0002075	0.5729367	3.697872161865234e-07	1.3362218279838562
874	1.0002191	0.5747283	3.697872161865234e-07	1.3450196890830994
875	1.0001901	0.57437354	3.693103790283203e-07	1.339272664308548
876	1.0002103	0.5777	3.678798675537109e-07	1.3663136751651763
877	1.0001109	0.5779181	3.714561462402344e-07	1.327268007993698
878	1.0003337	0.5762391	3.638267517089844e-07	1.356812635421753
879	1.0001235	0.5756806	3.6144256591796875e-07	1.3222343652248383
880	1.0001835	0.5761469	3.7074089050292967e-07	1.3287866640090942
881	1.0001881	0.5745076	3.6334991455078126e-07	1.3606814935207368
882	1.000185	0.57994807	3.592967987060547e-07	1.3579324605464935
883	1.0002261	0.57300574	3.626346588134766e-07	1.348492425918579
884	1.0002066	0.57739383	3.643035888671875e-07	1.3463896129131316
885	1.0002136	0.5770478	3.566741943359375e-07	1.3252405638694764
886	1.0001357	0.57409126	3.5786628723144534e-07	1.369712439775467
887	1.0001206	0.5745902	3.5834312438964846e-07	1.338843181848526
888	1.0002012	0.57155097	3.592967987060547e-07	1.3542303059101104
889	1.0002233	0.5783782	3.5977363586425784e-07	1.3626338722705842
890	1.0001459	0.5721657	3.581047058105469e-07	1.3478562965393066
891	1.0002102	0.5705083	3.566741943359375e-07	1.3237069244384765
892	1.000192	0.570716	3.530979156494141e-07	1.3535346920490265
893	1.0001485	0.5673503	3.5214424133300783e-07	1.338681774377823
894	1.0001733	0.56873655	3.476142883300781e-07	1.3177293241024017
895	1.0001472	0.5696446	3.509521484375e-07	1.3387573447227479
896	1.0001805	0.5710675	3.514289855957031e-07	1.3417656593322753
897	1.0001441	0.5741569	3.490447998046875e-07	1.3176669855117797
898	1.0001141	0.5689305	3.4332275390625e-07	1.323718624830246
899	1.000216	0.5709371	3.511905670166016e-07	1.3430537104606628
900	1.0002475	0.5718046	3.4451484680175783e-07	1.3355154876708986
901	1.0000495	0.57004464	3.5047531127929687e-07	1.3504266512393952
902	1.0000612	0.5725063	3.478527069091797e-07	1.3559009275436402
903	1.000126	0.5728245	3.497600555419922e-07	1.361731836795807
904	1.0001954	0.5752168	3.421306610107422e-07	1.3312817270755768
905	1.000142	0.5751436	3.4451484680175783e-07	1.332950322151184
906	1.0001539	0.5712066	3.3664703369140623e-07	1.3251578340530397
907	1.0000938	0.5762539	3.3926963806152345e-07	1.322773583650589
908	1.000129	0.57537985	3.39508056640625e-07	1.3239448211193086
909	1.0001622	0.578397	3.383159637451172e-07	1.3398320569992066
910	1.000184	0.58449405	3.3712387084960936e-07	1.3688409411907196
911	1.0001951	0.58303523	3.399848937988281e-07	1.3139637081623077
912	1.0001754	0.57829595	3.416538238525391e-07	1.3359128105640412
913	1.000121	0.57956964	3.39508056640625e-07	1.3332086870670319
914	1.0001594	0.5822872	3.3235549926757816e-07	1.3171930787563324
915	1.0000587	0.5888482	3.330707550048828e-07	1.336746291399002
916	1.0001992	0.5873313	3.352165222167969e-07	1.349769437789917
917	1.0001723	0.5836796	3.3235549926757816e-07	1.3322576744556427
918	1.000239	0.5863208	3.364086151123047e-07	1.347948252439499
919	1.0000908	0.59236425	3.2663345336914065e-07	1.2956042454242707
920	1.0001183	0.5883795	3.3378601074218753e-07	1.2996512444019317
921	1.000139	0.59179705	3.2472610473632815e-07	1.3361251921653747
922	1.000072	0.5903165	3.268718719482422e-07	1.3288900363445282
923	1.0001279	0.5942877	3.287792205810547e-07	1.3218325109481812
924	1.0001568	0.5977395	3.2472610473632815e-07	1.3284493544101716
925	1.0001208	0.5959171	3.24249267578125e-07	1.3356083471775055
926	1.000136	0.6014925	3.2401084899902343e-07	1.3155736229419708
927	1.0001272	0.6029156	3.249645233154297e-07	1.307653558254242
928	1.0000944	0.6012926	3.173351287841797e-07	1.324468983888626
929	1.0001928	0.6118458	3.254413604736328e-07	1.27192844247818
930	1.0001822	0.6072103	3.249645233154297e-07	1.3126297783851624
931	1.0000765	0.6188112	3.1900405883789064e-07	1.3039540369510652
932	1.0001507	0.6181513	3.2019615173339843e-07	1.2923534712791442
933	1.0001395	0.62053394	3.2067298889160156e-07	1.2897433309555053
934	1.0001361	0.6235252	3.197193145751953e-07	1.288306957244873
935	1.0001591	0.63388145	3.1709671020507814e-07	1.2798775029182434
936	1.0001137	0.637763	3.135204315185547e-07	1.2889556748867035
937	1.0001067	0.64187586	3.1280517578125e-07	1.2840162250995637
938	1.0001154	0.6537295	3.125667572021484e-07	1.250633498430252
939	1.000132	0.66225535	3.1161308288574217e-07	1.2674070889949798
940	1.0001155	0.66520524	3.120899200439453e-07	1.260543967962265
941	1.0001689	0.67577624	3.0994415283203126e-07	1.2639658675193788
942	1.0001818	0.6881406	3.135204315185547e-07	1.2444829785823823
943	1.0000603	0.6942936	3.108978271484375e-07	1.2558767626285554
944	1.0001025	0.70075303	3.0779838562011717e-07	1.2594254946708678
945	1.0002667	0.71726745	3.125667572021484e-07	1.2320862715244294
946	1.000175	0.72486067	3.066062927246094e-07	1.2284324700832367
947	1.0001413	0.72857547	3.063678741455078e-07	1.234118137359619
948	1.0001142	0.7299864	3.020763397216797e-07	1.2123127784729004
949	1.0001091	0.7391417	3.0517578125e-07	1.2234619808197023
950	1.000096	0.74081635	3.01361083984375e-07	1.1960703151226044
951	1.0002267	0.74669	2.994537353515625e-07	1.2007485418319703
952	1.0000764	0.7574584	3.0732154846191404e-07	1.1830649144649505
953	1.0001528	0.7553228	3.001689910888672e-07	1.18791073513031
954	1.0001309	0.7563004	2.996921539306641e-07	1.1487996234893798
955	1.0002041	0.75532997	2.980232238769531e-07	1.1661287157535554
956	1.0000906	0.7609473	3.015995025634766e-07	1.1552884964942933
957	1.0001334	0.7665103	3.020763397216797e-07	1.142460617542267
958	1.0000836	0.784929	3.027915954589844e-07	1.130628036260605
959	1.0001155	0.79931986	2.9468536376953125e-07	1.1018512871265411
960	1.0001733	0.81839347	2.970695495605469e-07	1.1006753997802734
961	1.0001535	0.81559587	2.942085266113281e-07	1.086371301651001
962	1.0002115	0.8240098	2.982616424560547e-07	1.0743089897632598
963	1.0001533	0.83517134	2.939701080322266e-07	1.040470336675644
964	1.0001558	0.8342828	2.9516220092773437e-07	1.0247388653755187
965	1.0001618	0.84025645	2.9110908508300783e-07	0.9971644716262817
966	1.0001733	0.85703254	2.9492378234863284e-07	1.000501561164856
967	1.0002563	0.8736358	2.939701080322266e-07	0.9602465379238129
968	1.0001878	0.8838124	2.9158592224121096e-07	0.9417694087028503
969	1.0002065	0.913615	2.8514862060546874e-07	0.8894622049331665
970	1.0000783	0.9106884	2.8967857360839846e-07	0.8555338950157165
971	1.0001833	0.92264354	2.8920173645019533e-07	0.8114109587669373
972	1.0002358	0.96998227	2.9110908508300783e-07	0.8001816711425781
973	1.0001436	1.7581177	2.865791320800781e-07	1.0348731367588044
974	1.0002099	0.64144593	2.863407135009766e-07	1.482771847486496
975	1.0002155	0.5292976	2.8514862060546874e-07	1.4657505741119385
976	1.000171	0.49420294	2.834796905517578e-07	1.4749253571033478
977	1.0001212	0.48669365	2.827644348144531e-07	1.5139988262653352
978	1.0001749	0.48466295	2.8896331787109374e-07	1.4934239416122437
979	1.0001079	0.479901	2.825260162353516e-07	1.4926418766975402
980	1.0001208	0.4804076	2.8181076049804686e-07	1.5232939574718476
981	1.000163	0.48193088	2.825260162353516e-07	1.4822143449783325
982	1.000175	0.47908762	2.846717834472656e-07	1.4731733944416046
983	1.0002089	0.48048374	2.751350402832031e-07	1.490179359436035
984	1.0001483	0.4792667	2.849102020263672e-07	1.482179562330246
985	1.0001863	0.4787062	2.7942657470703123e-07	1.4987071342468261
986	1.0001266	0.47941506	2.7990341186523436e-07	1.5102315783500673
987	1.0001836	0.47981527	2.796649932861328e-07	1.498668246269226
988	1.0001981	0.4779114	2.753734588623047e-07	1.4964340944290162
989	1.0002086	0.4771294	2.734661102294922e-07	1.5417339396476746
990	1.0001422	0.47983307	2.7465820312500003e-07	1.5007131698131562
991	1.0001732	0.47769403	2.734661102294922e-07	1.5147523727416992
992	1.000141	0.4762251	2.7489662170410157e-07	1.4951042168140412
993	1.0001045	0.47681358	2.7132034301757815e-07	1.5102315356731415
994	1.0001669	0.4784413	2.7632713317871094e-07	1.486037573337555
995	1.0001291	0.4773817	2.734661102294922e-07	1.5043808951377868
996	1.0000914	0.4794571	2.739429473876953e-07	1.4956552491188049
997	1.0001333	0.47795138	2.722740173339844e-07	1.529243696451187
998	1.0001315	0.47864145	2.7561187744140623e-07	1.4912130432128907
999	1.000113	0.47677273	2.7275085449218753e-07	1.522066959142685
1000	1.0002034	0.4794507	2.701282501220703e-07	1.4886401717662812
1001	1.0001705	0.4784807	2.720355987548828e-07	1.5095201857089997
1002	1.000241	0.4776649	2.7084350585937503e-07	1.4895713510513306
1003	1.0003035	0.47757953	2.6416778564453127e-07	1.4945114889144897
1004	1.0001513	0.47821406	2.646446228027344e-07	1.4533440732955933
1005	1.0001729	0.47730446	2.620220184326172e-07	1.504260376930237
1006	1.0002602	0.47862393	2.698898315429688e-07	1.489974234342575
1007	1.0001413	0.47743252	2.651214599609375e-07	1.4732390563488007
1008	1.0001446	0.4793742	2.679824829101563e-07	1.5253900785446168
1009	1.0002294	0.47717223	2.639293670654297e-07	1.511512996673584
1010	1.0001429	0.47947946	2.574920654296875e-07	1.4965236599445344
1011	1.0001266	0.4799039	2.6226043701171877e-07	1.4659632515907288
1012	1.0001675	0.4796561	2.624988555908203e-07	1.495427354812622
1013	1.0001749	0.48041746	2.613067626953125e-07	1.4780600545406342
1014	1.0002317	0.47973722	2.6106834411621093e-07	1.4994430649280548
1015	1.0002482	0.48172775	2.6226043701171877e-07	1.492610188484192
1016	1.0001413	0.48074913	2.63214111328125e-07	1.5025437512397766
1017	1.0002183	0.4811629	2.5916099548339843e-07	1.517568180322647
1018	1.000216	0.4805628	2.551078796386719e-07	1.4533042981624604
1019	1.000197	0.48153183	2.5844573974609377e-07	1.486045166015625
1020	1.0001501	0.48087564	2.5463104248046876e-07	1.4837062413692474
1021	1.0001183	0.48156658	2.5463104248046876e-07	1.489916840314865
1022	1.000188	0.48004135	2.5057792663574217e-07	1.4707804169654846
1023	1.0001945	0.47951454	2.551078796386719e-07	1.5105392179489137
1024	1.000134	0.48233306	2.529621124267578e-07	1.4646591167449952
1025	1.0000933	0.48316827	2.510547637939453e-07	1.4845811569690706
1026	1.0001746	0.48022902	2.548694610595703e-07	1.4692416424751282
1027	1.0001423	0.48045424	2.496242523193359e-07	1.4843452014923095
1028	1.000237	0.48079723	2.5272369384765626e-07	1.498990585565567
1029	1.0000963	0.4809875	2.4867057800292967e-07	1.476484224319458
1030	1.0002109	0.48212984	2.532005310058594e-07	1.5006962687969208
1031	1.0002607	0.48210084	2.4843215942382813e-07	1.4732662780284882
1032	1.0001765	0.48314482	2.515316009521484e-07	1.4924631466865539
1033	1.0002111	0.482799	2.496242523193359e-07	1.4882280688285827
1034	1.0002156	0.48455566	2.4676322937011717e-07	1.4967124023437501
1035	1.00016	0.4829644	2.453327178955078e-07	1.4741633582115174
1036	1.0002123	0.48081514	2.477169036865234e-07	1.4733009848594665
1037	1.0001609	0.4808304	2.47955322265625e-07	1.470291353225708
1038	1.0001591	0.48245537	2.3961067199707034e-07	1.4797490575313568
1039	1.0000095	0.48314673	2.436637878417969e-07	1.4786686811447143
1040	1.0001751	0.4836199	2.4390220642089847e-07	1.4815392055511476
1041	1.0001537	0.48333952	2.4318695068359375e-07	1.4643002858161926
1042	1.0001112	0.48462072	2.436637878417969e-07	1.4945116279125215
1043	1.0001798	0.4827947	2.44140625e-07	1.516038913011551
1044	1.0000893	0.48354018	2.429485321044922e-07	1.4750681805610657
1045	1.0001954	0.4831669	2.3937225341796875e-07	1.495992892742157
1046	1.0000767	0.482021	2.4008750915527347e-07	1.4780925974845887
1047	1.0001986	0.48368168	2.455711364746094e-07	1.4846656947135926
1048	1.0002235	0.48591116	2.417564392089844e-07	1.5011146054267883
1049	1.000117	0.48329407	2.3937225341796875e-07	1.446103893995285
1050	1.0000437	0.48309734	2.3603439331054687e-07	1.4586051573753358
1051	1.0000825	0.48344052	2.398490905761719e-07	1.4697815561294556
1052	1.0001744	0.48425272	2.398490905761719e-07	1.4689488880634307
1053	1.0001386	0.48173583	2.384185791015625e-07	1.4570239572525026
1054	1.0002099	0.4828489	2.3794174194335937e-07	1.4865947165489197
1055	1.0002156	0.48459423	2.3722648620605469e-07	1.482852855682373
1056	1.0001771	0.48422325	2.3317337036132812e-07	1.48150625705719
1057	1.0001009	0.48312017	2.3651123046875e-07	1.4561822257041932
1058	1.0002296	0.48286152	2.3126602172851562e-07	1.4836172304153443
1059	1.000171	0.48507077	2.3818016052246094e-07	1.4404458391666413
1060	1.000181	0.4833628	2.3484230041503906e-07	1.4636824553012848
1061	1.000139	0.48327166	2.3365020751953125e-07	1.4668311669826508
1062	1.0001137	0.48578775	2.3245811462402343e-07	1.457597529411316
1063	1.0001523	0.4825043	2.319812774658203e-07	1.4848320713043213
1064	1.0001594	0.4846645	2.276897430419922e-07	1.4598384592533111
1065	1.0001609	0.4828109	2.319812774658203e-07	1.4652102558612823
1066	1.0002302	0.48411956	2.3245811462402343e-07	1.472495926141739
1067	1.0000912	0.4855787	2.300739288330078e-07	1.4926204953193665
1068	1.0002378	0.48336866	2.2816658020019533e-07	1.478545337677002
1069	1.0002483	0.48628998	2.2864341735839846e-07	1.4588525938987733
1070	1.0002773	0.4845527	2.2816658020019533e-07	1.4895124704837799
1071	1.0000755	0.48529303	2.264976501464844e-07	1.4815054035186768
1072	1.0001276	0.48566988	2.2745132446289064e-07	1.491304805278778
1073	1.0001281	0.48630196	2.288818359375e-07	1.4915603036880494
1074	1.0001916	0.48467317	2.2792816162109377e-07	1.4986601462364197
1075	1.0001622	0.48605907	2.2912025451660155e-07	1.4595128109455109
1076	1.0002128	0.48641095	2.2721290588378908e-07	1.4552702791690826
1077	1.0001589	0.48548377	2.2935867309570312e-07	1.4706887283325196
1078	1.0001737	0.48795402	2.231597900390625e-07	1.4423509321212769
1079	1.0001785	0.487065	2.238750457763672e-07	1.4553116300106048
1080	1.0001832	0.485572	2.2411346435546876e-07	1.4949590764045715
1081	1.0001805	0.48489708	2.2149085998535157e-07	1.4710866768360138
1082	1.0000925	0.4855399	2.219676971435547e-07	1.4449736630916596
1083	1.0001744	0.4851007	2.2149085998535157e-07	1.460375406742096
1084	1.0000894	0.48490852	2.219676971435547e-07	1.4620894083976745
1085	1.0002024	0.48753706	2.219676971435547e-07	1.4395253822803498
1086	1.0001589	0.48719802	2.2244453430175782e-07	1.4597803647518157
1087	1.0001168	0.48562968	2.1839141845703126e-07	1.4309259650707244
1088	1.0001006	0.48579898	2.1910667419433595e-07	1.4534653375148774
1089	1.000178	0.48689657	2.162456512451172e-07	1.4750505685806274
1090	1.0001099	0.48857266	2.1719932556152345e-07	1.4398624868392944
1091	1.000127	0.48590788	2.181529998779297e-07	1.4526660041809083
1092	1.0002313	0.48567963	2.1791458129882813e-07	1.4692084126472473
1093	1.0002017	0.48783863	2.1672248840332032e-07	1.4625230283737183
1094	1.0002806	0.48685306	2.1839141845703126e-07	1.4447547011375428
1095	1.0001599	0.48726368	2.181529998779297e-07	1.474037380695343
1096	1.0001467	0.486946	2.1290779113769532e-07	1.4595335052013398
1097	1.0001668	0.48797	2.1219253540039063e-07	1.4769523396492004
1098	1.000087	0.48585162	2.1672248840332032e-07	1.4492442348003387
1099	1.0001051	0.48826033	2.13623046875e-07	1.4528797562122344
1100	1.0002087	0.4877397	2.1314620971679688e-07	1.491852427959442
1101	1.0001858	0.4854305	2.13623046875e-07	1.442769686937332
1102	1.0001131	0.48811102	2.162456512451172e-07	1.479831937789917
1103	1.000185	0.48670155	2.117156982421875e-07	1.4880550544261932
1104	1.0001068	0.4881726	2.1195411682128907e-07	1.4507446150779724
1105	1.000205	0.48844707	2.1100044250488281e-07	1.451620635509491
1106	1.0001639	0.48816606	2.1147727966308594e-07	1.4521280839443207
1107	1.000124	0.4859412	2.086162567138672e-07	1.4513477749824524
1108	1.0001855	0.48725116	2.13623046875e-07	1.4702678532600404
1109	1.0002129	0.48957646	2.1266937255859375e-07	1.4554960725307464
1110	1.000228	0.48682112	2.1028518676757813e-07	1.453140248298645
1111	1.0002435	0.48852772	2.0933151245117188e-07	1.412681568622589
1112	1.0001374	0.49060303	2.0551681518554687e-07	1.4396508507728576
1113	1.0001489	0.49097306	2.0694732666015625e-07	1.4598920800685884
1114	1.000141	0.49159288	2.079010009765625e-07	1.445867516040802
1115	1.0001613	0.4904055	2.0480155944824218e-07	1.4479869766235351
1116	1.0002066	0.4918264	2.0813941955566406e-07	1.4596718835830689
1117	1.0001235	0.49042237	2.0742416381835937e-07	1.4547222204208374
1118	1.0002084	0.49076524	2.0647048950195312e-07	1.4432309815883637
1119	1.0001364	0.4886827	2.0194053649902343e-07	1.4708825895786286
1120	1.0001786	0.49174875	2.0551681518554687e-07	1.462960790872574
1121	1.0002023	0.49175894	2.0885467529296875e-07	1.4287841126918792
1122	1.0002015	0.49117157	2.0551681518554687e-07	1.4618072178363801
1123	1.0002265	0.49157095	2.02178955078125e-07	1.4160982851982118
1124	1.000128	0.4912068	2.0098686218261718e-07	1.431429273366928
1125	1.0001863	0.48983812	2.033710479736328e-07	1.4764543058872224
1126	1.0002043	0.4905145	2.0313262939453125e-07	1.447784369468689
1127	1.0001343	0.4900837	2.0575523376464843e-07	1.477171288728714
1128	1.0002362	0.49210078	1.9907951354980468e-07	1.4479023571014404
1129	1.0001655	0.49047554	1.9836425781250002e-07	1.4175086462497712
1130	1.0001379	0.49078152	1.995563507080078e-07	1.433857126712799
1131	1.000133	0.48956755	1.9836425781250002e-07	1.4350461435317994
1132	1.0001199	0.49039692	2.0074844360351562e-07	1.4240429878234864
1133	1.0001241	0.49004024	1.9764900207519533e-07	1.4611444957256317
1134	1.0000961	0.48964548	1.9693374633789064e-07	1.4493647503852845
1135	1.0001184	0.48597452	1.952648162841797e-07	1.4313112604618072
1136	1.000145	0.48646796	2.0051002502441406e-07	1.434650889635086
1137	1.0001397	0.48874003	1.9931793212890624e-07	1.4197896032333375
1138	1.0002384	0.4878627	1.971721649169922e-07	1.4202134554386139
1139	1.0001473	0.4887525	1.9812583923339845e-07	1.4338488445281983
1140	1.0001842	0.4867965	1.9550323486328126e-07	1.4364018697738647
1141	1.0000877	0.4868675	1.971721649169922e-07	1.4431169986724854
1142	1.0002712	0.48721102	1.9693374633789064e-07	1.4425727293491364
1143	1.0002316	0.48687613	1.9741058349609377e-07	1.4039125003814699
1144	1.0001628	0.48816723	1.9359588623046876e-07	1.4379129025936126
1145	1.0001919	0.49119744	1.9550323486328126e-07	1.4169529922008515
1146	1.0000848	0.48950434	1.940727233886719e-07	1.4242289581298828
1147	1.0001712	0.48962063	1.9288063049316407e-07	1.436792529821396
1148	1.0001761	0.48816177	1.9311904907226564e-07	1.4440038104057313
1149	1.0002251	0.48816693	1.9431114196777345e-07	1.4076827771663667
1150	1.0001909	0.4914738	1.9550323486328126e-07	1.4207943880558014
1151	1.0001627	0.4937981	1.933574676513672e-07	1.412680700302124
1152	1.0001681	0.49472937	1.9097328186035157e-07	1.4230182898044585
1153	1.0002085	0.49243626	1.9383430480957033e-07	1.3752209842205048
1154	1.0002824	0.4932101	1.9025802612304689e-07	1.4032449009418488
1155	1.0001839	0.4975524	1.8787384033203126e-07	1.4152024998664856
1156	1.0001756	0.49653107	1.9001960754394532e-07	1.4181336565017701
1157	1.0001404	0.49840185	1.8596649169921876e-07	1.4174319162368774
1158	1.0001608	0.49798563	1.8715858459472657e-07	1.3989538180828094
1159	1.0001332	0.49688917	1.876354217529297e-07	1.4026912941932679
1160	1.000135	0.49771914	1.9121170043945314e-07	1.4196178588867188
1161	1.0001208	0.50142413	1.8477439880371094e-07	1.3875874471664429
1162	1.0002123	0.50324523	1.8978118896484376e-07	1.386872752904892
1163	1.0002273	0.5055449	1.888275146484375e-07	1.3972494020462036
1164	1.0001315	0.50062114	1.8930435180664063e-07	1.4097285203933716
1165	1.0000795	0.5055328	1.86920166015625e-07	1.3778199591636657
1166	1.0001496	0.5039034	1.8596649169921876e-07	1.3711032757759094
1167	1.0002112	0.5050989	1.8715858459472657e-07	1.3474343392848969
1168	1.0001948	0.5066974	1.8739700317382813e-07	1.3610662429332734
1169	1.0001693	0.5073334	1.876354217529297e-07	1.371473311662674
1170	1.0001817	0.5092131	1.8858909606933595e-07	1.3541286025047303
1171	1.0002018	0.51449895	1.8429756164550782e-07	1.328537571668625
1172	1.000131	0.5183977	1.8477439880371094e-07	1.3013173854351043
1173	1.0002207	0.5238167	1.8310546875e-07	1.2904047594070436
1174	1.0001631	0.5273495	1.8239021301269532e-07	1.2774688379764556
1175	1.0001756	0.5389616	1.8239021301269532e-07	1.2214124298095703
1176	1.0001956	0.57159764	1.8262863159179688e-07	1.133410830259323
1177	1.0001488	0.7384027	1.8095970153808594e-07	0.9785424447059632
1178	1.0001427	0.94763976	1.811981201171875e-07	1.381291434288025
1179	1.0002801	0.721885	1.8286705017089844e-07	1.3856662127971648
1180	1.0002474	0.62175524	1.8095970153808594e-07	1.4508240821361542
1181	1.0000994	0.5918815	1.8072128295898438e-07	1.4548692553043365
1182	1.0002047	0.5859934	1.8262863159179688e-07	1.4686098840236663
1183	1.0002486	0.5791512	1.8310546875e-07	1.435059930562973
1184	1.0001135	0.575712	1.7976760864257813e-07	1.4198289728164672
1185	1.0001184	0.5668689	1.8095970153808594e-07	1.387377898454666
1186	1.0002043	0.557814	1.7881393432617188e-07	1.361929459810257
1187	1.0001807	0.54353476	1.7762184143066406e-07	1.400169100522995
1188	1.0001752	0.5310799	1.7595291137695312e-07	1.3990673038959502
1189	1.0001119	0.5190876	1.7833709716796875e-07	1.3509246428012849
1190	1.000189	0.51500994	1.7762184143066406e-07	1.3094298148155212
1191	1.0002081	0.543483	1.8024444580078125e-07	1.2685403485298157
1192	1.0001568	0.5739058	1.7952919006347656e-07	1.2550283010005951
1193	1.000081	0.60427946	1.766681671142578e-07	1.1582891130447388
1194	1.0000174	0.9173065	1.7070770263671874e-07	0.8016769052743912
1195	1.00013	0.42942417	1.785755157470703e-07	1.3640980825424194
1196	1.0002263	0.6268313	1.7452239990234375e-07	1.5044149539470673
1197	1.0001631	0.56327844	1.7499923706054687e-07	1.448700945854187
1198	1.0002738	0.54779327	1.7642974853515625e-07	1.3718883845806122
1199	1.0002223	0.49840912	1.766681671142578e-07	1.3784156794548035
1200	1.0002307	0.46076807	1.7571449279785156e-07	1.342665545463562
1201	1.0001533	0.48168543	1.747608184814453e-07	1.2342149090766907
1202	1.0000757	0.5655237	1.7380714416503906e-07	1.2012130861282349
1203	1.00012	0.65967876	1.7261505126953124e-07	1.096673668384552
1204	1.0001477	1.087899	1.728534698486328e-07	0.5928059449195862
1205	1.0001175	0.91131455	1.6999244689941405e-07	0.9190523569583893
1206	1.0001436	0.85737014	1.728534698486328e-07	0.9432320766448975
1207	1.0001556	0.88935894	1.7309188842773437e-07	0.7677840394973755
1208	1.0001471	1.0516126	1.71661376953125e-07	0.5845368552207947
1209	1.000134	1.1037078	1.7261505126953124e-07	0.7197644169330597
1210	1.0001534	0.72505414	1.7237663269042968e-07	0.8850633449554444
1211	1.00015	0.6929953	1.7142295837402343e-07	0.8446527924537659
1212	1.0001432	0.97033215	1.7046928405761718e-07	0.5489414401054382
1213	1.0001792	1.3735547	1.709461212158203e-07	0.6130423245429992
1214	1.0001978	0.9640375	1.71661376953125e-07	0.6267215704917908
1215	1.0001659	0.8886826	1.673698425292969e-07	0.7352255399227142
1216	1.000048	0.7925585	1.6808509826660155e-07	0.6295070476531982
1217	1.0001185	1.0885353	1.7023086547851562e-07	0.4349963178634644
1218	1.0001522	1.1406837	1.690387725830078e-07	0.2642593560218811
1219	1.0001136	1.1963868	1.697540283203125e-07	0.46585272026062013
1220	1.0001353	0.9499177	1.678466796875e-07	0.39769648218154907
1221	1.0000987	1.1758198	1.673698425292969e-07	0.2704926505088806
1222	1.0001087	1.2320342	1.666545867919922e-07	0.37928289461135867
1223	1.0001744	1.2478849	1.6832351684570312e-07	0.37904398345947266
1224	1.0001729	1.0170068	1.6617774963378908e-07	0.4658619915544987
1225	1.0001717	0.08334866	1.6403198242187501e-07	0.48710869932174683
1226	1.0000362	1.061565	1.6236305236816407e-07	0.2963460607528687
1227	1.0001553	1.4683653	1.6951560974121093e-07	0.7204792485237121
1228	1.0001135	0.77270496	1.6522407531738283e-07	0.8806477229595184
1229	1.0002084	0.7716839	1.6832351684570312e-07	0.6466418538093567
1230	1.0001879	1.4262271	1.6713142395019533e-07	0.377544659614563
1231	1.000115	0.9913709	1.6713142395019533e-07	0.39696200609207155
1232	1.0001764	1.3204751	1.635551452636719e-07	0.16126614236831666
1233	1.0001303	1.115601	1.6450881958007814e-07	0.21988183307647705
1234	1.0001823	1.5281277	1.6617774963378908e-07	0.31608272552490235
1235	1.0001057	1.0562558	1.6450881958007814e-07	0.21769075870513915
1236	1.0001814	1.2968867	1.6427040100097658e-07	0.3199873671531677
1237	1.0001839	1.0571557	1.6140937805175782e-07	0.13643480253219606
1238	1.0001781	0.92039585	1.6617774963378908e-07	0.35600617456436157
1239	1.0001142	0.94717526	1.6617774963378908e-07	0.336097731590271
1240	1.0001115	1.1970115	1.6260147094726564e-07	0.13080240392684936
1241	1.000141	1.1877362	1.6522407531738283e-07	0.2605899648666382
1242	1.0002538	1.2248334	1.621246337890625e-07	0.17840018606185915
1243	1.0001173	1.2960795	1.5878677368164063e-07	0.24280053424835205
1244	1.0001699	1.0821099	1.6164779663085939e-07	0.18797202110290528
1245	1.0001186	1.1951281	1.609325408935547e-07	0.19191728115081788
1246	1.0001993	1.0866667	1.6117095947265626e-07	0.18452736902236938
1247	1.0002311	1.3069673	1.571178436279297e-07	0.1265757942199707
1248	1.0001389	1.0706033	1.6045570373535157e-07	0.1472040891647339
1249	1.0000916	1.1861905	1.5878677368164063e-07	0.09608644580841065
1250	1.0001162	1.1007884	1.6117095947265626e-07	0.12391670036315919
1251	1.0001537	1.1705971	1.5950202941894532e-07	0.06509511709213257
1252	1.0001429	1.138246	1.5878677368164063e-07	0.10345042085647584
1253	1.0001861	1.1321113	1.635551452636719e-07	0.0684418044090271
1254	1.0001862	1.1386037	1.56402587890625e-07	0.10992820119857788
1255	1.0001844	1.127063	1.552104949951172e-07	0.0488601713180542
1256	1.000165	1.126315	1.5616416931152344e-07	0.07361360168457032
1257	1.0001425	1.1243523	1.5854835510253907e-07	0.05447785425186157
1258	1.0000584	1.1098	1.5878677368164063e-07	0.05902593469619751
1259	1.0002147	1.1276952	1.6236305236816407e-07	0.049839116573333744
1260	1.0000857	1.1219726	1.5664100646972657e-07	0.049978780269622804
1261	1.0001801	1.1275547	1.5664100646972657e-07	0.045362261772155764
1262	1.0002128	1.1095889	1.5807151794433595e-07	0.05278585958480835
1263	1.000144	1.1522782	1.5544891357421876e-07	0.04454821252822876
1264	1.0001353	1.1205702	1.5687942504882813e-07	0.03801989030838013
1265	1.0002048	1.1382987	1.571178436279297e-07	0.0530604248046875
1266	1.000203	1.1165475	1.5616416931152344e-07	0.03986565494537354
1267	1.0001744	1.1173568	1.52587890625e-07	0.04092803764343262
1268	1.0001426	1.1182535	1.56402587890625e-07	0.03284989309310913
1269	1.0002153	1.1246563	1.5425682067871094e-07	0.042252341747283935
1270	1.0001938	1.1112095	1.513957977294922e-07	0.031472421169281006
1271	1.0001061	1.1156816	1.5473365783691407e-07	0.03507309627532959
1272	1.0001811	1.1153321	1.5878677368164063e-07	0.030354690551757813
1273	1.0001848	1.120625	1.5282630920410157e-07	0.03215855979919434
1274	1.0001622	1.1068968	1.5592575073242188e-07	0.028261311531066896
1275	1.000177	1.11696	1.5473365783691407e-07	0.030855718612670897
1276	1.0002707	1.1122644	1.533031463623047e-07	0.027096479892730712
1277	1.0001475	1.1054122	1.5044212341308594e-07	0.030980193614959718
1278	1.0001699	1.1084324	1.5568733215332032e-07	0.025757954120635987
1279	1.0001564	1.1064316	1.5163421630859375e-07	0.02788588094711304
1280	1.0001127	1.1144923	1.552104949951172e-07	0.026538275241851806
1281	1.0001967	1.1108435	1.4972686767578125e-07	0.02716421365737915
1282	1.0001817	1.1085343	1.5234947204589844e-07	0.023683008193969728
1283	1.0001993	1.1140001	1.5473365783691407e-07	0.02475243091583252
1284	1.0001681	1.1148221	1.5306472778320313e-07	0.02314081859588623
1285	1.0001408	1.1180041	1.48773193359375e-07	0.02477391052246094
1286	1.0001553	1.1078992	1.5282630920410157e-07	0.022595152378082278
1287	1.0001848	1.1030569	1.5044212341308594e-07	0.022732336044311525
1288	1.0001552	1.1056192	1.4734268188476562e-07	0.021486529350280763
1289	1.0001649	1.1080672	1.5115737915039063e-07	0.02169013214111328
1290	1.0001125	1.1080208	1.5044212341308594e-07	0.0209394850730896
1291	1.0001842	1.1065221	1.4758110046386719e-07	0.02019508457183838
1292	1.0001575	1.109763	1.506805419921875e-07	0.019982202529907227
1293	1.0002593	1.1142235	1.4638900756835937e-07	0.020398525238037108
1294	1.0001807	1.1082594	1.5115737915039063e-07	0.02065504789352417
1295	1.0002338	1.1071405	1.4925003051757813e-07	0.019863356590270997
1296	1.0001107	1.1096388	1.494884490966797e-07	0.019121647834777832
1297	1.0001711	1.1010337	1.4591217041015625e-07	0.01985225820541382
1298	1.0001675	1.1066281	1.480579376220703e-07	0.018681982517242433
1299	1.0001737	1.1053326	1.4901161193847656e-07	0.01950843048095703
1300	1.0001419	1.1133974	1.480579376220703e-07	0.017562848091125488
1301	1.0001719	1.105711	1.506805419921875e-07	0.018398298263549804
1302	1.0001255	1.1101731	1.4925003051757813e-07	0.017249993324279785
1303	1.0001462	1.1016704	1.4638900756835937e-07	0.017636548519134522
1304	1.0001736	1.1105759	1.4829635620117187e-07	0.01812059497833252
1305	1.0002036	1.1097554	1.4925003051757813e-07	0.016482542037963867
1306	1.0002406	1.1013913	1.4781951904296875e-07	0.016624592304229736
1307	1.0001526	1.1122088	1.4448165893554687e-07	0.015685287475585938
1308	1.0000721	1.1123911	1.4829635620117187e-07	0.016151270389556886
1309	1.0001925	1.1018062	1.4662742614746094e-07	0.016127423763275146
1310	1.0001456	1.1124015	1.4567375183105468e-07	0.014972437858581543
1311	1.0001802	1.1060069	1.4519691467285156e-07	0.01513538694381714
1312	1.0001144	1.1104255	1.4376640319824218e-07	0.014780993461608887
1313	1.0001988	1.1137409	1.4495849609375e-07	0.014724470615386964
1314	1.0001538	1.1085768	1.4662742614746094e-07	0.014453105926513672
1315	1.0001926	1.1093398	1.4448165893554687e-07	0.014505800247192384
1316	1.000242	1.09692	1.4519691467285156e-07	0.013501462459564208
1317	1.0000646	1.1046975	1.41143798828125e-07	0.014532335758209228
1318	1.0000893	1.112892	1.442432403564453e-07	0.012946526527404785
1319	1.0001456	1.1038473	1.4376640319824218e-07	0.013518957138061524
1320	1.0000716	1.1056625	1.4495849609375e-07	0.013840155124664306
1321	1.0002427	1.1096729	1.4352798461914062e-07	0.013230400562286377
1322	1.0002466	1.1106443	1.4448165893554687e-07	0.013980699539184571
1323	1.0001471	1.1087672	1.4066696166992187e-07	0.013211314201354981
1324	1.0001594	1.1041363	1.4400482177734375e-07	0.013595885276794433
1325	1.0001905	1.099268	1.423358917236328e-07	0.012909788131713867
1326	1.000102	1.1107941	1.4352798461914062e-07	0.01224447774887085
1327	1.0001242	1.1141782	1.4519691467285156e-07	0.012520669937133789
1328	1.0001575	1.1043129	1.4209747314453124e-07	0.01225085687637329
1329	1.0001409	1.1087242	1.41143798828125e-07	0.012560653686523439
1330	1.0000938	1.0982175	1.4209747314453124e-07	0.012137442111968995
1331	1.0001264	1.1048918	1.4066696166992187e-07	0.012131363391876222
1332	1.0001265	1.1114691	1.4185905456542968e-07	0.011834895610809327
1333	1.0001913	1.110622	1.4257431030273437e-07	0.01171232557296753
1334	1.000164	1.1152095	1.41143798828125e-07	0.011342256546020509
1335	1.0001228	1.1108022	1.430511474609375e-07	0.011866166591644287
1336	1.0001708	1.1145787	1.4448165893554687e-07	0.011040433883666993
1337	1.0001658	1.1028256	1.4090538024902343e-07	0.010980137825012207
1338	1.0001637	1.1066023	1.4066696166992187e-07	0.011587663173675537
1339	1.0001507	1.1143813	1.404285430908203e-07	0.009984161853790283
1340	1.0000893	1.1038773	1.4138221740722656e-07	0.010624051094055176
1341	1.0001662	1.1143126	1.385211944580078e-07	0.0107860426902771
1342	1.0001286	1.111222	1.3995170593261718e-07	0.010225508213043213
1343	1.000109	1.1073308	1.3995170593261718e-07	0.010493175506591797
1344	1.0000898	1.1010901	1.3971328735351562e-07	0.011024722576141358
1345	1.000148	1.1099138	1.3971328735351562e-07	0.010323841571807862
1346	1.0001868	1.108761	1.3637542724609377e-07	0.010380213737487794
1347	1.0001072	1.111908	1.392364501953125e-07	0.009775018692016602
1348	1.0001523	1.1065619	1.3875961303710937e-07	0.010308892726898193
1349	1.0002108	1.1050236	1.4019012451171874e-07	0.009410032749176026
1350	1.000213	1.1057763	1.3875961303710937e-07	0.009264129638671875
1351	1.0001639	1.0980031	1.3732910156250002e-07	0.010508625030517579
1352	1.000142	1.1141305	1.4066696166992187e-07	0.009498227596282958
1353	1.0001819	1.1033608	1.3899803161621093e-07	0.009226523399353027
1354	1.0001397	1.1095783	1.3589859008789064e-07	0.009090929985046388
1355	1.0001422	1.1019489	1.3804435729980468e-07	0.008860819816589356
1356	1.000146	1.1095977	1.3661384582519533e-07	0.009429806709289551
1357	1.0002029	1.1120616	1.3732910156250002e-07	0.009349059104919434
1358	1.0000818	1.1073918	1.3661384582519533e-07	0.009091158390045167
1359	1.0001639	1.1134793	1.3947486877441405e-07	0.00904264497756958
1360	1.0002772	1.104337	1.3756752014160155e-07	0.008601398944854736
1361	1.0002126	1.1079389	1.3995170593261718e-07	0.00884980583190918
1362	1.0000603	1.1058297	1.3589859008789064e-07	0.008622009754180909
1363	1.0001799	1.112319	1.3566017150878908e-07	0.008239261627197266
1364	1.0002323	1.1071794	1.3804435729980468e-07	0.008647943496704101
1365	1.0002108	1.1089747	1.349449157714844e-07	0.008184910297393799
1366	1.0000923	1.098221	1.3518333435058595e-07	0.008439500331878663
1367	1.0000962	1.109419	1.3709068298339845e-07	0.008469332695007324
1368	1.0001954	1.1058733	1.3589859008789064e-07	0.008367303371429444
1369	1.0001115	1.1046555	1.3709068298339845e-07	0.008004330158233642
1370	1.0001783	1.1057725	1.3589859008789064e-07	0.008621448993682862
1371	1.0001284	1.1062922	1.361370086669922e-07	0.00826868486404419
1372	1.0001676	1.1128964	1.3470649719238283e-07	0.00791551923751831
1373	1.0002925	1.1029477	1.3446807861328126e-07	0.00799326515197754
1374	1.0000919	1.094563	1.3518333435058595e-07	0.007943915843963624
1375	1.0000788	1.1117389	1.3375282287597658e-07	0.008371089935302735
1376	1.0000945	1.1097469	1.33514404296875e-07	0.007411046504974365
1377	1.0000625	1.1023798	1.3208389282226564e-07	0.0072530198097229
1378	1.0001384	1.103922	1.3399124145507814e-07	0.008004620552062988
1379	1.0001721	1.1148553	1.3446807861328126e-07	0.007907552242279053
1380	1.00018	1.1050599	1.342296600341797e-07	0.008208265781402588
1381	1.0002699	1.1011983	1.330375671386719e-07	0.00739903736114502
1382	1.0001773	1.1071091	1.342296600341797e-07	0.007281731605529786
1383	1.0001619	1.1073532	1.3446807861328126e-07	0.007461164951324463
1384	1.0001624	1.1048918	1.3327598571777345e-07	0.007770289897918702
1385	1.000149	1.1016812	1.342296600341797e-07	0.007377982139587402
1386	1.0001655	1.0999876	1.330375671386719e-07	0.007473558902740479
1387	1.0001589	1.1001022	1.3327598571777345e-07	0.0076440534591674806
1388	1.0001111	1.1052829	1.3184547424316407e-07	0.0076778168678283696
1389	1.0001953	1.1076634	1.3113021850585939e-07	0.007570840358734131
1390	1.0002695	1.1137642	1.323223114013672e-07	0.006929200649261474
1391	1.0001364	1.1066158	1.304149627685547e-07	0.007143346309661866
1392	1.0000728	1.107555	1.323223114013672e-07	0.007200747489929199
1393	1.0001299	1.1083215	1.323223114013672e-07	0.00714897108078003
1394	1.0001229	1.1052487	1.3065338134765626e-07	0.0069183969497680665
1395	1.0001031	1.1030352	1.3017654418945313e-07	0.007182814598083496
1396	1.0001332	1.0994116	1.3256072998046876e-07	0.0070770692825317385
1397	1.0001364	1.1050059	1.2993812561035157e-07	0.0067910184860229495
1398	1.0001628	1.1090208	1.3256072998046876e-07	0.00647424840927124
1399	1.0002118	1.1077367	1.3089179992675782e-07	0.006628126621246338
1400	1.0001172	1.1027471	1.3089179992675782e-07	0.006474589824676514
1401	1.0001361	1.099236	1.2969970703125e-07	0.006459453105926514
1402	1.0001867	1.1119899	1.316070556640625e-07	0.006965883255004883
1403	1.0001389	1.1109374	1.3184547424316407e-07	0.006350479602813721
1404	1.000151	1.1000717	1.3399124145507814e-07	0.006752311706542969
1405	1.0001874	1.1055336	1.33514404296875e-07	0.006331021785736084
1406	1.0002023	1.0980324	1.2969970703125e-07	0.006107838153839112
1407	1.0000982	1.1088021	1.316070556640625e-07	0.006491413116455078
1408	1.0002255	1.1000925	1.3136863708496095e-07	0.006297292232513428
1409	1.0001644	1.1035132	1.2731552124023438e-07	0.006066237449645996
1410	1.000198	1.099941	1.3089179992675782e-07	0.006022401809692383
1411	1.0001804	1.0974002	1.2898445129394532e-07	0.005995988368988037
1412	1.0002496	1.1037245	1.2803077697753907e-07	0.006178598880767823
1413	1.0001771	1.1034932	1.2874603271484376e-07	0.006517738342285156
1414	1.0001521	1.1130663	1.2803077697753907e-07	0.006055663585662842
1415	1.0001256	1.1092193	1.2993812561035157e-07	0.006145665168762207
1416	1.000188	1.1087581	1.2922286987304688e-07	0.006006895065307617
1417	1.000193	1.0997132	1.266002655029297e-07	0.006013569831848145
1418	1.0001371	1.1000093	1.2874603271484376e-07	0.006686802387237549
1419	1.0001717	1.1036215	1.2898445129394532e-07	0.006112975597381592
1420	1.0001327	1.1029503	1.2636184692382813e-07	0.006042038440704346
1421	1.000195	1.1026379	1.2540817260742188e-07	0.006078584671020508
1422	1.0002477	1.1033232	1.285076141357422e-07	0.006201649188995361
1423	1.0001309	1.1014836	1.2755393981933594e-07	0.005749794960021972
1424	1.0001073	1.1093442	1.3089179992675782e-07	0.005932403087615967
1425	1.0001076	1.1104138	1.2731552124023438e-07	0.005988994121551514
1426	1.0001941	1.1001321	1.2564659118652344e-07	0.005799542903900147
1427	1.0002284	1.1089547	1.2731552124023438e-07	0.005477199077606201
1428	1.0001516	1.0945554	1.2636184692382813e-07	0.0057850661277771
1429	1.0001634	1.105453	1.2874603271484376e-07	0.005696836948394775
1430	1.0001376	1.1096387	1.2636184692382813e-07	0.0056975712776184085
1431	1.0001585	1.0983733	1.2731552124023438e-07	0.00580388593673706
1432	1.0001545	1.1029994	1.2421607971191407e-07	0.005698331356048584
1433	1.0001168	1.1066163	1.2302398681640625e-07	0.005594524383544922
1434	1.000206	1.1005584	1.2707710266113282e-07	0.005538729190826416
1435	1.000069	1.1026454	1.2731552124023438e-07	0.0055646529197692874
1436	1.0001135	1.1061378	1.2683868408203126e-07	0.00559604549407959
1437	1.0000924	1.1042949	1.2350082397460938e-07	0.005415423393249512
1438	1.000134	1.1019235	1.2683868408203126e-07	0.005471251487731934
1439	1.0001104	1.1123583	1.2755393981933594e-07	0.005367318630218506
1440	1.0000993	1.1042362	1.2707710266113282e-07	0.005661002159118652
1441	1.0001909	1.1048044	1.239776611328125e-07	0.005420266151428222
1442	1.0001042	1.1039456	1.2683868408203126e-07	0.00604512357711792
1443	1.0001576	1.1010213	1.2755393981933594e-07	0.005156497478485108
1444	1.000157	1.1042793	1.2493133544921876e-07	0.005371912479400635
1445	1.0001377	1.101016	1.2445449829101563e-07	0.005188014507293701
1446	1.0001466	1.1016951	1.2254714965820313e-07	0.005346961975097656
1447	1.0001535	1.1098671	1.2683868408203126e-07	0.00539652156829834
1448	1.0001084	1.1033988	1.2540817260742188e-07	0.005221952438354493
1449	1.0001421	1.1051364	1.2063980102539063e-07	0.005132384777069092
1450	1.0000882	1.107121	1.2445449829101563e-07	0.005310360908508301
1451	1.0002244	1.0981072	1.239776611328125e-07	0.005179794788360596
1452	1.0001734	1.0992079	1.246929168701172e-07	0.005048240661621094
1453	1.0001872	1.0995843	1.2302398681640625e-07	0.004797213077545166
1454	1.000207	1.1036512	1.2493133544921876e-07	0.005177079677581787
1455	1.0001137	1.107533	1.227855682373047e-07	0.005309049606323242
1456	1.0002334	1.0963743	1.2373924255371094e-07	0.005110489368438721
1457	1.00018	1.1146822	1.2493133544921876e-07	0.00496264123916626
1458	1.000085	1.1012373	1.2302398681640625e-07	0.005116049766540527
1459	1.0001014	1.1004281	1.239776611328125e-07	0.004683556556701661
1460	1.0001777	1.1015401	1.2302398681640625e-07	0.005276619434356689
1461	1.0000852	1.1117305	1.2302398681640625e-07	0.00512471866607666
1462	1.0002139	1.1096412	1.239776611328125e-07	0.005391621112823487
1463	1.000142	1.1035618	1.2302398681640625e-07	0.005390992164611816
1464	1.0001509	1.1131272	1.2350082397460938e-07	0.005100480556488037
1465	1.000166	1.1044717	1.2350082397460938e-07	0.004821755886077881
1466	1.0001214	1.1066531	1.227855682373047e-07	0.004923356056213379
1467	1.0002397	1.1104614	1.2612342834472657e-07	0.005410180568695068
1468	1.0001765	1.1012197	1.220703125e-07	0.005605627059936524
1469	1.0001383	1.1103094	1.2063980102539063e-07	0.005414902687072754
1470	1.000245	1.1039549	1.201629638671875e-07	0.0051790552139282225
1471	1.0002413	1.0995227	1.2135505676269531e-07	0.004929190158843994
1472	1.0002351	1.1050067	1.227855682373047e-07	0.004632826805114746
1473	1.0001681	1.1071903	1.239776611328125e-07	0.0046936883926391604
1474	1.0002139	1.1019845	1.2254714965820313e-07	0.004902434825897217
1475	1.0001621	1.1029359	1.2326240539550782e-07	0.005131392955780029
1476	1.0001975	1.1111449	1.2254714965820313e-07	0.005031808376312256
1477	1.0001341	1.1049337	1.201629638671875e-07	0.004710613250732422
1478	1.0002358	1.1060295	1.208782196044922e-07	0.0043236265182495116
1479	1.0001626	1.1047578	1.2111663818359375e-07	0.004605466365814209
1480	1.0002533	1.1100138	1.208782196044922e-07	0.00465528678894043
1481	1.0001129	1.1023059	1.2135505676269531e-07	0.004915273189544678
1482	1.0001558	1.1019106	1.2183189392089844e-07	0.004765822887420655
1483	1.000236	1.1024027	1.201629638671875e-07	0.004735016822814942
1484	1.000043	1.0994468	1.2183189392089844e-07	0.004320418357849121
1485	1.000229	1.1029801	1.1920928955078125e-07	0.0045800390243530276
1486	1.0000601	1.1067407	1.1968612670898438e-07	0.004623163223266602
1487	1.000148	1.1071445	1.2254714965820313e-07	0.004544964790344238
1488	1.0001528	1.103857	1.2111663818359375e-07	0.0045944685935974125
1489	1.0001774	1.0992672	1.2063980102539063e-07	0.004159538745880127
1490	1.0000792	1.1086345	1.2230873107910157e-07	0.0044063467979431154
1491	1.0001961	1.103507	1.201629638671875e-07	0.004770440578460693
1492	1.0001334	1.1058582	1.1920928955078125e-07	0.004758604526519775
1493	1.000154	1.1027884	1.1992454528808594e-07	0.004606509685516357
1494	1.0002453	1.1067125	1.2111663818359375e-07	0.004888593196868896
1495	1.0001265	1.1084236	1.2159347534179688e-07	0.004339165687561035
1496	1.000236	1.0937167	1.2159347534179688e-07	0.004828174591064454
1497	1.0001194	1.1116185	1.2063980102539063e-07	0.004269407749176025
1498	1.0000924	1.1041942	1.18255615234375e-07	0.004350683212280273
1499	1.0000725	1.10741	1.2373924255371094e-07	0.004316777229309082
1500	1.0001779	1.1056457	1.2063980102539063e-07	0.004504262924194336
1501	1.0002539	1.1063826	1.2135505676269531e-07	0.004291656017303467
1502	1.0001563	1.0969657	1.1897087097167969e-07	0.004385213851928711
1503	1.0001684	1.099748	1.1992454528808594e-07	0.0042820658683776856
1504	1.0001656	1.0998642	1.1920928955078125e-07	0.004104573726654053
1505	1.0001494	1.097818	1.1801719665527344e-07	0.0042964243888854985
1506	1.0001959	1.1144571	1.1754035949707031e-07	0.004253081321716309
1507	1.0001183	1.0995793	1.201629638671875e-07	0.004414417743682861
1508	1.000149	1.1083801	1.1801719665527344e-07	0.004276773929595947
1509	1.0001459	1.1084926	1.201629638671875e-07	0.004425054550170899
1510	1.0001619	1.1054968	1.1992454528808594e-07	0.00413512134552002
1511	1.0002124	1.0996748	1.1873245239257812e-07	0.004392773151397705
1512	1.0001839	1.1097152	1.1706352233886719e-07	0.004023423671722412
1513	1.0001458	1.1090894	1.1968612670898438e-07	0.003966458320617676
1514	1.0001056	1.1022617	1.1920928955078125e-07	0.0038674330711364747
1515	1.0001264	1.1011682	1.1754035949707031e-07	0.0040548696517944335
1516	1.0001154	1.1100483	1.1849403381347656e-07	0.004130829811096192
1517	1.0002075	1.1042856	1.1730194091796875e-07	0.003907799243927002
1518	1.0000789	1.0981468	1.1682510375976562e-07	0.004016446590423584
1519	1.00003	1.1024654	1.1754035949707031e-07	0.003850259780883789
1520	1.0001558	1.095302	1.1897087097167969e-07	0.0038657984733581545
1521	1.0001765	1.0958934	1.1587142944335937e-07	0.003859831809997559
1522	1.000126	1.1028432	1.1706352233886719e-07	0.003765786647796631
1523	1.000144	1.1008921	1.1730194091796875e-07	0.003767431735992432
1524	1.0000803	1.0994831	1.1873245239257812e-07	0.004052755355834961
1525	1.0001502	1.1091088	1.194477081298828e-07	0.004081192016601563
1526	1.0002322	1.1069379	1.1730194091796875e-07	0.004062682628631592
1527	1.0002847	1.1092939	1.1706352233886719e-07	0.0041584444046020505
1528	1.0001224	1.1124254	1.1897087097167969e-07	0.004061453342437744
1529	1.0001607	1.1121238	1.1849403381347656e-07	0.003697669506072998
1530	1.0001416	1.1070594	1.1706352233886719e-07	0.0036837639808654787
1531	1.0002705	1.1058956	1.1491775512695312e-07	0.003921647548675538
1532	1.0001016	1.1078038	1.1563301086425781e-07	0.003760483264923096
1533	1.0001477	1.0996264	1.1849403381347656e-07	0.0038525209426879883
1534	1.0001934	1.1010282	1.1849403381347656e-07	0.003799588203430176
1535	1.0001093	1.1041571	1.1587142944335937e-07	0.003780022144317627
1536	1.000113	1.1015605	1.208782196044922e-07	0.0036911425590515135
1537	1.0002155	1.1018114	1.1777877807617187e-07	0.003762424945831299
1538	1.0000719	1.1059245	1.1849403381347656e-07	0.003970205783843994
1539	1.0001998	1.1164187	1.1539459228515625e-07	0.003777129650115967
1540	1.0000596	1.1076341	1.1610984802246093e-07	0.0038188543319702148
1541	1.0001115	1.1060072	1.1467933654785156e-07	0.00400131893157959
1542	1.0001408	1.106678	1.1658668518066406e-07	0.003848430633544922
1543	1.0001452	1.106739	1.1730194091796875e-07	0.0037626895904541015
1544	1.000192	1.1025124	1.1897087097167969e-07	0.0034303760528564455
1545	1.0001613	1.101418	1.1730194091796875e-07	0.0037951717376708987
1546	1.0001687	1.1110272	1.1515617370605468e-07	0.003841559886932373
1547	1.0002158	1.1047341	1.1491775512695312e-07	0.004345740795135498
1548	1.000201	1.099548	1.1539459228515625e-07	0.004931923866271973
1549	1.0001925	1.1097325	1.1658668518066406e-07	0.00444678258895874
1550	1.0001117	1.1064658	1.1563301086425781e-07	0.0041598410606384275
1551	1.0001678	1.1108332	1.1801719665527344e-07	0.003628893852233887
1552	1.0001893	1.0934438	1.1539459228515625e-07	0.0033797755241394044
1553	1.0001514	1.1008668	1.1706352233886719e-07	0.003627424240112305
1554	1.0002087	1.1017075	1.1706352233886719e-07	0.0038549785614013675
1555	1.0002149	1.1065965	1.1157989501953126e-07	0.004461808681488037
1556	1.0002159	1.1258206	1.132488250732422e-07	0.005074584007263184
1557	1.0000536	1.1126491	1.1348724365234376e-07	0.00567560863494873
1558	1.0002193	1.1157076	1.1205673217773438e-07	0.0057812280654907225
1559	1.0001167	1.1139278	1.132488250732422e-07	0.005020740509033203
1560	1.0001975	1.0997374	1.1658668518066406e-07	0.0038927335739135744
1561	1.0001739	1.1030895	1.1658668518066406e-07	0.0035429530143737792
1562	1.0002102	1.103025	1.1444091796875e-07	0.0036153626441955567
1563	1.0000633	1.1027322	1.1277198791503907e-07	0.00415220308303833
1564	1.00018	1.1020236	1.1444091796875e-07	0.004620573997497559
1565	1.0001351	1.1042448	1.1444091796875e-07	0.005067231178283692
1566	1.000151	1.1033936	1.1539459228515625e-07	0.005596816062927246
1567	1.0002295	1.1061124	1.1610984802246093e-07	0.005363103866577149
1568	1.0002068	1.1137505	1.1277198791503907e-07	0.005296119689941406
1569	1.0000681	1.102328	1.1467933654785156e-07	0.004987902164459229
1570	1.00019	1.1073421	1.1658668518066406e-07	0.0042969446182250974
1571	1.0001516	1.1036112	1.1515617370605468e-07	0.0038037090301513672
1572	1.0001309	1.1161346	1.1563301086425781e-07	0.003182681083679199
1573	1.000187	1.10542	1.1563301086425781e-07	0.0035992140769958497
1574	1.000154	1.1020321	1.1682510375976562e-07	0.0036409168243408205
1575	1.0001845	1.101814	1.1396408081054688e-07	0.004190231323242187
1576	1.0001681	1.1084819	1.1467933654785156e-07	0.004454182147979736
1577	1.0000237	1.1063626	1.1110305786132813e-07	0.004567797660827637
1578	1.0000906	1.1040279	1.1539459228515625e-07	0.004232254505157471
1579	1.0001503	1.0986533	1.0991096496582032e-07	0.003766584873199463
1580	1.0001314	1.1056602	1.132488250732422e-07	0.0036106863021850588
1581	1.0000973	1.1000438	1.1372566223144532e-07	0.003203441619873047
1582	1.0002406	1.1067573	1.1301040649414063e-07	0.0032657208442687987
1583	1.0001428	1.0972416	1.1396408081054688e-07	0.003431828022003174
1584	1.000094	1.1059383	1.1157989501953126e-07	0.003432215690612793
1585	1.0001427	1.1030276	1.1229515075683594e-07	0.003498668193817139
1586	1.0000528	1.1013443	1.132488250732422e-07	0.003460254192352295
1587	1.0001304	1.0994338	1.132488250732422e-07	0.0035610408782958984
1588	1.0001112	1.1075895	1.1110305786132813e-07	0.003398519992828369
1589	1.0000937	1.1022232	1.1253356933593751e-07	0.00333698034286499
1590	1.0000993	1.1029567	1.1086463928222657e-07	0.0033077216148376465
1591	1.0001662	1.1057572	1.1348724365234376e-07	0.0033598022460937503
1592	1.0001688	1.1064601	1.132488250732422e-07	0.003822484016418457
1593	1.0000696	1.1137513	1.1372566223144532e-07	0.00410927152633667
1594	1.0001806	1.1051068	1.1181831359863282e-07	0.004709287166595459
1595	1.000184	1.1007038	1.1038780212402344e-07	0.005397634506225586
1596	1.0001837	1.1082319	1.1348724365234376e-07	0.005415888786315918
1597	1.0001358	1.0996976	1.1205673217773438e-07	0.005224761009216309
1598	1.0001833	1.1119946	1.1205673217773438e-07	0.004436457633972168
1599	1.0001713	1.107651	1.1420249938964845e-07	0.004059915065765381
1600	1.0002339	1.105404	1.1587142944335937e-07	0.0036164755821228027
1601	1.0001231	1.1017169	1.1110305786132813e-07	0.003349398136138916
1602	1.0002173	1.1088349	1.113414764404297e-07	0.003139260292053223
1603	1.00028	1.1070075	1.1229515075683594e-07	0.002912508487701416
1604	1.0001503	1.0961379	1.0895729064941407e-07	0.002987061023712158
1605	1.0001814	1.1034644	1.1348724365234376e-07	0.0032465925216674804
1606	1.0001374	1.1025414	1.1229515075683594e-07	0.0031765460968017577
1607	1.0001369	1.1036911	1.1277198791503907e-07	0.0028664693832397463
1608	1.000154	1.1059618	1.1157989501953126e-07	0.0031172847747802735
1609	1.0001612	1.1016908	1.113414764404297e-07	0.0030379085540771485
1610	1.0002612	1.1097891	1.113414764404297e-07	0.003128373146057129
1611	1.0002282	1.1126677	1.1253356933593751e-07	0.003338659763336182
1612	1.0001464	1.1131182	1.1229515075683594e-07	0.003359259128570557
1613	1.0002178	1.1016376	1.1110305786132813e-07	0.0037834672927856447
1614	1.0001987	1.0989022	1.113414764404297e-07	0.003908332347869873
1615	1.0001535	1.108937	1.1229515075683594e-07	0.004295484066009521
1616	1.0002055	1.107734	1.113414764404297e-07	0.004249381065368652
1617	1.0000348	1.106827	1.1157989501953126e-07	0.004109148979187012
1618	1.0001526	1.1059666	1.1157989501953126e-07	0.003754542350769043
1619	1.0001918	1.0990549	1.1253356933593751e-07	0.003660867691040039
1620	1.0001463	1.1104516	1.0824203491210938e-07	0.0032327027320861817
1621	1.0001788	1.1087387	1.1157989501953126e-07	0.0029825935363769532
1622	1.0001671	1.1049305	1.113414764404297e-07	0.0028526439666748046
1623	1.0002397	1.0996323	1.1110305786132813e-07	0.0029094276428222655
1624	1.0001148	1.1042793	1.10626220703125e-07	0.002937389850616455
1625	1.0002483	1.1021667	1.10626220703125e-07	0.0028561282157897948
1626	1.0001553	1.1015165	1.1301040649414063e-07	0.003245548725128174
1627	1.0002438	1.1115463	1.0800361633300782e-07	0.003326098918914795
1628	1.0001374	1.1180463	1.113414764404297e-07	0.0039379243850708005
1629	1.0001287	1.1044464	1.0895729064941407e-07	0.004405755996704102
1630	1.0001436	1.0954328	1.113414764404297e-07	0.0050509443283081054
1631	1.0001881	1.1110461	1.1253356933593751e-07	0.005543774604797364
1632	1.0002515	1.108348	1.1467933654785156e-07	0.006221541881561279
1633	1.0001951	1.1065972	1.0943412780761719e-07	0.006149090766906738
1634	1.0001674	1.1138757	1.113414764404297e-07	0.006135126113891601
1635	1.0002501	1.1093576	1.1253356933593751e-07	0.005659568786621094
1636	1.0001853	1.1084527	1.1086463928222657e-07	0.004996720790863037
1637	1.0001181	1.1065174	1.1014938354492188e-07	0.004002967357635498
1638	1.0001417	1.109832	1.1110305786132813e-07	0.0030242996215820313
1639	1.0001706	1.1072286	1.087188720703125e-07	0.0027851023674011232
1640	1.0002066	1.1143824	1.1014938354492188e-07	0.0027762107849121096
1641	1.0001849	1.1050042	1.0848045349121094e-07	0.0030790853500366213
1642	1.0002427	1.1040541	1.1396408081054688e-07	0.003438614368438721
1643	1.000231	1.111729	1.113414764404297e-07	0.003797426700592041
1644	1.0002661	1.1084594	1.10626220703125e-07	0.003999167919158935
1645	1.0002288	1.112934	1.1086463928222657e-07	0.004201024055480957
1646	1.000273	1.1096969	1.113414764404297e-07	0.004524533748626709
1647	1.0001378	1.11334	1.1181831359863282e-07	0.0051054654121398925
1648	1.0001787	1.1183598	1.0967254638671875e-07	0.006358654022216797
1649	1.0001898	1.1146938	1.1086463928222657e-07	0.007581684589385986
1650	1.0001464	1.1094465	1.0967254638671875e-07	0.007838830471038819
1651	1.0001564	1.1202862	1.1157989501953126e-07	0.007378005504608155
1652	1.0001708	1.1086601	1.10626220703125e-07	0.0066854295730590825
1653	1.0001353	1.11789	1.0800361633300782e-07	0.006312753200531006
1654	1.0001664	1.1182345	1.1110305786132813e-07	0.005507878303527832
1655	1.0002521	1.1149114	1.0895729064941407e-07	0.004604950428009034
1656	1.0001966	1.1082193	1.113414764404297e-07	0.00385213565826416
1657	1.0001419	1.1143203	1.1277198791503907e-07	0.0031763482093811034
1658	1.0002173	1.1002994	1.0967254638671875e-07	0.002570549488067627
1659	1.0001189	1.0983691	1.1038780212402344e-07	0.002627972602844238
1660	1.0001408	1.1068467	1.1253356933593751e-07	0.0025279436111450195
1661	1.0002279	1.1066799	1.0943412780761719e-07	0.0026201114654541015
1662	1.0000216	1.1086001	1.0967254638671875e-07	0.0025569510459899905
1663	1.0001875	1.0982136	1.0991096496582032e-07	0.002838728904724121
1664	1.0001156	1.1008589	1.0919570922851563e-07	0.002929869651794434
1665	1.0001581	1.10301	1.1157989501953126e-07	0.0027308092117309573
1666	1.000124	1.10905	1.0824203491210938e-07	0.0027136778831481933
1667	1.000046	1.1049181	1.1181831359863282e-07	0.002791322708129883
1668	1.0002004	1.1037279	1.1014938354492188e-07	0.0024581308364868167
1669	1.0001303	1.099114	1.113414764404297e-07	0.0023923187255859377
1670	1.0001855	1.1059515	1.0776519775390625e-07	0.0023761749267578124
1671	1.0000845	1.1000926	1.0991096496582032e-07	0.0026301093101501467
1672	1.0001091	1.0969291	1.1038780212402344e-07	0.002663421154022217
1673	1.0002565	1.1133795	1.0848045349121094e-07	0.0029200167655944824
1674	1.0001113	1.1085081	1.0919570922851563e-07	0.003238523006439209
1675	1.0002246	1.1135454	1.0848045349121094e-07	0.003818398952484131
1676	1.0002023	1.1141808	1.0728836059570313e-07	0.004453396320343018
1677	1.0000576	1.1100544	1.087188720703125e-07	0.00509632682800293
1678	1.0002903	1.107612	1.1110305786132813e-07	0.005419487953186035
1679	1.000173	1.1074293	1.1014938354492188e-07	0.005247720241546631
1680	1.0001308	1.1055547	1.1110305786132813e-07	0.004508952140808106
1681	1.000127	1.1003594	1.10626220703125e-07	0.0035786323547363284
1682	1.0002232	1.1129818	1.0967254638671875e-07	0.0025695748329162597
1683	1.0001199	1.1019386	1.0752677917480469e-07	0.0024413394927978514
1684	1.0001484	1.1028666	1.1157989501953126e-07	0.0024547452926635743
1685	1.0001252	1.1072656	1.1086463928222657e-07	0.0027392010688781737
1686	1.0002285	1.1011986	1.0704994201660156e-07	0.0034552111625671387
1687	1.0002148	1.0987499	1.0895729064941407e-07	0.003886817455291748
1688	1.0002117	1.1104245	1.0967254638671875e-07	0.004431347370147705
1689	1.0001762	1.1088281	1.0776519775390625e-07	0.004632529735565186
1690	1.0001783	1.1136566	1.1086463928222657e-07	0.004704153060913086
1691	1.0001233	1.1031096	1.0848045349121094e-07	0.0045398850440979
1692	1.0002005	1.1089675	1.0848045349121094e-07	0.003867973804473877
1693	1.0001069	1.1047806	1.0848045349121094e-07	0.003092662334442139
1694	1.0000638	1.1037989	1.1038780212402344e-07	0.0025171594619750976
1695	1.0002373	1.1001166	1.0704994201660156e-07	0.0023871541023254396
1696	1.0001656	1.1033572	1.068115234375e-07	0.0022964830398559573
1697	1.0002251	1.1045423	1.0728836059570313e-07	0.0024598050117492676
1698	1.0001184	1.106534	1.0800361633300782e-07	0.0030082406997680665
1699	1.0001456	1.1085747	1.0704994201660156e-07	0.0033451237678527833
1700	1.0000837	1.1079507	1.0919570922851563e-07	0.0035181865692138674
1701	1.000114	1.1149046	1.087188720703125e-07	0.0034371676445007324
1702	1.0003173	1.102579	1.0895729064941407e-07	0.0031842637062072755
1703	1.0001497	1.1032455	1.087188720703125e-07	0.003200270652770996
1704	1.0001564	1.1071134	1.087188720703125e-07	0.003113922119140625
1705	1.0001116	1.1080736	1.0800361633300782e-07	0.0032863574028015137
1706	1.0001147	1.100248	1.0752677917480469e-07	0.002824780464172363
1707	1.0000817	1.1072667	1.0967254638671875e-07	0.002670117378234863
1708	1.0001421	1.1115173	1.0657310485839844e-07	0.0024412379264831543
1709	1.0001799	1.0951285	1.0585784912109375e-07	0.0022768735885620116
1710	1.0000869	1.1068465	1.0824203491210938e-07	0.0022415971755981447
1711	1.0001968	1.1054502	1.0704994201660156e-07	0.00244008207321167
1712	1.0002524	1.1076012	1.087188720703125e-07	0.0025310192108154296
1713	1.000155	1.1041454	1.0704994201660156e-07	0.0026461753845214843
1714	1.0000901	1.113213	1.0657310485839844e-07	0.002960916519165039
1715	1.000147	1.10141	1.0633468627929688e-07	0.003207179069519043
1716	1.000182	1.1075253	1.0776519775390625e-07	0.003290043830871582
1717	1.000104	1.1113491	1.0752677917480469e-07	0.0036924333572387696
1718	1.0002162	1.1054376	1.068115234375e-07	0.004549063205718994
1719	1.0002067	1.1057721	1.0752677917480469e-07	0.005044539451599122
1720	1.0001414	1.1147455	1.0728836059570313e-07	0.005986124038696289
1721	1.0002749	1.1145518	1.0800361633300782e-07	0.006825887680053711
1722	1.0001231	1.1191801	1.0943412780761719e-07	0.006388359546661377
1723	1.0000978	1.1043302	1.087188720703125e-07	0.005002042770385742
1724	1.0001595	1.1021724	1.068115234375e-07	0.003819091796875
1725	1.0001631	1.1050627	1.0752677917480469e-07	0.0026079845428466798
1726	1.0001175	1.1039853	1.0466575622558594e-07	0.0023090343475341796
1727	1.000095	1.1083753	1.0728836059570313e-07	0.002354598045349121
1728	1.0001942	1.0950663	1.0848045349121094e-07	0.00258933687210083
1729	1.000099	1.1050858	1.0728836059570313e-07	0.002945090293884277
1730	1.0002412	1.1072812	1.0824203491210938e-07	0.003340088367462158
1731	1.0001695	1.1136308	1.0824203491210938e-07	0.0034200024604797365
1732	1.0001842	1.101152	1.0728836059570313e-07	0.003393056392669678
1733	1.0001917	1.1029495	1.0848045349121094e-07	0.003326956272125244
1734	1.0000764	1.1057858	1.087188720703125e-07	0.002882040023803711
1735	1.0002123	1.1017817	1.0395050048828125e-07	0.002442159652709961
1736	1.0000588	1.1033301	1.0633468627929688e-07	0.0021665544509887696
1737	1.0001807	1.102697	1.068115234375e-07	0.0021017374992370608
1738	1.0001935	1.0947798	1.0395050048828125e-07	0.002181349277496338
1739	1.0001996	1.1089733	1.0776519775390625e-07	0.0021847524642944335
1740	1.0001725	1.1028229	1.0752677917480469e-07	0.0021603546142578123
1741	1.0002445	1.0952133	1.0967254638671875e-07	0.0021276984214782715
1742	1.0001103	1.106583	1.0704994201660156e-07	0.002134638786315918
1743	1.000178	1.1026765	1.0657310485839844e-07	0.0020165748596191408
1744	1.0002581	1.095742	1.0585784912109375e-07	0.002043851852416992
1745	1.000159	1.1083599	1.0657310485839844e-07	0.002115523815155029
1746	1.0001314	1.1059356	1.0585784912109375e-07	0.002078218936920166
1747	1.0001923	1.104592	1.0442733764648438e-07	0.0021889729499816896
1748	1.0001659	1.1036139	1.0800361633300782e-07	0.0022146334648132323
1749	1.0001496	1.1022875	1.0657310485839844e-07	0.002470763683319092
1750	1.0000722	1.1046138	1.0585784912109375e-07	0.0022831745147705077
1751	1.0002025	1.0959208	1.0561943054199219e-07	0.002506434440612793
1752	1.0001516	1.1055957	1.0752677917480469e-07	0.0024654903411865233
1753	1.0001451	1.1032739	1.068115234375e-07	0.0026117653846740724
1754	1.0001756	1.1097705	1.0704994201660156e-07	0.0024146318435668947
1755	1.0002058	1.110803	1.0418891906738281e-07	0.0022077832221984862
1756	1.0000573	1.1065851	1.0609626770019531e-07	0.0021241955757141115
1757	1.0001951	1.1057817	1.0466575622558594e-07	0.0020271892547607424
1758	1.0001093	1.1065702	1.068115234375e-07	0.0019936513900756835
1759	1.000195	1.1130629	1.0585784912109375e-07	0.0019065275192260743
1760	1.0001339	1.1002355	1.0609626770019531e-07	0.002084928035736084
1761	1.0000876	1.1103559	1.0704994201660156e-07	0.002117525577545166
1762	1.0001378	1.1019707	1.068115234375e-07	0.0022025446891784668
1763	1.000256	1.0985126	1.0561943054199219e-07	0.002226210594177246
1764	1.0001522	1.1073347	1.0538101196289063e-07	0.0022075657844543455
1765	1.0000752	1.1059474	1.0561943054199219e-07	0.0019774808883666994
1766	1.0001625	1.0976411	1.049041748046875e-07	0.0020676231384277343
1767	1.0001857	1.098107	1.0609626770019531e-07	0.0019360032081604005
1768	1.0001744	1.1017998	1.0704994201660156e-07	0.0019414238929748536
1769	1.0001618	1.1030948	1.0466575622558594e-07	0.002075809478759766
1770	1.0002066	1.1129994	1.0347366333007812e-07	0.002128077507019043
1771	1.0001376	1.1018677	1.0657310485839844e-07	0.002346005439758301
1772	1.0001986	1.1204405	1.0538101196289063e-07	0.0025457491874694826
1773	1.0002787	1.1127551	1.0776519775390625e-07	0.002863002300262451
1774	1.0001527	1.1122472	1.0514259338378906e-07	0.0035082015991210937
1775	1.0000868	1.1142133	1.02996826171875e-07	0.004374078273773193
1776	1.0002676	1.1120628	1.0585784912109375e-07	0.005741984844207764
1777	1.0001978	1.113144	1.087188720703125e-07	0.006336062431335449
1778	1.0001392	1.115945	1.0609626770019531e-07	0.006434244632720947
1779	1.0002556	1.1120507	1.0776519775390625e-07	0.005405919551849365
1780	1.0002284	1.104088	1.0609626770019531e-07	0.004520983219146729
1781	1.0001969	1.1035964	1.0538101196289063e-07	0.003644233703613281
1782	1.0001503	1.1020273	1.0538101196289063e-07	0.0030033578872680666
1783	1.0001388	1.1022136	1.0156631469726562e-07	0.002041712760925293
1784	1.0001843	1.1017722	1.0657310485839844e-07	0.0019420218467712403
1785	1.0002016	1.1074423	1.0371208190917969e-07	0.0023017468452453615
1786	1.0000802	1.1123087	1.0633468627929688e-07	0.0034438605308532715
1787	1.0001341	1.1073855	1.0609626770019531e-07	0.005476527214050293
1788	1.0001404	1.1120963	1.0585784912109375e-07	0.007512007236480713
1789	1.0002813	1.122845	1.0561943054199219e-07	0.008460017681121826
1790	1.0001814	1.1246555	1.0514259338378906e-07	0.009331389427185059
1791	1.0001371	1.1181673	1.0824203491210938e-07	0.009154739856719971
1792	1.0002581	1.1138092	1.0657310485839844e-07	0.007921174049377441
1793	1.0002728	1.1196535	1.068115234375e-07	0.005752632141113281
1794	1.0001546	1.1084551	1.0371208190917969e-07	0.003682875156402588
1795	1.0001885	1.1012545	1.0824203491210938e-07	0.002294248580932617
1796	1.0002247	1.1068921	1.0657310485839844e-07	0.001873687744140625
1797	1.0001938	1.1067908	1.068115234375e-07	0.002275950908660889
1798	1.0002018	1.0999413	1.0609626770019531e-07	0.003305586338043213
1799	1.0002126	1.1067659	1.0442733764648438e-07	0.00479051399230957
1800	1.0002363	1.1084532	1.0442733764648438e-07	0.005651279926300049
1801	1.0001477	1.116616	1.0418891906738281e-07	0.005263473033905029
1802	1.0001645	1.1046875	1.0585784912109375e-07	0.003997355461120605
1803	1.0001979	1.1079576	1.0395050048828125e-07	0.002819580078125
1804	1.0002526	1.1037799	1.0633468627929688e-07	0.0021986513137817383
1805	1.00019	1.1028512	1.0514259338378906e-07	0.0018239412307739257
1806	1.000067	1.1058859	1.068115234375e-07	0.0017235608100891113
1807	1.0001794	1.1091669	1.0466575622558594e-07	0.0018575749397277833
1808	1.0000826	1.0985065	1.0585784912109375e-07	0.0024015541076660156
1809	1.0001712	1.1145607	1.0633468627929688e-07	0.002849400520324707
1810	1.0001389	1.1042612	1.049041748046875e-07	0.0035094938278198242
1811	1.0001326	1.1127791	1.0514259338378906e-07	0.004166914939880371
1812	1.0001166	1.1077145	1.0371208190917969e-07	0.004487566471099854
1813	1.0001332	1.1036005	1.0395050048828125e-07	0.004012842655181885
1814	1.0001111	1.1096568	1.0466575622558594e-07	0.0035278401374816896
1815	1.0001794	1.1068016	1.0180473327636719e-07	0.002901358127593994
1816	1.0001311	1.1030319	1.0466575622558594e-07	0.0021420798301696777
1817	1.0001556	1.1059616	1.0561943054199219e-07	0.0016090245246887208
1818	1.0001394	1.0997001	1.0538101196289063e-07	0.0019493823051452638
1819	1.0001427	1.1054338	1.0585784912109375e-07	0.0027193989753723146
1820	1.000162	1.1060599	1.0585784912109375e-07	0.0036171059608459473
1821	1.0001932	1.1083233	1.0323524475097656e-07	0.0037570013999938968
1822	1.0001442	1.1077526	1.0657310485839844e-07	0.0032407817840576173
1823	1.0001436	1.1005796	1.0585784912109375e-07	0.002533984661102295
1824	1.0002216	1.0979208	1.0538101196289063e-07	0.001977127552032471
1825	1.0001979	1.1017953	1.049041748046875e-07	0.0015899190902709962
1826	1.0001202	1.102363	1.0395050048828125e-07	0.0016317448616027833
1827	1.000131	1.1028895	1.0347366333007812e-07	0.001739234447479248
1828	1.0002093	1.1115826	1.0371208190917969e-07	0.00199448299407959
1829	1.00012	1.1079807	1.0538101196289063e-07	0.002086439609527588
1830	1.0002308	1.1147783	1.0442733764648438e-07	0.00209222936630249
1831	1.0001513	1.0961648	1.0418891906738281e-07	0.0018944339752197266
1832	1.0002174	1.1053852	1.0442733764648438e-07	0.001811110019683838
1833	1.0001775	1.1091732	1.0323524475097656e-07	0.0016953377723693847
1834	1.0002006	1.1039467	1.0323524475097656e-07	0.0015665473937988281
1835	1.0001355	1.1031134	1.0371208190917969e-07	0.0015351152420043945
1836	1.0001954	1.100879	1.0395050048828125e-07	0.001556516170501709
1837	1.0002002	1.1139885	1.0466575622558594e-07	0.001504420280456543
1838	1.0000939	1.103299	1.0466575622558594e-07	0.0016496248245239258
1839	1.0001589	1.10818	1.010894775390625e-07	0.0016774067878723145
1840	1.0000905	1.1069442	1.049041748046875e-07	0.0016126823425292969
1841	1.0000879	1.0999913	1.0538101196289063e-07	0.0016945791244506836
1842	1.0001882	1.1023017	1.02996826171875e-07	0.0017174239158630371
1843	1.000105	1.109145	1.0323524475097656e-07	0.001674978256225586
1844	1.000189	1.1102359	1.049041748046875e-07	0.0016448259353637697
1845	1.0001518	1.1045605	1.0585784912109375e-07	0.00156294584274292
1846	1.0001543	1.1030285	1.0251998901367187e-07	0.0016162500381469726
1847	1.0002232	1.1058756	1.0609626770019531e-07	0.0015714774131774902
1848	1.0001991	1.1006733	1.0609626770019531e-07	0.0015861268043518067
1849	1.000202	1.1024158	1.0633468627929688e-07	0.0016932454109191894
1850	1.0002234	1.1114792	1.0418891906738281e-07	0.0017525944709777831
1851	1.0001193	1.1049688	1.0323524475097656e-07	0.002139291286468506
1852	1.0001704	1.1168157	1.0466575622558594e-07	0.002178220272064209
1853	1.0000758	1.0970751	1.0347366333007812e-07	0.002344979763031006
1854	1.0001255	1.1073852	1.0371208190917969e-07	0.0025620408058166506
1855	1.000165	1.1070157	1.0204315185546875e-07	0.003047236442565918
1856	1.0002003	1.1105485	1.049041748046875e-07	0.003382077693939209
1857	1.0000937	1.1077479	1.0275840759277344e-07	0.0034052953720092776
1858	1.0001316	1.099745	1.0323524475097656e-07	0.0030718021392822266
1859	1.0001267	1.101213	1.0514259338378906e-07	0.0025028185844421388
1860	1.0000705	1.1120828	1.0466575622558594e-07	0.0020692152976989745
1861	1.000158	1.0999883	1.0395050048828125e-07	0.0019835362434387207
1862	1.000152	1.0992166	1.0418891906738281e-07	0.001704813003540039
1863	1.0001771	1.1017666	1.0275840759277344e-07	0.0016613841056823731
1864	1.0001503	1.1002426	1.0585784912109375e-07	0.0015672273635864258
1865	1.0001878	1.1017072	1.0275840759277344e-07	0.0014357995986938477
1866	1.0001497	1.1041514	1.02996826171875e-07	0.0014985861778259277
1867	1.0001258	1.1069026	1.0347366333007812e-07	0.0016344738006591798
1868	1.0001655	1.1015134	1.0466575622558594e-07	0.0017462162971496583
1869	1.0001303	1.1063855	1.0466575622558594e-07	0.0017330656051635742
1870	1.000193	1.1081605	1.0323524475097656e-07	0.0017792434692382813
1871	1.0001892	1.1020025	1.0609626770019531e-07	0.0016723175048828126
1872	1.0001744	1.1001458	1.0371208190917969e-07	0.0016589078903198242
1873	1.000145	1.1019521	1.02996826171875e-07	0.001549440860748291
1874	1.0001473	1.1015315	1.0180473327636719e-07	0.001616914749145508
1875	1.0001767	1.0953536	1.0180473327636719e-07	0.0016211585998535157
1876	1.0001425	1.1096711	1.0371208190917969e-07	0.0015968456268310547
1877	1.0002252	1.1005462	1.0275840759277344e-07	0.0016167173385620117
1878	1.0001305	1.1008937	1.0251998901367187e-07	0.0015642895698547363
1879	1.0001858	1.1000683	1.0371208190917969e-07	0.0018077402114868165
1880	1.0002247	1.1030804	1.0156631469726562e-07	0.0020081872940063477
1881	1.0002422	1.1109259	1.0180473327636719e-07	0.002091721534729004
1882	1.0001885	1.1078584	1.0323524475097656e-07	0.0023215346336364746
1883	1.0001615	1.1035861	1.010894775390625e-07	0.0025140509605407714
1884	1.0001316	1.1067809	1.0442733764648438e-07	0.0025936827659606932
1885	1.0001483	1.1053659	1.0251998901367187e-07	0.0026627440452575684
1886	1.0000682	1.1067643	1.0323524475097656e-07	0.0029553513526916503
1887	1.0001967	1.1094292	1.0323524475097656e-07	0.003355681896209717
1888	1.0001836	1.1092286	1.0323524475097656e-07	0.003974250793457031
1889	1.0001915	1.1151937	1.0347366333007812e-07	0.00497236442565918
1890	1.000107	1.1125331	1.0371208190917969e-07	0.006631832122802735
1891	1.0002462	1.1088312	1.0251998901367187e-07	0.007919262886047364
1892	1.0001525	1.1161895	1.0371208190917969e-07	0.007185067653656006
1893	1.0001111	1.1249721	1.0251998901367187e-07	0.005656706809997559
1894	1.0001624	1.1134557	1.0251998901367187e-07	0.0033760576248168944
1895	1.0001289	1.1043639	1.0347366333007812e-07	0.0019571433067321776
1896	1.0002011	1.1068234	1.0228157043457031e-07	0.001481224536895752
1897	1.0001563	1.1145457	1.0156631469726562e-07	0.0013715181350708009
1898	1.0001765	1.0977097	1.0228157043457031e-07	0.0016228179931640626
1899	1.0002211	1.1019938	1.0418891906738281e-07	0.0019554662704467773
1900	1.000192	1.1076345	1.010894775390625e-07	0.0021273255348205566
1901	1.0000997	1.1051015	1.0228157043457031e-07	0.0026422176361083987
1902	1.0000901	1.1043445	1.0347366333007812e-07	0.003203508377075195
1903	1.0001918	1.1137657	1.0251998901367187e-07	0.004299501419067383
1904	1.0000796	1.1131358	1.0061264038085937e-07	0.005417105674743653
1905	1.0001692	1.1163973	1.0228157043457031e-07	0.005577991008758545
1906	1.0001439	1.1073561	1.0275840759277344e-07	0.005025676250457764
1907	1.0002183	1.1057991	1.0228157043457031e-07	0.0037662997245788577
1908	1.0002108	1.1135285	1.0204315185546875e-07	0.002554305553436279
1909	1.0001572	1.1035061	9.989738464355468e-08	0.002224728584289551
1910	1.0001181	1.1055664	1.0371208190917969e-07	0.0019726433753967285
1911	1.00025	1.1037061	9.989738464355468e-08	0.001559431552886963
1912	1.0002582	1.106668	1.0132789611816406e-07	0.0013334684371948242
1913	1.0002285	1.1018538	1.0061264038085937e-07	0.0014293708801269532
1914	1.000148	1.1007539	1.0251998901367187e-07	0.0014589805603027345
1915	1.0001023	1.1023622	1.0251998901367187e-07	0.0015041117668151856
1916	1.0001498	1.1073709	1.0204315185546875e-07	0.001716371536254883
1917	1.0001824	1.1046827	1.0418891906738281e-07	0.0018967809677124024
1918	1.0001997	1.1005702	1.0228157043457031e-07	0.00216023588180542
1919	1.0001771	1.1043067	1.0442733764648438e-07	0.0024015326499938964
1920	1.0001836	1.1091146	1.0180473327636719e-07	0.0025774598121643066
1921	1.0002085	1.1079785	1.0228157043457031e-07	0.002549215793609619
1922	1.0001142	1.1051898	1.0251998901367187e-07	0.0027380857467651366
1923	1.0001144	1.1112403	1.0085105895996093e-07	0.0029831910133361816
1924	1.0000931	1.1022105	1.0418891906738281e-07	0.0030829749107360842
1925	1.0002158	1.0994925	1.0204315185546875e-07	0.0026438450813293457
1926	1.0001372	1.1083984	1.0347366333007812e-07	0.002387420177459717
1927	1.000154	1.1031466	1.0442733764648438e-07	0.001970643520355225
1928	1.0001358	1.0969434	1.02996826171875e-07	0.0014673171043395996
1929	1.0001714	1.1099635	1.0347366333007812e-07	0.0013240299224853516
1930	1.000152	1.1047893	1.0228157043457031e-07	0.001445706844329834
1931	1.0000842	1.1115928	1.0466575622558594e-07	0.0016747074127197266
1932	1.0002124	1.1025786	1.0323524475097656e-07	0.0020378470420837403
1933	1.000162	1.1056292	1.0132789611816406e-07	0.002622889518737793
1934	1.0001212	1.1015813	1.0156631469726562e-07	0.003035466194152832
1935	1.0001546	1.1120429	1.0156631469726562e-07	0.00373275089263916
1936	1.000153	1.1114521	1.0585784912109375e-07	0.004080588340759277
1937	1.0002056	1.1110121	1.0180473327636719e-07	0.0034400877952575682
1938	1.0001273	1.105791	1.0180473327636719e-07	0.0027265291213989257
1939	1.0001041	1.1072898	1.0228157043457031e-07	0.002180593490600586
1940	1.0002224	1.0995917	1.0132789611816406e-07	0.0016115236282348633
1941	1.0001506	1.115212	1.0251998901367187e-07	0.0014663105010986328
1942	1.000148	1.1053822	1.0228157043457031e-07	0.0012395057678222657
1943	1.000115	1.0987186	9.989738464355468e-08	0.0012978401184082031
1944	1.0001501	1.1044157	1.0156631469726562e-07	0.0014357037544250489
1945	1.0002044	1.1019464	1.0275840759277344e-07	0.0015762543678283691
1946	1.0001113	1.0993185	1.0275840759277344e-07	0.0017223405838012696
1947	1.0001402	1.1127893	1.0204315185546875e-07	0.001794438362121582
1948	1.0001922	1.1022599	1.0180473327636719e-07	0.001717278003692627
1949	1.0001109	1.1068029	1.0156631469726562e-07	0.0016725621223449708
1950	1.0000329	1.102976	1.0180473327636719e-07	0.0014998579025268556
1951	1.000191	1.1074848	1.0085105895996093e-07	0.00132161283493042
1952	1.0001812	1.098803	1.0347366333007812e-07	0.0013597536087036133
1953	1.0002207	1.104328	1.0228157043457031e-07	0.001343374252319336
1954	1.000191	1.0985674	1.010894775390625e-07	0.00121408748626709
1955	1.0002382	1.0996565	1.010894775390625e-07	0.0012266554832458497
1956	1.0001634	1.1030973	1.0085105895996093e-07	0.0012455730438232422
1957	1.0001473	1.0944618	1.0228157043457031e-07	0.0012820777893066406
1958	1.0002276	1.1001639	1.0228157043457031e-07	0.0012343945503234864
1959	1.0001463	1.1031185	1.0156631469726562e-07	0.0012638306617736817
1960	1.0001439	1.099817	1.0251998901367187e-07	0.0013916001319885254
1961	1.0002139	1.105491	9.894371032714845e-08	0.0013612351417541504
1962	1.0001683	1.1013645	1.0228157043457031e-07	0.001466887950897217
1963	1.0001175	1.1071187	9.918212890625001e-08	0.0015177726745605469
1964	1.0001494	1.1008357	1.0228157043457031e-07	0.001663663387298584
1965	1.0001283	1.1035445	1.0180473327636719e-07	0.001791081428527832
1966	1.0001239	1.1069483	1.0156631469726562e-07	0.0019499540328979492
1967	1.0001764	1.1033692	1.0204315185546875e-07	0.002389817714691162
1968	1.0001751	1.1052301	1.0323524475097656e-07	0.0027912187576293944
1969	1.0001739	1.1064476	1.0132789611816406e-07	0.003112762928009033
1970	1.0001595	1.1151326	1.010894775390625e-07	0.003480915069580078
1971	1.0002049	1.1068995	1.0013580322265625e-07	0.0038034605979919436
1972	1.0001947	1.1049912	1.0061264038085937e-07	0.0040148916244506835
1973	1.000197	1.1078374	1.0275840759277344e-07	0.004167051315307617
1974	1.0001949	1.109329	9.965896606445312e-08	0.003656554698944092
1975	1.0002204	1.1051806	1.0204315185546875e-07	0.002684896945953369
1976	1.0000956	1.1035907	9.989738464355468e-08	0.0017945413589477539
1977	1.0001154	1.105805	1.0156631469726562e-07	0.0012908635139465333
1978	1.0001544	1.1044223	1.0228157043457031e-07	0.0011796588897705078
1979	1.0000863	1.1031797	1.0132789611816406e-07	0.001412209987640381
1980	1.0001595	1.0965384	1.0418891906738281e-07	0.0018279309272766114
1981	1.0001712	1.0994548	1.0228157043457031e-07	0.002381688594818115
1982	1.0001227	1.0995798	1.010894775390625e-07	0.0026446866989135744
1983	1.000215	1.1002703	1.0085105895996093e-07	0.002705472469329834
1984	1.0002494	1.1034484	1.0204315185546875e-07	0.0026189260482788086
1985	1.0001364	1.106851	1.0275840759277344e-07	0.00243914794921875
1986	1.0002079	1.1007024	1.0013580322265625e-07	0.0023891334533691407
1987	1.0002179	1.1172887	1.0156631469726562e-07	0.0024320569038391113
1988	1.0001013	1.100668	1.0323524475097656e-07	0.002584895133972168
1989	1.0001999	1.104339	1.0037422180175781e-07	0.002859330654144287
1990	1.0001862	1.1110723	1.0275840759277344e-07	0.003176583766937256
1991	1.0002445	1.1118422	1.0013580322265625e-07	0.003738107204437256
1992	1.0001241	1.1170223	1.0085105895996093e-07	0.0038564529418945314
1993	1.000092	1.1057884	9.965896606445312e-08	0.003632758617401123
1994	1.0000987	1.1160144	1.0132789611816406e-07	0.003439375400543213
1995	1.0001073	1.1003951	1.0132789611816406e-07	0.003108914852142334
1996	1.0001479	1.0953794	9.989738464355468e-08	0.0028779101371765137
1997	1.0001163	1.1141764	1.0395050048828125e-07	0.0028359107971191407
1998	1.0001945	1.110434	1.010894775390625e-07	0.0027513794898986815
[truncated: 1,001 more rows]
