# Supplementary material for: Stochastic representation of many-body quantum states
Source: Nat Commun. 2023 Jun 16;14:3601. doi: 10.1038/s41467-023-39244-4 (PMC10276005; doi:10.1038/s41467-023-39244-4)
Supplement: Supplementary file 2 — Source Data [file 41467_2023_39244_MOESM2_ESM.zip › figure_3b_energy.csv]

	tau	energy_2_fermions	energy_error_2_fermions	energy_3_fermions	energy_error_3_fermions
0	-0.0	5.220157712859458	0.027998246627781487	5.8016071931185085	0.02248184171583689
1	-0.050505050505050504	4.497755989302223	0.0239623440924105	5.709087565134882	0.019085817411453796
2	-0.10101010101010101	3.908152579439722	0.0266492688008525	5.5948911009316955	0.0328737156079869
3	-0.15151515151515152	3.3695903375862466	0.027730177625064183	5.520353979082517	0.02565951071456329
4	-0.20202020202020202	3.042631499610669	0.017076794405440004	5.4669694650211875	0.037126188730109665
5	-0.25252525252525254	2.882880214958065	0.011114357082728257	5.401675305895058	0.023854956979192307
6	-0.30303030303030304	2.6303870728259664	0.02747313384405817	5.340222174883224	0.11706711641467042
7	-0.35353535353535354	2.4345982026511503	0.01961801808752678	5.262055111721438	0.035754663825928124
8	-0.40404040404040403	2.3881695403910634	0.016327129632101443	5.1995926961032435	0.04744457163910184
9	-0.45454545454545453	2.2382102484823516	0.010389184657376278	5.149320257343989	0.020903075483615616
10	-0.5050505050505051	2.174491973841013	0.010067102993841582	5.091011483345706	0.04620229799807381
11	-0.5555555555555556	2.1665751673664326	0.00876913305808137	5.058100224314719	0.03247194336412891
12	-0.6060606060606061	2.145593546470659	0.00823752786404516	4.990196329648	0.031373196772918256
13	-0.6565656565656566	2.1364222002326345	0.00866236927169564	4.948587954099953	0.02930679170866781
14	-0.7070707070707071	2.117369162979471	0.00695732555954092	4.895534317020631	0.0379681334414934
15	-0.7575757575757576	2.110541147184993	0.0042618756504550406	4.863790656556679	0.016629851799840258
16	-0.8080808080808081	2.089811214707369	0.004069529075511813	4.824609502068289	0.05054424498014866
17	-0.8585858585858586	2.0726633738470754	0.005043423077826274	4.803146341087904	0.027564530813707907
18	-0.9090909090909091	2.0684790760906386	0.005642943257573079	4.7658984895358225	0.012720459660477815
19	-0.9595959595959596	2.0673934022276597	0.0044946731913119665	4.737765781017675	0.0088625914146115
20	-1.0101010101010102	2.053653263013642	0.004249376389306499	4.728639252883833	0.021760690709794254
21	-1.0606060606060606	2.0433809197245747	0.0035856593485572657	4.691460731218496	0.009963584471857306
22	-1.1111111111111112	2.0388923035428017	0.002897133830977484	4.668963324200782	0.012288332904357525
23	-1.1616161616161615	2.034648983211388	0.0028391920988733188	4.650208107824845	0.012484085685273556
24	-1.2121212121212122	2.0291476869652723	0.0023345889039394613	4.628823153139986	0.015068902451948368
25	-1.2626262626262625	2.0307997775563638	0.002772918414260519	4.614417044424743	0.01787084399525171
26	-1.3131313131313131	2.024732451063886	0.0025964297825745914	4.595749451813258	0.007160940620662284
27	-1.3636363636363635	2.0251505891772603	0.002592741107022538	4.596388663512395	0.007475814429471328
28	-1.4141414141414141	2.0224827855266727	0.0024747506016233626	4.57244315551085	0.006182806221727694
29	-1.4646464646464645	2.016485220958212	0.002026488070105561	4.566969387330458	0.0071961298525705176
30	-1.5151515151515151	2.0137709237342056	0.0018305229890998357	4.564800448963474	0.011089279119964325
31	-1.5656565656565655	2.0146151595223962	0.0017427206999283682	4.560419344155266	0.0068003739041023305
32	-1.6161616161616161	2.0183185132944566	0.0014437826455537459	4.550584270574327	0.009973617395125473
33	-1.6666666666666667	2.008662135517025	0.0022922480137365017	4.543245116932958	0.013720489724473177
34	-1.7171717171717171	2.0066608145510525	0.0019752670418086305	4.536879537460532	0.01539451521730195
35	-1.7676767676767677	2.011907532776736	0.0014913726515507712	4.534813255654364	0.008265096547983089
36	-1.8181818181818181	2.0081093032975903	0.001111421499448998	4.527853542519864	0.011804054173128577
37	-1.8686868686868687	2.0074234380152944	0.0015586367936736287	4.530892976729216	0.007137480064467948
38	-1.9191919191919191	2.00556050320993	0.0010915769169840427	4.522503807507386	0.01413369371183843
39	-1.9696969696969697	2.005204476263297	0.001511015465948753	4.522373993569945	0.004035678463939443
40	-2.0202020202020203	2.0064126273274296	0.001301377834096233	4.525204423152	0.01539292988922958
41	-2.0707070707070705	2.005060146954873	0.001138894157548851	4.516346168771192	0.007088572431070707
42	-2.121212121212121	2.0036850054835753	0.0007968650816832282	4.521711254592316	0.012020769075070697
43	-2.1717171717171717	2.00538435046649	0.0009555914053361017	4.5167368251833775	0.0069943066721532225
44	-2.2222222222222223	2.004196712849451	0.0008034124188371349	4.514073773551532	0.012106823501340935
45	-2.2727272727272725	2.003086201788375	0.0009978669543887968	4.506807277173755	0.003959490709742424
46	-2.323232323232323	2.0036634863352187	0.000732762802001253	4.508188481346491	0.005279643796656003
47	-2.3737373737373737	2.00341590502259	0.0010276482387825956	4.510505249773482	0.010612735042044717
48	-2.4242424242424243	2.002338390286121	0.0006114155354191033	4.5072299136379534	0.005486043241222674
49	-2.474747474747475	2.0017983980435927	0.0006302616646533712	4.506447554085957	0.01834513009086768
50	-2.525252525252525	2.0030246146689032	0.0006042622359837321	4.502811070986624	0.006128594614205067
51	-2.5757575757575757	2.001115755336579	0.0005091820446605559	4.51012275106705	0.012402720724729024
52	-2.6262626262626263	2.001586091633016	0.0005751711259329611	4.504664638876831	0.003779225314544281
53	-2.676767676767677	2.002456285068039	0.0004962116830732722	4.506324718842201	0.003474611675824468
54	-2.727272727272727	2.0017012023473812	0.000479837217531474	4.506239731524883	0.007877961111700988
55	-2.7777777777777777	2.001094489905319	0.0004012834458835658	4.504131031964491	0.013783917172453943
56	-2.8282828282828283	2.001084320089337	0.0004864692237590387	4.504721962068262	0.008445288941646917
57	-2.878787878787879	2.0005519595940817	0.00045705149867849947	4.50584268942294	0.017590699027293575
58	-2.929292929292929	2.0007108960008724	0.0004496047792430088	4.5035223271765545	0.01524950260279778
59	-2.9797979797979797	2.0007526576810544	0.0004024297834063961	4.503306147849392	0.003558026794799428
60	-3.0303030303030303	2.0010065173648384	0.00039615043652948287	4.507201893876963	0.06506925753560737
61	-3.080808080808081	2.000929047673525	0.0005103306716828085	4.505716893070121	0.0065066834355740465
62	-3.131313131313131	2.0011798495346627	0.00036576600702554395	4.495983183472618	0.004000265921945331
63	-3.1818181818181817	2.000319042518303	0.00035101498234754594	4.5037925730311725	0.012746626895865141
64	-3.2323232323232323	2.0009866654400836	0.0003217227158006513	4.5026012611293345	0.031951778108694276
65	-3.282828282828283	2.000526737704843	0.00029969995328130833	4.502418386554916	0.008107456579631144
66	-3.3333333333333335	2.0003937835682826	0.00024126680000428362	4.504827243404607	0.01894832486315654
67	-3.3838383838383836	2.0007752802538414	0.0002898299116394944	4.500357407819288	0.004363183383369128
68	-3.4343434343434343	2.0007298895634738	0.0003451376369138846	4.502108104000647	0.005928802871639215
69	-3.484848484848485	2.000595885456811	0.00021072435404982255	4.511206025408522	0.01753617577273397
70	-3.5353535353535355	2.000260604274972	0.0002519883191430868	4.50469857126407	0.006640585264105092
71	-3.5858585858585856	2.0002034733604455	0.00020207381025797935	4.503758423874083	0.0033567252046969244
72	-3.6363636363636362	2.000216605489341	0.00021401177795948498	4.504041304342113	0.0045103182885071055
73	-3.686868686868687	2.0003324831988585	0.00016299703492097888	4.500851077313411	0.022994971207365104
74	-3.7373737373737375	1.9999326927389856	0.00019510261773859588	4.500701607322233	0.013884747884249584
75	-3.7878787878787876	2.0002410576418534	0.000183646179348341	4.504166577269356	0.019484361787495564
76	-3.8383838383838382	2.00037007082437	0.0001617450074646887	4.504787522155492	0.00659556834322625
77	-3.888888888888889	2.000203103865229	0.00013973443727124775	4.505742811926695	0.007432421908865208
78	-3.9393939393939394	2.0003037877804917	0.00013800325026790838	4.50334651331787	0.009627202117455496
79	-3.9898989898989896	2.000028451350518	0.00015259728959989891	4.503412235880002	0.007716863161093919
80	-4.040404040404041	2.000232779074737	0.00016604876977106467	4.503932921706117	0.0035597038672298725
81	-4.090909090909091	2.000139389222132	0.0001457923088511828	4.503291835538289	0.020201134240913857
82	-4.141414141414141	2.0002822629864934	0.00012178598368681714	4.5040882898872265	0.0049780656250801554
83	-4.191919191919192	2.000289355320607	0.00012111482345927866	4.500584844738543	0.024319395805649156
84	-4.242424242424242	2.000355588789499	0.00015227577574880607	4.499303761012444	0.007511252798230827
85	-4.292929292929293	2.0000664034942806	0.00010115468666609254	4.5041773988140585	0.0035031187516266437
86	-4.343434343434343	2.000223509093059	0.00011287333985930155	4.495114291611787	0.04547944656677122
87	-4.393939393939394	2.0001251634877506	0.00012986970683587703	4.5045057806160544	0.005556552696373817
88	-4.444444444444445	2.0002037140788853	0.0001563599133709093	4.504439527743283	0.007514502673042553
89	-4.494949494949495	2.000366750357052	0.00010307829022203796	4.502458128628968	0.0035055684528711275
90	-4.545454545454545	2.000107037578764	0.00011444040117745808	4.498245056390647	0.006204569603659529
91	-4.595959595959596	2.0000846892338897	5.0718761038750185e-05	4.502530243104367	0.004424832228012514
92	-4.646464646464646	2.0000340967143044	9.844897729832491e-05	4.499236961714414	0.004552289806081089
93	-4.696969696969697	2.0000679104710057	7.299632835398729e-05	4.5055409719947	0.006569451132603682
94	-4.747474747474747	2.000125124542754	7.533707270335127e-05	4.500366276979486	0.00675642659730805
95	-4.797979797979798	2.000103117130903	8.397611730190735e-05	4.5001853986768285	0.004389342718285796
96	-4.848484848484849	2.0000969823177726	7.10958547988733e-05	4.503712780696355	0.005795181136126635
97	-4.898989898989899	2.000122483494267	8.330953138299399e-05	4.506368961075196	0.0034151269300856323
98	-4.94949494949495	1.999955710351506	6.13289206447982e-05	4.5034932977840825	0.005994177044007088
99	-5.0	1.9998801006069202	5.6931261435722484e-05	4.509393299964689	0.005567495235135512
