# Supplementary material for: Stochastic representation of many-body quantum states
Source: Nat Commun. 2023 Jun 16;14:3601. doi: 10.1038/s41467-023-39244-4 (PMC10276005; doi:10.1038/s41467-023-39244-4)
Supplement: Supplementary file 2 — Source Data [file 41467_2023_39244_MOESM2_ESM.zip › figure_4a_energy.csv]

	tau_1_perm	energy_1_perm	energy_error_1_perm	energy_2_perm	energy_error_2_perm
0	-0.0	5.184131003313884	0.02473256166988791	5.220157712859458	0.027998246627781487
1	-0.050505050505050504	4.5055774349329205	0.025258497415671117	4.497755989302223	0.0239623440924105
2	-0.10101010101010101	3.852473561333334	0.022227342839575573	3.908152579439722	0.0266492688008525
3	-0.15151515151515152	3.4031370857831797	0.01934539288022074	3.3695903375862466	0.027730177625064183
4	-0.20202020202020202	3.1064902883275916	0.014999807353161388	3.042631499610669	0.017076794405440004
5	-0.25252525252525254	2.792463057149617	0.0241711806982807	2.882880214958065	0.011114357082728257
6	-0.30303030303030304	2.6400000017899314	0.018820032498853032	2.6303870728259664	0.02747313384405817
7	-0.35353535353535354	2.4431374518942106	0.013081710179253343	2.4345982026511503	0.01961801808752678
8	-0.40404040404040403	2.2916526957040397	0.01173878383436297	2.3881695403910634	0.016327129632101443
9	-0.45454545454545453	2.241187215608732	0.014883699220017086	2.2382102484823516	0.010389184657376278
10	-0.5050505050505051	2.2104630621130568	0.008801142305572359	2.174491973841013	0.010067102993841582
11	-0.5555555555555556	2.184926865499465	0.011535697854436843	2.1665751673664326	0.00876913305808137
12	-0.6060606060606061	2.1737307685207536	0.009476611880993621	2.145593546470659	0.00823752786404516
13	-0.6565656565656566	2.139453722119907	0.00636979708754742	2.1364222002326345	0.00866236927169564
14	-0.7070707070707071	2.1119310344034927	0.007108430699092562	2.117369162979471	0.00695732555954092
15	-0.7575757575757576	2.1081812892241647	0.007073127927044411	2.110541147184993	0.0042618756504550406
16	-0.8080808080808081	2.0901261689032604	0.00568384199761489	2.089811214707369	0.004069529075511813
17	-0.8585858585858586	2.072399625310629	0.0058373962958468105	2.0726633738470754	0.005043423077826274
18	-0.9090909090909091	2.0683115708720856	0.005182382477583412	2.0684790760906386	0.005642943257573079
19	-0.9595959595959596	2.0517051165317257	0.0068840141828516435	2.0673934022276597	0.0044946731913119665
20	-1.0101010101010102	2.0488866420074765	0.009321483907932377	2.053653263013642	0.004249376389306499
21	-1.0606060606060606	2.036534195394971	0.006817191720985935	2.0433809197245747	0.0035856593485572657
22	-1.1111111111111112	2.0291469848047594	0.0068099933178676535	2.0388923035428017	0.002897133830977484
23	-1.1616161616161615	2.031250107641813	0.006271894738646334	2.034648983211388	0.0028391920988733188
24	-1.2121212121212122	2.0229501360525797	0.02116933661092462	2.0291476869652723	0.0023345889039394613
25	-1.2626262626262625	2.019328492713957	0.005345221387697825	2.0307997775563638	0.002772918414260519
26	-1.3131313131313131	2.013296189800668	0.01005337715825157	2.024732451063886	0.0025964297825745914
27	-1.3636363636363635	2.0047734064887974	0.007744939583718226	2.0251505891772603	0.002592741107022538
28	-1.4141414141414141	2.002573267459239	0.009630352442924626	2.0224827855266727	0.0024747506016233626
29	-1.4646464646464645	1.991094970212864	0.04522510860805633	2.016485220958212	0.002026488070105561
30	-1.5151515151515151	1.9934326401314513	0.013117214883564241	2.0137709237342056	0.0018305229890998357
31	-1.5656565656565655	1.9934659213542367	0.0060426566381815245	2.0146151595223962	0.0017427206999283682
32	-1.6161616161616161	1.9932566286715878	0.012716501530395666	2.0183185132944566	0.0014437826455537459
33	-1.6666666666666667	1.9813092308926814	0.012262646114579643	2.008662135517025	0.0022922480137365017
34	-1.7171717171717171	1.9775598742201255	0.015517921473337656	2.0066608145510525	0.0019752670418086305
35	-1.7676767676767677	1.9606256861918605	0.03499174401846658	2.011907532776736	0.0014913726515507712
36	-1.8181818181818181	1.963505050588649	0.018041461759058217	2.0081093032975903	0.001111421499448998
37	-1.8686868686868687	1.9680335889217888	0.010898841423485366	2.0074234380152944	0.0015586367936736287
38	-1.9191919191919191	1.967017120294545	0.0304793578484064	2.00556050320993	0.0010915769169840427
39	-1.9696969696969697	1.9517134112298995	0.019452878820807717	2.005204476263297	0.001511015465948753
40	-2.0202020202020203	1.9460049302411564	0.007563563175381984	2.0064126273274296	0.001301377834096233
41	-2.0707070707070705	1.9429708030778086	0.007227735901853739	2.005060146954873	0.001138894157548851
42	-2.121212121212121	1.9295952180955813	0.026968206152362364	2.0036850054835753	0.0007968650816832282
43	-2.1717171717171717	1.9181193737908506	0.013031443610833941	2.00538435046649	0.0009555914053361017
44	-2.2222222222222223	1.9095177826753749	0.028744165166646754	2.004196712849451	0.0008034124188371349
45	-2.2727272727272725	1.8988403037087498	0.012888069200340874	2.003086201788375	0.0009978669543887968
46	-2.323232323232323	1.882952421924194	0.012479570050355063	2.0036634863352187	0.000732762802001253
47	-2.3737373737373737	1.89493139803112	0.02278846343261423	2.00341590502259	0.0010276482387825956
48	-2.4242424242424243	1.869466362800228	0.01588653043229491	2.002338390286121	0.0006114155354191033
49	-2.474747474747475	1.855061949005981	0.08014874645469455	2.0017983980435927	0.0006302616646533712
50	-2.525252525252525	1.8205924978119816	0.043417010157071445	2.0030246146689032	0.0006042622359837321
51	-2.5757575757575757	1.8479013062676088	0.029381830432852578	2.001115755336579	0.0005091820446605559
52	-2.6262626262626263	1.8027675945847645	0.020667599017790413	2.001586091633016	0.0005751711259329611
53	-2.676767676767677	1.7975335831833046	0.01311148548776908	2.002456285068039	0.0004962116830732722
54	-2.727272727272727	1.7721022630144194	0.02141248926521132	2.0017012023473812	0.000479837217531474
55	-2.7777777777777777	1.7502729399385757	0.02294617369192404	2.001094489905319	0.0004012834458835658
56	-2.8282828282828283	1.7148753543790936	0.03504048990307502	2.001084320089337	0.0004864692237590387
57	-2.878787878787879	1.7273363089098206	0.03172975024915338	2.0005519595940817	0.00045705149867849947
58	-2.929292929292929	1.7050134142817188	0.04589685741240614	2.0007108960008724	0.0004496047792430088
59	-2.9797979797979797	1.6140546902066621	0.022110371044905795	2.0007526576810544	0.0004024297834063961
60	-3.0303030303030303	1.637087434449355	0.01858350219160175	2.0010065173648384	0.00039615043652948287
61	-3.080808080808081	1.5988267954795408	0.029259973231332188	2.000929047673525	0.0005103306716828085
62	-3.131313131313131	1.5775234133643155	0.018934030501029663	2.0011798495346627	0.00036576600702554395
63	-3.1818181818181817	1.5581912251961447	0.016455297796989576	2.000319042518303	0.00035101498234754594
64	-3.2323232323232323	1.5237189916742395	0.0099238358549329	2.0009866654400836	0.0003217227158006513
65	-3.282828282828283	1.5124113761190683	0.03754809736952553	2.000526737704843	0.00029969995328130833
66	-3.3333333333333335	1.4731108807388038	0.015302922392600291	2.0003937835682826	0.00024126680000428362
67	-3.3838383838383836	1.4405096360603904	0.007609405459728059	2.0007752802538414	0.0002898299116394944
68	-3.4343434343434343	1.4359345230604648	0.010682002479396442	2.0007298895634738	0.0003451376369138846
69	-3.484848484848485	1.3892660830708308	0.0075256507935707526	2.000595885456811	0.00021072435404982255
70	-3.5353535353535355	1.362839339046576	0.007250105471375129	2.000260604274972	0.0002519883191430868
71	-3.5858585858585856	1.327907481893599	0.006471301215016633	2.0002034733604455	0.00020207381025797935
72	-3.6363636363636362	1.313457460185972	0.008327971343412515	2.000216605489341	0.00021401177795948498
73	-3.686868686868687	1.3076384835274137	0.004103161023220679	2.0003324831988585	0.00016299703492097888
74	-3.7373737373737375	1.2761751940405368	0.004658937759800505	1.9999326927389856	0.00019510261773859588
75	-3.7878787878787876	1.2603917661442425	0.0051821899439855445	2.0002410576418534	0.000183646179348341
76	-3.8383838383838382	1.2360321769788565	0.00407084544810041	2.00037007082437	0.0001617450074646887
77	-3.888888888888889	1.2273850751215458	0.003991261428386758	2.000203103865229	0.00013973443727124775
78	-3.9393939393939394	1.1943876124171136	0.003800813770317524	2.0003037877804917	0.00013800325026790838
79	-3.9898989898989896	1.1811263414573754	0.0033026753046880475	2.000028451350518	0.00015259728959989891
80	-4.040404040404041	1.16302682306426	0.0031301514137163818	2.000232779074737	0.00016604876977106467
81	-4.090909090909091	1.1440781728328477	0.0035621895144048177	2.000139389222132	0.0001457923088511828
82	-4.141414141414141	1.1266050475758322	0.0031207772989121406	2.0002822629864934	0.00012178598368681714
83	-4.191919191919192	1.1211740429121844	0.0034302891293137767	2.000289355320607	0.00012111482345927866
84	-4.242424242424242	1.1007840961368671	0.0026448267808365337	2.000355588789499	0.00015227577574880607
85	-4.292929292929293	1.1006436772560515	0.00261753036238554	2.0000664034942806	0.00010115468666609254
86	-4.343434343434343	1.096429902001633	0.0025658468718740514	2.000223509093059	0.00011287333985930155
87	-4.393939393939394	1.086635508924041	0.0020255774913271515	2.0001251634877506	0.00012986970683587703
88	-4.444444444444445	1.0822211670927697	0.002667259112794929	2.0002037140788853	0.0001563599133709093
89	-4.494949494949495	1.0733065912221569	0.0019280316011819818	2.000366750357052	0.00010307829022203796
90	-4.545454545454545	1.0659078648805707	0.0014775887765886683	2.000107037578764	0.00011444040117745808
91	-4.595959595959596	1.0566390506288352	0.005063604027311821	2.0000846892338897	5.0718761038750185e-05
92	-4.646464646464646	1.0488980764178655	0.0014722819627179921	2.0000340967143044	9.844897729832491e-05
93	-4.696969696969697	1.0438228798626188	0.001411650200535679	2.0000679104710057	7.299632835398729e-05
94	-4.747474747474747	1.0409732591833893	0.002222721671637303	2.000125124542754	7.533707270335127e-05
95	-4.797979797979798	1.039280736203316	0.001305211732131233	2.000103117130903	8.397611730190735e-05
96	-4.848484848484849	1.0346662253501415	0.0010540979805848231	2.0000969823177726	7.10958547988733e-05
97	-4.898989898989899	1.0287051939809209	0.0012010425307222017	2.000122483494267	8.330953138299399e-05
98	-4.94949494949495	1.0315906579789087	0.0010908001721296173	1.999955710351506	6.13289206447982e-05
99	-5.0	1.0227610071854756	0.0017281002984629147	1.9998801006069202	5.6931261435722484e-05
