# Supplementary material for: Stochastic representation of many-body quantum states
Source: Nat Commun. 2023 Jun 16;14:3601. doi: 10.1038/s41467-023-39244-4 (PMC10276005; doi:10.1038/s41467-023-39244-4)
Supplement: Supplementary file 2 — Source Data [file 41467_2023_39244_MOESM2_ESM.zip › figure_4b_energy.csv]

	tau_1_perm	energy_1_perm	energy_error_1_perm	energy_2_perm	energy_error_2_perm	energy_6_perm	energy_error_6_perm
0	-0.0	5.792903390004723	0.04453904997650262	5.784310176902659	0.05668624793222044	5.8016071931185085	0.02248184171583689
1	-0.050505050505050504	5.752053198401163	0.023934387164470685	5.706723874971954	0.03947060213994997	5.709087565134882	0.019085817411453796
2	-0.10101010101010101	5.654785632436658	0.032612412685344844	5.597519007498469	0.06820327570791339	5.5948911009316955	0.0328737156079869
3	-0.15151515151515152	5.597893123758717	0.022609695632907916	5.51453774941657	0.0362899991370144	5.520353979082517	0.02565951071456329
4	-0.20202020202020202	5.498028738846212	0.02453314034456664	5.495931932057332	0.01928793738257426	5.4669694650211875	0.037126188730109665
5	-0.25252525252525254	5.4460252311453665	0.02896296556963997	5.3712279797907865	0.024816277640095686	5.401675305895058	0.023854956979192307
6	-0.30303030303030304	5.362230528293245	0.02981154005357817	5.324458145154817	0.03334990982028053	5.340222174883224	0.11706711641467042
7	-0.35353535353535354	5.290842380143363	0.031481227998407725	5.232979986243528	0.2190007352768708	5.262055111721438	0.035754663825928124
8	-0.40404040404040403	5.20285237904442	0.028615584061368063	5.170146290624936	0.022903615695228877	5.1995926961032435	0.04744457163910184
9	-0.45454545454545453	5.1642301338959715	0.03477759120202348	5.137638662328603	0.04732120520163572	5.149320257343989	0.020903075483615616
10	-0.5050505050505051	5.0463668379330295	0.02122206248795449	5.095834674359116	0.07458345782493779	5.091011483345706	0.04620229799807381
11	-0.5555555555555556	5.0032993709303435	0.030008787881231017	5.048328846297254	0.020981534740787414	5.058100224314719	0.03247194336412891
12	-0.6060606060606061	4.887568956192767	0.059340282133627964	5.00615624032041	0.05582818969300228	4.990196329648	0.031373196772918256
13	-0.6565656565656566	4.783176559114929	0.03144967033028856	4.93569672946663	0.03309532203246683	4.948587954099953	0.02930679170866781
14	-0.7070707070707071	4.669458523791372	0.06782957476295476	4.903710993549877	0.019497081800547517	4.895534317020631	0.0379681334414934
15	-0.7575757575757576	4.527581623910424	0.04431521814937886	4.8566830956835005	0.018730983551318213	4.863790656556679	0.016629851799840258
16	-0.8080808080808081	4.365809154333381	0.05996402125981914	4.8188770701430625	0.01765897695965715	4.824609502068289	0.05054424498014866
17	-0.8585858585858586	4.206491862506408	0.02544580577289374	4.788291006384328	0.02609141885430879	4.803146341087904	0.027564530813707907
18	-0.9090909090909091	4.030365207870666	0.0283683799770062	4.7632547635416875	0.01657310408983017	4.7658984895358225	0.012720459660477815
19	-0.9595959595959596	3.7207115800152604	0.04854948243201439	4.732113974250828	0.008932394550345548	4.737765781017675	0.0088625914146115
20	-1.0101010101010102	3.4520873406600003	0.021917964019262874	4.709910110221194	0.011953827358398698	4.728639252883833	0.021760690709794254
21	-1.0606060606060606	3.2587763748433947	0.027886164372766153	4.690920386930118	0.00986300572351914	4.691460731218496	0.009963584471857306
22	-1.1111111111111112	3.0342693825565425	0.023249272054747618	4.652447067050026	0.013075366667233851	4.668963324200782	0.012288332904357525
23	-1.1616161616161615	2.773074433193135	0.023649123460640707	4.647682793539857	0.011871259523314163	4.650208107824845	0.012484085685273556
24	-1.2121212121212122	2.5243650815655623	0.024667479817287473	4.625163454252234	0.027500349350567693	4.628823153139986	0.015068902451948368
25	-1.2626262626262625	2.282165033187055	0.01947132887225679	4.620122018226832	0.009082014349459043	4.614417044424743	0.01787084399525171
26	-1.3131313131313131	2.0833169430420155	0.020958662676969057	4.598691866000868	0.009378733510160499	4.595749451813258	0.007160940620662284
27	-1.3636363636363635	1.9422716822247013	0.023285962384751294	4.579862984148101	0.008526063909494676	4.596388663512395	0.007475814429471328
28	-1.4141414141414141	1.6606263644805066	0.011921490302072832	4.585016704023471	0.014640861953094872	4.57244315551085	0.006182806221727694
29	-1.4646464646464645	1.6502129311858333	0.007475687689966972	4.5659856994057835	0.009166959978140744	4.566969387330458	0.0071961298525705176
30	-1.5151515151515151	1.6390045545725722	0.005801231173103437	4.562507437320369	0.031363869811758684	4.564800448963474	0.011089279119964325
31	-1.5656565656565655	1.6298026943399642	0.006553930412693108	4.552815846519202	0.013457585153272101	4.560419344155266	0.0068003739041023305
32	-1.6161616161616161	1.6070417317558772	0.006572852353000006	4.552787809601166	0.007630201688075916	4.550584270574327	0.009973617395125473
33	-1.6666666666666667	1.5991877563082773	0.0047298141578135415	4.5500817289207225	0.01051101722931635	4.543245116932958	0.013720489724473177
34	-1.7171717171717171	1.5878410457076702	0.0038302847464771854	4.532796496388261	0.010915212105987298	4.536879537460532	0.01539451521730195
35	-1.7676767676767677	1.5764536023757543	0.003831558031024235	4.537843397750394	0.014773717404528916	4.534813255654364	0.008265096547983089
36	-1.8181818181818181	1.571593888030672	0.0031804638356063143	4.525246139196961	0.01494657707105329	4.527853542519864	0.011804054173128577
37	-1.8686868686868687	1.5608345444193479	0.003990111801233355	4.524884271887384	0.008874826795810097	4.530892976729216	0.007137480064467948
38	-1.9191919191919191	1.5497512625559249	0.002744425012918369	4.526880403066048	0.007503220838837739	4.522503807507386	0.01413369371183843
39	-1.9696969696969697	1.5475672745142177	0.002186456922497757	4.523880109382631	0.006338928972808256	4.522373993569945	0.004035678463939443
40	-2.0202020202020203	1.5469196873471251	0.002617569459566999	4.518519592209736	0.016969169397889568	4.525204423152	0.01539292988922958
41	-2.0707070707070705	1.5383302742463612	0.0033111311171781306	4.51745074851183	0.008716737402137777	4.516346168771192	0.007088572431070707
42	-2.121212121212121	1.5335443353480684	0.001666877942966139	4.510079842043612	0.007135715200076049	4.521711254592316	0.012020769075070697
43	-2.1717171717171717	1.5261668265302923	0.0013637400466414797	4.506206477013685	0.008273175100762616	4.5167368251833775	0.0069943066721532225
44	-2.2222222222222223	1.5261114042649409	0.001602050440017203	4.510293711382446	0.011710330141164167	4.514073773551532	0.012106823501340935
45	-2.2727272727272725	1.5244322225779834	0.0010802090207081118	4.511908242153578	0.006994724004674708	4.506807277173755	0.003959490709742424
46	-2.323232323232323	1.5196944198118272	0.0013554142332446034	4.508149319029682	0.006974588413136952	4.508188481346491	0.005279643796656003
47	-2.3737373737373737	1.518067647401132	0.0009557092988767953	4.507948430826902	0.01930280528257042	4.510505249773482	0.010612735042044717
48	-2.4242424242424243	1.5170900856700222	0.0011150275353753792	4.506205227640656	0.014512682926255014	4.5072299136379534	0.005486043241222674
49	-2.474747474747475	1.5116904391442023	0.0009251860737830218	4.510054099384905	0.004960590966861976	4.506447554085957	0.01834513009086768
50	-2.525252525252525	1.5123096337027244	0.0007183827364178453	0.0	0.0	4.502811070986624	0.006128594614205067
51	-2.5757575757575757	1.5116604605253219	0.0007571869064443063	0.0	0.0	4.51012275106705	0.012402720724729024
52	-2.6262626262626263	1.5121644071717815	0.0008773498685039142	0.0	0.0	4.504664638876831	0.003779225314544281
53	-2.676767676767677	1.5089622188209992	0.0005419026763357545	0.0	0.0	4.506324718842201	0.003474611675824468
54	-2.727272727272727	1.5085039738528974	0.0009106391636067901	0.0	0.0	4.506239731524883	0.007877961111700988
55	-2.7777777777777777	1.506089815576575	0.0006532366114582284	0.0	0.0	4.504131031964491	0.013783917172453943
56	-2.8282828282828283	1.5061322104090427	0.000514236283750992	0.0	0.0	4.504721962068262	0.008445288941646917
57	-2.878787878787879	1.5065462733087258	0.0006669444402911752	0.0	0.0	4.50584268942294	0.017590699027293575
58	-2.929292929292929	1.505001413595259	0.00044744433011371714	0.0	0.0	4.5035223271765545	0.01524950260279778
59	-2.9797979797979797	1.5055690348328683	0.0004600486700121507	0.0	0.0	4.503306147849392	0.003558026794799428
60	-3.0303030303030303	1.5063168535574318	0.000728395972183228	0.0	0.0	4.507201893876963	0.06506925753560737
61	-3.080808080808081	1.503182979236754	0.00040602725014389496	0.0	0.0	4.505716893070121	0.0065066834355740465
62	-3.131313131313131	1.5028760279520843	0.00051322809548107	0.0	0.0	4.495983183472618	0.004000265921945331
63	-3.1818181818181817	1.5025008445842436	0.0004425063592465418	0.0	0.0	4.5037925730311725	0.012746626895865141
64	-3.2323232323232323	1.5035413464500005	0.0005336879884816185	0.0	0.0	4.5026012611293345	0.031951778108694276
65	-3.282828282828283	1.501294463090829	0.0002595326862234009	0.0	0.0	4.502418386554916	0.008107456579631144
66	-3.3333333333333335	1.5018929955555764	0.00026618187860713154	0.0	0.0	4.504827243404607	0.01894832486315654
67	-3.3838383838383836	1.501299768922172	0.0004388600275859963	0.0	0.0	4.500357407819288	0.004363183383369128
68	-3.4343434343434343	1.5016896545620437	0.00023402466372319229	0.0	0.0	4.502108104000647	0.005928802871639215
69	-3.484848484848485	1.5006906525169785	0.00031327514600993777	0.0	0.0	4.511206025408522	0.01753617577273397
70	-3.5353535353535355	1.5008559241390032	0.0005281402347059604	0.0	0.0	4.50469857126407	0.006640585264105092
71	-3.5858585858585856	1.5011396525183511	0.0002401360278235659	0.0	0.0	4.503758423874083	0.0033567252046969244
72	-3.6363636363636362	1.5010591358963439	0.00016523141162549837	0.0	0.0	4.504041304342113	0.0045103182885071055
73	-3.686868686868687	1.500881137456611	0.00023911230003781383	0.0	0.0	4.500851077313411	0.022994971207365104
74	-3.7373737373737375	1.5005029248048367	0.000165372893230244	0.0	0.0	4.500701607322233	0.013884747884249584
75	-3.7878787878787876	1.5007423024052415	0.0002084997996328392	0.0	0.0	4.504166577269356	0.019484361787495564
76	-3.8383838383838382	1.4991529925786862	0.00013727982397342286	0.0	0.0	4.504787522155492	0.00659556834322625
77	-3.888888888888889	1.5001579585210778	0.00011453738112265707	0.0	0.0	4.505742811926695	0.007432421908865208
78	-3.9393939393939394	1.5003298076174387	0.00011398711101738882	0.0	0.0	4.50334651331787	0.009627202117455496
79	-3.9898989898989896	1.5002679814779194	0.00013114097638949898	0.0	0.0	4.503412235880002	0.007716863161093919
80	-4.040404040404041	1.4996623354943501	0.00011182073458192359	0.0	0.0	4.503932921706117	0.0035597038672298725
81	-4.090909090909091	1.5003548341471238	0.00011154323238857492	0.0	0.0	4.503291835538289	0.020201134240913857
82	-4.141414141414141	1.5000978182327693	0.00011005494773211954	0.0	0.0	4.5040882898872265	0.0049780656250801554
83	-4.191919191919192	1.4996932346581753	9.62606825395841e-05	0.0	0.0	4.500584844738543	0.024319395805649156
84	-4.242424242424242	1.5002492048215086	0.0001265867171852071	0.0	0.0	4.499303761012444	0.007511252798230827
85	-4.292929292929293	1.4998368314533972	8.537457416618053e-05	0.0	0.0	4.5041773988140585	0.0035031187516266437
86	-4.343434343434343	1.4998723965495884	8.60567802620681e-05	0.0	0.0	4.495114291611787	0.04547944656677122
87	-4.393939393939394	1.4998174874575463	9.72963901457033e-05	0.0	0.0	4.5045057806160544	0.005556552696373817
88	-4.444444444444445	1.5000207232418836	7.995342832248448e-05	0.0	0.0	4.504439527743283	0.007514502673042553
89	-4.494949494949495	1.4999484774981244	7.368905277546521e-05	0.0	0.0	4.502458128628968	0.0035055684528711275
90	-4.545454545454545	1.5000054960922424	7.72215711430184e-05	0.0	0.0	4.498245056390647	0.006204569603659529
91	-4.595959595959596	1.499896320856251	7.182991390184398e-05	0.0	0.0	4.502530243104367	0.004424832228012514
92	-4.646464646464646	1.499885322155313	6.978254467739953e-05	0.0	0.0	4.499236961714414	0.004552289806081089
93	-4.696969696969697	1.5000462434988542	6.95928470679706e-05	0.0	0.0	4.5055409719947	0.006569451132603682
94	-4.747474747474747	1.5001717573729776	5.23488420064117e-05	0.0	0.0	4.500366276979486	0.00675642659730805
95	-4.797979797979798	1.499742233747309	6.842257523242065e-05	0.0	0.0	4.5001853986768285	0.004389342718285796
96	-4.848484848484849	1.4999456496237098	5.9609278697537804e-05	0.0	0.0	4.503712780696355	0.005795181136126635
97	-4.898989898989899	1.499791596869417	5.675268786217643e-05	0.0	0.0	4.506368961075196	0.0034151269300856323
98	-4.94949494949495	1.49999315500163	0.00011723149963403915	0.0	0.0	4.5034932977840825	0.005994177044007088
99	-5.0	1.500015589031922	5.3605194387904935e-05	0.0	0.0	4.509393299964689	0.005567495235135512
