# Supplementary material for: Stochastic representation of many-body quantum states
Source: Nat Commun. 2023 Jun 16;14:3601. doi: 10.1038/s41467-023-39244-4 (PMC10276005; doi:10.1038/s41467-023-39244-4)
Supplement: Supplementary file 2 — Source Data [file 41467_2023_39244_MOESM2_ESM.zip › figure_5.csv]

	particles	samples_1d	samples_2d	samples_3d
0	1	100	200	300
1	2	200	300	400
2	3	1000	1500	2000
3	4	1500	2000	2500
4	5	2000	2500	3000
