# Supplementary material for: Stochastic representation of many-body quantum states
Source: Nat Commun. 2023 Jun 16;14:3601. doi: 10.1038/s41467-023-39244-4 (PMC10276005; doi:10.1038/s41467-023-39244-4)
Supplement: Supplementary file 2 — Source Data [file 41467_2023_39244_MOESM2_ESM.zip › figure_6_Helium_energy.csv]

	t_ground_state	energy_ground_state	error_energy_ground_state	t_excited_state	energy_excited_state	error_energy_exited_state
0	0.0	-2.5477677393134353	0.005131479062187761	0.0	-1.723459629006101	0.0031109979766541164
1	0.11111111	-2.66028621	0.0045729041656569795	0.11111111	-1.9808751123711577	0.003182769341929729
2	0.22222222	-2.69624918	0.00392412	0.22222222	-2.0882118263859177	0.002575912999096056
3	0.33333333	-2.737499413074297	0.0033668149088271183	0.33333333	-2.142641645765057	9.612254673933566e-05
4	0.44444444	-2.891364653634503	0.0035791978875460806	0.44444444	-2.175205245155587	0.006022085585920593
